# Supplementary material for: Genomic basis of the giga-chromosomes and giga-genome of tree peony Paeonia ostii
Source: Nat Commun. 2022 Nov 28;13:7328. doi: 10.1038/s41467-022-35063-1 (PMC9705720; doi:10.1038/s41467-022-35063-1)
Supplement: Supplementary file 4 — Supplementary Data 1 [file 41467_2022_35063_MOESM4_ESM.xlsx]

## Sheet: 1
Supplementary Data 1. Distribution of full-length LTR subtypes in land plants.
LTR subtypes	Paeonia ostii			Ginkgo biloba			Capsicum annuum			Gnetum montanum			Passiflora edulis			Pinus taeda			Ananas comosus			Glycine max			Hordeum vulgare			Oryza sativa			Solanum lycopersicum			Sorghum bicolor			Solanum tuberosum			Vitis vinifera			Zea mays
	number	length	percent of genome (%)	number	length	percent of genome (%)	number	length	percent of genome (%)	number	length	percent of genome (%)	number	length	percent of genome (%)	number	length	percent of genome (%)	number	length	percent of genome (%)	number	length	percent of genome (%)	number	length	percent of genome (%)	number	length	percent of genome (%)	number	length	percent of genome (%)	number	length	percent of genome (%)	number	length	percent of genome (%)	number	length	percent of genome (%)	number	length	percent of genome (%)
LTR/Copia	16347	151517089	1.23	67942	441639599	4.47	9128	65162668	2.29	1959	16645473	0.82	11709	117906502	6.57	162993	1186646464	5.78	991	8961500	2.39	5644	40396671	4.23	32437	265748047	6.29	1008	8107393	2.17	3135	22019146	2.95	2095	18655320	2.76	2141	14256269	2.11	3287	26576995	5.65	4176	30774941	1.8
LTR/Copia/Ale	2429	18728084	0.15	3242	21238165	0.22	1850	13634196	0.48	106	767898	0.04	1341	15697629	0.87	5028	37849077	0.18	114	938638	0.25	637	4197603	0.44	831	7080388	0.17	134	1203831	0.32	727	4785606	0.64	282	2667846	0.4	963	6076859	0.9	1576	11427962	2.43	142	756922	0.04
LTR/Copia/Alesia	44	489590	0	892	5811356	0.06	133	690900	0.02	0	0	0	10	142758	0.01	369	1967389	0.01	16	87282	0.02	1	4281	0	6	20826	0	1	18133	0	34	224429	0.03	1	26241	0	64	330781	0.05	10	72420	0.02	2	5521	0
LTR/Copia/Angela	42	567567	0	1	5599	0	91	873861	0.03	2	3631	0	1262	13478822	0.75	15	49404	0	51	688563	0.18	25	190515	0.02	14668	134795539	3.19	28	215636	0.06	20	179296	0.02	23	234187	0.03	15	119994	0.02	80	912391	0.19	29	196921	0.01
LTR/Copia/Bianca	3467	34838141	0.28	5	17101	0	1408	8388006	0.3	0	0	0	653	8284789	0.46	6	16320	0	0	0	0	5	54096	0.01	348	3051808	0.07	49	457802	0.12	340	1935196	0.26	114	1031082	0.15	126	857054	0.13	165	1455556	0.31	34	223410	0.01
LTR/Copia/Bryco	2	23428	0	15	92333	0	7	43570	0	2	7528	0	3	9505	0	17	140335	0	3	6806	0	0	0	0	0	0	0	1	3383	0	0	0	0	0	0	0	1	3122	0	0	0	0	0	0	0
LTR/Copia/Gymco	7	21097	0	12416	80970575	0.82	2	17894	0	19	134205	0.01	1	3207	0	94505	637470261	3.1	0	0	0	1	2447	0	10	28703	0	0	0	0	0	0	0	0	0	0	3	18583	0	0	0	0	0	0	0
LTR/Copia/Ikeros	378	4390046	0.04	5	28517	0	268	2406297	0.08	269	3038472	0.15	459	3773985	0.21	968	7806194	0.04	146	1682199	0.45	557	4535255	0.47	161	1418896	0.03	79	625502	0.17	39	307083	0.04	93	809140	0.12	49	434014	0.06	353	3096001	0.66	43	325349	0.02
LTR/Copia/Ivana	471	4447609	0.04	27208	186806836	1.89	646	3404795	0.12	391	3749195	0.18	1759	9949608	0.55	11340	90758582	0.44	57	492993	0.13	696	4081377	0.43	1128	6046699	0.14	126	686923	0.18	199	1514888	0.2	295	1965750	0.29	250	1540758	0.23	235	1803266	0.38	123	650770	0.04
LTR/Copia/Lyco	2	59404	0	155	837491	0.01	0	0	0	0	0	0	0	0	0	209	1183127	0.01	0	0	0	0	0	0	3	5210	0	0	0	0	0	0	0	1	1375	0	0	0	0	1	6828	0	0	0	0
LTR/Copia/Osser	23	442680	0	17	130174	0	0	0	0	3	15912	0	0	0	0	43	271398	0	0	0	0	4	75196	0.01	1224	3496353	0.08	1	3529	0	0	0	0	0	0	0	2	16567	0	0	0	0	1	7519	0
LTR/Copia/SIRE	3715	41801374	0.34	51	271243	0	1367	11752844	0.41	469	3611967	0.18	4431	52098072	2.9	16100	149430476	0.73	247	2383487	0.64	2166	19581406	2.05	5919	75977191	1.8	220	2362292	0.63	422	3999895	0.54	710	8618025	1.28	252	2309403	0.34	295	3287654	0.7	3285	26323131	1.54
LTR/Copia/TAR	874	8987719	0.07	6	37641	0	2302	17548105	0.62	0	0	0	955	8581893	0.48	40	213799	0	87	846062	0.23	460	2738723	0.29	518	4423394	0.1	299	2108542	0.56	588	4199103	0.56	142	1073060	0.16	227	1635342	0.24	110	939574	0.2	177	1120314	0.07
LTR/Copia/Tork	1815	17012087	0.14	13163	93395996	0.95	642	4705390	0.17	637	4930473	0.24	390	3855528	0.21	24638	216254518	1.05	201	1524268	0.41	364	2857154	0.3	183	1145550	0.03	55	356521	0.1	637	4205114	0.56	26	230203	0.03	94	537878	0.08	251	2360377	0.5	27	122641	0.01
LTR/Copia/Ty1-outgroup	0	0	0	0	0	0	0	0	0	0	0	0	0	0	0	0	0	0	0	0	0	0	0	0	0	0	0	0	0	0	0	0	0	0	0	0	0	0	0	0	0	0	0	0	0
LTR/Copia/unknown	3078	19708263	0.16	10766	51996572	0.53	412	1696810	0.06	61	386192	0.02	445	2030706	0.11	9715	43235584	0.21	69	311202	0.08	728	2078618	0.22	7438	28257490	0.67	15	65299	0.02	129	668536	0.09	408	1998411	0.3	95	375914	0.06	211	1214966	0.26	313	1042443	0.06
LTR/Gypsy	61078	762092928	6.21	207735	1574723101	15.95	54149	510080952	17.95	48244	551301622	27.15	18774	208082638	11.59	301400	3013202485	14.68	2463	25308254	6.75	8596	78791965	8.25	69122	642589433	15.21	2584	28598214	7.64	7772	79445056	10.64	8674	91775680	13.59	7012	57740256	8.54	2204	23651502	5.03	14552	122838636	7.17
LTR/Gypsy/Athila	777	13062723	0.11	13374	151834562	1.54	7893	81638275	2.87	32184	327485065	16.13	4	28548	0	47095	585373329	2.85	0	0	0	1395	15072192	1.58	30134	299907077	7.1	89	1079666	0.29	1271	15379769	2.06	2346	21820372	3.23	1553	14544305	2.15	617	8288154	1.76	0	0	0
LTR/Gypsy/CRM	2376	17013810	0.14	86098	588588336	5.96	3477	20803981	0.73	239	2688746	0.13	2384	18672242	1.04	50039	406363186	1.98	66	560941	0.15	1826	12277138	1.29	545	4410112	0.1	210	1296629	0.35	15	128865	0.02	373	3150282	0.47	115	961847	0.14	138	755836	0.16	650	4294208	0.25
LTR/Gypsy/Chlamyvir	82	1398870	0.01	67	474289	0	1	7861	0	0	0	0	3	7913	0	30	261653	0	0	0	0	15	29712	0	0	0	0	0	0	0	1	12798	0	0	0	0	1	30613	0	0	0	0	0	0	0
LTR/Gypsy/Galadriel	258	2389020	0.02	1929	6968694	0.07	102	739015	0.03	206	1851330	0.09	2	7720	0	4962	30929207	0.15	67	723330	0.19	0	0	0	716	5639868	0.13	0	0	0	258	1563583	0.21	0	0	0	80	428357	0.06	230	1284919	0.27	0	0	0
LTR/Gypsy/Phygy	1	1508	0	1	5435	0	1	4741	0	0	0	0	0	0	0	5	17968	0	0	0	0	1	1728	0	0	0	0	0	0	0	1	1478	0	1	6098	0	0	0	0	1	2023	0	0	0	0
LTR/Gypsy/Reina	122	1220510	0.01	33650	213257632	2.16	500	3327434	0.12	11	142310	0.01	2368	17868334	1	43454	318748820	1.55	107	791297	0.21	874	5720985	0.6	601	4281474	0.1	149	1257528	0.34	65	482624	0.06	369	2425392	0.36	240	1091588	0.16	85	551180	0.12	453	2379351	0.14
LTR/Gypsy/Selgy	4	31135	0	37	303080	0	0	0	0	1	4812	0	0	0	0	8	25782	0	0	0	0	1	14312	0	4	9425	0	0	0	0	0	0	0	0	0	0	0	0	0	0	0	0	1	7301	0
LTR/Gypsy/Tat	5953	99961894	0.81	36412	397631515	4.03	3601	52179320	1.84	12020	187406408	9.23	5122	73789251	4.11	120141	1391989128	6.78	248	2460658	0.66	2127	36403481	3.81	7501	105458507	2.5	1152	14506206	3.88	543	8469847	1.13	2638	36353210	5.38	270	3113858	0.46	687	9798770	2.08	8303	73146595	4.27
LTR/Gypsy/Tcn1	6	29810	0	8	48012	0	3	8401	0	1	4479	0	0	0	0	10	97357	0	0	0	0	0	0	0	2	3993	0	0	0	0	0	0	0	0	0	0	0	0	0	0	0	0	0	0	0
LTR/Gypsy/del	36132	513883633	4.19	847	5614836	0.06	35920	337748094	11.89	400	4803491	0.24	7822	93130124	5.19	16574	183839183	0.9	1812	20184245	5.38	304	3363911	0.35	11459	136683541	3.24	663	8307412	2.22	5189	51226008	6.86	1739	22379913	3.31	4086	34500585	5.1	139	1516271	0.32	3576	37675190	2.2
LTR/Gypsy/chromo-outgroup	23	418991	0	76	458778	0	9	73244	0	1	1828	0	0	0	0	18	99656	0	1	3203	0	0	0	0	0	0	0	0	0	0	1	3067	0	1	43473	0.01	1	7529	0	0	0	0	0	0	0
LTR/Gypsy/chromo-unclass	356	9914035	0.08	3977	30557688	0.31	3	16620	0	1	7316	0	1	2403	0	893	5532534	0.03	0	0	0	0	0	0	1	2370	0	0	0	0	0	0	0	0	0	0	1	25887	0	0	0	0	1	2215	0
LTR/Gypsy/non-chromo-outgroup	24	515119	0	15	137520	0	16	115100	0	1	4171	0	0	0	0	35	276045	0	0	0	0	2	14159	0	0	0	0	0	0	0	2	14782	0	0	0	0	7	41212	0.01	4	21677	0	0	0	0
LTR/Gypsy/unknown	14964	102251870	0.83	31244	178842724	1.81	2623	13418866	0.47	3179	26901666	1.32	1068	4576103	0.25	18136	89648637	0.44	162	584580	0.16	2051	5894347	0.62	18159	86193066	2.04	321	2150773	0.57	426	2162235	0.29	1207	5596940	0.83	658	2994475	0.44	303	1432672	0.3	1568	5333776	0.31
LTR/unknown	73609	558255316	4.55	72804	345386287	3.5	29035	188738345	6.64	5531	36548031	1.8	13507	106537470	5.93	189516	1094012948	5.33	3697	30867821	8.23	3767	27866973	2.92	26873	163061877	3.86	2402	26005338	6.95	4204	29140320	3.9	3274	36511703	5.41	7170	39662534	5.86	3481	22967254	4.88	4966	26025563	1.52
Total full-length LTR	151034	1471865333	11.99	348481	2361748987	23.92	92312	763981965	26.89	55734	604495126	29.77	43990	432526610	24.09	653909	5293861897	25.78	7151	65137575	17.36	18007	147055609	15.39	128432	1071399357	25.36	5994	62710945	16.75	15111	130604522	17.5	14043	146942703	21.76	16323	111659059	16.51	8972	73195751	15.57	23694	179639140	10.48
