# Supplementary material for: Genomic basis of the giga-chromosomes and giga-genome of tree peony Paeonia ostii
Source: Nat Commun. 2022 Nov 28;13:7328. doi: 10.1038/s41467-022-35063-1 (PMC9705720; doi:10.1038/s41467-022-35063-1)
Supplement: Supplementary file 5 — Supplementary Data 2 [file 41467_2022_35063_MOESM5_ESM.xlsx]

## Sheet: 2
Supplementary Data 2. Statistics of copy number of histones.
Species	H1	H2A	H2B	H3	H4	Total	Genome size (Gb)	Chr number (2n)	Chr number (n)	Chr length (Mb)	Ploidy
Gymnosperms
Ginkgo biloba	4	24	15	17	16	76	9.87	24	12	822.5	2
Pinus taeda	2	15	12	5	16	50	20.15	24	12	1679.17	2
Basal Angiosperms
Amborella trichopoda	3	8	5	9	9	34	0.748	26	13	57.5385	2
Nelumbo nucifera	6	15	8	18	10	57	0.783	16	8	97.875	2
Monocots
Brachypodium distachyon	3	13	12	15	10	53	0.272	10	5	54.4	2
Oryza brachyantha	3	12	10	8	8	41	0.261	24	12	21.75	2
Setaria italica	4	14	11	16	9	54	0.423	18	9	47	2
Oryza sativa	4	13	11	14	10	52	0.466	24	12	38.8333	2
Musa acuminata	7	20	10	16	15	68	0.523	22	11	47.5455	2
Sorghum bicolor	4	23	13	14	11	65	0.625	20	10	62.5	2
Elaeis guineensis	7	18	10	14	10	59	1.8	32	16	112.5	2
Zea mays	6	33	15	14	16	84	2.2	20	10	220	2
Aegilops tauschii	5	43	34	14	30	126	4.3	14	7	614.286	2
Hordeum vulgare	3	13	5	9	1	31	4.79	14	7	684.286	2
Dicots
Arabidopsis thaliana	3	13	11	13	8	48	0.125	10	5	25	2
Capsella rubella	3	14	9	12	7	45	0.134	16	8	16.75	2
Arabidopsis lyrata	3	22	13	15	9	62	0.207	16	8	25.875	2
Fragaria vesca	4	10	8	14	8	44	0.24	14	7	34.2857	2
Prunus mume	3	12	7	8	6	36	0.28	16	8	35	2
Eutrema salsugineum	3	14	8	11	8	44	0.241	14	7	34.4286	2
Prunus persica	3	13	6	8	7	37	0.228	16	8	28.5	2
Cucumis sativus	3	9	7	6	7	32	0.289	14	7	41.2857	2
Tarenaya hassleriana	6	19	12	14	9	60	0.29	20	10	29	2
Citrus clementina	3	10	10	9	4	36	0.301	18	9	33.4444	2
Jatropha curcas	6	14	7	10	6	43	0.379	22	11	34.4545	2
Citrus sinensis	3	10	5	8	4	30	0.32	18	9	35.5556	2
Ricinus communis	5	12	6	11	6	40	0.336	20	10	33.6	2
Cucumis melo	4	10	7	7	7	35	0.375	24	12	31.25	2
Theobroma cacao	4	11	6	9	8	38	0.327	20	10	32.7	2
Vitis vinifera	5	15	5	9	6	40	0.487	38	19	25.6316	2
Sesamum indicum	4	16	9	12	14	55	0.274	26	13	21.0769	2
Medicago truncatula	6	27	20	33	15	101	0.393	16	8	49.125	2
Populus trichocarpa	8	19	12	18	14	71	0.392	38	19	20.6316	2
Beta vulgaris	3	10	7	15	8	43	0.394	18	9	43.7778	2
Vigna radiata	4	10	9	9	7	39	0.475	22	11	43.1818	2
Phaseolus vulgaris	4	14	10	11	12	51	0.549	22	11	49.9091	2
Eucalyptus grandis	3	9	7	9	7	35	0.46	22	11	41.8182	2
Cicer arietinum	4	11	12	12	8	47	0.532	16	8	66.5	2
Malus domestica	10	27	11	22	15	85	0.598	34	17	35.1765	2
Gossypium raimondii	5	22	13	16	14	70	0.775	26	13	59.6154	2
Solanum lycopersicum	4	16	13	14	9	56	0.76	24	12	63.3333	2
Glycine max	8	24	14	21	19	86	0.95	40	20	47.5	2
Solanum pennellii	4	17	13	15	10	59	1.2	24	12	100	2
Arachis duranensis	3	13	8	11	7	42	1.25	20	10	125	2
Arachis ipaensis	4	12	9	13	9	47	1.56	20	10	156	2
Paeonia ostii	14	43	54	46	51	208	12.28	10	5	2456	2
