# Supplementary material for: Genomic basis of the giga-chromosomes and giga-genome of tree peony Paeonia ostii
Source: Nat Commun. 2022 Nov 28;13:7328. doi: 10.1038/s41467-022-35063-1 (PMC9705720; doi:10.1038/s41467-022-35063-1)
Supplement: Supplementary file 6 — Supplementary Data 3 [file 41467_2022_35063_MOESM6_ESM.xlsx]

## Sheet: 3
Supplementary Data 3. Statistics of SLAF data.
Sample	Group	Read (M)	Base (Mb)	GC	Q20	MapRate (MapQuality>20)	Genome Map Coverage	Mean Depth (X)
CS0001	LY	11.27	1417.46	0.4137	0.9314	0.7451	0.0125	6.76
CS0002	LY	8.9	1119.64	0.4064	0.9323	0.7558	0.0101	6.7
CS0003	LY	11.98	1505.98	0.4138	0.9376	0.7509	0.0127	7.16
CS0004	LY	8.89	1119.11	0.4074	0.9311	0.7562	0.0102	6.65
CS0005	LY	12.34	1550.47	0.4242	0.9341	0.7453	0.0151	6.16
CS0006	LY	12.99	1635.09	0.4073	0.9323	0.7601	0.011	9.06
CS0007	LY	42.93	5404.76	0.4135	0.9786	0.7417	0.0153	21.04
CS0008	LY	13.67	1719.28	0.4142	0.934	0.7436	0.013	7.86
CS0009	LY	16.04	2020.26	0.408	0.9347	0.7579	0.0115	10.67
CS0010	LY	13.53	1701.48	0.4165	0.9325	0.7455	0.0136	7.49
CS0012	LY	15.18	1909.47	0.417	0.9342	0.736	0.0138	8.17
CS0014	LY	11.54	1450.57	0.4234	0.9352	0.7307	0.0129	6.62
CS0015	LY	18.14	2281.12	0.4192	0.9799	0.7344	0.0166	8.12
CS0016	LY	10.46	1315.77	0.4141	0.9327	0.7506	0.0122	6.5
CS0029	TL	46.12	5805.46	0.4187	0.9766	0.7408	0.017	20.36
CS0064	TL	22.7	2859.06	0.41	0.9768	0.7514	0.0108	15.91
CS0069	TL	37.71	4748.2	0.4104	0.9768	0.7493	0.0148	19.26
CS0070	TL	40.4	5087.68	0.4069	0.9805	0.7571	0.0155	19.98
CS0073	TL	13.59	1709.41	0.4138	0.9334	0.7498	0.0129	7.99
CS0077	TL	13.78	1734.29	0.4105	0.9312	0.7467	0.0131	7.92
CS0078	TL	10.83	1361.99	0.4148	0.9347	0.7419	0.0124	6.55
CS0080	TL	30.32	3815.19	0.4234	0.9787	0.7254	0.0167	13.28
CS0084	TL	33.93	4273.12	0.4122	0.9735	0.7441	0.014	18.25
CS0114	TL	20.84	2620.37	0.4239	0.9812	0.7257	0.0147	10.43
CS0126	TL	39.93	5028.76	0.4077	0.9766	0.7521	0.0131	23.19
CS0132	TL	11.85	1490.64	0.4156	0.9315	0.7382	0.0127	6.93
CS0138	TL	11.96	1504.56	0.4105	0.9209	0.757	0.0123	7.41
CS0143	TL	34.1	4294.32	0.4082	0.976	0.7533	0.0124	21
CS0144	TL	40.82	5139.03	0.4199	0.9775	0.7321	0.0166	18.25
CS0153	TL	7.07	889.22	0.4103	0.9332	0.752	0.0098	5.46
CS0155	TL	63.94	8049.77	0.4161	0.9803	0.7552	0.0168	29.09
CS0158	TL	35.68	4490.94	0.4216	0.9795	0.7358	0.0155	17.17
CS0162	TL	34.83	4385.03	0.4117	0.9773	0.7412	0.0152	17.14
CS0164	TL	29.67	3735.42	0.4121	0.9773	0.7518	0.0127	17.71
CS0166	TL	38.15	4805	0.4088	0.9811	0.7561	0.0138	21.13
CS0189	TL	36.31	4571.99	0.4122	0.9713	0.7427	0.0138	19.71
CS0214	TL	32.47	4087.32	0.4136	0.9748	0.7453	0.0148	16.58
CS0218	TL	35.14	4425.83	0.4073	0.976	0.7486	0.0123	21.68
CS0238	TL	47.82	6021.52	0.4183	0.973	0.7433	0.0165	21.79
CS0244	TL	57.01	7179.86	0.4074	0.9825	0.7679	0.0158	28.05
CS0247	TL	11.88	1493.38	0.4176	0.9336	0.7515	0.0137	6.56
CS0249	TL	14.98	1884.85	0.4142	0.9353	0.7549	0.0131	8.72
CS0251	TL	12.5	1571.53	0.4181	0.9323	0.7411	0.013	7.18
CS0256	TL	14.8	1861.16	0.4113	0.9324	0.7543	0.0134	8.42
CS0257	TL	45.01	5668.21	0.4105	0.9811	0.7372	0.0142	23.71
CS0259	TL	13.72	1725.33	0.4132	0.9332	0.7532	0.0133	7.82
CS0262	TL	15.25	1918.78	0.409	0.9333	0.7561	0.0136	8.58
CS0267	TL	17.2	2163.96	0.4102	0.9296	0.7555	0.0129	10.15
CS0269	TL	13.12	1650.25	0.412	0.9385	0.7552	0.0124	8.06
CS0270	TL	41.83	5263.06	0.4297	0.9786	0.7054	0.0185	16.16
CS0271	TL	9.69	1216.77	0.4178	0.9362	0.739	0.0132	5.48
CS0278	TL	25.4	3194.21	0.4314	0.9793	0.7202	0.015	12.32
CS0279	TL	16.2	2039.12	0.4084	0.9252	0.7596	0.0127	9.79
CS0281	TL	42.05	5294.16	0.4184	0.9802	0.7331	0.015	20.77
CS0282	TL	53.56	6744.95	0.4148	0.9754	0.7519	0.0146	27.99
CS0283	TL	16.73	2104.49	0.4124	0.9363	0.7534	0.0141	9.01
CS0293	TL	13.36	1681.25	0.4075	0.9342	0.761	0.012	8.56
CS0295	TL	13.75	1730.13	0.4124	0.9299	0.7528	0.013	8.02
CS0299	TL	11.75	1477.35	0.4113	0.9347	0.7528	0.0127	7.05
CS0300	TL	15.01	1888.84	0.4096	0.9333	0.7545	0.0134	8.55
CS0304	TL	12.8	1610.85	0.4074	0.9352	0.7506	0.0122	7.98
CS0305	TL	11.14	1399.75	0.4178	0.9333	0.7408	0.013	6.39
CS0307	TL	11.4	1433.62	0.4101	0.9321	0.7587	0.0124	7.06
CS0310	TL	13.88	1745.41	0.4128	0.9371	0.7477	0.0145	7.21
CS0311	TL	11.96	1505.54	0.4067	0.932	0.7572	0.0113	8.08
CS0312	TL	16.06	2020.73	0.4148	0.9355	0.7548	0.013	9.43
CS0313	TL	53.78	6772.56	0.4134	0.9813	0.7534	0.016	25.66
CS0314	TL	15.4	1936.58	0.4112	0.9367	0.7547	0.0134	8.77
CS0315	TL	17.16	2160.01	0.4097	0.9363	0.7576	0.0135	9.74
CS0316	TL	12.79	1609.23	0.4098	0.9327	0.7525	0.0128	7.58
CS0318	TL	10.93	1375.15	0.4121	0.929	0.7511	0.0121	6.88
CS0320	TL	49.1	6181.45	0.4192	0.9821	0.7355	0.016	22.82
CS0321	TL	12.97	1632.32	0.4054	0.9326	0.7619	0.0119	8.42
CS0323	TL	12.6	1584.84	0.4082	0.9297	0.7605	0.0125	7.76
CS0324	TL	28.19	3546.62	0.4227	0.9828	0.7283	0.0155	13.41
CS0325	TL	11.18	1404.66	0.4127	0.9251	0.7499	0.0133	6.35
CS0326	TL	36.33	4576.14	0.4072	0.9778	0.7519	0.012	22.97
CS0327	TL	12.25	1541.03	0.4066	0.9336	0.7591	0.0116	8.07
CS0329	TL	8.28	1040.51	0.4088	0.9343	0.7494	0.0121	5.18
CS0330	TL	48.46	6102.47	0.4123	0.976	0.7476	0.014	26.19
CS0331	TL	14.05	1768.12	0.4101	0.9338	0.757	0.0126	8.53
CS0334	TL	11.96	1504.52	0.415	0.9343	0.7411	0.0129	6.93
CS0335	TL	41.07	5172.63	0.4077	0.9819	0.7595	0.013	24.28
CS0337	TL	14.79	1861.73	0.4063	0.9341	0.7504	0.0118	9.52
CS0338	TL	15.47	1946.24	0.4096	0.9344	0.7564	0.0137	8.63
CS0340	TL	38.86	4891.11	0.4177	0.9796	0.7411	0.0152	19.15
CS0342	TL	28.58	3592.7	0.4267	0.9808	0.7147	0.0164	12.55
CS0343	TL	13.1	1647.14	0.4148	0.9384	0.7356	0.0137	7.08
CS0345	TL	42.85	5395.85	0.4148	0.9793	0.7432	0.0129	24.99
CS0346	TL	52.13	6564.66	0.4104	0.9786	0.748	0.0139	28.41
CS0347	TL	44.56	5612.04	0.4135	0.9767	0.5606	0.0116	21.72
CS0348	TL	12.42	1562.63	0.4097	0.9328	0.753	0.0126	7.5
CS0356	TL	47.16	5939.3	0.4113	0.981	0.7502	0.0143	25.1
CS0359	TL	25.36	3188.45	0.4316	0.9797	0.7125	0.0164	11.15
CS0360	TL	25.3	3182.89	0.4231	0.981	0.7291	0.0149	12.53
CS0361	TL	12.01	1510	0.4157	0.9353	0.7419	0.0132	6.8
CS0362	TL	12.33	1550.94	0.4164	0.9341	0.7396	0.0129	7.16
CS0363	TL	14.47	1819.09	0.4018	0.9367	0.7617	0.0142	7.81
CS0365	TL	10.35	1301.21	0.4142	0.9349	0.742	0.0126	6.14
CS0366	TL	10.63	1335.89	0.415	0.9314	0.7445	0.013	6.16
CS0367	TL	57.19	7203.06	0.41	0.9802	0.7511	0.014	30.95
CS0368	TL	26.19	3288.6	0.4324	0.9831	0.7118	0.018	10.45
CS0374	TL	45.62	5745.68	0.4087	0.9814	0.7566	0.014	25.02
CS0376	TL	17.35	2184	0.4055	0.9357	0.759	0.0125	10.66
CS0379	TL	13.53	1701.03	0.4126	0.9353	0.7512	0.0134	7.69
CS0380	TL	17.16	2157.29	0.4133	0.9215	0.7523	0.0145	9.01
CS0387	TL	15.17	1906.41	0.4146	0.9257	0.7468	0.0148	7.72
CS0388	TL	15.17	1907.54	0.412	0.9267	0.7484	0.0145	7.92
CS0390	TL	35.72	4492.73	0.4287	0.9811	0.716	0.0176	14.7
CS0395	TL	10.52	1318.53	0.4037	0.929	0.746	0.0145	5.45
CS0397	TL	20.89	2631.63	0.4199	0.9798	0.6886	0.0142	9.87
CS0399	TL	11.97	1504.89	0.4128	0.9236	0.7528	0.0127	7.14
CS0401	TL	14.04	1764.13	0.4173	0.9285	0.7468	0.0149	7.09
CS0402	TL	12.62	1587.19	0.4137	0.9345	0.7465	0.0135	7.03
CS0403	TL	10.04	1262.12	0.4135	0.9201	0.7473	0.0122	6.19
CS0404	TL	11.44	1438.81	0.4126	0.9241	0.7538	0.0123	7.07
CS0405	TL	15.89	1997.68	0.4164	0.9258	0.7467	0.0143	8.4
CS0406	TL	11.98	1506.76	0.4164	0.9252	0.7477	0.0129	7.02
CS0407	TL	14.4	1810.16	0.41	0.9233	0.7522	0.0135	8.09
CS0410	TL	14.84	1867.28	0.4109	0.9351	0.7534	0.013	8.65
CS0411	TL	12.87	1619.56	0.4102	0.9348	0.7548	0.0123	8
CS0412	TL	12.97	1631.98	0.4145	0.9317	0.7505	0.0126	7.8
CS0413	TL	15.7	1974.89	0.4108	0.928	0.7566	0.0137	8.76
CS0414	TL	11.26	1416.55	0.4123	0.9339	0.7466	0.0122	6.95
CS0416	TL	38.38	4832.72	0.4084	0.9803	0.7543	0.0124	23.55
CS0422	TL	12.32	1549.7	0.4147	0.9281	0.7479	0.0127	7.33
CS0424	TL	15.92	2002.33	0.4111	0.9276	0.7552	0.0145	8.36
CS0425	TL	13.68	1720.2	0.4133	0.935	0.7426	0.0133	7.73
CS0429	TL	9.34	1175	0.4132	0.938	0.7479	0.0113	6.23
CS0433	TL	15.73	1979.37	0.4085	0.9376	0.7466	0.0134	8.86
CS0435	TL	15.43	1939.49	0.4113	0.9318	0.7451	0.0148	7.82
CS0436	TL	15.77	1983.98	0.4092	0.9368	0.7408	0.0135	8.75
CS0437	TL	10.88	1367.2	0.4122	0.9305	0.7437	0.0139	5.87
CS0438	TL	15.63	1966.19	0.4131	0.9316	0.7482	0.0131	9.02
CS0439	TL	13.65	1718.29	0.4144	0.9292	0.7532	0.0126	8.24
CS0442	HZ	10.89	1371.29	0.4071	0.9347	0.7649	0.0099	8.48
CS0443	HZ	46.07	5802.12	0.4103	0.975	0.747	0.0139	25.11
CS0445	HZ	12.25	1540.69	0.4199	0.9339	0.7438	0.0131	7.01
CS0449	HZ	58.44	7359.39	0.411	0.9806	0.7463	0.0169	26.06
CS0450	HZ	11.87	1492.62	0.4225	0.9305	0.7366	0.0138	6.38
CS0451	HZ	29.21	3673.55	0.4307	0.9818	0.7084	0.0168	12.42
CS0455	HZ	10.17	1278.93	0.4138	0.9322	0.7492	0.0124	6.21
CS0456	HZ	39.03	4905.31	0.4397	0.9787	0.6797	0.0202	13.24
CS0458	HZ	28.85	3630.71	0.4132	0.9347	0.7491	0.0166	13.11
CS0460	HZ	12.92	1624.18	0.4142	0.9331	0.739	0.0141	6.82
CS0461	HZ	27.68	3483.86	0.4089	0.9378	0.7573	0.0161	13.13
CS0462	HZ	61.48	7743.57	0.4137	0.9808	0.7528	0.0147	31.77
CS0467	HZ	17.11	2152.62	0.4113	0.9346	0.7483	0.0149	8.69
CS0470	HZ	16.96	2134.35	0.4115	0.932	0.7511	0.0135	9.51
CS0474	HZ	39.28	4946.82	0.4056	0.9773	0.7542	0.0123	24.3
CS0480	HZ	52.89	6662.05	0.4068	0.9727	0.7528	0.0129	31.12
CS0484	HZ	39.75	5005.62	0.4097	0.9822	0.7593	0.0132	23.17
CS0485	HZ	31.12	3914.84	0.4261	0.9772	0.7272	0.0162	14.15
CS0490	HZ	8.8	1107.75	0.4151	0.9513	0.7596	0.0107	6.3
CS0493	HZ	12.18	1532.36	0.4164	0.9402	0.7468	0.0123	7.47
CS0494	HZ	50.21	6321.98	0.4215	0.9755	0.7365	0.0153	24.41
CS0495	HZ	10.29	1293.5	0.4106	0.9359	0.754	0.0125	6.25
CS0498	HZ	12.15	1528.35	0.4118	0.9375	0.757	0.0125	7.45
CS0500	SY	43.27	5449.15	0.4085	0.9766	0.7577	0.0124	26.79
CS0502	SY	8.56	1076.33	0.4083	0.9355	0.7467	0.0117	5.52
CS0504	SY	19.21	2417.15	0.4096	0.9354	0.7411	0.0147	9.78
CS0505	SY	18.68	2350.53	0.4115	0.935	0.734	0.0149	9.29
CS0507	SY	42.44	5342.9	0.418	0.9802	0.7481	0.0155	20.71
CS0508	SY	12.69	1596.16	0.4123	0.9219	0.7497	0.0129	7.45
CS0509	SY	34.85	4384.41	0.4211	0.9783	0.7369	0.0162	16.06
CS0510	SY	15.47	1946.32	0.4055	0.9328	0.7636	0.0125	9.58
CS0511	SY	11.88	1492.58	0.4168	0.9361	0.7399	0.0134	6.62
CS0512	SY	11.58	1455.17	0.4182	0.9291	0.7423	0.014	6.18
CS0515	SY	16.78	2111.6	0.4077	0.9302	0.7582	0.013	9.86
CS0516	SY	15.82	1991.02	0.4058	0.9306	0.7312	0.0126	9.27
CS0517	SY	12.15	1528.48	0.4121	0.9311	0.7493	0.0119	7.7
CS0518	SY	30.2	3796.68	0.4295	0.9773	0.7212	0.0179	12.29
CS0519	SY	11.63	1463.2	0.4096	0.932	0.7558	0.0122	7.28
CS0520	SY	41.37	5209.93	0.409	0.9747	0.7475	0.0123	25.33
CS0521	SY	15.42	1940.74	0.407	0.9279	0.7587	0.0129	9.13
CS0522	SY	43.46	5473.57	0.4123	0.9769	0.7526	0.013	25.48
CS0523	SY	12.68	1595.1	0.4131	0.9316	0.7519	0.0131	7.35
CS0524	SY	13.5	1698.11	0.4098	0.9359	0.7568	0.0122	8.43
CS0526	SY	27.12	3409.7	0.4321	0.9774	0.7105	0.0175	11.13
CS0528	SY	35.88	4515.67	0.423	0.9763	0.7345	0.0155	17.23
CS0529	SY	12.91	1621.5	0.402	0.9339	0.7489	0.0142	6.87
CS0533	SY	47.4	5964.12	0.4237	0.9797	0.5543	0.017	15.66
CS0534	SY	33.38	4195.3	0.4303	0.9775	0.7171	0.0183	13.19
CS0535	SY	13.84	1741.99	0.4084	0.9337	0.7563	0.0123	8.61
CS0536	SY	36.23	4562.95	0.4117	0.9796	0.7544	0.0123	22.41
CS0537	SY	19.91	2504.53	0.4091	0.9352	0.7612	0.014	10.95
CS0538	SY	11.02	1386.48	0.4023	0.9346	0.7475	0.0116	7.18
CS0539	SY	12.08	1517.02	0.4094	0.9299	0.7518	0.0144	6.35
CS0540	SY	8.93	1123.31	0.407	0.936	0.7471	0.0108	6.22
CS0541	SY	9.53	1199.64	0.4061	0.934	0.7522	0.0108	6.68
CS0542	SY	11.71	1473.48	0.4079	0.932	0.7632	0.0113	7.96
CS0543	SY	13.29	1671	0.4133	0.9258	0.747	0.0133	7.55
CS0544	SY	14.6	1837	0.4067	0.9308	0.7603	0.013	8.6
CS0545	SY	10.72	1348.11	0.4124	0.9309	0.7554	0.0117	7.01
CS0546	SY	11.2	1408.39	0.4128	0.9276	0.7524	0.0122	7
CS0547	SY	44.44	5597.44	0.4149	0.9702	0.7469	0.0135	24.94
CS0548	SY	12.68	1593.56	0.4078	0.9376	0.7562	0.0135	7.15
CS0550	SY	11.52	1446.88	0.4071	0.9332	0.753	0.0144	6.06
CS0553	SY	9.86	1237.48	0.4078	0.9307	0.7475	0.0134	5.56
CS0555	SY	13.27	1668.23	0.4177	0.9204	0.7447	0.0139	7.15
CS0556	SY	9.1	1142.49	0.4231	0.9253	0.7273	0.0137	4.88
CS0557	SY	10.42	1311.44	0.4095	0.9239	0.7619	0.0113	7.07
CS0558	SY	14.74	1852.55	0.4126	0.924	0.7508	0.0146	7.62
CS0561	SY	56.63	7131.03	0.4165	0.9816	0.7492	0.0151	28.52
CS0562	SY	30.92	3887.9	0.4338	0.98	0.7001	0.0177	12.35
CS0564	SY	9.15	1147.28	0.4124	0.926	0.7391	0.0131	5.21
CS0565	SY	12.36	1555.01	0.4138	0.9241	0.7509	0.0128	7.3
CS0566	SY	14.51	1826.68	0.4028	0.9386	0.7612	0.0117	9.56
CS0567	SY	12.73	1600.71	0.4133	0.9271	0.7462	0.0144	6.67
CS0570	SY	31.75	3994.05	0.4231	0.9792	0.7299	0.016	14.63
CS0571	SY	11.5	1446.6	0.4116	0.9274	0.7527	0.0128	6.8
CS0573	SY	47.38	5965.45	0.4137	0.9813	0.742	0.0166	21.43
CS0574	SY	27.05	3407.16	0.4079	0.9731	0.7537	0.0121	17.05
CS0577	SY	11.47	1440.46	0.4053	0.9314	0.7406	0.0135	6.35
CS0578	SY	49.62	6248.05	0.4139	0.9819	0.7542	0.0156	24.23
CS0579	SY	47.17	5939.74	0.4099	0.9757	0.753	0.0133	26.92
CS0580	SY	48.31	6083.97	0.4101	0.9784	0.7531	0.0134	27.55
CS0582	SY	39.09	4923.75	0.4129	0.9805	0.7498	0.012	24.72
CS0583	SY	7.39	929.69	0.3983	0.9296	0.758	0.0103	5.49
CS0584	SY	43.41	5467.59	0.409	0.9702	0.7435	0.0129	25.21
CS0585	SY	13.09	1646.25	0.412	0.936	0.7552	0.0128	7.81
CS0589	SY	44.95	5660.5	0.4144	0.9776	0.7457	0.0144	23.49
CS0592	SY	13.03	1639.31	0.4112	0.9318	0.7562	0.0128	7.79
CS0593	SY	11.85	1490.04	0.4107	0.9338	0.7322	0.0124	7.09
CS0595	SY	29.61	3717.14	0.4396	0.9785	0.6933	0.0213	9.72
CS0596	SY	23.19	2912.49	0.4336	0.9814	0.7072	0.0174	9.5
CS0597	SY	52.55	6617.42	0.4136	0.9827	0.7562	0.0148	27.18
CS0598	SY	48.91	6155.29	0.4222	0.9824	0.5624	0.0178	15.61
CS0599	SY	15.19	1911.37	0.4088	0.9306	0.7525	0.0135	8.57
CS0600	SY	7.9	994.6	0.4113	0.945	0.755	0.0097	6.22
CS0601	SY	38.7	4874.01	0.4206	0.972	0.7268	0.0147	19.38
CS0602	SY	11.72	1474.89	0.4103	0.9319	0.7489	0.0121	7.33
CS0603	SY	58.94	7422.51	0.4116	0.9822	0.7578	0.0145	31.08
CS0604	SY	11.27	1416.59	0.4113	0.9309	0.7385	0.0137	6.14
CS0606	SY	12.68	1593.76	0.4092	0.9329	0.7506	0.0145	6.62
CS0609	SY	39.31	4946.36	0.423	0.9793	0.7326	0.0162	17.95
CS0612	SY	11.78	1482.75	0.4067	0.9303	0.7605	0.0109	8.32
CS0614	SY	29.08	3657.04	0.4257	0.9812	0.7214	0.0167	12.71
CS0618	SY	44.68	5626.16	0.4088	0.9805	0.754	0.0127	26.79
CS0622	SY	52.2	6572.88	0.4115	0.9778	0.5607	0.0129	22.87
CS0623	SY	13.8	1733.88	0.4137	0.9322	0.7476	0.0155	6.71
CS0624	SY	52.22	6577.5	0.4062	0.9827	0.7597	0.0131	30.67
CS0625	SY	50.61	6373.5	0.4136	0.9771	0.7438	0.0145	26.32
CS0627	SY	10.34	1294.93	0.4052	0.9388	0.7394	0.0153	5.01
CS0628	SY	15.87	1998.62	0.4043	0.9348	0.7622	0.0113	10.78
CS0629	SY	11.25	1414.05	0.4129	0.9312	0.7539	0.0125	6.86
CS0631	SY	13.98	1756.68	0.4185	0.9393	0.7319	0.0143	7.21
CS0632	SY	63.72	8024.32	0.4114	0.9767	0.75	0.0146	33.21
CS0634	SY	9.15	1150.02	0.4041	0.9363	0.7576	0.0111	6.29
CS0637	SY	12.97	1631.63	0.4104	0.9332	0.7561	0.0135	7.33
CS0638	SY	11.57	1455.25	0.4143	0.9328	0.7481	0.0126	6.93
CS0639	SY	36.83	4633.31	0.4192	0.9802	0.7388	0.0164	16.73
CS0641	SY	43.75	5509.48	0.4104	0.9794	0.7374	0.0142	23.05
CS0642	SY	8.74	1097.25	0.4166	0.9347	0.7457	0.012	5.47
CS0644	SY	10.85	1364.42	0.4169	0.9358	0.7477	0.0129	6.37
CS0647	SY	59.94	7548.05	0.4093	0.9784	0.7393	0.015	29.81
CS0648	SY	56.6	7126.81	0.4105	0.9808	0.7483	0.0165	25.91
CS0649	SY	9.31	1169.4	0.393	0.9314	0.7558	0.0119	5.98
CS0650	SY	7.29	917.15	0.4085	0.935	0.757	0.0102	5.44
CS0652	SY	8.81	1106.73	0.4229	0.9338	0.7349	0.0124	5.29
CS0653	SY	14.33	1801.89	0.4051	0.9286	0.7606	0.0134	8.22
CS0656	SY	11.37	1427.22	0.4182	0.9316	0.7385	0.0145	5.82
CS0658	SY	38.13	4795.62	0.4298	0.975	0.7101	0.0192	14.27
CS0662	BZ	10.44	1312.49	0.4109	0.932	0.7533	0.012	6.62
CS0663	BZ	6.9	861.61	0.4253	0.9352	0.7367	0.014	3.65
CS0664	BZ	12.38	1555.95	0.4019	0.9335	0.7581	0.013	7.29
CS0665	BZ	64.65	8139.7	0.4229	0.9816	0.7434	0.0195	24.96
CS0666	BZ	7.85	984.63	0.4141	0.9352	0.7422	0.013	4.52
CS0667	BZ	9.12	1146.58	0.4154	0.9303	0.7502	0.0115	5.99
CS0668	BZ	16.17	2035.08	0.4068	0.9343	0.7545	0.0131	9.38
CS0673	BZ	62.79	7908.19	0.409	0.9674	0.742	0.0135	34.79
CS0679	BZ	10.94	1377.16	0.4102	0.9307	0.7624	0.0109	7.75
CS0681	BZ	10.14	1275.56	0.4121	0.9302	0.7407	0.012	6.33
CS0683	BZ	9.77	1227.98	0.4138	0.9342	0.7457	0.0122	6
CS0688	BZ	10.13	1270.76	0.4167	0.9397	0.739	0.0148	5.08
CS0689	BZ	13.17	1657.1	0.4124	0.9229	0.7426	0.0126	7.81
CS0691	BZ	44.04	5546	0.409	0.9765	0.7526	0.0131	25.64
CS0692	BZ	57.97	7297.92	0.424	0.9823	0.7317	0.0171	25.12
CS0693	BZ	35.77	4497.33	0.4333	0.977	0.7065	0.0192	13.26
CS0705	BZ	9.91	1246.61	0.4075	0.9366	0.7572	0.0112	6.75
CS0709	BZ	30.15	3790.44	0.4299	0.9787	0.7075	0.017	12.69
CS0710	BZ	56.48	7112.09	0.4153	0.9812	0.7409	0.0155	27.36
CS0711	BZ	10.78	1355.37	0.4134	0.9363	0.7426	0.0121	6.66
CS0716	BZ	33.09	4160.16	0.4323	0.9807	0.7094	0.0191	12.39
CS0725	BZ	43.89	5522.09	0.4291	0.9784	0.6945	0.0203	15.17
CS0728	BZ	9.64	1209.26	0.418	0.9563	0.7483	0.0142	5.11
CS0733	BZ	44.23	5568.09	0.4144	0.9821	0.7431	0.0154	21.59
CS0737	BZ	50.09	6308.38	0.4091	0.9795	0.7471	0.013	29.23
CS0738	BZ	41.07	5172.82	0.4053	0.9779	0.7471	0.0122	25.42
CS0740	BZ	10.93	1373.81	0.4117	0.9414	0.7478	0.0126	6.54
CS0741	BZ	9.27	1163.99	0.416	0.9396	0.7453	0.0129	5.4
CS0742	BZ	10.48	1317.52	0.414	0.9375	0.7529	0.0121	6.6
CS0743	BZ	54.62	6878.8	0.407	0.9821	0.7521	0.0143	28.97
CS0744	BZ	41.64	5241.65	0.425	0.981	0.7279	0.0172	17.78
CS0747	BZ	16.28	2047.15	0.4068	0.9362	0.7364	0.0144	8.41
CS0749	BZ	15	1887.35	0.4097	0.9293	0.7532	0.0136	8.4
CS0750	BZ	35.1	4414.77	0.4295	0.9808	0.7244	0.0181	14.22
CS0751	BZ	13.01	1637.57	0.4078	0.9341	0.7579	0.0123	8.07
CS0753	BZ	14.16	1780.95	0.4093	0.9359	0.7528	0.013	8.28
CS0755	BZ	16.21	2038.07	0.4086	0.9381	0.7424	0.0141	8.59
CS0758	BZ	42.99	5414.27	0.4173	0.9792	0.7103	0.0148	20.95
CS0759	BZ	48.15	6063	0.4131	0.9762	0.7415	0.0141	25.59
CS0761	BZ	11.79	1481.52	0.4139	0.9333	0.7451	0.0133	6.66
CS0764	BZ	12.01	1508.98	0.4084	0.9247	0.7522	0.0131	6.95
CS0767	BZ	11.92	1498.66	0.4116	0.9351	0.7562	0.0128	7.13
CS0768	BZ	13.62	1711.49	0.4116	0.9384	0.7468	0.014	7.33
CS0772	BZ	13.48	1695.51	0.4072	0.9351	0.7477	0.012	8.45
CS0776	BZ	52.25	6580.43	0.4078	0.9824	0.7633	0.0155	25.98
CS0778	BZ	12.42	1562.1	0.4097	0.9366	0.756	0.012	7.87
CS0780	BZ	11.13	1399.58	0.4117	0.9353	0.7508	0.0131	6.46
CS0782	BZ	49.59	6242.33	0.4132	0.9822	0.7491	0.0158	23.84
CS0784	BZ	54.73	6886.33	0.4245	0.9813	0.5717	0.0174	17.88
CS0785	BZ	56.44	7106.43	0.4194	0.9829	0.7358	0.0171	24.61
CS0788	BZ	42.86	5397.66	0.4139	0.9765	0.3216	0.0086	14.72
CS0789	BZ	60.06	7562.27	0.4175	0.9779	0.502	0.0106	27.14
CS0790	BZ	11.89	1493.53	0.4152	0.9378	0.7463	0.0142	6.32
CS0791	BZ	13.64	1716.03	0.4103	0.9367	0.7569	0.0125	8.36
CS0794	BZ	10.26	1291.35	0.4062	0.9316	0.7542	0.0111	7.07
CS0795	BZ	48.13	6060.41	0.4094	0.9798	0.636	0.0158	19.38
CS0796	BZ	52.03	6550.29	0.4226	0.9809	0.3496	0.0091	16
CS0804	BZ	46	5791.27	0.4215	0.9801	0.7252	0.0168	20.03
CS0806	BZ	38.38	4834.25	0.4164	0.9779	0.7241	0.0131	21.38
CS0808	BZ	12.48	1569.26	0.4068	0.9312	0.7563	0.0121	7.86
CS0809	BZ	13.37	1682.79	0.404	0.9342	0.7574	0.0114	8.98
CS0810	BZ	13.39	1682.7	0.4116	0.933	0.7415	0.0136	7.36
CS0811	BZ	12.83	1614.39	0.4093	0.9294	0.741	0.0125	7.69
CS0812	BZ	11.62	1461	0.41	0.929	0.7502	0.0122	7.21
CS0814	BZ	11.39	1433.16	0.4095	0.9313	0.7501	0.0115	7.52
CS0816	BZ	49.22	6199.5	0.4164	0.9763	0.7253	0.0146	24.7
CS0821	BZ	67.53	8505.11	0.4109	0.9803	0.7413	0.016	31.7
CS0823	BZ	50.43	6348.91	0.4245	0.9753	0.7103	0.0182	19.88
CS0824	BZ	12.38	1555.63	0.4041	0.9339	0.7402	0.0132	7.01
CS0825	BZ	13.86	1742.66	0.406	0.9325	0.7446	0.0136	7.66
CS0826	BZ	15.21	1912.6	0.4089	0.9313	0.7472	0.0137	8.39
CS0827	BZ	45.79	5765.38	0.4172	0.9823	0.7247	0.0169	19.89
CS0828	BZ	61.61	7758.88	0.4112	0.9796	0.7336	0.016	28.63
CS0829	BZ	12.54	1579.03	0.4074	0.9277	0.7476	0.0117	8.07
CS0830	BZ	39.16	4931.63	0.4144	0.9773	0.7243	0.0138	20.81
CS0831	BZ	59.56	7500.97	0.4134	0.9793	0.7231	0.017	25.58
CS0833	BZ	46.72	5882.67	0.4196	0.9784	0.7172	0.0158	21.49
CS0838	BZ	55.65	7009.15	0.4115	0.9795	0.7349	0.0158	26.1
CS0840	BZ	24.72	3109.43	0.4104	0.9296	0.7454	0.0159	11.7
CS0842	BZ	12.68	1596.28	0.4064	0.9316	0.7508	0.0119	8.05
CS0845	BZ	14.03	1764.49	0.4115	0.9327	0.7446	0.0138	7.66
CS0847	BZ	41.98	5287.23	0.4129	0.981	0.7241	0.0146	21.01
CS0848	BZ	37.82	4764.12	0.4128	0.9748	0.7204	0.0136	20.3
CS0852	BZ	51.16	6444.06	0.4209	0.9757	0.7028	0.0151	24.13
CS0854	BZ	50.34	6340.56	0.4111	0.9812	0.7331	0.0159	23.41
CS0856	BZ	13.83	1738.89	0.412	0.9331	0.746	0.0139	7.51
CS0862	BZ	9.46	1189.08	0.4129	0.933	0.7278	0.0124	5.59
CS0863	BZ	46.88	5899.72	0.4272	0.9779	0.6964	0.0214	15.4
CS0864	BZ	10.85	1364.46	0.4109	0.9298	0.7545	0.0116	7.14
CS0866	BZ	48.76	6136.13	0.4239	0.9806	0.7037	0.0204	17.03
CS0871	BZ	10.48	1315.81	0.4137	0.9255	0.7457	0.0136	5.79
CS0873	BZ	48.24	6073.65	0.4154	0.9813	0.7269	0.0157	22.64
CS0874	BZ	11.81	1485.19	0.4094	0.9263	0.7466	0.0124	7.16
CS0876	BZ	10.51	1321.15	0.4171	0.9247	0.7349	0.0134	5.83
CS0877	BZ	55.99	7050.47	0.4142	0.9792	0.7302	0.0174	23.75
CS0879	BZ	13.04	1638.91	0.4159	0.9357	0.7418	0.0136	7.18
CS0880	BZ	10.51	1320.1	0.417	0.9228	0.7415	0.0131	6.01
CS0881	BZ	10.89	1370.29	0.4155	0.9553	0.7536	0.012	6.88
CS0882	BZ	8.7	1092.53	0.4199	0.926	0.7317	0.0121	5.3
CS0883	BZ	10.72	1347.39	0.4132	0.9365	0.7455	0.0124	6.48
CS0885	BZ	55.37	6969.46	0.4262	0.9763	0.7044	0.0203	19.43
CS0886	BZ	9.13	1147.15	0.4149	0.9363	0.7467	0.0119	5.78
CS0888	BZ	9.32	1172.06	0.4106	0.9418	0.7475	0.0112	6.26
CS0889	BZ	41.78	5259.16	0.4221	0.9802	0.7093	0.0178	16.85
CS0894	BZ	41.48	5221.96	0.4289	0.9743	0.6961	0.0187	15.57
CS0897	BZ	40.38	5078.07	0.4117	0.9246	0.7414	0.0207	14.6
CS0900	BZ	43.17	5437.31	0.4179	0.9718	0.7163	0.0145	21.6
CS0901	BZ	10.38	1304.88	0.4172	0.9239	0.7413	0.0129	6.03
CS0902	BZ	11.09	1393.27	0.4168	0.9263	0.708	0.0133	5.95
CS0905	BZ	10.52	1321.97	0.4123	0.9273	0.7505	0.0123	6.47
CS0907	BZ	68.38	8611.72	0.4109	0.9823	0.7305	0.0172	29.31
CS0910	BZ	13.15	1653.2	0.4176	0.9279	0.7386	0.0134	7.29
CS2000	LY	11.88	1491.95	0.4134	0.9285	0.7345	0.0137	6.4
CS2001	LY	10.87	1364.52	0.4214	0.9263	0.6907	0.0139	5.42
CS2003	LY	7.34	919.91	0.4153	0.926	0.739	0.0127	4.29
CS2008	LY	10.15	1276.57	0.4087	0.9224	0.7385	0.0119	6.36
CS2009	LY	11.22	1411.29	0.4085	0.9232	0.7527	0.0123	6.91
CS2012	LY	10.53	1323.69	0.4128	0.9242	0.7471	0.0126	6.31
CS2013	LY	13.44	1689.79	0.4156	0.9255	0.7363	0.0137	7.27
CS2014	LY	11.57	1452.98	0.4164	0.922	0.7388	0.0137	6.3
CS2015	LY	9.92	1244.88	0.4169	0.9252	0.7437	0.0132	5.63
CS2018	LY	8.99	1129.11	0.4134	0.9237	0.7287	0.013	5.08
CS2021	LY	10.75	1351.52	0.4126	0.9202	0.7452	0.0125	6.46
CS2022	LY	9.13	1147.42	0.4148	0.9243	0.7358	0.0124	5.48
CS2023	LY	12.05	1514.63	0.4088	0.9262	0.7419	0.0138	6.52
CS2024	LY	11.93	1500.91	0.4134	0.9244	0.7421	0.0126	7.12
CS2025	LY	10.42	1309.31	0.4109	0.9246	0.7491	0.0123	6.39
CS2026	LY	7.61	954.09	0.4169	0.9286	0.743	0.0135	4.21
CS2027	LY	12.92	1625.35	0.407	0.9244	0.7551	0.0128	7.72
CS2028	LY	11.56	1453.53	0.4134	0.9216	0.7321	0.0128	6.69
CS2029	LY	12.59	1584.03	0.4095	0.9251	0.7551	0.0122	7.87
CS3031	BZ	12.89	1621.02	0.4103	0.9356	0.7532	0.0131	7.46
CS3032	BZ	47.55	5989.31	0.4143	0.9789	0.7143	0.014	24.46
CS3034	BZ	12.21	1534.66	0.4153	0.9352	0.7407	0.0135	6.77
CS3036	BZ	8.54	1072	0.4162	0.9455	0.7463	0.0126	5.1
CS3038	BZ	6.69	840.05	0.4091	0.9352	0.7466	0.0114	4.42
CS3041	BZ	14.15	1780.06	0.4105	0.9248	0.7342	0.0126	8.35
CS3043	BZ	9.73	1221.53	0.4161	0.9324	0.7429	0.0128	5.7
CS3044	BZ	11.16	1085.27	0.4135	1.0486	0.4027	0.0098	4.62
CS3045	BZ	13.08	1643.48	0.4121	0.9372	0.7516	0.0132	7.53
CS3046	BZ	13.02	1638.11	0.4066	0.9256	0.7551	0.0121	8.2
CS3048	BZ	13.28	1670.14	0.4109	0.9266	0.7503	0.013	7.72
CS3050	BZ	13.72	1725.84	0.4065	0.9252	0.7567	0.0126	8.29
CS3053	BZ	13.6	1710.07	0.4109	0.9336	0.7475	0.0138	7.45
CS3055	BZ	10.92	1371.92	0.4169	0.9352	0.7408	0.0131	6.21
CS3056	BZ	9.35	1173.04	0.4202	0.932	0.7358	0.0137	5.04
CS3057	BZ	55.53	6992.52	0.4169	0.9787	0.7312	0.0185	22.21
CS3060	BZ	8.06	1010.99	0.4119	0.9375	0.7477	0.0127	4.77
CS3061	BZ	9.97	1252.3	0.4121	0.9309	0.7431	0.0127	5.9
CS3062	BZ	13.02	1637.21	0.4114	0.9289	0.7523	0.0124	7.97
CS3063	BZ	13.84	1741.13	0.4085	0.9346	0.7515	0.0127	8.28
CS3064	BZ	9.8	1232.25	0.4157	0.9304	0.7493	0.0121	6.15
CS3065	BZ	12.82	1611.19	0.4111	0.9346	0.7516	0.0134	7.27
CS3067	BZ	6.75	847.21	0.4146	0.9298	0.7355	0.0111	4.51
CS3068	BZ	9.38	1178.19	0.4098	0.9239	0.7488	0.0121	5.86
CS3069	BZ	10.41	1308.35	0.413	0.9312	0.7511	0.0122	6.49
CS3070	BZ	15.67	1970.78	0.4107	0.9352	0.7558	0.0133	8.99
CS3071	BZ	10.57	1329.28	0.4078	0.9326	0.7551	0.012	6.71
CS3072	BZ	12.96	1629.89	0.4071	0.9332	0.7555	0.0126	7.86
CS3073	BZ	14.33	1802.47	0.4106	0.9368	0.7542	0.0128	8.54
CS3075	BZ	12.92	1624.68	0.4102	0.9352	0.7549	0.0129	7.64
CS3076	BZ	11.51	1445.02	0.4136	0.9347	0.7453	0.0141	6.14
CS3077	BZ	11.65	1464.69	0.4129	0.9345	0.7576	0.0123	7.26
CS3079	BZ	10.99	1382.9	0.4087	0.933	0.7467	0.0116	7.17
CS3080	BZ	13.48	1695.38	0.4103	0.9372	0.7537	0.0127	8.06
CS3082	BZ	10.43	1310.33	0.4191	0.9346	0.7422	0.0125	6.27
CS3084	BZ	12.2	1534.69	0.4117	0.932	0.7542	0.0122	7.62
CS3085	BZ	14.82	1864.87	0.4064	0.9387	0.7613	0.0119	9.56
CS3086	BZ	14.18	1783.89	0.4124	0.9343	0.7562	0.013	8.3
CS3087	BZ	14.46	1816.08	0.4146	0.9379	0.7469	0.0149	7.29
CS3088	BZ	10.53	1323.05	0.4113	0.9307	0.7518	0.0121	6.62
CS3089	BZ	10.13	1272.44	0.4154	0.9239	0.7406	0.0126	6.02
CS3090	BZ	13.08	1643.85	0.4117	0.9268	0.7508	0.0129	7.67
CS3091	BZ	12.07	1516.13	0.4098	0.9374	0.7536	0.014	6.56
CS3092	BZ	12.54	1575.77	0.4098	0.9339	0.7536	0.0137	6.96
CS3093	BZ	8.9	1117.25	0.4167	0.9265	0.7404	0.0129	5.16
CS3094	BZ	11.46	1438.37	0.4071	0.9283	0.7425	0.0141	6.07
CS3095	BZ	10.37	1303.04	0.4104	0.9252	0.7394	0.0125	6.19
CS3096	BZ	15.49	1948.62	0.4084	0.9366	0.7604	0.0128	9.29
CS3098	BZ	12.16	1529.63	0.4085	0.9379	0.759	0.0121	7.71
CS3099	BZ	11.25	1413.05	0.4119	0.927	0.7487	0.0124	6.82
CS3100	BZ	10.5	1318.18	0.4104	0.9262	0.7443	0.013	6.07
CS3101	BZ	15.94	2004.06	0.41	0.9226	0.7517	0.0136	8.91
CS3102	BZ	7.99	1002.2	0.413	0.9264	0.7343	0.0125	4.71
CS3103	BZ	11.67	1467.11	0.4081	0.93	0.7423	0.0126	6.94
