# Supplementary material for: Genomic basis of the giga-chromosomes and giga-genome of tree peony Paeonia ostii
Source: Nat Commun. 2022 Nov 28;13:7328. doi: 10.1038/s41467-022-35063-1 (PMC9705720; doi:10.1038/s41467-022-35063-1)
Supplement: Supplementary file 7 — Supplementary Data 4 [file 41467_2022_35063_MOESM7_ESM.xlsx]

## Sheet: 4
Supplementary Data 4. Statistics of number of SNPs and genes related to each trait.
Trait	UpDown_1M
	CMLM			FarmCPU			MLM
	SNPNumber	GeneNumber	SigGene	SNPNumber	GeneNumber	SigGene	SNPNumber	GeneNumber	SigGene
ALA_2016	17	136	2	25	134	1	12	82	2
ALA_2017	2	22	0	5	64	0	1	12	0
ALA_2018	1	9	0	7	75	1	3	32	0
ALA_2019	9	44	0	7	41	0	8	44	0
ALA_Mean	1	9	0	3	23	0	2	14	0
LA_2016	10	54	2	8	93	1	10	54	2
LA_2017	1	11	0	1	11	0	1	11	0
LA_2018	6	54	2	17	144	3	6	54	2
LA_2019	4	38	0	12	77	0	8	55	0
LA_Mean	14	62	2	38	227	4	14	62	2
OA_2016	14	54	2	25	94	2	14	54	2
OA_2017	3	14	1	6	14	1	1	8	0
OA_2018	1	19	0	6	56	2	1	19	0
OA_2019	1	5	0	5	36	0	2	15	0
OA_Mean	3	27	0	4	44	0	3	27	0
SA_2016	6	70	0	21	140	1	4	42	0
SA_2017	3	11	0	0	0	0	0	0	0
SA_2018	4	42	1	6	87	2	5	69	2
SA_2019	2	26	0	4	32	0	3	37	0
SA_Mean	30	162	4	21	167	2	36	199	6
PA_2016	24	152	3	87	289	3	24	152	3
PA_2017	0	0	0	3	4	0	1	11	0
PA_2018	3	40	1	8	89	1	5	68	1
PA_2019	2	30	0	7	46	1	6	36	1
PA_Mean	23	30	0	43	50	0	41	30	0
MFA_2016	19	110	2	30	181	1	19	110	2
MFA_2017	0	0	0	3	14	1	1	7	1
MFA_2018	4	47	0	6	72	0	4	47	0
MFA_2019	14	55	0	13	53	0	13	53	0
MFA_Mean	2	35	0	3	43	0	2	35	0
TFA_2016	20	110	2	32	181	1	20	110	2
TFA_2017	0	0	0	3	14	1	1	7	1
TFA_2018	3	38	0	5	63	0	3	38	0
TFA_2019	14	55	0	13	53	0	13	53	0
TFA_Mean	2	35	0	5	59	1	2	35	0
RLAALA_2016	11	28	0	15	30	0	13	27	0
RLAALA_2017	4	26	2	5	47	2	4	26	2
RLAALA_2018	5	31	0	30	197	3	5	31	0
RLAALA_2019	10	64	0	3	16	0	4	29	0
RLAALA_Mean	13	106	1	6	34	0	13	106	1
C180C182912_2016	0	0	0	6	62	0	0	0	0
C180C182912_2017	107	307	9	40	96	4	94	157	6
C180C182912_2018	15	65	0	17	85	2	14	74	1
C180C182912_2019	13	12	0	17	59	0	14	20	0
C180C182912_Mean	23	89	4	32	95	3	30	100	4
C180C1819_2016	26	83	2	31	163	3	26	83	2
C180C1819_2017	9	70	1	17	80	2	8	73	2
C180C1819_2018	7	55	0	7	19	0	6	19	0
C180C1819_2019	7	54	0	30	103	1	15	70	0
C180C1819_Mean	31	167	5	76	278	8	47	194	6
C160C180_2016	19	66	1	37	83	1	18	77	3
C160C180_2018	87	199	9	182	263	11	111	215	9
C160C180_Mean	46	153	3	69	151	5	66	151	4
UFA_2016	22	126	2	25	137	1	22	126	2
UFA_2017	0	0	0	2	13	1	1	7	1
UFA_2018	4	47	0	6	72	0	4	47	0
UFA_2019	19	84	0	15	61	0	13	53	0
UFA_Mean	2	19	0	5	43	0	2	19	0
SFA_2016	19	99	3	29	185	3	19	99	3
SFA_2017	10	59	1	9	78	1	6	64	1
SFA_2018	14	63	0	9	72	0	4	54	0
SFA_2019	12	91	4	24	109	6	21	92	7
SFA_Mean	43	108	0	65	120	1	45	108	0
RUS_2016	11	47	2	10	62	2	11	47	2
RUS_2017	8	35	0	11	55	0	8	35	0
RUS_2018	5	73	0	7	68	1	5	73	0
RUS_2019	2	8	0	10	59	0	2	8	0
RUS_Mean	2	31	0	3	41	0	3	41	0
