# Supplementary material for: Genomic basis of the giga-chromosomes and giga-genome of tree peony Paeonia ostii
Source: Nat Commun. 2022 Nov 28;13:7328. doi: 10.1038/s41467-022-35063-1 (PMC9705720; doi:10.1038/s41467-022-35063-1)
Supplement: Supplementary file 8 — Supplementary Data 5 [file 41467_2022_35063_MOESM8_ESM.xlsx]

## Sheet: 5
Supplementary Data 5. List of SAD and FAD2/6 genes used for phylogenetic analysis in P. ostii and representative plants.
Gene symbol	Gene id	Species	Angiosperm
SAD	Aco006640.1	Ananas comosus	monotyledons
SAD	Aco011296.1	Ananas comosus	monotyledons
SAD	Aco026218.1	Ananas comosus	monotyledons
SAD	Amborella_trichopoda_02014	Amborella trichopoda	dicotyledons
SAD	Amborella_trichopoda_02227	Amborella trichopoda	dicotyledons
SAD	Amborella_trichopoda_17677	Amborella trichopoda	dicotyledons
SAD	Camellia_sinensis_04669	Camellia sinensis	dicotyledons
SAD	Camellia_sinensis_10977	Camellia sinensis	dicotyledons
SAD	Camellia_sinensis_15038	Camellia sinensis	dicotyledons
SAD	Camellia_sinensis_16515	Camellia sinensis	dicotyledons
SAD	Camellia_sinensis_18663	Camellia sinensis	dicotyledons
SAD	Camellia_sinensis_18666	Camellia sinensis	dicotyledons
SAD	Camellia_sinensis_27358	Camellia sinensis	dicotyledons
SAD	Camellia_sinensis_30246	Camellia sinensis	dicotyledons
SAD	Camellia_sinensis_33835	Camellia sinensis	dicotyledons
SAD	Dioal.1365s0002.1	Dioscorea alata	monotyledons
SAD	Dioal.6414s0001.1	Dioscorea alata	monotyledons
SAD	Dr11296.1.cds	Dioscorea rotundata	monotyledons
SAD	Dr13834.1.cds	Dioscorea rotundata	monotyledons
SAD	Dr15104.1.cds	Dioscorea rotundata	monotyledons
SAD	Elaeis_guineensis_00603	Elaeis guineensis	monotyledons
SAD	Elaeis_guineensis_05920	Elaeis guineensis	monotyledons
SAD	Elaeis_guineensis_17934	Elaeis guineensis	monotyledons
SAD	Elaeis_guineensis_18699	Elaeis guineensis	monotyledons
SAD	Elaeis_guineensis_22938	Elaeis guineensis	monotyledons
SAD	evm.model.AsparagusV1_04.1348	Asparagus officinalis	monotyledons
SAD	evm.model.AsparagusV1_04.3490	Asparagus officinalis	monotyledons
SAD	evm.model.AsparagusV1_09.1056	Asparagus officinalis	monotyledons
SAD	evm.model.AsparagusV1_10.499	Asparagus officinalis	monotyledons
SAD	Ginkgo_biloba_00249	Ginkgo biloba	dicotyledons
SAD	Ginkgo_biloba_04933	Ginkgo biloba	dicotyledons
SAD	Ginkgo_biloba_13541	Ginkgo biloba	dicotyledons
SAD	Ginkgo_biloba_21867	Ginkgo biloba	dicotyledons
SAD	Ginkgo_biloba_31006	Ginkgo biloba	dicotyledons
SAD	Ginkgo_biloba_34146	Ginkgo biloba	dicotyledons
SAD	Ginkgo_biloba_34783	Ginkgo biloba	dicotyledons
SAD	Glycine_max_14473	Glycine max	dicotyledons
SAD	Glycine_max_20654	Glycine max	dicotyledons
SAD	Glycine_max_20655	Glycine max	dicotyledons
SAD	Glycine_max_41610	Glycine max	dicotyledons
SAD	Glycine_max_61333	Glycine max	dicotyledons
SAD	GSMUA_Achr5T25160_001	Musa acuminata	monotyledons
SAD	GSMUA_Achr6T01210_001	Musa acuminata	monotyledons
SAD	GSMUA_Achr7T03060_001	Musa acuminata	monotyledons
SAD	GSMUA_Achr7T22860_001	Musa acuminata	monotyledons
SAD	GSMUA_Achr8T08750_001	Musa acuminata	monotyledons
SAD	GSMUA_Achr8T32640_001	Musa acuminata	monotyledons
SAD	Helianthus_annuus_13373	Helianthus annuus	dicotyledons
SAD	Helianthus_annuus_25333	Helianthus annuus	dicotyledons
SAD	Linum_usitatissimum_03764	Linum usitatissimum	dicotyledons
SAD	Linum_usitatissimum_06014	Linum usitatissimum	dicotyledons
SAD	Linum_usitatissimum_12183	Linum usitatissimum	dicotyledons
SAD	Linum_usitatissimum_23654	Linum usitatissimum	dicotyledons
SAD	LOC_Os01g69080.1	Oryza sativa	monotyledons
SAD	LOC_Os02g30200.1	Oryza sativa	monotyledons
SAD	LOC_Os04g31070.1	Oryza sativa	monotyledons
SAD	LOC_Os08g09950.1	Oryza sativa	monotyledons
SAD	Mb_05_t26880.1	Musa balbisiana	monotyledons
SAD	Mb_06_t02730.1	Musa balbisiana	monotyledons
SAD	Mb_06_t28490.1	Musa balbisiana	monotyledons
SAD	Mb_07_t04650.1	Musa balbisiana	monotyledons
SAD	Mb_07_t25490.1	Musa balbisiana	monotyledons
SAD	Mb_08_t00800.1	Musa balbisiana	monotyledons
SAD	Mb_08_t08040.1	Musa balbisiana	monotyledons
SAD	Mb_08_t32240.1	Musa balbisiana	monotyledons
SAD	Olea_europaea_12641	Olea europaea	dicotyledons
SAD	Olea_europaea_27796	Olea europaea	dicotyledons
SAD	Olea_europaea_33548	Olea europaea	dicotyledons
SAD	Olea_europaea_37678	Olea europaea	dicotyledons
SAD	Olea_europaea_44574	Olea europaea	dicotyledons
SAD	PDK_30s1069331g001	Phoenix dactylifera	monotyledons
SAD	PDK_30s680581g006	Phoenix dactylifera	monotyledons
SAD	PDK_30s755881g002	Phoenix dactylifera	monotyledons
SAD	PDK_30s872101g002	Phoenix dactylifera	monotyledons
SAD	PDK_30s993871g004	Phoenix dactylifera	monotyledons
SAD	Spipo0G0009200	Spirodela polyrhiza	monotyledons
SAD	Spipo32G0010700	Spirodela polyrhiza	monotyledons
SAD	Spipo4G0091300	Spirodela polyrhiza	monotyledons
SAD	Spipo5G0077600	Spirodela polyrhiza	monotyledons
SAD	Spipo9G0033500	Spirodela polyrhiza	monotyledons
SAD	Vitis_vinifera_02916	Vitis vinifera	dicotyledons
SAD	Vitis_vinifera_09379	Vitis vinifera	dicotyledons
SAD	Vitis_vinifera_14699	Vitis vinifera	dicotyledons
SAD	Vitis_vinifera_16648	Vitis vinifera	dicotyledons
SAD	Vitis_vinifera_17105	Vitis vinifera	dicotyledons
SAD	Vitis_vinifera_25057	Vitis vinifera	dicotyledons
SAD	Vitis_vinifera_29339	Vitis vinifera	dicotyledons
SAD	Zm00001d004019_P001	Zea mays	monotyledons
SAD	Zm00001d012033_P002	Zea mays	monotyledons
SAD	Zm00001d012221_P001	Zea mays	monotyledons
SAD	Zm00001d014498_P001	Zea mays	monotyledons
SAD	Zm00001d025170_P001	Zea mays	monotyledons
SAD	Zm00001d030165_P001	Zea mays	monotyledons
SAD	Zm00001d030328_P001	Zea mays	monotyledons
SAD	Zm00001d042344_P002	Zea mays	monotyledons
SAD	Zm00001d050552_P001	Zea mays	monotyledons
SAD	Zosma166g00480.1	Zostera marina	monotyledons
SAD	Zosma195g00240.1	Zostera marina	monotyledons
SAD	Zosma22g00970.1	Zostera marina	monotyledons
SAD	Pos.gene16383.mRNA-1	Paeonia ostii	dicotyledons
SAD	Pos.gene18684.mRNA-1	Paeonia ostii	dicotyledons
SAD	Pos.gene65901.mRNA-1	Paeonia ostii	dicotyledons
SAD	Pos.gene38309.mRNA-1	Paeonia ostii	dicotyledons
SAD	Pos.gene15812.mRNA-1	Paeonia ostii	dicotyledons
SAD	Pos.gene29270.mRNA-1	Paeonia ostii	dicotyledons
SAD	Pos.gene16381.mRNA-1	Paeonia ostii	dicotyledons
SAD	Pos.gene29627.mRNA-1	Paeonia ostii	dicotyledons
SAD	Pos.gene83703.mRNA-1	Paeonia ostii	dicotyledons
SAD	Pos.gene16379.mRNA-1	Paeonia ostii	dicotyledons
SAD	Pos.gene16384.mRNA-1	Paeonia ostii	dicotyledons
SAD	Pos.gene16385.mRNA-1	Paeonia ostii	dicotyledons
SAD	Pos.gene16386.mRNA-1	Paeonia ostii	dicotyledons
SAD	SAD_AT2G43710.2	Arabidopsis thaliana	dicotyledons
SAD	SAD_AT1G43800.1	Arabidopsis thaliana	dicotyledons
SAD	SAD_AT3G02630.1	Arabidopsis thaliana	dicotyledons
SAD	SAD_AT3G02620.1	Arabidopsis thaliana	dicotyledons
SAD	SAD_AT3G02610.1	Arabidopsis thaliana	dicotyledons
SAD	SAD_AT5G16240.1	Arabidopsis thaliana	dicotyledons
SAD	SAD_AT5G16230.1	Arabidopsis thaliana	dicotyledons
FAD2	Aco000748.1	Ananas comosus	monotyledons
FAD2	Amborella_trichopoda_26028	Amborella trichopoda	dicotyledons
FAD2	Camellia_sinensis_24314	Camellia sinensis	dicotyledons
FAD2	Dioal.0068s0113.1	Dioscorea alata	monotyledons
FAD2	Elaeis_guineensis_19272	Elaeis guineensis	monotyledons
FAD2	Elaeis_guineensis_31357	Elaeis guineensis	monotyledons
FAD2	evm.model.AsparagusV1_05.1489	Asparagus officinalis	monotyledons
FAD2	evm.model.AsparagusV1_05.1491	Asparagus officinalis	monotyledons
FAD2	Ginkgo_biloba_12410	Ginkgo biloba	dicotyledons
FAD2	Ginkgo_biloba_19019	Ginkgo biloba	dicotyledons
FAD2	Glycine_max_28579	Glycine max	dicotyledons
FAD2	Glycine_max_28580	Glycine max	dicotyledons
FAD2	Glycine_max_34379	Glycine max	dicotyledons
FAD2	Glycine_max_57099	Glycine max	dicotyledons
FAD2	Glycine_max_57100	Glycine max	dicotyledons
FAD2	Glycine_max_57101	Glycine max	dicotyledons
FAD2	Glycine_max_68446	Glycine max	dicotyledons
FAD2	Glycine_max_68447	Glycine max	dicotyledons
FAD2	Glycine_max_71375	Glycine max	dicotyledons
FAD2	Glycine_max_71376	Glycine max	dicotyledons
FAD2	Glycine_max_71377	Glycine max	dicotyledons
FAD2	Glycine_max_71378	Glycine max	dicotyledons
FAD2	Glycine_max_71379	Glycine max	dicotyledons
FAD2	GSMUA_Achr10T03270_001	Musa acuminata	monotyledons
FAD2	GSMUA_Achr11T10100_001	Musa acuminata	monotyledons
FAD2	GSMUA_Achr3T03750_001	Musa acuminata	monotyledons
FAD2	GSMUA_Achr4T00670_001	Musa acuminata	monotyledons
FAD2	GSMUA_Achr9T12380_001	Musa acuminata	monotyledons
FAD2	Helianthus_annuus_01180	Helianthus annuus	dicotyledons
FAD2	Helianthus_annuus_01182	Helianthus annuus	dicotyledons
FAD2	Helianthus_annuus_01429	Helianthus annuus	dicotyledons
FAD2	Helianthus_annuus_01473	Helianthus annuus	dicotyledons
FAD2	Helianthus_annuus_01474	Helianthus annuus	dicotyledons
FAD2	Helianthus_annuus_01477	Helianthus annuus	dicotyledons
FAD2	Helianthus_annuus_01478	Helianthus annuus	dicotyledons
FAD2	Helianthus_annuus_03645	Helianthus annuus	dicotyledons
FAD2	Helianthus_annuus_04874	Helianthus annuus	dicotyledons
FAD2	Helianthus_annuus_14774	Helianthus annuus	dicotyledons
FAD2	Helianthus_annuus_28627	Helianthus annuus	dicotyledons
FAD2	Helianthus_annuus_28918	Helianthus annuus	dicotyledons
FAD2	Helianthus_annuus_31022	Helianthus annuus	dicotyledons
FAD2	Helianthus_annuus_31023	Helianthus annuus	dicotyledons
FAD2	Helianthus_annuus_31024	Helianthus annuus	dicotyledons
FAD2	Helianthus_annuus_31025	Helianthus annuus	dicotyledons
FAD2	Helianthus_annuus_31026	Helianthus annuus	dicotyledons
FAD2	Helianthus_annuus_31027	Helianthus annuus	dicotyledons
FAD2	Helianthus_annuus_31286	Helianthus annuus	dicotyledons
FAD2	Helianthus_annuus_31287	Helianthus annuus	dicotyledons
FAD2	Helianthus_annuus_37113	Helianthus annuus	dicotyledons
FAD2	Helianthus_annuus_67628	Helianthus annuus	dicotyledons
FAD2	Helianthus_annuus_67629	Helianthus annuus	dicotyledons
FAD2	Helianthus_annuus_67630	Helianthus annuus	dicotyledons
FAD2	Helianthus_annuus_68421	Helianthus annuus	dicotyledons
FAD2	Helianthus_annuus_68422	Helianthus annuus	dicotyledons
FAD2	Helianthus_annuus_68423	Helianthus annuus	dicotyledons
FAD2	Helianthus_annuus_68484	Helianthus annuus	dicotyledons
FAD2	Helianthus_annuus_68492	Helianthus annuus	dicotyledons
FAD2	Linum_usitatissimum_07557	Linum usitatissimum	dicotyledons
FAD2	Linum_usitatissimum_07558	Linum usitatissimum	dicotyledons
FAD2	Linum_usitatissimum_07559	Linum usitatissimum	dicotyledons
FAD2	Linum_usitatissimum_07561	Linum usitatissimum	dicotyledons
FAD2	Linum_usitatissimum_07562	Linum usitatissimum	dicotyledons
FAD2	Linum_usitatissimum_07563	Linum usitatissimum	dicotyledons
FAD2	Linum_usitatissimum_46308	Linum usitatissimum	dicotyledons
FAD2	Linum_usitatissimum_46309	Linum usitatissimum	dicotyledons
FAD2	Linum_usitatissimum_46310	Linum usitatissimum	dicotyledons
FAD2	Linum_usitatissimum_46311	Linum usitatissimum	dicotyledons
FAD2	Linum_usitatissimum_46314	Linum usitatissimum	dicotyledons
FAD2	Linum_usitatissimum_46315	Linum usitatissimum	dicotyledons
FAD2	LOC_Os02g48560.1	Oryza sativa	monotyledons
FAD2	LOC_Os07g23410.2	Oryza sativa	monotyledons
FAD2	LOC_Os07g23430.1	Oryza sativa	monotyledons
FAD2	Mb_03_t03530.1	Musa balbisiana	monotyledons
FAD2	Mb_04_t00640.1	Musa balbisiana	monotyledons
FAD2	Mb_06_t00450.1	Musa balbisiana	monotyledons
FAD2	Mb_09_t11390.1	Musa balbisiana	monotyledons
FAD2	Mb_10_t25250.1	Musa balbisiana	monotyledons
FAD2	Olea_europaea_00868	Olea europaea	dicotyledons
FAD2	Olea_europaea_07700	Olea europaea	dicotyledons
FAD2	Olea_europaea_07701	Olea europaea	dicotyledons
FAD2	Olea_europaea_07702	Olea europaea	dicotyledons
FAD2	Olea_europaea_30237	Olea europaea	dicotyledons
FAD2	Olea_europaea_33866	Olea europaea	dicotyledons
FAD2	Olea_europaea_41510	Olea europaea	dicotyledons
FAD2	Olea_europaea_41511	Olea europaea	dicotyledons
FAD2	PDK_30s701671g004	Phoenix dactylifera	monotyledons
FAD2	Spipo0G0076400	Spirodela polyrhiza	monotyledons
FAD2	Vitis_vinifera_11284	Vitis vinifera	dicotyledons
FAD2	Vitis_vinifera_17225	Vitis vinifera	dicotyledons
FAD2	Zm00001d017840_P001	Zea mays	monotyledons
FAD2	Zm00001d017841_P001	Zea mays	monotyledons
FAD2	Zm00001d018881_P001	Zea mays	monotyledons
FAD2	Zm00001d023768_P001	Zea mays	monotyledons
FAD2	Zm00001d023769_P002	Zea mays	monotyledons
FAD2	Zm00001d051636_P001	Zea mays	monotyledons
FAD2	Zosma132g00220.1	Zostera marina	monotyledons
FAD2	Pos.gene24209.mRNA-1	Paeonia ostii	dicotyledons
FAD2	Pos.gene13339.mRNA-1	Paeonia ostii	dicotyledons
FAD2	Pos.gene72458.mRNA-1	Paeonia ostii	dicotyledons
FAD2	Pos.gene20776.mRNA-1	Paeonia ostii	dicotyledons
FAD2	FAD2_AT3G12120.1	Arabidopsis thaliana	dicotyledons
FAD6	Aco016929.1	Ananas comosus	monotyledons
FAD6	Amborella_trichopoda_21777	Amborella trichopoda	dicotyledons
FAD6	Dr14515.1.cds	Dioscorea rotundata	monotyledons
FAD6	Elaeis_guineensis_30228	Elaeis guineensis	monotyledons
FAD6	Elaeis_guineensis_30229	Elaeis guineensis	monotyledons
FAD6	evm.model.AsparagusV1_08.1862	Asparagus officinalis	monotyledons
FAD6	Ginkgo_biloba_06649	Ginkgo biloba	dicotyledons
FAD6	Glycine_max_60481	Glycine max	dicotyledons
FAD6	GSMUA_AchrUn_randomT18870_001	Musa acuminata	monotyledons
FAD6	Linum_usitatissimum_08697	Linum usitatissimum	dicotyledons
FAD6	Linum_usitatissimum_31601	Linum usitatissimum	dicotyledons
FAD6	PDK_30s966451g003	Phoenix dactylifera	monotyledons
FAD6	Pos.gene79647.mRNA-1	Paeonia ostii	dicotyledons
FAD6	FAD6_AT4G30950.1	Arabidopsis thaliana	dicotyledons
