# Supplementary material for: Genomic basis of the giga-chromosomes and giga-genome of tree peony Paeonia ostii
Source: Nat Commun. 2022 Nov 28;13:7328. doi: 10.1038/s41467-022-35063-1 (PMC9705720; doi:10.1038/s41467-022-35063-1)
Supplement: Supplementary file 9 — Supplementary Data 6 [file 41467_2022_35063_MOESM9_ESM.xlsx]

## Sheet: 6
Supplementary Data 6. Candidate genes identified by GWAS in accordance to fatty acid biosynthesis related traits.
Trait	Model	Chr	Pos	PeakStart	PeakEnd	SNPNum|PeakLength	PeakTagSNP	PeakTagPvalue	Ref|Alt	MinorAlle	MAF	Pval	Block	Gene	Distance	GeneLoci	GeneSym	GeneInPeak	Nr	Swissprot	KEGG	KOG	TrEMBL	Interpro	GO
C160C180_2018	FarmCPU	Chr03	661486534	659741489	662353116	20|2611628	661486534	4.02831e-07	T|C	T	0.289227	4.02831e-07		Pos.gene65901.mRNA-1	257370	661743904|661747723	SAD	Y	ANU06063.1/0/stearoyl-ACP desaturase [Paeonia ostii var. lishizhenii]	P22337/0.0/ STAD_RICCO Stearoyl-[acyl-carrier-protein] 9-desaturase, chloroplastic OS=Ricinus communis PE=1 SV=1	vvi:100242444/0.0/stearoyl-[acyl-carrier-protein] 9-desaturase, chloroplastic; K03921 acyl-[acyl-carrier-protein] desaturase [EC:1.14.19.2 1.14.19.11 1.14.19.26]	At2g43710/0.0/[I] LSE0255 A Stearoyl-ACP desaturase	A0A1W5M8J9/0.0/A0A1W5M8J9_9MAGN Acyl-[acyl-carrier-protein] desaturase OS=Paeonia ostii var. lishizhenii PE=2 SV=1	G3DSA:1.10.620.20/4.6E-180/--	biological_process:GO:0006633//fatty acid biosynthetic process;cellular_component:GO:0009507//chloroplast;molecular_function:GO:0046872//metal ion binding;GO:0045300//acyl-[acyl-carrier-protein] desaturase activity;
C160C180_2018	FarmCPU	Chr03	661506151	659741489	662353116	20|2611628	661486534	4.02831e-07	G|A	A	0.26815	3.66098e-06		Pos.gene65901.mRNA-1	237753	661743904|661747723	SAD	Y	ANU06063.1/0/stearoyl-ACP desaturase [Paeonia ostii var. lishizhenii]	P22337/0.0/ STAD_RICCO Stearoyl-[acyl-carrier-protein] 9-desaturase, chloroplastic OS=Ricinus communis PE=1 SV=1	vvi:100242444/0.0/stearoyl-[acyl-carrier-protein] 9-desaturase, chloroplastic; K03921 acyl-[acyl-carrier-protein] desaturase [EC:1.14.19.2 1.14.19.11 1.14.19.26]	At2g43710/0.0/[I] LSE0255 A Stearoyl-ACP desaturase	A0A1W5M8J9/0.0/A0A1W5M8J9_9MAGN Acyl-[acyl-carrier-protein] desaturase OS=Paeonia ostii var. lishizhenii PE=2 SV=1	G3DSA:1.10.620.20/4.6E-180/--	biological_process:GO:0006633//fatty acid biosynthetic process;cellular_component:GO:0009507//chloroplast;molecular_function:GO:0046872//metal ion binding;GO:0045300//acyl-[acyl-carrier-protein] desaturase activity;
C160C180_2018	FarmCPU	Chr03	661533892	659741489	662353116	20|2611628	661486534	4.02831e-07	T|C	C	0.467213	4.50299e-06		Pos.gene65901.mRNA-1	210012	661743904|661747723	SAD	Y	ANU06063.1/0/stearoyl-ACP desaturase [Paeonia ostii var. lishizhenii]	P22337/0.0/ STAD_RICCO Stearoyl-[acyl-carrier-protein] 9-desaturase, chloroplastic OS=Ricinus communis PE=1 SV=1	vvi:100242444/0.0/stearoyl-[acyl-carrier-protein] 9-desaturase, chloroplastic; K03921 acyl-[acyl-carrier-protein] desaturase [EC:1.14.19.2 1.14.19.11 1.14.19.26]	At2g43710/0.0/[I] LSE0255 A Stearoyl-ACP desaturase	A0A1W5M8J9/0.0/A0A1W5M8J9_9MAGN Acyl-[acyl-carrier-protein] desaturase OS=Paeonia ostii var. lishizhenii PE=2 SV=1	G3DSA:1.10.620.20/4.6E-180/--	biological_process:GO:0006633//fatty acid biosynthetic process;cellular_component:GO:0009507//chloroplast;molecular_function:GO:0046872//metal ion binding;GO:0045300//acyl-[acyl-carrier-protein] desaturase activity;
C160C180_2018	FarmCPU	Chr03	661534162	659741489	662353116	20|2611628	661486534	4.02831e-07	T|C	C	0.477752	2.16202e-06		Pos.gene65901.mRNA-1	209742	661743904|661747723	SAD	Y	ANU06063.1/0/stearoyl-ACP desaturase [Paeonia ostii var. lishizhenii]	P22337/0.0/ STAD_RICCO Stearoyl-[acyl-carrier-protein] 9-desaturase, chloroplastic OS=Ricinus communis PE=1 SV=1	vvi:100242444/0.0/stearoyl-[acyl-carrier-protein] 9-desaturase, chloroplastic; K03921 acyl-[acyl-carrier-protein] desaturase [EC:1.14.19.2 1.14.19.11 1.14.19.26]	At2g43710/0.0/[I] LSE0255 A Stearoyl-ACP desaturase	A0A1W5M8J9/0.0/A0A1W5M8J9_9MAGN Acyl-[acyl-carrier-protein] desaturase OS=Paeonia ostii var. lishizhenii PE=2 SV=1	G3DSA:1.10.620.20/4.6E-180/--	biological_process:GO:0006633//fatty acid biosynthetic process;cellular_component:GO:0009507//chloroplast;molecular_function:GO:0046872//metal ion binding;GO:0045300//acyl-[acyl-carrier-protein] desaturase activity;
C160C180_2018	FarmCPU	Chr03	661542096	659741489	662353116	20|2611628	661486534	4.02831e-07	A|G	G	0.284543	1.21979e-06		Pos.gene65901.mRNA-1	201808	661743904|661747723	SAD	Y	ANU06063.1/0/stearoyl-ACP desaturase [Paeonia ostii var. lishizhenii]	P22337/0.0/ STAD_RICCO Stearoyl-[acyl-carrier-protein] 9-desaturase, chloroplastic OS=Ricinus communis PE=1 SV=1	vvi:100242444/0.0/stearoyl-[acyl-carrier-protein] 9-desaturase, chloroplastic; K03921 acyl-[acyl-carrier-protein] desaturase [EC:1.14.19.2 1.14.19.11 1.14.19.26]	At2g43710/0.0/[I] LSE0255 A Stearoyl-ACP desaturase	A0A1W5M8J9/0.0/A0A1W5M8J9_9MAGN Acyl-[acyl-carrier-protein] desaturase OS=Paeonia ostii var. lishizhenii PE=2 SV=1	G3DSA:1.10.620.20/4.6E-180/--	biological_process:GO:0006633//fatty acid biosynthetic process;cellular_component:GO:0009507//chloroplast;molecular_function:GO:0046872//metal ion binding;GO:0045300//acyl-[acyl-carrier-protein] desaturase activity;
C160C180_2018	FarmCPU	Chr03	662353116	659741489	662353116	20|2611628	661486534	4.02831e-07	A|G	A	0.228337	1.18278e-06		Pos.gene65901.mRNA-1	605393	661743904|661747723	SAD	Y	ANU06063.1/0/stearoyl-ACP desaturase [Paeonia ostii var. lishizhenii]	P22337/0.0/ STAD_RICCO Stearoyl-[acyl-carrier-protein] 9-desaturase, chloroplastic OS=Ricinus communis PE=1 SV=1	vvi:100242444/0.0/stearoyl-[acyl-carrier-protein] 9-desaturase, chloroplastic; K03921 acyl-[acyl-carrier-protein] desaturase [EC:1.14.19.2 1.14.19.11 1.14.19.26]	At2g43710/0.0/[I] LSE0255 A Stearoyl-ACP desaturase	A0A1W5M8J9/0.0/A0A1W5M8J9_9MAGN Acyl-[acyl-carrier-protein] desaturase OS=Paeonia ostii var. lishizhenii PE=2 SV=1	G3DSA:1.10.620.20/4.6E-180/--	biological_process:GO:0006633//fatty acid biosynthetic process;cellular_component:GO:0009507//chloroplast;molecular_function:GO:0046872//metal ion binding;GO:0045300//acyl-[acyl-carrier-protein] desaturase activity;
C160C180_2018	FarmCPU	Chr03	664602903	664602903	665835874	3|1232972	665835874	7.72027e-08	C|T	T	0.474239	2.69341e-06		Pos.gene29270.mRNA-1	828380	665431283|665433478	SAD	Y	ANU06063.1/3.56962e-180/stearoyl-ACP desaturase [Paeonia ostii var. lishizhenii]	P22337/9e-158/ STAD_RICCO Stearoyl-[acyl-carrier-protein] 9-desaturase, chloroplastic OS=Ricinus communis PE=1 SV=1	vvi:100242444/3e-158/stearoyl-[acyl-carrier-protein] 9-desaturase, chloroplastic; K03921 acyl-[acyl-carrier-protein] desaturase [EC:1.14.19.2 1.14.19.11 1.14.19.26]	At2g43710/2e-139/[I] LSE0255 A Stearoyl-ACP desaturase	A0A1W5M8J9/1e-179/A0A1W5M8J9_9MAGN Acyl-[acyl-carrier-protein] desaturase OS=Paeonia ostii var. lishizhenii PE=2 SV=1	PS00574/-/Fatty acid desaturases family 2 signature.	biological_process:GO:0006633//fatty acid biosynthetic process;cellular_component:GO:0009507//chloroplast;molecular_function:GO:0046872//metal ion binding;GO:0045300//acyl-[acyl-carrier-protein] desaturase activity;
C160C180_2018	FarmCPU	Chr03	665499088	664602903	665835874	3|1232972	665835874	7.72027e-08	C|T	T	0.496487	1.04133e-06		Pos.gene29270.mRNA-1	65610	665431283|665433478	SAD	Y	ANU06063.1/3.56962e-180/stearoyl-ACP desaturase [Paeonia ostii var. lishizhenii]	P22337/9e-158/ STAD_RICCO Stearoyl-[acyl-carrier-protein] 9-desaturase, chloroplastic OS=Ricinus communis PE=1 SV=1	vvi:100242444/3e-158/stearoyl-[acyl-carrier-protein] 9-desaturase, chloroplastic; K03921 acyl-[acyl-carrier-protein] desaturase [EC:1.14.19.2 1.14.19.11 1.14.19.26]	At2g43710/2e-139/[I] LSE0255 A Stearoyl-ACP desaturase	A0A1W5M8J9/1e-179/A0A1W5M8J9_9MAGN Acyl-[acyl-carrier-protein] desaturase OS=Paeonia ostii var. lishizhenii PE=2 SV=1	PS00574/-/Fatty acid desaturases family 2 signature.	biological_process:GO:0006633//fatty acid biosynthetic process;cellular_component:GO:0009507//chloroplast;molecular_function:GO:0046872//metal ion binding;GO:0045300//acyl-[acyl-carrier-protein] desaturase activity;
C160C180_2018	FarmCPU	Chr03	665835874	664602903	665835874	3|1232972	665835874	7.72027e-08	A|G	A	0.241218	7.72027e-08		Pos.gene29270.mRNA-1	402396	665431283|665433478	SAD	Y	ANU06063.1/3.56962e-180/stearoyl-ACP desaturase [Paeonia ostii var. lishizhenii]	P22337/9e-158/ STAD_RICCO Stearoyl-[acyl-carrier-protein] 9-desaturase, chloroplastic OS=Ricinus communis PE=1 SV=1	vvi:100242444/3e-158/stearoyl-[acyl-carrier-protein] 9-desaturase, chloroplastic; K03921 acyl-[acyl-carrier-protein] desaturase [EC:1.14.19.2 1.14.19.11 1.14.19.26]	At2g43710/2e-139/[I] LSE0255 A Stearoyl-ACP desaturase	A0A1W5M8J9/1e-179/A0A1W5M8J9_9MAGN Acyl-[acyl-carrier-protein] desaturase OS=Paeonia ostii var. lishizhenii PE=2 SV=1	PS00574/-/Fatty acid desaturases family 2 signature.	biological_process:GO:0006633//fatty acid biosynthetic process;cellular_component:GO:0009507//chloroplast;molecular_function:GO:0046872//metal ion binding;GO:0045300//acyl-[acyl-carrier-protein] desaturase activity;
C160C180_2018	FarmCPU	Chr03	661542096	659741489	662353116	18|2611628	660697045	5.82897e-07	A|G	G	0.284543	1.21979e-06	661542096|661890454	Pos.gene65901.mRNA-1	201808	661743904|661747723	SAD	Y	ANU06063.1/0/stearoyl-ACP desaturase [Paeonia ostii var. lishizhenii]	P22337/0.0/ STAD_RICCO Stearoyl-[acyl-carrier-protein] 9-desaturase, chloroplastic OS=Ricinus communis PE=1 SV=1	vvi:100242444/0.0/stearoyl-[acyl-carrier-protein] 9-desaturase, chloroplastic; K03921 acyl-[acyl-carrier-protein] desaturase [EC:1.14.19.2 1.14.19.11 1.14.19.26]	At2g43710/0.0/[I] LSE0255 A Stearoyl-ACP desaturase	A0A1W5M8J9/0.0/A0A1W5M8J9_9MAGN Acyl-[acyl-carrier-protein] desaturase OS=Paeonia ostii var. lishizhenii PE=2 SV=1	G3DSA:1.10.620.20/4.6E-180/--	biological_process:GO:0006633//fatty acid biosynthetic process;cellular_component:GO:0009507//chloroplast;molecular_function:GO:0046872//metal ion binding;GO:0045300//acyl-[acyl-carrier-protein] desaturase activity;
C160C180_2018	FarmCPU	Chr03	665499088	664602903	665835874	3|1232972	665835874	7.72027e-08	C|T	T	0.496487	1.04133e-06	665418908|665653718	Pos.gene29270.mRNA-1	65610	665431283|665433478	SAD	Y	ANU06063.1/3.56962e-180/stearoyl-ACP desaturase [Paeonia ostii var. lishizhenii]	P22337/9e-158/ STAD_RICCO Stearoyl-[acyl-carrier-protein] 9-desaturase, chloroplastic OS=Ricinus communis PE=1 SV=1	vvi:100242444/3e-158/stearoyl-[acyl-carrier-protein] 9-desaturase, chloroplastic; K03921 acyl-[acyl-carrier-protein] desaturase [EC:1.14.19.2 1.14.19.11 1.14.19.26]	At2g43710/2e-139/[I] LSE0255 A Stearoyl-ACP desaturase	A0A1W5M8J9/1e-179/A0A1W5M8J9_9MAGN Acyl-[acyl-carrier-protein] desaturase OS=Paeonia ostii var. lishizhenii PE=2 SV=1	PS00574/-/Fatty acid desaturases family 2 signature.	biological_process:GO:0006633//fatty acid biosynthetic process;cellular_component:GO:0009507//chloroplast;molecular_function:GO:0046872//metal ion binding;GO:0045300//acyl-[acyl-carrier-protein] desaturase activity;
C180C1819_Mean	FarmCPU	Chr03	664602903	664602903	665835874	4|1232972	664602903	4.9188e-07	C|T	T	0.477376	4.9188e-07		Pos.gene29270.mRNA-1	828380	665431283|665433478	SAD	Y	ANU06063.1/3.56962e-180/stearoyl-ACP desaturase [Paeonia ostii var. lishizhenii]	P22337/9e-158/ STAD_RICCO Stearoyl-[acyl-carrier-protein] 9-desaturase, chloroplastic OS=Ricinus communis PE=1 SV=1	vvi:100242444/3e-158/stearoyl-[acyl-carrier-protein] 9-desaturase, chloroplastic; K03921 acyl-[acyl-carrier-protein] desaturase [EC:1.14.19.2 1.14.19.11 1.14.19.26]	At2g43710/2e-139/[I] LSE0255 A Stearoyl-ACP desaturase	A0A1W5M8J9/1e-179/A0A1W5M8J9_9MAGN Acyl-[acyl-carrier-protein] desaturase OS=Paeonia ostii var. lishizhenii PE=2 SV=1	PS00574/-/Fatty acid desaturases family 2 signature.	biological_process:GO:0006633//fatty acid biosynthetic process;cellular_component:GO:0009507//chloroplast;molecular_function:GO:0046872//metal ion binding;GO:0045300//acyl-[acyl-carrier-protein] desaturase activity;
C180C1819_Mean	FarmCPU	Chr03	664819534	664602903	665835874	4|1232972	664602903	4.9188e-07	A|C	C	0.480769	5.42297e-06		Pos.gene29270.mRNA-1	611749	665431283|665433478	SAD	Y	ANU06063.1/3.56962e-180/stearoyl-ACP desaturase [Paeonia ostii var. lishizhenii]	P22337/9e-158/ STAD_RICCO Stearoyl-[acyl-carrier-protein] 9-desaturase, chloroplastic OS=Ricinus communis PE=1 SV=1	vvi:100242444/3e-158/stearoyl-[acyl-carrier-protein] 9-desaturase, chloroplastic; K03921 acyl-[acyl-carrier-protein] desaturase [EC:1.14.19.2 1.14.19.11 1.14.19.26]	At2g43710/2e-139/[I] LSE0255 A Stearoyl-ACP desaturase	A0A1W5M8J9/1e-179/A0A1W5M8J9_9MAGN Acyl-[acyl-carrier-protein] desaturase OS=Paeonia ostii var. lishizhenii PE=2 SV=1	PS00574/-/Fatty acid desaturases family 2 signature.	biological_process:GO:0006633//fatty acid biosynthetic process;cellular_component:GO:0009507//chloroplast;molecular_function:GO:0046872//metal ion binding;GO:0045300//acyl-[acyl-carrier-protein] desaturase activity;
C180C1819_Mean	FarmCPU	Chr03	665499088	664602903	665835874	4|1232972	664602903	4.9188e-07	C|T	C	0.497738	6.80725e-06		Pos.gene29270.mRNA-1	65610	665431283|665433478	SAD	Y	ANU06063.1/3.56962e-180/stearoyl-ACP desaturase [Paeonia ostii var. lishizhenii]	P22337/9e-158/ STAD_RICCO Stearoyl-[acyl-carrier-protein] 9-desaturase, chloroplastic OS=Ricinus communis PE=1 SV=1	vvi:100242444/3e-158/stearoyl-[acyl-carrier-protein] 9-desaturase, chloroplastic; K03921 acyl-[acyl-carrier-protein] desaturase [EC:1.14.19.2 1.14.19.11 1.14.19.26]	At2g43710/2e-139/[I] LSE0255 A Stearoyl-ACP desaturase	A0A1W5M8J9/1e-179/A0A1W5M8J9_9MAGN Acyl-[acyl-carrier-protein] desaturase OS=Paeonia ostii var. lishizhenii PE=2 SV=1	PS00574/-/Fatty acid desaturases family 2 signature.	biological_process:GO:0006633//fatty acid biosynthetic process;cellular_component:GO:0009507//chloroplast;molecular_function:GO:0046872//metal ion binding;GO:0045300//acyl-[acyl-carrier-protein] desaturase activity;
C180C1819_Mean	FarmCPU	Chr03	665835874	664602903	665835874	4|1232972	664602903	4.9188e-07	A|G	A	0.237557	1.49228e-06		Pos.gene29270.mRNA-1	402396	665431283|665433478	SAD	Y	ANU06063.1/3.56962e-180/stearoyl-ACP desaturase [Paeonia ostii var. lishizhenii]	P22337/9e-158/ STAD_RICCO Stearoyl-[acyl-carrier-protein] 9-desaturase, chloroplastic OS=Ricinus communis PE=1 SV=1	vvi:100242444/3e-158/stearoyl-[acyl-carrier-protein] 9-desaturase, chloroplastic; K03921 acyl-[acyl-carrier-protein] desaturase [EC:1.14.19.2 1.14.19.11 1.14.19.26]	At2g43710/2e-139/[I] LSE0255 A Stearoyl-ACP desaturase	A0A1W5M8J9/1e-179/A0A1W5M8J9_9MAGN Acyl-[acyl-carrier-protein] desaturase OS=Paeonia ostii var. lishizhenii PE=2 SV=1	PS00574/-/Fatty acid desaturases family 2 signature.	biological_process:GO:0006633//fatty acid biosynthetic process;cellular_component:GO:0009507//chloroplast;molecular_function:GO:0046872//metal ion binding;GO:0045300//acyl-[acyl-carrier-protein] desaturase activity;
C180C1819_Mean	FarmCPU	Chr03	665835874	664602903	665835874	4|1232972	664602903	4.9188e-07	A|G	A	0.237557	1.49228e-06		Pos.gene29270.mRNA-1	402396	665431283|665433478	SAD	Y	ANU06063.1/3.56962e-180/stearoyl-ACP desaturase [Paeonia ostii var. lishizhenii]	P22337/9e-158/ STAD_RICCO Stearoyl-[acyl-carrier-protein] 9-desaturase, chloroplastic OS=Ricinus communis PE=1 SV=1	vvi:100242444/3e-158/stearoyl-[acyl-carrier-protein] 9-desaturase, chloroplastic; K03921 acyl-[acyl-carrier-protein] desaturase [EC:1.14.19.2 1.14.19.11 1.14.19.26]	At2g43710/2e-139/[I] LSE0255 A Stearoyl-ACP desaturase	A0A1W5M8J9/1e-179/A0A1W5M8J9_9MAGN Acyl-[acyl-carrier-protein] desaturase OS=Paeonia ostii var. lishizhenii PE=2 SV=1	PS00574/-/Fatty acid desaturases family 2 signature.	biological_process:GO:0006633//fatty acid biosynthetic process;cellular_component:GO:0009507//chloroplast;molecular_function:GO:0046872//metal ion binding;GO:0045300//acyl-[acyl-carrier-protein] desaturase activity;
C1819C182912_Mean	FarmCPU	Chr02	1255286393	1255286393	1256038698	5|752306	1256038698	7.39338e-07	G|A	G	0.453271	7.79634e-06		Pos.gene24209.mRNA-1	699050	1255985443|1255986594	FAD2	Y	ANU06064.1/0/omega-6 fatty acid desaturase [Paeonia ostii var. lishizhenii]	Q8GZC3/0.0/ FAD2_VERFO Delta(12)-fatty-acid desaturase FAD2 OS=Vernicia fordii GN=FAD2 PE=1 SV=1	cit:102627239/0.0/delta(12)-fatty-acid desaturase FAD2; K10256 omega-6 fatty acid desaturase / acyl-lipid omega-6 desaturase (Delta-12 desaturase) [EC:1.14.19.6 1.14.19.22]	At3g12120/0.0/[I] TWOG0155 Oleate desaturase/linoleate desaturase	A0A1W5M8J5/0.0/A0A1W5M8J5_9MAGN Omega-6 fatty acid desaturase OS=Paeonia ostii var. lishizhenii PE=2 SV=1	PF11960/1.7E-7/Domain of unknown function (DUF3474)	NA
C1819C182912_Mean	FarmCPU	Chr02	1255286581	1255286393	1256038698	5|752306	1256038698	7.39338e-07	C|T	C	0.453271	7.79634e-06		Pos.gene24209.mRNA-1	698862	1255985443|1255986594	FAD2	Y	ANU06064.1/0/omega-6 fatty acid desaturase [Paeonia ostii var. lishizhenii]	Q8GZC3/0.0/ FAD2_VERFO Delta(12)-fatty-acid desaturase FAD2 OS=Vernicia fordii GN=FAD2 PE=1 SV=1	cit:102627239/0.0/delta(12)-fatty-acid desaturase FAD2; K10256 omega-6 fatty acid desaturase / acyl-lipid omega-6 desaturase (Delta-12 desaturase) [EC:1.14.19.6 1.14.19.22]	At3g12120/0.0/[I] TWOG0155 Oleate desaturase/linoleate desaturase	A0A1W5M8J5/0.0/A0A1W5M8J5_9MAGN Omega-6 fatty acid desaturase OS=Paeonia ostii var. lishizhenii PE=2 SV=1	PF11960/1.7E-7/Domain of unknown function (DUF3474)	NA
C1819C182912_Mean	FarmCPU	Chr02	1255452608	1255286393	1256038698	5|752306	1256038698	7.39338e-07	G|A	G	0.442757	8.02011e-06		Pos.gene24209.mRNA-1	532835	1255985443|1255986594	FAD2	Y	ANU06064.1/0/omega-6 fatty acid desaturase [Paeonia ostii var. lishizhenii]	Q8GZC3/0.0/ FAD2_VERFO Delta(12)-fatty-acid desaturase FAD2 OS=Vernicia fordii GN=FAD2 PE=1 SV=1	cit:102627239/0.0/delta(12)-fatty-acid desaturase FAD2; K10256 omega-6 fatty acid desaturase / acyl-lipid omega-6 desaturase (Delta-12 desaturase) [EC:1.14.19.6 1.14.19.22]	At3g12120/0.0/[I] TWOG0155 Oleate desaturase/linoleate desaturase	A0A1W5M8J5/0.0/A0A1W5M8J5_9MAGN Omega-6 fatty acid desaturase OS=Paeonia ostii var. lishizhenii PE=2 SV=1	PF11960/1.7E-7/Domain of unknown function (DUF3474)	NA
C1819C182912_Mean	FarmCPU	Chr02	1255518094	1255286393	1256038698	5|752306	1256038698	7.39338e-07	G|T	T	0.421729	8.10404e-06		Pos.gene24209.mRNA-1	467349	1255985443|1255986594	FAD2	Y	ANU06064.1/0/omega-6 fatty acid desaturase [Paeonia ostii var. lishizhenii]	Q8GZC3/0.0/ FAD2_VERFO Delta(12)-fatty-acid desaturase FAD2 OS=Vernicia fordii GN=FAD2 PE=1 SV=1	cit:102627239/0.0/delta(12)-fatty-acid desaturase FAD2; K10256 omega-6 fatty acid desaturase / acyl-lipid omega-6 desaturase (Delta-12 desaturase) [EC:1.14.19.6 1.14.19.22]	At3g12120/0.0/[I] TWOG0155 Oleate desaturase/linoleate desaturase	A0A1W5M8J5/0.0/A0A1W5M8J5_9MAGN Omega-6 fatty acid desaturase OS=Paeonia ostii var. lishizhenii PE=2 SV=1	PF11960/1.7E-7/Domain of unknown function (DUF3474)	NA
C1819C182912_Mean	FarmCPU	Chr02	1256038698	1255286393	1256038698	5|752306	1256038698	7.39338e-07	A|G	A	0.481308	7.39338e-07		Pos.gene24209.mRNA-1	52104	1255985443|1255986594	FAD2	Y	ANU06064.1/0/omega-6 fatty acid desaturase [Paeonia ostii var. lishizhenii]	Q8GZC3/0.0/ FAD2_VERFO Delta(12)-fatty-acid desaturase FAD2 OS=Vernicia fordii GN=FAD2 PE=1 SV=1	cit:102627239/0.0/delta(12)-fatty-acid desaturase FAD2; K10256 omega-6 fatty acid desaturase / acyl-lipid omega-6 desaturase (Delta-12 desaturase) [EC:1.14.19.6 1.14.19.22]	At3g12120/0.0/[I] TWOG0155 Oleate desaturase/linoleate desaturase	A0A1W5M8J5/0.0/A0A1W5M8J5_9MAGN Omega-6 fatty acid desaturase OS=Paeonia ostii var. lishizhenii PE=2 SV=1	PF11960/1.7E-7/Domain of unknown function (DUF3474)	NA
SA_2016	FarmCPU	Chr02	849705856	849705856	850444012	4|738157	850444012	4.11958e-06	A|G	A	0.131579	8.22032e-06		Pos.gene49478.mRNA-1	564189	850270045|850271374	beta-CT	Y	YP_009414653.1/0/acetyl-CoA carboxylase carboxyl transferase beta (chloroplast) [Paeonia ludlowii] &gt;YP_009420083.1 acetyl-CoA carboxylase carboxyl transferase beta (chloroplast) [Paeonia delavayi] &gt;ASO75430.1 acetyl-CoA carboxylase carboxyl transferase beta (chloroplast) [Paeonia delavayi] &gt;ASO75516.1 acetyl-CoA carboxylase carboxyl transferase beta (chloroplast) [Paeonia ludlowii]	B1A944/0.0/ ACCD_CARPA Acetyl-coenzyme A carboxylase carboxyl transferase subunit beta, chloroplastic OS=Carica papaya GN=accD PE=3 SV=1	cpap:5878364/0.0/accD, CapaCp030; acetyl-CoA carboxylase beta subunit; K01963 acetyl-CoA carboxylase carboxyl transferase subunit beta [EC:6.4.1.2]	AtCh032/7e-161/[EI] KOG0540 3-Methylcrotonyl-CoA carboxylase, non-biotin containing subunit/Acetyl-CoA carboxylase carboxyl transferase, subunit beta	A0A067YQ01/0.0/A0A067YQ01_9MAGN Acetyl-coenzyme A carboxylase carboxyl transferase subunit beta, chloroplastic OS=Paeonia sp. Sd0052 GN=accD PE=3 SV=1	PF01039/8.0E-11/Carboxyl transferase domain	biological_process:GO:2001295//malonyl-CoA biosynthetic process;GO:0006633//fatty acid biosynthetic process;cellular_component:GO:0009317//acetyl-CoA carboxylase complex;GO:0009570//chloroplast stroma;molecular_function:GO:0003989//acetyl-CoA carboxylase activity;GO:0005524//ATP binding;GO:0008270//zinc ion binding;GO:0016740//transferase activity;
SA_2020	MLM	Chr02	813668697	813668697	814510705	2|842009	814510705	2.51074e-06	T|G	G	0.364989	6.32007e-06		Pos.gene3978.mRNA-1	428298	814096995|814102308	AGAL	Y	XP_002513158.1/0/PREDICTED: alpha-galactosidase 1 [Ricinus communis] &gt;XP_015570837.1 PREDICTED: alpha-galactosidase 1 [Ricinus communis] &gt;EEF49661.1 alpha-galactosidase/alpha-n-acetylgalactosaminidase, putative [Ricinus communis]	Q9FT97/0.0/ AGAL1_ARATH Alpha-galactosidase 1 OS=Arabidopsis thaliana GN=AGAL1 PE=2 SV=1	rcu:8260757/0.0/alpha-galactosidase 1; K07407 alpha-galactosidase [EC:3.2.1.22]	At5g08380/0.0/[G] KOG2366 Alpha-D-galactosidase (melibiase)	B9RGK6/0.0/B9RGK6_RICCO Alpha-galactosidase OS=Ricinus communis GN=RCOM_1454590 PE=3 SV=1	SSF51011/3.6E-17/--	biological_process:GO:0005975//carbohydrate metabolic process;cellular_component:GO:0016021//integral component of membrane;molecular_function:GO:0052692//raffinose alpha-galactosidase activity;
SA_2020	MLM	Chr02	814510705	813668697	814510705	2|842009	814510705	2.51074e-06	G|A	A	0.114416	2.51074e-06		Pos.gene3978.mRNA-1	408397	814096995|814102308	AGAL	Y	XP_002513158.1/0/PREDICTED: alpha-galactosidase 1 [Ricinus communis] &gt;XP_015570837.1 PREDICTED: alpha-galactosidase 1 [Ricinus communis] &gt;EEF49661.1 alpha-galactosidase/alpha-n-acetylgalactosaminidase, putative [Ricinus communis]	Q9FT97/0.0/ AGAL1_ARATH Alpha-galactosidase 1 OS=Arabidopsis thaliana GN=AGAL1 PE=2 SV=1	rcu:8260757/0.0/alpha-galactosidase 1; K07407 alpha-galactosidase [EC:3.2.1.22]	At5g08380/0.0/[G] KOG2366 Alpha-D-galactosidase (melibiase)	B9RGK6/0.0/B9RGK6_RICCO Alpha-galactosidase OS=Ricinus communis GN=RCOM_1454590 PE=3 SV=1	SSF51011/3.6E-17/--	biological_process:GO:0005975//carbohydrate metabolic process;cellular_component:GO:0016021//integral component of membrane;molecular_function:GO:0052692//raffinose alpha-galactosidase activity;
ALA_2016	CMLM	Chr05	207176155	207176155	207176155	1|1	207176155	5.02633e-08	C|T	T	0.132959	5.02633e-08		Pos.gene38735.mRNA-1	36188	207136438|207139967	NA	N	KVH90899.1/1.4897e-17/Lipoxygenase [Cynara cardunculus var. scolymus]	O24370/2e-13/ LOX21_SOLTU Linoleate 13S-lipoxygenase 2-1, chloroplastic OS=Solanum tuberosum GN=LOX2.1 PE=1 SV=1	bvg:104890263/3e-15/linoleate 13S-lipoxygenase 2-1, chloroplastic-like; K00454 lipoxygenase [EC:1.13.11.12]	At3g45140/9e-13/[I] TWOG0111 Lipoxygenase	A0A103XHR6/6e-17/A0A103XHR6_CYNCS Lipoxygenase OS=Cynara cardunculus var. scolymus GN=Ccrd_007150 PE=3 SV=1	PF00305/1.8E-7/Lipoxygenase	molecular_function:GO:0016702//oxidoreductase activity, acting on single donors with incorporation of molecular oxygen, incorporation of two atoms of oxygen;GO:0046872//metal ion binding;
ALA_2016	CMLM	Chr05	207176155	207176155	207176155	1|1	207176155	5.02633e-08	C|T	T	0.132959	5.02633e-08		Pos.gene38732.mRNA-1	9376	207185531|207186455	SDR	N	XP_002272942.2/4.54485e-165/PREDICTED: short-chain dehydrogenase reductase 3b-like [Vitis vinifera]	Q94K41/9e-118/ SDR3B_ARATH Short-chain dehydrogenase reductase 3b OS=Arabidopsis thaliana GN=SDR3b PE=2 SV=1	sot:102584670/3e-84/xanthoxin dehydrogenase-like; K09841 xanthoxin dehydrogenase [EC:1.1.1.288]	At2g47140/1e-116/[R] KOG0725 Reductases with broad range of substrate specificities	F6HZD8/1e-160/F6HZD8_VITVI Uncharacterized protein OS=Vitis vinifera GN=VIT_07s0005g02180 PE=4 SV=1	SSF51735/1.19E-67/--	NA
ALA_2016	FarmCPU	Chr05	207176155	207176155	207176155	1|1	207176155	3.65085e-11	C|T	T	0.132959	3.65085e-11		Pos.gene38735.mRNA-1	36188	207136438|207139967	NA	N	KVH90899.1/1.4897e-17/Lipoxygenase [Cynara cardunculus var. scolymus]	O24370/2e-13/ LOX21_SOLTU Linoleate 13S-lipoxygenase 2-1, chloroplastic OS=Solanum tuberosum GN=LOX2.1 PE=1 SV=1	bvg:104890263/3e-15/linoleate 13S-lipoxygenase 2-1, chloroplastic-like; K00454 lipoxygenase [EC:1.13.11.12]	At3g45140/9e-13/[I] TWOG0111 Lipoxygenase	A0A103XHR6/6e-17/A0A103XHR6_CYNCS Lipoxygenase OS=Cynara cardunculus var. scolymus GN=Ccrd_007150 PE=3 SV=1	PF00305/1.8E-7/Lipoxygenase	molecular_function:GO:0016702//oxidoreductase activity, acting on single donors with incorporation of molecular oxygen, incorporation of two atoms of oxygen;GO:0046872//metal ion binding;
ALA_2018	FarmCPU	Chr05	1332787109	1332787109	1332787109	1|1	1332787109	6.85e-06	C|T	T	0.0917874	6.85e-06		Pos.gene7510.mRNA-1	965689	1333752798|1333753160	LTP	N	XP_003632312.1/4.23208e-44/PREDICTED: non-specific lipid-transfer protein-like protein At2g13820 [Vitis vinifera] &gt;CBI28713.3 unnamed protein product, partial [Vitis vinifera]	Q9ZQI8/4e-06/ NLTL2_ARATH Non-specific lipid-transfer protein-like protein At2g13820 OS=Arabidopsis thaliana GN=At2g13820 PE=1 SV=1	NA	At3g22600/4e-32/[RI] LSE0122 A predicted lipid transfer protein	D7TDZ0/2e-43/D7TDZ0_VITVI Uncharacterized protein OS=Vitis vinifera GN=VIT_07s0151g00760 PE=3 SV=1	PTHR33044/2.6E-36/--	biological_process:GO:0006869//lipid transport;molecular_function:GO:0008289//lipid binding;
ALA_Mean	FarmCPU	Chr03	673605753	673605753	673605753	1|1	673605753	2.9387e-06	C|T	T	0.402098	2.9387e-06		Pos.gene16555.mRNA-1	51420	673542502|673554333	NA	N	OMO70679.1/4.86432e-59/phosphatase 2C (PP2C)-like protein [Corchorus capsularis]	Q9CAJ0/2e-53/ P2C16_ARATH Protein phosphatase 2C 16 OS=Arabidopsis thaliana GN=HAB1 PE=1 SV=1	cpap:110818459/2e-59/protein phosphatase 2C 16; K14497 protein phosphatase 2C [EC:3.1.3.16]	At1g72770/8e-54/[T] KOG0698 Serine/threonine protein phosphatase	A0A1R3HJX0/2e-58/A0A1R3HJX0_9ROSI Phosphatase 2C (PP2C)-like protein OS=Corchorus capsularis GN=CCACVL1_18702 PE=3 SV=1	SSF81606/6.02E-25/--	molecular_function:GO:0046872//metal ion binding;GO:0004722//protein serine/threonine phosphatase activity;
C160C180_2016	MLM	Chr05	404274329	404274329	404274329	1|1	404274329	8.95024e-06	C|T	C	0.428571	8.95024e-06	404153201|404274569	Pos.gene13249.mRNA-1	81503	404191309|404192826	KAR	N	XP_010248881.1/1.74957e-101/PREDICTED: 3-oxoacyl-[acyl-carrier-protein] reductase 4 [Nelumbo nucifera]	Q949M3/4e-94/ FABG3_BRANA 3-oxoacyl-[acyl-carrier-protein] reductase 3, chloroplastic OS=Brassica napus GN=bkr3 PE=2 SV=1	nnu:104591645/3e-102/3-oxoacyl-[acyl-carrier-protein] reductase 4; K00059 3-oxoacyl-[acyl-carrier protein] reductase [EC:1.1.1.100]	At1g24360/7e-84/[I] KOG1200 Mitochondrial/plastidial beta-ketoacyl-ACP reductase	A0A1U7ZKJ3/7e-101/A0A1U7ZKJ3_NELNU 3-oxoacyl-[acyl-carrier-protein] reductase 4 OS=Nelumbo nucifera GN=LOC104591645 PE=4 SV=1	PTHR24322/1.5E-56/--	biological_process:GO:0006633//fatty acid biosynthetic process;molecular_function:GO:0004316//3-oxoacyl-[acyl-carrier-protein] reductase (NADPH) activity;GO:0051287//NAD binding;
LA_2016	CMLM	Chr05	207176155	207176155	207176155	1|1	207176155	9.39178e-06	C|T	T	0.131086	9.39178e-06		Pos.gene38735.mRNA-1	36188	207136438|207139967	NA	N	KVH90899.1/1.4897e-17/Lipoxygenase [Cynara cardunculus var. scolymus]	O24370/2e-13/ LOX21_SOLTU Linoleate 13S-lipoxygenase 2-1, chloroplastic OS=Solanum tuberosum GN=LOX2.1 PE=1 SV=1	bvg:104890263/3e-15/linoleate 13S-lipoxygenase 2-1, chloroplastic-like; K00454 lipoxygenase [EC:1.13.11.12]	At3g45140/9e-13/[I] TWOG0111 Lipoxygenase	A0A103XHR6/6e-17/A0A103XHR6_CYNCS Lipoxygenase OS=Cynara cardunculus var. scolymus GN=Ccrd_007150 PE=3 SV=1	PF00305/1.8E-7/Lipoxygenase	molecular_function:GO:0016702//oxidoreductase activity, acting on single donors with incorporation of molecular oxygen, incorporation of two atoms of oxygen;GO:0046872//metal ion binding;
LA_2016	CMLM	Chr05	207176155	207176155	207176155	1|1	207176155	9.39178e-06	C|T	T	0.131086	9.39178e-06		Pos.gene60270.mRNA-1	405569	207581724|207586322	NA	N	ADM86711.1/2.39988e-47/glyceraldehyde-3-phosphate dehydrogenase, partial [Ananas comosus]	P09094/6e-47/ G3PC_TOBAC Glyceraldehyde-3-phosphate dehydrogenase, cytosolic (Fragment) OS=Nicotiana tabacum GN=GAPC PE=2 SV=1	spen:107021480/6e-48/glyceraldehyde-3-phosphate dehydrogenase, cytosolic-like; K00134 glyceraldehyde 3-phosphate dehydrogenase [EC:1.2.1.12]	At3g04120/9e-45/[G] KOG0657 Glyceraldehyde 3-phosphate dehydrogenase	E7CHF0/1e-46/E7CHF0_ANACO Glyceraldehyde-3-phosphate dehydrogenase (Fragment) OS=Ananas comosus GN=GAPDH PE=2 SV=1	SSF51735/2.49E-26/--	NA
LA_2016	CMLM	Chr05	207176155	207176155	207176155	1|1	207176155	9.39178e-06	C|T	T	0.131086	9.39178e-06		Pos.gene38732.mRNA-1	9376	207185531|207186455	SDR	N	XP_002272942.2/4.54485e-165/PREDICTED: short-chain dehydrogenase reductase 3b-like [Vitis vinifera]	Q94K41/9e-118/ SDR3B_ARATH Short-chain dehydrogenase reductase 3b OS=Arabidopsis thaliana GN=SDR3b PE=2 SV=1	sot:102584670/3e-84/xanthoxin dehydrogenase-like; K09841 xanthoxin dehydrogenase [EC:1.1.1.288]	At2g47140/1e-116/[R] KOG0725 Reductases with broad range of substrate specificities	F6HZD8/1e-160/F6HZD8_VITVI Uncharacterized protein OS=Vitis vinifera GN=VIT_07s0005g02180 PE=4 SV=1	SSF51735/1.19E-67/--	NA
LA_2019	FarmCPU	Chr03	296316397	296316397	296729683	4|413287	296729683	6.38956e-06	C|T	T	0.264151	6.53023e-06		Pos.gene32568.mRNA-1	39183	296355580|296357855	NA	N	CAN81148.1/4.13156e-98/hypothetical protein VITISV_020814 [Vitis vinifera]	Q9FWX7/2e-84/ AB11B_ARATH ABC transporter B family member 11 OS=Arabidopsis thaliana GN=ABCB11 PE=2 SV=1	zma:100194270/2e-91/pco084581a; ABC transporter B family member 21; K05658 ATP-binding cassette, subfamily B (MDR/TAP), member 1 [EC:3.6.3.44]	At1g02520/7e-85/[Q] KOG0055 Multidrug/pheromone exporter, ABC superfamily	A5BHS9/2e-97/A5BHS9_VITVI Uncharacterized protein OS=Vitis vinifera GN=VITISV_020814 PE=4 SV=1	PTHR24221/3.0E-117/--	molecular_function:GO:0005524//ATP binding;GO:0016887//ATPase activity;
LA_2019	FarmCPU	Chr03	296316542	296316397	296729683	4|413287	296729683	6.38956e-06	C|T	T	0.264151	6.53023e-06		Pos.gene32568.mRNA-1	39038	296355580|296357855	NA	N	CAN81148.1/4.13156e-98/hypothetical protein VITISV_020814 [Vitis vinifera]	Q9FWX7/2e-84/ AB11B_ARATH ABC transporter B family member 11 OS=Arabidopsis thaliana GN=ABCB11 PE=2 SV=1	zma:100194270/2e-91/pco084581a; ABC transporter B family member 21; K05658 ATP-binding cassette, subfamily B (MDR/TAP), member 1 [EC:3.6.3.44]	At1g02520/7e-85/[Q] KOG0055 Multidrug/pheromone exporter, ABC superfamily	A5BHS9/2e-97/A5BHS9_VITVI Uncharacterized protein OS=Vitis vinifera GN=VITISV_020814 PE=4 SV=1	PTHR24221/3.0E-117/--	molecular_function:GO:0005524//ATP binding;GO:0016887//ATPase activity;
LA_2019	FarmCPU	Chr03	296316558	296316397	296729683	4|413287	296729683	6.38956e-06	G|T	T	0.264151	6.53023e-06		Pos.gene32568.mRNA-1	39022	296355580|296357855	NA	N	CAN81148.1/4.13156e-98/hypothetical protein VITISV_020814 [Vitis vinifera]	Q9FWX7/2e-84/ AB11B_ARATH ABC transporter B family member 11 OS=Arabidopsis thaliana GN=ABCB11 PE=2 SV=1	zma:100194270/2e-91/pco084581a; ABC transporter B family member 21; K05658 ATP-binding cassette, subfamily B (MDR/TAP), member 1 [EC:3.6.3.44]	At1g02520/7e-85/[Q] KOG0055 Multidrug/pheromone exporter, ABC superfamily	A5BHS9/2e-97/A5BHS9_VITVI Uncharacterized protein OS=Vitis vinifera GN=VITISV_020814 PE=4 SV=1	PTHR24221/3.0E-117/--	molecular_function:GO:0005524//ATP binding;GO:0016887//ATPase activity;
LA_2019	FarmCPU	Chr03	296729683	296316397	296729683	4|413287	296729683	6.38956e-06	A|C	C	0.268868	6.38956e-06		Pos.gene32568.mRNA-1	371828	296355580|296357855	NA	N	CAN81148.1/4.13156e-98/hypothetical protein VITISV_020814 [Vitis vinifera]	Q9FWX7/2e-84/ AB11B_ARATH ABC transporter B family member 11 OS=Arabidopsis thaliana GN=ABCB11 PE=2 SV=1	zma:100194270/2e-91/pco084581a; ABC transporter B family member 21; K05658 ATP-binding cassette, subfamily B (MDR/TAP), member 1 [EC:3.6.3.44]	At1g02520/7e-85/[Q] KOG0055 Multidrug/pheromone exporter, ABC superfamily	A5BHS9/2e-97/A5BHS9_VITVI Uncharacterized protein OS=Vitis vinifera GN=VITISV_020814 PE=4 SV=1	PTHR24221/3.0E-117/--	molecular_function:GO:0005524//ATP binding;GO:0016887//ATPase activity;
MFA_2016	CMLM	Chr05	207176155	207176155	207176155	1|1	207176155	1.17535e-08	C|T	T	0.130515	1.17535e-08		Pos.gene38732.mRNA-1	9376	207185531|207186455	SDR	N	XP_002272942.2/4.54485e-165/PREDICTED: short-chain dehydrogenase reductase 3b-like [Vitis vinifera]	Q94K41/9e-118/ SDR3B_ARATH Short-chain dehydrogenase reductase 3b OS=Arabidopsis thaliana GN=SDR3b PE=2 SV=1	sot:102584670/3e-84/xanthoxin dehydrogenase-like; K09841 xanthoxin dehydrogenase [EC:1.1.1.288]	At2g47140/1e-116/[R] KOG0725 Reductases with broad range of substrate specificities	F6HZD8/1e-160/F6HZD8_VITVI Uncharacterized protein OS=Vitis vinifera GN=VIT_07s0005g02180 PE=4 SV=1	SSF51735/1.19E-67/--	NA
OA_2016	FarmCPU	Chr05	207176155	207176155	207176155	1|1	207176155	5.48618e-12	C|T	T	0.129151	5.48618e-12		Pos.gene38735.mRNA-1	36188	207136438|207139967	NA	N	KVH90899.1/1.4897e-17/Lipoxygenase [Cynara cardunculus var. scolymus]	O24370/2e-13/ LOX21_SOLTU Linoleate 13S-lipoxygenase 2-1, chloroplastic OS=Solanum tuberosum GN=LOX2.1 PE=1 SV=1	bvg:104890263/3e-15/linoleate 13S-lipoxygenase 2-1, chloroplastic-like; K00454 lipoxygenase [EC:1.13.11.12]	At3g45140/9e-13/[I] TWOG0111 Lipoxygenase	A0A103XHR6/6e-17/A0A103XHR6_CYNCS Lipoxygenase OS=Cynara cardunculus var. scolymus GN=Ccrd_007150 PE=3 SV=1	PF00305/1.8E-7/Lipoxygenase	molecular_function:GO:0016702//oxidoreductase activity, acting on single donors with incorporation of molecular oxygen, incorporation of two atoms of oxygen;GO:0046872//metal ion binding;
OA_2016	FarmCPU	Chr05	207176155	207176155	207176155	1|1	207176155	5.48618e-12	C|T	T	0.129151	5.48618e-12		Pos.gene38732.mRNA-1	9376	207185531|207186455	SDR	N	XP_002272942.2/4.54485e-165/PREDICTED: short-chain dehydrogenase reductase 3b-like [Vitis vinifera]	Q94K41/9e-118/ SDR3B_ARATH Short-chain dehydrogenase reductase 3b OS=Arabidopsis thaliana GN=SDR3b PE=2 SV=1	sot:102584670/3e-84/xanthoxin dehydrogenase-like; K09841 xanthoxin dehydrogenase [EC:1.1.1.288]	At2g47140/1e-116/[R] KOG0725 Reductases with broad range of substrate specificities	F6HZD8/1e-160/F6HZD8_VITVI Uncharacterized protein OS=Vitis vinifera GN=VIT_07s0005g02180 PE=4 SV=1	SSF51735/1.19E-67/--	NA
PA_2019	FarmCPU	Chr02	206470044	206470044	208467785	6|1997742	207024393	2.03493e-06	G|A	G	0.452381	7.45178e-06		Pos.gene19635.mRNA-1	54658	206405487|206415386	NA	N	XP_021616312.1/2.95487e-70/glyceraldehyde-3-phosphate dehydrogenase, cytosolic [Manihot esculenta] &gt;OAY47918.1 hypothetical protein MANES_06G116400 [Manihot esculenta]	P25861/4e-71/ G3PC_ANTMA Glyceraldehyde-3-phosphate dehydrogenase, cytosolic OS=Antirrhinum majus GN=GAPC PE=2 SV=1	rcu:8266350/1e-70/glyceraldehyde-3-phosphate dehydrogenase, cytosolic; K00134 glyceraldehyde 3-phosphate dehydrogenase [EC:1.2.1.12]	At3g04120/9e-70/[G] KOG0657 Glyceraldehyde 3-phosphate dehydrogenase	A0A218R6B9/1e-69/A0A218R6B9_MANES Uncharacterized protein OS=Manihot esculenta GN=MANES_17G107100 PE=4 SV=1	PF00044/8.4E-10/Glyceraldehyde 3-phosphate dehydrogenase, NAD binding domain	biological_process:GO:0006006//glucose metabolic process;molecular_function:GO:0016620//oxidoreductase activity, acting on the aldehyde or oxo group of donors, NAD or NADP as acceptor;GO:0050661//NADP binding;GO:0051287//NAD binding;
PA_2019	FarmCPU	Chr02	206470222	206470044	208467785	6|1997742	207024393	2.03493e-06	A|T	A	0.444048	6.39857e-06		Pos.gene19635.mRNA-1	54836	206405487|206415386	NA	N	XP_021616312.1/2.95487e-70/glyceraldehyde-3-phosphate dehydrogenase, cytosolic [Manihot esculenta] &gt;OAY47918.1 hypothetical protein MANES_06G116400 [Manihot esculenta]	P25861/4e-71/ G3PC_ANTMA Glyceraldehyde-3-phosphate dehydrogenase, cytosolic OS=Antirrhinum majus GN=GAPC PE=2 SV=1	rcu:8266350/1e-70/glyceraldehyde-3-phosphate dehydrogenase, cytosolic; K00134 glyceraldehyde 3-phosphate dehydrogenase [EC:1.2.1.12]	At3g04120/9e-70/[G] KOG0657 Glyceraldehyde 3-phosphate dehydrogenase	A0A218R6B9/1e-69/A0A218R6B9_MANES Uncharacterized protein OS=Manihot esculenta GN=MANES_17G107100 PE=4 SV=1	PF00044/8.4E-10/Glyceraldehyde 3-phosphate dehydrogenase, NAD binding domain	biological_process:GO:0006006//glucose metabolic process;molecular_function:GO:0016620//oxidoreductase activity, acting on the aldehyde or oxo group of donors, NAD or NADP as acceptor;GO:0050661//NADP binding;GO:0051287//NAD binding;
PA_2019	FarmCPU	Chr02	207024308	206470044	208467785	6|1997742	207024393	2.03493e-06	T|G	T	0.428571	5.66146e-06		Pos.gene19635.mRNA-1	608922	206405487|206415386	NA	N	XP_021616312.1/2.95487e-70/glyceraldehyde-3-phosphate dehydrogenase, cytosolic [Manihot esculenta] &gt;OAY47918.1 hypothetical protein MANES_06G116400 [Manihot esculenta]	P25861/4e-71/ G3PC_ANTMA Glyceraldehyde-3-phosphate dehydrogenase, cytosolic OS=Antirrhinum majus GN=GAPC PE=2 SV=1	rcu:8266350/1e-70/glyceraldehyde-3-phosphate dehydrogenase, cytosolic; K00134 glyceraldehyde 3-phosphate dehydrogenase [EC:1.2.1.12]	At3g04120/9e-70/[G] KOG0657 Glyceraldehyde 3-phosphate dehydrogenase	A0A218R6B9/1e-69/A0A218R6B9_MANES Uncharacterized protein OS=Manihot esculenta GN=MANES_17G107100 PE=4 SV=1	PF00044/8.4E-10/Glyceraldehyde 3-phosphate dehydrogenase, NAD binding domain	biological_process:GO:0006006//glucose metabolic process;molecular_function:GO:0016620//oxidoreductase activity, acting on the aldehyde or oxo group of donors, NAD or NADP as acceptor;GO:0050661//NADP binding;GO:0051287//NAD binding;
PA_2019	FarmCPU	Chr02	207024393	206470044	208467785	6|1997742	207024393	2.03493e-06	C|T	C	0.417857	2.03493e-06		Pos.gene19635.mRNA-1	609007	206405487|206415386	NA	N	XP_021616312.1/2.95487e-70/glyceraldehyde-3-phosphate dehydrogenase, cytosolic [Manihot esculenta] &gt;OAY47918.1 hypothetical protein MANES_06G116400 [Manihot esculenta]	P25861/4e-71/ G3PC_ANTMA Glyceraldehyde-3-phosphate dehydrogenase, cytosolic OS=Antirrhinum majus GN=GAPC PE=2 SV=1	rcu:8266350/1e-70/glyceraldehyde-3-phosphate dehydrogenase, cytosolic; K00134 glyceraldehyde 3-phosphate dehydrogenase [EC:1.2.1.12]	At3g04120/9e-70/[G] KOG0657 Glyceraldehyde 3-phosphate dehydrogenase	A0A218R6B9/1e-69/A0A218R6B9_MANES Uncharacterized protein OS=Manihot esculenta GN=MANES_17G107100 PE=4 SV=1	PF00044/8.4E-10/Glyceraldehyde 3-phosphate dehydrogenase, NAD binding domain	biological_process:GO:0006006//glucose metabolic process;molecular_function:GO:0016620//oxidoreductase activity, acting on the aldehyde or oxo group of donors, NAD or NADP as acceptor;GO:0050661//NADP binding;GO:0051287//NAD binding;
SA_2019	FarmCPU	Chr05	1042657086	1042656889	1042657098	3|210	1042656889	8.42864e-06	C|T	T	0.18128	8.43903e-06		Pos.gene33099.mRNA-1	42105	1042699191|1042700748	NA	N	OMO98004.1/1.12185e-55/Lipoxygenase, LH2 [Corchorus olitorius]	Q6NPM5/1e-43/ ATS3B_ARATH Embryo-specific protein ATS3B OS=Arabidopsis thaliana GN=ATS3B PE=1 SV=1	NA	At5g62200/6e-44/[R] LSE0378 A Embryo-specific protein	A0A1R3JT87/4e-55/A0A1R3JT87_9ROSI Lipoxygenase, LH2 OS=Corchorus olitorius GN=COLO4_14202 PE=4 SV=1	PF06232/5.1E-36/Embryo-specific protein 3, (ATS3)	NA
SA_2019	FarmCPU	Chr05	1042656889	1042656889	1042657098	3|210	1042656889	8.42864e-06	C|T	T	0.17891	8.42864e-06		Pos.gene33099.mRNA-1	42302	1042699191|1042700748	NA	N	OMO98004.1/1.12185e-55/Lipoxygenase, LH2 [Corchorus olitorius]	Q6NPM5/1e-43/ ATS3B_ARATH Embryo-specific protein ATS3B OS=Arabidopsis thaliana GN=ATS3B PE=1 SV=1	NA	At5g62200/6e-44/[R] LSE0378 A Embryo-specific protein	A0A1R3JT87/4e-55/A0A1R3JT87_9ROSI Lipoxygenase, LH2 OS=Corchorus olitorius GN=COLO4_14202 PE=4 SV=1	PF06232/5.1E-36/Embryo-specific protein 3, (ATS3)	NA
SA_2019	FarmCPU	Chr05	1042657098	1042656889	1042657098	3|210	1042656889	8.42864e-06	C|A	A	0.180095	9.16319e-06		Pos.gene33099.mRNA-1	42093	1042699191|1042700748	NA	N	OMO98004.1/1.12185e-55/Lipoxygenase, LH2 [Corchorus olitorius]	Q6NPM5/1e-43/ ATS3B_ARATH Embryo-specific protein ATS3B OS=Arabidopsis thaliana GN=ATS3B PE=1 SV=1	NA	At5g62200/6e-44/[R] LSE0378 A Embryo-specific protein	A0A1R3JT87/4e-55/A0A1R3JT87_9ROSI Lipoxygenase, LH2 OS=Corchorus olitorius GN=COLO4_14202 PE=4 SV=1	PF06232/5.1E-36/Embryo-specific protein 3, (ATS3)	NA
SFA_2019	FarmCPU	Chr04	169153646	169153646	169433807	3|280162	169153646	1.96372e-06	A|G	G	0.0522565	1.96372e-06		Pos.gene79710.mRNA-1	241026	168906063|168912620	AlcFAR	N	XP_002263127.1/0/PREDICTED: fatty acyl-CoA reductase 3 [Vitis vinifera] &gt;CBI28353.3 unnamed protein product, partial [Vitis vinifera]	Q93ZB9/0.0/ FACR3_ARATH Fatty acyl-CoA reductase 3 OS=Arabidopsis thaliana GN=FAR3 PE=1 SV=1	vvi:100259719/0.0/fatty acyl-CoA reductase 3; K13356 alcohol-forming fatty acyl-CoA reductase [EC:1.2.1.84]	At4g33790/0.0/[I] KOG1221 Acyl-CoA reductase	D7TCY0/0.0/D7TCY0_VITVI Fatty acyl-CoA reductase OS=Vitis vinifera GN=VIT_06s0080g00120 PE=3 SV=1	PTHR11011:SF40/5.9E-286/--	biological_process:GO:0010025//wax biosynthetic process;GO:0010345//suberin biosynthetic process;GO:0035336//long-chain fatty-acyl-CoA metabolic process;GO:0006629//lipid metabolic process;cellular_component:GO:0043231//intracellular membrane-bounded organelle;GO:0005783//endoplasmic reticulum;molecular_function:GO:0102965//alcohol-forming fatty acyl-CoA reductase activity;GO:0080019//fatty-acyl-…
SFA_2019	FarmCPU	Chr04	169153646	169153646	169433807	3|280162	169153646	1.96372e-06	A|G	G	0.0522565	1.96372e-06		Pos.gene20702.mRNA-1	46370	169101238|169107276	AlcFAR	N	XP_002263127.1/0/PREDICTED: fatty acyl-CoA reductase 3 [Vitis vinifera] &gt;CBI28353.3 unnamed protein product, partial [Vitis vinifera]	Q93ZB9/0.0/ FACR3_ARATH Fatty acyl-CoA reductase 3 OS=Arabidopsis thaliana GN=FAR3 PE=1 SV=1	vvi:100259719/0.0/fatty acyl-CoA reductase 3; K13356 alcohol-forming fatty acyl-CoA reductase [EC:1.2.1.84]	At4g33790/0.0/[I] KOG1221 Acyl-CoA reductase	D7TCY0/0.0/D7TCY0_VITVI Fatty acyl-CoA reductase OS=Vitis vinifera GN=VIT_06s0080g00120 PE=3 SV=1	SSF51735/1.68E-33/--	biological_process:GO:0010025//wax biosynthetic process;GO:0010345//suberin biosynthetic process;GO:0035336//long-chain fatty-acyl-CoA metabolic process;GO:0006629//lipid metabolic process;cellular_component:GO:0043231//intracellular membrane-bounded organelle;GO:0005783//endoplasmic reticulum;molecular_function:GO:0102965//alcohol-forming fatty acyl-CoA reductase activity;GO:0080019//fatty-acyl-…
SFA_2019	FarmCPU	Chr04	169153646	169153646	169433807	3|280162	169153646	1.96372e-06	A|G	G	0.0522565	1.96372e-06		Pos.gene27320.mRNA-1	615751	169769397|169781367	AlcFAR	N	XP_002263127.1/0/PREDICTED: fatty acyl-CoA reductase 3 [Vitis vinifera] &gt;CBI28353.3 unnamed protein product, partial [Vitis vinifera]	Q9XGY7/0.0/ FAR_SIMCH Alcohol-forming fatty acyl-CoA reductase OS=Simmondsia chinensis PE=1 SV=1	vvi:100259719/0.0/fatty acyl-CoA reductase 3; K13356 alcohol-forming fatty acyl-CoA reductase [EC:1.2.1.84]	At4g33790/0.0/[I] KOG1221 Acyl-CoA reductase	D7TCY0/0.0/D7TCY0_VITVI Fatty acyl-CoA reductase OS=Vitis vinifera GN=VIT_06s0080g00120 PE=3 SV=1	G3DSA:3.40.50.720/1.4E-33/--	biological_process:GO:0010025//wax biosynthetic process;GO:0010345//suberin biosynthetic process;GO:0035336//long-chain fatty-acyl-CoA metabolic process;GO:0006629//lipid metabolic process;cellular_component:GO:0043231//intracellular membrane-bounded organelle;GO:0005783//endoplasmic reticulum;molecular_function:GO:0102965//alcohol-forming fatty acyl-CoA reductase activity;GO:0080019//fatty-acyl-…
SFA_2019	FarmCPU	Chr04	169433668	169153646	169433807	3|280162	169153646	1.96372e-06	C|T	T	0.397862	4.37217e-06		Pos.gene79710.mRNA-1	521048	168906063|168912620	AlcFAR	N	XP_002263127.1/0/PREDICTED: fatty acyl-CoA reductase 3 [Vitis vinifera] &gt;CBI28353.3 unnamed protein product, partial [Vitis vinifera]	Q93ZB9/0.0/ FACR3_ARATH Fatty acyl-CoA reductase 3 OS=Arabidopsis thaliana GN=FAR3 PE=1 SV=1	vvi:100259719/0.0/fatty acyl-CoA reductase 3; K13356 alcohol-forming fatty acyl-CoA reductase [EC:1.2.1.84]	At4g33790/0.0/[I] KOG1221 Acyl-CoA reductase	D7TCY0/0.0/D7TCY0_VITVI Fatty acyl-CoA reductase OS=Vitis vinifera GN=VIT_06s0080g00120 PE=3 SV=1	PTHR11011:SF40/5.9E-286/--	biological_process:GO:0010025//wax biosynthetic process;GO:0010345//suberin biosynthetic process;GO:0035336//long-chain fatty-acyl-CoA metabolic process;GO:0006629//lipid metabolic process;cellular_component:GO:0043231//intracellular membrane-bounded organelle;GO:0005783//endoplasmic reticulum;molecular_function:GO:0102965//alcohol-forming fatty acyl-CoA reductase activity;GO:0080019//fatty-acyl-…
SFA_2019	FarmCPU	Chr04	169433668	169153646	169433807	3|280162	169153646	1.96372e-06	C|T	T	0.397862	4.37217e-06		Pos.gene20702.mRNA-1	326392	169101238|169107276	AlcFAR	N	XP_002263127.1/0/PREDICTED: fatty acyl-CoA reductase 3 [Vitis vinifera] &gt;CBI28353.3 unnamed protein product, partial [Vitis vinifera]	Q93ZB9/0.0/ FACR3_ARATH Fatty acyl-CoA reductase 3 OS=Arabidopsis thaliana GN=FAR3 PE=1 SV=1	vvi:100259719/0.0/fatty acyl-CoA reductase 3; K13356 alcohol-forming fatty acyl-CoA reductase [EC:1.2.1.84]	At4g33790/0.0/[I] KOG1221 Acyl-CoA reductase	D7TCY0/0.0/D7TCY0_VITVI Fatty acyl-CoA reductase OS=Vitis vinifera GN=VIT_06s0080g00120 PE=3 SV=1	SSF51735/1.68E-33/--	biological_process:GO:0010025//wax biosynthetic process;GO:0010345//suberin biosynthetic process;GO:0035336//long-chain fatty-acyl-CoA metabolic process;GO:0006629//lipid metabolic process;cellular_component:GO:0043231//intracellular membrane-bounded organelle;GO:0005783//endoplasmic reticulum;molecular_function:GO:0102965//alcohol-forming fatty acyl-CoA reductase activity;GO:0080019//fatty-acyl-…
SFA_2019	FarmCPU	Chr04	169433668	169153646	169433807	3|280162	169153646	1.96372e-06	C|T	T	0.397862	4.37217e-06		Pos.gene27320.mRNA-1	335729	169769397|169781367	AlcFAR	N	XP_002263127.1/0/PREDICTED: fatty acyl-CoA reductase 3 [Vitis vinifera] &gt;CBI28353.3 unnamed protein product, partial [Vitis vinifera]	Q9XGY7/0.0/ FAR_SIMCH Alcohol-forming fatty acyl-CoA reductase OS=Simmondsia chinensis PE=1 SV=1	vvi:100259719/0.0/fatty acyl-CoA reductase 3; K13356 alcohol-forming fatty acyl-CoA reductase [EC:1.2.1.84]	At4g33790/0.0/[I] KOG1221 Acyl-CoA reductase	D7TCY0/0.0/D7TCY0_VITVI Fatty acyl-CoA reductase OS=Vitis vinifera GN=VIT_06s0080g00120 PE=3 SV=1	G3DSA:3.40.50.720/1.4E-33/--	biological_process:GO:0010025//wax biosynthetic process;GO:0010345//suberin biosynthetic process;GO:0035336//long-chain fatty-acyl-CoA metabolic process;GO:0006629//lipid metabolic process;cellular_component:GO:0043231//intracellular membrane-bounded organelle;GO:0005783//endoplasmic reticulum;molecular_function:GO:0102965//alcohol-forming fatty acyl-CoA reductase activity;GO:0080019//fatty-acyl-…
SFA_2019	FarmCPU	Chr04	169433668	169153646	169433807	3|280162	169153646	1.96372e-06	C|T	T	0.397862	4.37217e-06		Pos.gene37652.mRNA-1	871275	170304943|170319695	AlcFAR	N	XP_002263127.1/0/PREDICTED: fatty acyl-CoA reductase 3 [Vitis vinifera] &gt;CBI28353.3 unnamed protein product, partial [Vitis vinifera]	Q93ZB9/2e-178/ FACR3_ARATH Fatty acyl-CoA reductase 3 OS=Arabidopsis thaliana GN=FAR3 PE=1 SV=1	vvi:100259719/0.0/fatty acyl-CoA reductase 3; K13356 alcohol-forming fatty acyl-CoA reductase [EC:1.2.1.84]	At4g33790/4e-175/[I] KOG1221 Acyl-CoA reductase	D7TCY0/0.0/D7TCY0_VITVI Fatty acyl-CoA reductase OS=Vitis vinifera GN=VIT_06s0080g00120 PE=3 SV=1	PTHR11011/4.9E-246/--	biological_process:GO:0010025//wax biosynthetic process;GO:0010345//suberin biosynthetic process;GO:0035336//long-chain fatty-acyl-CoA metabolic process;GO:0006629//lipid metabolic process;cellular_component:GO:0043231//intracellular membrane-bounded organelle;GO:0005783//endoplasmic reticulum;molecular_function:GO:0102965//alcohol-forming fatty acyl-CoA reductase activity;GO:0080019//fatty-acyl-…
SFA_2019	FarmCPU	Chr04	169433807	169153646	169433807	3|280162	169153646	1.96372e-06	A|G	G	0.397862	5.60828e-06		Pos.gene79710.mRNA-1	521187	168906063|168912620	AlcFAR	N	XP_002263127.1/0/PREDICTED: fatty acyl-CoA reductase 3 [Vitis vinifera] &gt;CBI28353.3 unnamed protein product, partial [Vitis vinifera]	Q93ZB9/0.0/ FACR3_ARATH Fatty acyl-CoA reductase 3 OS=Arabidopsis thaliana GN=FAR3 PE=1 SV=1	vvi:100259719/0.0/fatty acyl-CoA reductase 3; K13356 alcohol-forming fatty acyl-CoA reductase [EC:1.2.1.84]	At4g33790/0.0/[I] KOG1221 Acyl-CoA reductase	D7TCY0/0.0/D7TCY0_VITVI Fatty acyl-CoA reductase OS=Vitis vinifera GN=VIT_06s0080g00120 PE=3 SV=1	PTHR11011:SF40/5.9E-286/--	biological_process:GO:0010025//wax biosynthetic process;GO:0010345//suberin biosynthetic process;GO:0035336//long-chain fatty-acyl-CoA metabolic process;GO:0006629//lipid metabolic process;cellular_component:GO:0043231//intracellular membrane-bounded organelle;GO:0005783//endoplasmic reticulum;molecular_function:GO:0102965//alcohol-forming fatty acyl-CoA reductase activity;GO:0080019//fatty-acyl-…
SFA_2019	FarmCPU	Chr04	169433807	169153646	169433807	3|280162	169153646	1.96372e-06	A|G	G	0.397862	5.60828e-06		Pos.gene20702.mRNA-1	326531	169101238|169107276	AlcFAR	N	XP_002263127.1/0/PREDICTED: fatty acyl-CoA reductase 3 [Vitis vinifera] &gt;CBI28353.3 unnamed protein product, partial [Vitis vinifera]	Q93ZB9/0.0/ FACR3_ARATH Fatty acyl-CoA reductase 3 OS=Arabidopsis thaliana GN=FAR3 PE=1 SV=1	vvi:100259719/0.0/fatty acyl-CoA reductase 3; K13356 alcohol-forming fatty acyl-CoA reductase [EC:1.2.1.84]	At4g33790/0.0/[I] KOG1221 Acyl-CoA reductase	D7TCY0/0.0/D7TCY0_VITVI Fatty acyl-CoA reductase OS=Vitis vinifera GN=VIT_06s0080g00120 PE=3 SV=1	SSF51735/1.68E-33/--	biological_process:GO:0010025//wax biosynthetic process;GO:0010345//suberin biosynthetic process;GO:0035336//long-chain fatty-acyl-CoA metabolic process;GO:0006629//lipid metabolic process;cellular_component:GO:0043231//intracellular membrane-bounded organelle;GO:0005783//endoplasmic reticulum;molecular_function:GO:0102965//alcohol-forming fatty acyl-CoA reductase activity;GO:0080019//fatty-acyl-…
SFA_2019	FarmCPU	Chr04	169433807	169153646	169433807	3|280162	169153646	1.96372e-06	A|G	G	0.397862	5.60828e-06		Pos.gene27320.mRNA-1	335590	169769397|169781367	AlcFAR	N	XP_002263127.1/0/PREDICTED: fatty acyl-CoA reductase 3 [Vitis vinifera] &gt;CBI28353.3 unnamed protein product, partial [Vitis vinifera]	Q9XGY7/0.0/ FAR_SIMCH Alcohol-forming fatty acyl-CoA reductase OS=Simmondsia chinensis PE=1 SV=1	vvi:100259719/0.0/fatty acyl-CoA reductase 3; K13356 alcohol-forming fatty acyl-CoA reductase [EC:1.2.1.84]	At4g33790/0.0/[I] KOG1221 Acyl-CoA reductase	D7TCY0/0.0/D7TCY0_VITVI Fatty acyl-CoA reductase OS=Vitis vinifera GN=VIT_06s0080g00120 PE=3 SV=1	G3DSA:3.40.50.720/1.4E-33/--	biological_process:GO:0010025//wax biosynthetic process;GO:0010345//suberin biosynthetic process;GO:0035336//long-chain fatty-acyl-CoA metabolic process;GO:0006629//lipid metabolic process;cellular_component:GO:0043231//intracellular membrane-bounded organelle;GO:0005783//endoplasmic reticulum;molecular_function:GO:0102965//alcohol-forming fatty acyl-CoA reductase activity;GO:0080019//fatty-acyl-…
SFA_2019	FarmCPU	Chr04	169433807	169153646	169433807	3|280162	169153646	1.96372e-06	A|G	G	0.397862	5.60828e-06		Pos.gene37652.mRNA-1	871136	170304943|170319695	AlcFAR	N	XP_002263127.1/0/PREDICTED: fatty acyl-CoA reductase 3 [Vitis vinifera] &gt;CBI28353.3 unnamed protein product, partial [Vitis vinifera]	Q93ZB9/2e-178/ FACR3_ARATH Fatty acyl-CoA reductase 3 OS=Arabidopsis thaliana GN=FAR3 PE=1 SV=1	vvi:100259719/0.0/fatty acyl-CoA reductase 3; K13356 alcohol-forming fatty acyl-CoA reductase [EC:1.2.1.84]	At4g33790/4e-175/[I] KOG1221 Acyl-CoA reductase	D7TCY0/0.0/D7TCY0_VITVI Fatty acyl-CoA reductase OS=Vitis vinifera GN=VIT_06s0080g00120 PE=3 SV=1	PTHR11011/4.9E-246/--	biological_process:GO:0010025//wax biosynthetic process;GO:0010345//suberin biosynthetic process;GO:0035336//long-chain fatty-acyl-CoA metabolic process;GO:0006629//lipid metabolic process;cellular_component:GO:0043231//intracellular membrane-bounded organelle;GO:0005783//endoplasmic reticulum;molecular_function:GO:0102965//alcohol-forming fatty acyl-CoA reductase activity;GO:0080019//fatty-acyl-…
TFA_2016	CMLM	Chr05	207176099	207176099	207176155	2|57	207176155	1.24093e-08	T|C	C	0.247232	9.3091e-06		Pos.gene38732.mRNA-1	9432	207185531|207186455	SDR	N	XP_002272942.2/4.54485e-165/PREDICTED: short-chain dehydrogenase reductase 3b-like [Vitis vinifera]	Q94K41/9e-118/ SDR3B_ARATH Short-chain dehydrogenase reductase 3b OS=Arabidopsis thaliana GN=SDR3b PE=2 SV=1	sot:102584670/3e-84/xanthoxin dehydrogenase-like; K09841 xanthoxin dehydrogenase [EC:1.1.1.288]	At2g47140/1e-116/[R] KOG0725 Reductases with broad range of substrate specificities	F6HZD8/1e-160/F6HZD8_VITVI Uncharacterized protein OS=Vitis vinifera GN=VIT_07s0005g02180 PE=4 SV=1	SSF51735/1.19E-67/--	NA
TFA_2016	CMLM	Chr05	207176155	207176099	207176155	2|57	207176155	1.24093e-08	C|T	T	0.130996	1.24093e-08		Pos.gene38732.mRNA-1	9376	207185531|207186455	SDR	N	XP_002272942.2/4.54485e-165/PREDICTED: short-chain dehydrogenase reductase 3b-like [Vitis vinifera]	Q94K41/9e-118/ SDR3B_ARATH Short-chain dehydrogenase reductase 3b OS=Arabidopsis thaliana GN=SDR3b PE=2 SV=1	sot:102584670/3e-84/xanthoxin dehydrogenase-like; K09841 xanthoxin dehydrogenase [EC:1.1.1.288]	At2g47140/1e-116/[R] KOG0725 Reductases with broad range of substrate specificities	F6HZD8/1e-160/F6HZD8_VITVI Uncharacterized protein OS=Vitis vinifera GN=VIT_07s0005g02180 PE=4 SV=1	SSF51735/1.19E-67/--	NA
UFA_2016	CMLM	Chr05	207176099	207176099	207176155	3|57	207176155	1.07253e-08	T|C	C	0.246296	5.40094e-06		Pos.gene38732.mRNA-1	9432	207185531|207186455	SDR	N	XP_002272942.2/4.54485e-165/PREDICTED: short-chain dehydrogenase reductase 3b-like [Vitis vinifera]	Q94K41/9e-118/ SDR3B_ARATH Short-chain dehydrogenase reductase 3b OS=Arabidopsis thaliana GN=SDR3b PE=2 SV=1	sot:102584670/3e-84/xanthoxin dehydrogenase-like; K09841 xanthoxin dehydrogenase [EC:1.1.1.288]	At2g47140/1e-116/[R] KOG0725 Reductases with broad range of substrate specificities	F6HZD8/1e-160/F6HZD8_VITVI Uncharacterized protein OS=Vitis vinifera GN=VIT_07s0005g02180 PE=4 SV=1	SSF51735/1.19E-67/--	NA
UFA_2016	CMLM	Chr05	207176135	207176099	207176155	3|57	207176155	1.07253e-08	A|G	G	0.248148	7.35745e-06		Pos.gene38732.mRNA-1	9396	207185531|207186455	SDR	N	XP_002272942.2/4.54485e-165/PREDICTED: short-chain dehydrogenase reductase 3b-like [Vitis vinifera]	Q94K41/9e-118/ SDR3B_ARATH Short-chain dehydrogenase reductase 3b OS=Arabidopsis thaliana GN=SDR3b PE=2 SV=1	sot:102584670/3e-84/xanthoxin dehydrogenase-like; K09841 xanthoxin dehydrogenase [EC:1.1.1.288]	At2g47140/1e-116/[R] KOG0725 Reductases with broad range of substrate specificities	F6HZD8/1e-160/F6HZD8_VITVI Uncharacterized protein OS=Vitis vinifera GN=VIT_07s0005g02180 PE=4 SV=1	SSF51735/1.19E-67/--	NA
UFA_2016	CMLM	Chr05	207176155	207176099	207176155	3|57	207176155	1.07253e-08	C|T	T	0.131481	1.07253e-08		Pos.gene38732.mRNA-1	9376	207185531|207186455	SDR	N	XP_002272942.2/4.54485e-165/PREDICTED: short-chain dehydrogenase reductase 3b-like [Vitis vinifera]	Q94K41/9e-118/ SDR3B_ARATH Short-chain dehydrogenase reductase 3b OS=Arabidopsis thaliana GN=SDR3b PE=2 SV=1	sot:102584670/3e-84/xanthoxin dehydrogenase-like; K09841 xanthoxin dehydrogenase [EC:1.1.1.288]	At2g47140/1e-116/[R] KOG0725 Reductases with broad range of substrate specificities	F6HZD8/1e-160/F6HZD8_VITVI Uncharacterized protein OS=Vitis vinifera GN=VIT_07s0005g02180 PE=4 SV=1	SSF51735/1.19E-67/--	NA
