# Supplementary material for: Genomic basis of the giga-chromosomes and giga-genome of tree peony Paeonia ostii
Source: Nat Commun. 2022 Nov 28;13:7328. doi: 10.1038/s41467-022-35063-1 (PMC9705720; doi:10.1038/s41467-022-35063-1)
Supplement: Supplementary file 10 — Supplementary Data 7 [file 41467_2022_35063_MOESM10_ESM.xlsx]

## Sheet: 7
Supplementary Data 7. List of genes related to fatty acid biosynthesis and the FPKM values during endosperm maturation.
Gene symbol	Gene id	K35DAF_A	K49DAF_A	K63DAF_A	K77DAF_A	K91DAF_A	K119DAF_A
PoBC-1	Pos.gene3610	18.05	19.13	10.89	8.62	7.19	2.38
PoBC-2	Pos.gene59211	21.21	11.49	15.63	6.64	5.62	0.59
PoBC-3	Pos.gene869	13.43	20.51	9.35	10.61	16.69	24.5
PoBCCP-1	Pos.gene27520	40.04	17.18	54.32	38.21	28.65	1.14
PoBCCP-2	Pos.gene41787	6.63	3.21	1.27	0.77	2.44	0.49
PoBCCP-3	Pos.gene41849	14.83	14.89	14.5	8.45	5.74	2.36
PoDGAT-1	Pos.gene62558	113.8	1311.78	39.5	42.08	22.44	109.22
PoDGAT-2	Pos.gene1953	45.82	82.99	23.59	20.36	41.04	51.96
PoDGAT-3	Pos.gene57740	18.97	37.26	4.67	11.23	27.49	63.27
PoEAR-1	Pos.gene45498	22.06	13.26	19.58	13.03	20.77	8.08
PoEAR-2	Pos.gene9588	92.26	15.5	134.73	71.37	39.26	0
PoFAD2-1	Pos.gene24209	66.71	7.71	963.07	2827.81	1648.17	1.54
PoFAD2-2	Pos.gene13339	66.73	190.8	29.74	11.95	5.62	1.28
PoFAD2-3	Pos.gene72458	1.35	0	0.15	0.31	0	0
PoFAD2-4	Pos.gene20776	0.68	0	0.2	0	0	0
PoFAD3-1	Pos.gene47657	0.34	0.52	0.15	0.47	1.19	0
PoFAD3-2	Pos.gene58261	0.01	0.01	0.01	0.01	0.01	0.01
PoFAD3-3	Pos.gene61376	2.98	0	4.58	2.76	12.3	4.33
PoFAD3-4	Pos.gene25040	8.84	0.17	194.18	211.7	273.38	0.8
PoFAD6	Pos.gene79647	13.62	8.63	8.93	9.25	14.69	23.76
PoFAD7/8	Pos.gene16302	4.92	23.63	5.57	2.15	3.33	1.28
PoFATA-1	Pos.gene52597	74.69	31.09	124.18	69.21	91.82	28.67
PoFATA-2	Pos.gene15397	0.17	0	0	0	0	0
PoFATB-1	Pos.gene421	269.84	178.62	75.68	98.57	119.84	51.06
PoFATB-2	Pos.gene68955	0.01	0.01	0.01	0.01	0.01	0.01
PoGPAT-1	Pos.gene24967	64.06	38.72	3	11.73	33.14	77.72
PoGPAT-2	Pos.gene65741	0.86	0.37	0	0.45	0	0
PoGPAT-3	Pos.gene77683	0	0	0	0	0	0
PoGPAT-4	Pos.gene8005	0.12	0.73	0	0	0	0
PoGPAT-5	Pos.gene7995	0.45	0	0	0	0.26	0
PoGPAT-6	Pos.gene42408	0	0	0	0	0	0
PoGPAT-7	Pos.gene79002	0	0.17	0	0.31	0	0
PoGPAT-8	Pos.gene71803	0	0.17	0.15	0	0.2	0.2
PoGPAT-9	Pos.gene51075	24.25	11.57	2.99	0.88	1.79	2.91
PoGPAT-10	Pos.gene50976	17.09	30.4	37.74	20.93	32.57	78.43
PoHAD-1	Pos.gene62509	35	3.73	43.97	17.47	15.43	2.7
PoHAD-2	Pos.gene56993	46.53	27.45	18.4	11.34	12.27	32.7
PoHAD-3	Pos.gene45268	38.4	32.27	24.36	24.47	25.73	49.02
PoHAD-4	Pos.gene25411	24.56	17.61	20.99	10.36	19.84	26.02
PoKAR-1	Pos.gene7309	18.67	4.37	4.27	3.93	4.72	7.37
PoKAR-2	Pos.gene9450	8.99	2.78	2.13	6.12	7.77	8.94
PoKAR-3	Pos.gene14935	148.81	121.67	234.03	105.31	199.39	72.62
PoKAR-4	Pos.gene13249	2.34	1.42	2.07	0.31	2.42	2.41
PoKASⅠ-1	Pos.gene11227	1.3	0.22	1.32	0	0	0
PoKASⅠ-2	Pos.gene84825	107.19	52.87	104.83	71.46	70.52	16.44
PoKASⅠ-3	Pos.gene30197	0.89	0.26	0.33	0.59	1.18	0.3
PoKASⅡ	Pos.gene52716	5.01	3.81	7.4	4.31	6.72	15.02
PoKASⅡ	Pos.gene61649	51.62	114.04	73.8	55.79	57.84	5.25
PoKAS3	Pos.gene17418	52.27	50.38	42.59	38.8	51.33	20.99
PoLACS-1	Pos.gene32596	34.36	24.45	25.49	32.51	29.48	48.52
PoLACS-2	Pos.gene27506	1.58	6.89	0.07	0.14	0.61	0.17
PoLACS-3	Pos.gene15221	35.76	58.45	29.7	18.24	40.61	48.01
PoLACS-4	Pos.gene37157	86.55	97.46	10.14	13.2	31.61	60.09
PoLPAAT-1	Pos.gene65275	47.07	50.15	22.95	28	33.93	45.72
PoLPAAT-2	Pos.gene5802	16.83	31.86	10.06	8.51	12.11	5.99
PoLPAAT-3	Pos.gene705	17.45	42.23	9.52	3.01	4	6.64
PoLPAAT-4	Pos.gene38316	1.74	1.25	2.12	4.85	6.72	1.85
PoLPAAT-5	Pos.gene72590	27.84	41.69	18.47	32.27	61.07	29.42
PoLPCAT1	Pos.gene56651	51.06	62.7	7.02	6.49	6.77	6.05
PoLPCAT2	Pos.gene37401	2.72	5.87	1.58	1.54	1.94	1.95
PoOLE-1	Pos.gene1036	1.72	21.3	2624.31	6850.37	11559	5583.93
PoOLE-2	Pos.gene52422	0.42	9.4	410.86	780.79	2040.86	4335.94
PoOLE-3	Pos.gene39280	19.59	9.31	1792.07	1620.66	2343.12	2496.68
PoPAP-1	Pos.gene42833	847.93	967.56	226.37	183.49	208.37	123.48
PoPAP-2	Pos.gene9858	36.75	31.87	8.51	5.6	13.4	14.86
PoPDAT-1	Pos.gene41928	6.79	2.28	10.16	19.54	25.92	8.6
PoPDAT-2	Pos.gene55130	1.49	1.68	3.94	3.71	14.3	11.61
PoPDAT-3	Pos.gene44632	56.93	49.4	7.91	12.47	15.08	4.19
PoPECT-1	Pos.gene33399	65.61	45.46	25.9	21.56	33.72	57.8
PoPECT-2	Pos.gene78950	31.48	56.93	20.34	20.62	35.09	146.44
PoPLD-1	Pos.gene52338	0	0	0	0.2	0	0
PoPLD-2	Pos.gene55734	1148.22	708.05	98.87	66.58	87.23	57.76
PoPLD-3	Pos.gene10689	0.22	0.07	0.13	0.07	0.26	0.52
PoPLD-4	Pos.gene17357	32.25	41.13	11.59	12.07	11.07	17.92
PoPLD-5	Pos.gene50291	0.17	0	0	0.16	0.07	0.07
PoPLD-6	Pos.gene50292	7.23	12.19	3.59	3.76	4.85	0.16
PoPLD-7	Pos.gene43540	0.81	0	0	0	0	0.56
PoPLD-8	Pos.gene44848	74.2	76.51	26.2	38.58	37.37	27.41
PoPLD-9	Pos.gene47525	3.67	1.35	24.83	29.15	29.5	10.63
PoSAD-1	Pos.gene16383	0	0	0	0	0	0
PoSAD-2	Pos.gene18684	0	0	0	0.17	0	0.21
PoSAD-3	Pos.gene65901	258.93	322.28	493.57	764.43	873.48	224.79
PoSAD-4	Pos.gene38309	223.09	286.4	280.06	247.87	285.3	32.4
PoSAD-5	Pos.gene15812	0	0.17	0.85	0.45	0	13.41
PoSAD-6	Pos.gene29270	0	0.18	0	0	0	0
PoSAD-7	Pos.gene16381	0.01	0.01	0.01	0.01	0.01	0.01
PoSAD-8	Pos.gene29627	0	0	0.26	0.14	0	6.62
PoSAD-9	Pos.gene83703	0.01	0.01	0.01	0.01	0.01	0.01
PoSAD-10	Pos.gene16379	0.01	0.01	0.01	0.01	0.01	0.01
PoSAD-11	Pos.gene16384	0.01	0.01	0.01	0.01	0.01	0.01
PoSAD-12	Pos.gene16385	0.01	0.01	0.01	0.01	0.01	0.01
PoSAD-13	Pos.gene16386	0.01	0.01	0.01	0.01	0.01	0.01
Poα-CT-1	Pos.gene41632	76.65	51.33	62.27	89.46	75.42	41.14
Poα-CT-2	Pos.gene9517	6.11	8.66	5.42	2.96	2.31	5.98
Poα-CT-3	Pos.gene4611	8.29	6.44	7.54	6.51	6.25	6.22
PoCALO-1	Pos.gene75002	0.01	0.01	0.01	0.01	0.01	0.01
PoCALO-2	Pos.gene46555	249.82	42.22	26.32	11.94	6.62	0
PoCALO-3	Pos.gene50965	25.06	14.93	6.84	2.43	4.02	0
PoCALO-4	Pos.gene10753	0.58	0.3	0.25	1.62	1.04	2.07
PoCALO-5	Pos.gene65762	71.01	82.6	2894.81	2075.7	2830.42	832.17
PoCALO-6	Pos.gene24855	3.05	0	0	0	0	0
PoCALO-7	Pos.gene73350	0	2.48	1.48	0	0.4	0
PoSTERO-1	Pos.gene64712	0.55	13.67	1179.81	963.26	1152.23	101.81
PoSTERO-2	Pos.gene64713	0	1.9	501.43	485.22	543.22	285.25
PoSTERO-3	Pos.gene67986	6.3	5.24	5.68	1.89	7.89	2.88
PoSTERO-4	Pos.gene61305	57.06	153.39	610.36	528.64	1364.33	1993.4
