# Supplementary material for: Genomic basis of the giga-chromosomes and giga-genome of tree peony Paeonia ostii
Source: Nat Commun. 2022 Nov 28;13:7328. doi: 10.1038/s41467-022-35063-1 (PMC9705720; doi:10.1038/s41467-022-35063-1)
Supplement: Supplementary file 11 — Supplementary Data 8 [file 41467_2022_35063_MOESM11_ESM.xlsx]

## Sheet: 8
Supplementary Data 8. List of and FAD3 and FAD7/8 genes used for phylogenetic analysis in P. ostii and representative plants.
Gene symbol	Gene id	Species	Groups
FAD3	FAD3_AT2G29980.1	Arabidopsis thaliana	dicotyledons
FAD3	Camellia_sinensis_09058	Camellia sinensis	dicotyledons
FAD3	Camellia_sinensis_16608	Camellia sinensis	dicotyledons
FAD3	Glycine_max_02777	Glycine max	dicotyledons
FAD3	Glycine_max_13998	Glycine max	dicotyledons
FAD3	Glycine_max_25653	Glycine max	dicotyledons
FAD3	Glycine_max_60164	Glycine max	dicotyledons
FAD3	Helianthus_annuus_04827	Helianthus annuus	dicotyledons
FAD3	Helianthus_annuus_07810	Helianthus annuus	dicotyledons
FAD3	Helianthus_annuus_14255	Helianthus annuus	dicotyledons
FAD3	Helianthus_annuus_39217	Helianthus annuus	dicotyledons
FAD3	Linum_usitatissimum_02549	Linum usitatissimum	dicotyledons
FAD3	Linum_usitatissimum_06540	Linum usitatissimum	dicotyledons
FAD3	Linum_usitatissimum_08137	Linum usitatissimum	dicotyledons
FAD3	Linum_usitatissimum_17005	Linum usitatissimum	dicotyledons
FAD3	Olea_europaea_10833	Olea europaea	dicotyledons
FAD3	Olea_europaea_43388	Olea europaea	dicotyledons
FAD3	Pos.gene25040.mRNA-1	Paeonia ostii	dicotyledons
FAD3	Pos.gene47657.mRNA-1	Paeonia ostii	dicotyledons
FAD3	Pos.gene58261.mRNA-1	Paeonia ostii	dicotyledons
FAD3	Pos.gene61376.mRNA-1	Paeonia ostii	dicotyledons
FAD3	Vitis_vinifera_01145	Vitis vinifera	dicotyledons
FAD3	Vitis_vinifera_01522	Vitis vinifera	dicotyledons
FAD7/8	Ginkgo_biloba_16124	Ginkgo biloba	gymnosperm
FAD3	Ginkgo_biloba_16125	Ginkgo biloba	gymnosperm
FAD7/8	Ginkgo_biloba_23926	Ginkgo biloba	gymnosperm
FAD3	Ginkgo_biloba_23928	Ginkgo biloba	gymnosperm
FAD3	Amborella_trichopoda_05008	Amborella trichopoda	Basel angiosperm
FAD7/8	Amborella_trichopoda_18793	Amborella trichopoda	Basel angiosperm
FAD7/8	Camellia_sinensis_20633	Camellia sinensis	dicotyledons
FAD7/8	Camellia_sinensis_36926	Camellia sinensis	dicotyledons
FAD7/8	Glycine_max_01076	Glycine max	dicotyledons
FAD7/8	Glycine_max_42278	Glycine max	dicotyledons
FAD7/8	Glycine_max_58244	Glycine max	dicotyledons
FAD7/8	Glycine_max_64790	Glycine max	dicotyledons
FAD7/8	Helianthus_annuus_05213	Helianthus annuus	dicotyledons
FAD7/8	Helianthus_annuus_08544	Helianthus annuus	dicotyledons
FAD7/8	Helianthus_annuus_19679	Helianthus annuus	dicotyledons
FAD7/8	Helianthus_annuus_53641	Helianthus annuus	dicotyledons
FAD7/8	Linum_usitatissimum_43173	Linum usitatissimum	dicotyledons
FAD7/8	Linum_usitatissimum_45696	Linum usitatissimum	dicotyledons
FAD7/8	Olea_europaea_45747	Olea europaea	dicotyledons
FAD7/8	Olea_europaea_46039	Olea europaea	dicotyledons
FAD7/8	Pos.gene16302.mRNA-1	Paeonia ostii	dicotyledons
FAD7/8	Vitis_vinifera_08575	Vitis vinifera	dicotyledons
FAD7/8	Vitis_vinifera_19981	Vitis vinifera	dicotyledons
FAD7	FAD7_AT3G11170.1	Arabidopsis thaliana	dicotyledons
FAD8	FAD8_AT5G05580.1	Arabidopsis thaliana	dicotyledons
FAD3	Aco012472.1	Ananas comosus	monotyledons
FAD7/8	Aco001563.1	Ananas comosus	monotyledons
FAD3	evm.model.AsparagusV1_07.489	Asparagus officinalis	monotyledons
FAD3	evm.model.AsparagusV1_08.3420	Asparagus officinalis	monotyledons
FAD3	Dioal.0177s0012.1	Dioscorea alata	monotyledons
FAD7/8	Dioal.1172s0002.1	Dioscorea alata	monotyledons
FAD7/8	Dr16026.1.cds	Dioscorea rotundata	monotyledons
FAD3	Dr10838.1.cds	Dioscorea rotundata	monotyledons
FAD3	Dr10840.1.cds	Dioscorea rotundata	monotyledons
FAD7/8	Elaeis_guineensis_13180	Elaeis guineensis	monotyledons
FAD3	Elaeis_guineensis_14913	Elaeis guineensis	monotyledons
FAD7/8	Elaeis_guineensis_26855	Elaeis guineensis	monotyledons
FAD7/8	Elaeis_guineensis_40741	Elaeis guineensis	monotyledons
FAD3	GSMUA_Achr5T14190_001	Musa acuminata	monotyledons
FAD3	GSMUA_Achr5T29350_001	Musa acuminata	monotyledons
FAD3	GSMUA_Achr8T02750_001	Musa acuminata	monotyledons
FAD7/8	GSMUA_Achr9T04440_001	Musa acuminata	monotyledons
FAD3	GSMUA_Achr10T03080_001	Musa acuminata	monotyledons
FAD7/8	GSMUA_Achr11T24740_001	Musa acuminata	monotyledons
FAD7/8	Mb_08_t02450.1	Musa balbisiana	monotyledons
FAD7/8	Mb_08_t21520.1	Musa balbisiana	monotyledons
FAD3	Mb_05_t03980.1	Musa balbisiana	monotyledons
FAD3	Mb_05_t30990.1	Musa balbisiana	monotyledons
FAD7/8	Mb_11_t22150.1	Musa balbisiana	monotyledons
FAD3	Mb_10_t25160.1	Musa balbisiana	monotyledons
FAD7/8	Mb_09_t04090.1	Musa balbisiana	monotyledons
FAD7/8	LOC_Os03g18070.1	Oryza sativa	monotyledons
FAD7/8	LOC_Os07g49310.1	Oryza sativa	monotyledons
FAD3	LOC_Os11g01340.4	Oryza sativa	monotyledons
FAD3	LOC_Os12g01370.1	Oryza sativa	monotyledons
FAD7/8	PDK_30s999931g005	Phoenix dactylifera	monotyledons
FAD7/8	Spipo23G0035900	Spirodela polyrhiza	monotyledons
FAD7/8	Zm00001d028742_P001	Zea mays	monotyledons
FAD3	Zm00001d044605_P001	Zea mays	monotyledons
FAD7/8	Zm00001d047743_P001	Zea mays	monotyledons
FAD7/8	Zm00001d007228_P001	Zea mays	monotyledons
FAD3	Zosma114g00740.1	Zostera marina	monotyledons
FAD7/8	Zosma121g00290.1	Zostera marina	monotyledons
FAD3	Zosma193g00160.1	Zostera marina	monotyledons
FAD7/8	Zosma230g00390.1	Zostera marina	monotyledons
FAD7/8	Ginkgo_biloba_06289	Ginkgo biloba	gymnosperm
FAD7/8	Crei_Cre01.g038600.t1.2	Chlamydomonas reinhardtii	green alga
FAD7/8	Cvar_XP_005842826.1	Chlorella variabilis	green alga
FAD3	Ppat_Pp3c3_8980V3.1	Physcomitrella patens	moss
FAD3	Ppat_Pp3c13_9460V3.2	Physcomitrella patens	moss
FAD7/8	Ppat_Pp3c14_25550V3.1	Physcomitrella patens	moss
FAD7/8	Ppat_Pp3c17_15490V3.2	Physcomitrella patens	moss
FAD7/8	Ppat_Pp3c17_17840V3.2	Physcomitrella patens	moss
FAD7/8	Ppat_Pp3c26_11060V3.2	Physcomitrella patens	moss
FAD3	Smoe_103593	Selaginella moellendorffii	Lycophyte
FAD7/8	Vcar_Vocar.0001s0730.1	Volvox carteri	green alga
FAD7/8	Lchi_Lchi25955	Liriodendron chinense	Basel angiosperm
FAD7/8	Lchi_Lchi18433	Liriodendron chinense	Basel angiosperm
FAD3	Lchi_Lchi29892	Liriodendron chinense	Basel angiosperm
FAD7/8	Ncol_XM_031629548.1	Nymphaea colorata	Basel angiosperm
FAD7/8	Pame_Scf00004-21.5.mRNA1	Persea americana	Basel angiosperm
FAD3	Pame_Scf00007-27.5.mRNA1	Persea americana	Basel angiosperm
