# Supplementary material for: Genomic basis of the giga-chromosomes and giga-genome of tree peony Paeonia ostii
Source: Nat Commun. 2022 Nov 28;13:7328. doi: 10.1038/s41467-022-35063-1 (PMC9705720; doi:10.1038/s41467-022-35063-1)
Supplement: Supplementary file 13 — Source Data [file 41467_2022_35063_MOESM13_ESM.zip]

Archive with 29 entries (29 files):
- Source Data Figure 3a.Evolutionary scenario of chromosome rearrangements and structural evolution from the eudicot ancestor to peony and other plant genomes..docx
- Source Data Figure 3c.1.txt
- Source Data Figure 3c.2.txt
- Source Data Figure 4c gene.mRNA.gff.txt
- Source Data Figure 4c genestructure.txt
- Source Data Figure 4c Repeat.gff.txt
- Source Data Figure 4c SAD.txt
- Source Data Figure 4c SNP.txt
- Source Data Figure 5c. FAD-cTP-prediction.txt
- Source Data Figure 5c. FAD_pep.fa.muscle.phylip.txt
- Source Data Figure 5c. FAD_pep.fa.muscle.txt
- Source Data Figure 5c. FAD_pep.fa.txt
- Source Data Figure 5c. FAD_tree_ML.newick.txt
- Source Data Figure 6b.txt
- Source Data Supplemenary Fig. 11d.tree
- Source Data Supplemenary Fig. 7b-H2A.pep.fa
- Source Data Supplemenary Fig.1b.histo.txt
- Source Data Supplementary Fig. 3. Annotation of P. ostii chloroplast.txt
- Source Data Supplementary Fig. 4. Annotation of P. ostii  mitochondrial genome.txt
- Source Data Supplementary Fig. 7d-H3.pep.fa
- Source Data Supplementary Fig. 8c. SAD_candidate.pep.fa.muscle.phylip.txt
- Source Data Supplementary Fig. 8c. SAD_tree_ML.newick.txt
- Source Data Supplementary Fig. 8c.SAD_candidate.pep.fa.muscle.txt
- Source Data Supplementary Fig. 8c.SAD_candidate.pep.fa.txt
- Source Data Supplementary Fig. 8f FAD2-6_candidate.pep.fa.muscle.txt
- Source Data Supplementary Fig. 8f FAD2-6_candidate.pep.fa.txt
- Source Data Supplementary Fig. 8f FAD2-6_tree_ML.newick.txt
- Source Data Supplementary Fig. 8f.FAD2-6_candidate.pep.fa.muscle.phylip.txt
- Soure Data in excel sheet-submit.xlsx
