# Supplementary material for: Genomic basis of the giga-chromosomes and giga-genome of tree peony Paeonia ostii
Source: Nat Commun. 2022 Nov 28;13:7328. doi: 10.1038/s41467-022-35063-1 (PMC9705720; doi:10.1038/s41467-022-35063-1)
Supplement: Supplementary file 13 — Source Data [file 41467_2022_35063_MOESM13_ESM.zip › Source Data Figure 3c.1.txt]

!heatmapColumnLabels	root,stem,leaf,carpel,petal,pistil,stamen,seed
# -- show data value
Pos.gene25189	6.85486838326024,7.98170997465234,8.23146120983426,6.55266909751427,8.09196423348528,9.23164120547287,8.79132571176391,6.76686014382954
Pos.gene45595	-5.32192809488736,-5.32192809488736,-0.321928094887362,-5.32192809488736,-5.32192809488736,-5.32192809488736,-5.32192809488736,1.67807190511264
Pos.gene29421	7.99943633715208,8.01122725542325,8.05596023445229,7.32440559849361,7.96260685912106,8.81482276155809,7.03287224946323,6.96664964210534
Pos.gene31269	6.14567745519564,5.73674015545321,6.34429590791582,7.85018683764577,7.18685706717715,7.19278595925112,7.34695688937889,6.05636676102453
Pos.gene61639	4.99095486039699,6.3562318626554,9.33007655479746,4.94953493301701,9.08168315131747,10.167637669679,7.43733595030143,3.70043971814109
Pos.gene68411	4.26115467261557,5.38715571766298,7.16314646881125,2.73876783680019,6.39874369193819,7.96520709119934,5.90628934740607,3.79701297783614
Pos.gene78369	8.91498301655724,7.85299758761332,8.38984641007799,9.35848637483171,9.02174343489036,9.10617031694514,8.59124182123539,9.09024477093642
Pos.gene2617	9.13307797699727,9.253079261014,11.4719926739688,4.94602898951548,10.8400500994076,11.8448626558308,11.2119947289133,0.678071905112638
Pos.gene4454	8.79668859446415,9.93155010270946,11.010318294939,9.68728819169779,10.9044088301283,11.9619831903251,10.8479773386184,10.826826512958
Pos.gene4457	8.91647664443772,8.60880924267552,10.7864942653888,7.8515928971396,10.1821460196332,11.7104835988699,9.47583474026323,10.5522848399435
Pos.gene5946	1.62058641045188,1.37851162325373,1.27798474729977,1.6667565918848,2.85299758761332,-5.32192809488736,-5.32192809488736,0.786596361890807
Pos.gene8189	6.07146236255662,6.43962313755712,6.80154670335678,5.02569327368077,6.92035285541508,7.14389336075641,6.53799487797439,4.89845023280787
Pos.gene8992	8.29657212092761,8.79335945288969,9.17916267538715,7.83983364841731,9.26807408655536,9.54467470589984,9.82436213356949,5.95652136333312
Pos.gene13777	6.23266075679027,8.30811145776873,10.6160893135821,-5.32192809488736,10.2327207079649,11.4150815261657,9.80868268521658,-2.32192809488736
Pos.gene19314	4.51569983828404,5.91528186586766,8.84447039528818,0.765534746362977,8.43951925312568,9.71844725364474,7.55074678538324,-5.32192809488736
Pos.gene32487	2.77082904603249,4.20945336562895,6.19130601891869,3.78659636189081,6.04657836662033,6.32327998788732,6.79668859446415,3.32192809488736
Pos.gene41983	6.60954813899943,7.7633783751042,9.70087315514026,5.30286736097287,9.23541593560253,10.3953199109403,8.82940562440429,4.07895134139482
Pos.gene44222	5.49024921062709,7.63553675191785,9.73284578234258,1.13750352374994,9.05650224442989,10.2235190867907,9.19690944254114,1.86789646399265
Pos.gene45348	2.60880924267552,1.76553474636298,3.71699089440494,4.34518344718767,1.60880924267552,1.15380533607904,8.10983065427879,3.49185309632968
Pos.gene50440	5.4487357980294,6.84956148217829,10.1036156563945,0.84799690655495,9.46989614867092,10.5874259396137,8.11243950678155,-5.32192809488736
Pos.gene61281	4.97613447283165,3.3037807481771,3.84799690655495,0.584962500721156,4.47735352663456,4.82527683005487,3.6724253419715,-5.32192809488736
Pos.gene78161	5.72109918870719,7.41806341979686,10.3018391086729,1.37851162325373,9.84748805392724,11.0302533020305,9.06629104597766,-5.32192809488736
Pos.gene9816	9.09737376899022,10.0923937791061,11.179193783708,7.71664800788143,10.9120472689945,12.0906169438065,10.572416016937,9.24946904447683
Pos.gene16529	9.0008450815672,9.48346312015405,10.5023843102971,9.38019046674983,9.96325735663305,10.7872496084679,10.0259700497087,9.18834157601082
Pos.gene23509	0.765534746362977,2.24031432933371,5.7488637145357,1.21723071622067,5.26303440583379,5.90689059560852,4.54225804976692,-0.736965594166206
Pos.gene24044	0.0356239097307212,-5.32192809488736,-5.32192809488736,-5.32192809488736,-5.32192809488736,-5.32192809488736,-5.32192809488736,3.83035674741922
Pos.gene4236	5.20750245925879,6.68580001974489,7.94661390541276,4.1106138055009,7.67295564708347,8.95303237725324,7.61305273776647,4.63372181264101
Pos.gene4718	-1.41503749927884,1.05311133645956,1.4594316186373,2.56071495447448,-5.32192809488736,2.41953889151378,4.04001567884788,4.47248777146274
Pos.gene46402	-5.32192809488736,2.20945336562895,1.88752527074159,-5.32192809488736,3.79701297783614,-5.32192809488736,4.59395128394841,6.19524915780218
Pos.gene22903	5.57213175138666,5.16691625156997,-5.32192809488736,1.18586654531133,-5.32192809488736,-5.32192809488736,4.50620838930675,-5.32192809488736
Pos.gene52011	5.44377239276374,6.00112666545428,8.1879705919842,-5.32192809488736,8.16087986183931,8.85494628045746,7.5501695919205,-5.32192809488736
Pos.gene61053	5.40769264866568,4.42794133250948,7.71681946132995,1.8972404255748,7.71355835640479,7.97168724152032,6.36850646150769,-5.32192809488736
Pos.gene51763	3.01792190799726,-5.32192809488736,6.82304872916275,-0.736965594166206,6.22689381357139,7.0869323411374,3.94719858426206,-5.32192809488736
Pos.gene74498	0.944858445807539,-5.32192809488736,-5.32192809488736,-5.32192809488736,-5.32192809488736,-5.32192809488736,-5.32192809488736,-5.32192809488736
Pos.gene75287	1.32192809488736,4.06608919045777,-5.32192809488736,0.786596361890807,-5.32192809488736,-5.32192809488736,-5.32192809488736,0.74416109557041
Pos.gene77533	-5.32192809488736,-5.32192809488736,3.38543103719352,3.93781516880342,-5.32192809488736,-5.32192809488736,4.65821148275179,-5.32192809488736
Pos.gene81756	5.60806996772166,7.25597274199961,9.56757586852411,4.80606622608903,9.0352114951181,9.94273441160304,8.77016832010343,-1.86249647625006
Pos.gene84231	-6.64385618977472,-6.64385618977472,-6.64385618977472,-6.64385618977472,-6.64385618977472,-6.64385618977472,-6.64385618977472,-6.64385618977472
Pos.gene84232	-6.64385618977472,-6.64385618977472,-6.64385618977472,-6.64385618977472,-6.64385618977472,-6.64385618977472,-6.64385618977472,-6.64385618977472
Pos.gene6188	-6.64385618977472,-6.64385618977472,-6.64385618977472,-6.64385618977472,-6.64385618977472,-6.64385618977472,-6.64385618977472,-6.64385618977472
Pos.gene16125	4,6.98840066372944,8.33962734758039,1.67807190511264,8.43681562893362,8.82041832779597,7.92303029826377,-0.79836613883035
Pos.gene16439	-6.64385618977472,-6.64385618977472,-6.64385618977472,-6.64385618977472,-6.64385618977472,-6.64385618977472,-6.64385618977472,-6.64385618977472
Pos.gene22771	-6.64385618977472,-6.64385618977472,-6.64385618977472,-6.64385618977472,-6.64385618977472,-6.64385618977472,-6.64385618977472,-6.64385618977472
