# Supplementary material for: Genomic basis of the giga-chromosomes and giga-genome of tree peony Paeonia ostii
Source: Nat Commun. 2022 Nov 28;13:7328. doi: 10.1038/s41467-022-35063-1 (PMC9705720; doi:10.1038/s41467-022-35063-1)
Supplement: Supplementary file 13 — Source Data [file 41467_2022_35063_MOESM13_ESM.zip › Source Data Figure 3c.2.txt]

!heatmapColumnLabels	root,stem,leaf,carpel,petal,pistil,stamen,seed
# -- show data value
Pos.gene32755	3.90929308582382,3.82781902461732,8.21492618794244,-5.32192809488736,8.13788771310223,9.56128794516483,6.92570278135134,-5.32192809488736
Pos.gene71337	6.59693514238723,7.65713977659315,9.80904459046182,5.81698362325538,9.75793164758453,10.6994856981208,9.03018431811865,6.0698525111258
Pos.gene35983	4.49984588708321,5.85673675611911,8.97856746936038,-0.46394709975979,8.3186557806155,9.92510932390122,7.59563046362301,-5.32192809488736
Pos.gene8807	1.20163386116965,2.92599941855622,5.27519333390221,-5.32192809488736,5.37851162325373,6.2747275727873,4.70597790168252,-5.32192809488736
Pos.gene69409	4.04657836662033,5.86913111964429,9.02832050455748,0.0356239097307212,8.72834571471098,10.2801907922169,7.8349450230622,-5.32192809488736
Pos.gene16596	6.23792694662626,1.29278174922785,1.41953889151378,3.57893871309339,-5.32192809488736,0.981852653289741,1.43295940727611,-1
Pos.gene54975	4.656782364219,5.57061472176119,6.65999589242998,4.77741971551583,6.30651744524982,5.58721495245253,6.09011241966429,1.01792190799726
Pos.gene54974	6.19869058566892,7.92362461136832,9.3189381692012,6.35887093968562,8.72272216207334,9.62684976446904,8.63372181264101,5.77610398807316
Pos.gene28058	6.11165734626313,8.45963653235697,10.0765150042711,5.71561885907482,9.93147623388679,11.450167356694,9.44517007729883,4.66533591718518
Pos.gene35945	5.2278565730605,8.31560245663795,10.8033844673669,5.76420813013995,9.98776140736824,11.6579436308389,10.0994135652876,7.40151954353556
Pos.gene3374	3.32192809488736,3.47248777146274,6.03617361255348,4.81506301719287,4.46270675067016,5.75020450927987,4.27798474729977,3.97956810009519
Pos.gene3371	3.32192809488736,3.47248777146274,6.03617361255348,4.81506301719287,4.46270675067016,5.75020450927987,4.27798474729977,3.97956810009519
Pos.gene8253	3.94485844580754,6.63117705570398,7.94997257750418,1.03562390973072,6.66923941125265,8.64196140881137,7.75655632252409,-5.32192809488736
Pos.gene20873	3.32192809488736,3.47248777146274,6.03617361255348,4.81506301719287,4.46270675067016,5.75020450927987,4.27798474729977,3.97956810009519
Pos.gene43908	6.15127028879017,8.62205181945638,10.2642373241337,1.63226821549951,9.34568244818678,10.7452541419573,10.2760371428545,-5.32192809488736
Pos.gene79909	6.81954046050572,6.97384083953315,8.98384867402245,2.5668151540109,8.99456558229574,9.72366094440998,8.85829188728283,-5.32192809488736
Pos.gene13446	5.06824086131282,6.38456792317383,9.14784089367234,2.85798099512757,8.70528679027247,9.86279231111041,8.75680647916562,1.29278174922785
Pos.gene32751	2.8923910259134,4.7279204545632,7.47775826644389,-5.32192809488736,7.37829485591189,8.29266673387793,6.04330075436418,-5.32192809488736
Pos.gene69412	2.8923910259134,4.7279204545632,7.47775826644389,-5.32192809488736,7.37829485591189,8.29266673387793,6.04330075436418,-5.32192809488736
Pos.gene69414	2.8923910259134,4.7279204545632,7.47775826644389,-5.32192809488736,7.37829485591189,8.29266673387793,6.04330075436418,-5.32192809488736
Pos.gene40934	-5.32192809488736,-5.32192809488736,-5.32192809488736,-5.32192809488736,-5.32192809488736,-5.32192809488736,-5.32192809488736,-5.32192809488736
Pos.gene46122	2.19377174339668,1.81762325751143,2.22496636500027,-5.32192809488736,2.86294724802092,3.03121873061072,5.93840342367024,1.83794324189103
Pos.gene30188	-5.32192809488736,-5.32192809488736,-5.32192809488736,-5.32192809488736,-5.32192809488736,-5.32192809488736,-5.32192809488736,-5.32192809488736
Pos.gene47462	4.39403389536778,5.79636413813963,8.64006413604154,-1,8.06501215043695,9.19216950193247,7.05012073038541,-5.32192809488736
Pos.gene47467	4.39403389536778,5.79636413813963,8.64006413604154,-1,8.06501215043695,9.19216950193247,7.05012073038541,-5.32192809488736
Pos.gene61791	4.60288440871842,-5.32192809488736,5.26959425168337,3.77082904603249,3.13750352374994,7.44356521317828,6.0698525111258,6.1644041578813
Pos.gene61792	4.60288440871842,-5.32192809488736,5.26959425168337,3.77082904603249,3.13750352374994,7.44356521317828,6.0698525111258,6.1644041578813
Pos.gene14260	10.9299426017131,11.194449079479,10.711968041292,9.33354672610646,10.4654643718491,10.7696105971326,10.3452389002671,9.30571977805315
Pos.gene43784	10.8578838275882,9.05345078613076,9.41447383643093,9.0666274090952,9.31650781910311,10.0438817076887,9.34800884014129,8.29209151954836
Pos.gene43786	9.17717034634152,9.58510338202989,9.16791986555194,7.66124366730065,9.2819879653519,10.0483846965044,9.45856041047999,7.02375435329942
Pos.gene62825	3.99322146736894,4.55765515472542,8.09447361350887,1.23266075679027,7.74180402530956,8.8772841335232,6.16641418264516,-5.32192809488736
Pos.gene25399	-5.32192809488736,0.292781749227846,-5.32192809488736,-0.036525876025114,-5.32192809488736,-5.32192809488736,-5.32192809488736,-5.32192809488736
Pos.gene55478	-5.32192809488736,-5.32192809488736,-5.32192809488736,-5.32192809488736,-5.32192809488736,-5.32192809488736,-5.32192809488736,-5.32192809488736
Pos.gene36610	7.4882418427773,8.58458674995959,10.4602767002045,2.57288966842058,10.1331743290298,11.1338165115161,9.51288857584104,0.405992359675837
Pos.gene79245	7.211888294546,7.13262824907458,6.63044915708062,8.2421022773143,7.35424938194524,6.91856512898944,6.85143673596167,7.71716230711124
Pos.gene53704	5.54920708935568,-5.32192809488736,-5.32192809488736,8.33817924990011,-5.32192809488736,-5.32192809488736,-5.32192809488736,7.75171141539587
Pos.gene33719	5.71355835640479,7.28978836605652,10.1764848472919,-5.32192809488736,9.81273886835893,11.5218457751619,9.06891260087931,-5.32192809488736
Pos.gene27552	-5.32192809488736,-5.32192809488736,-5.32192809488736,-5.32192809488736,-5.32192809488736,-5.32192809488736,-5.32192809488736,-5.32192809488736
Pos.gene1591	7.65499397296372,7.97999672947419,8.53099149023663,7.97068112787693,7.92866641230495,9.00330707911397,7.99943633715208,7.72638847927111
Pos.gene5247	-5.32192809488736,1.96347412397489,4.07895134139482,-5.32192809488736,2.19377174339668,3.18189764310839,2.97269265400426,-5.32192809488736
Pos.gene20246	-5.32192809488736,-5.32192809488736,-5.32192809488736,-0.036525876025114,0.432959407276106,-5.32192809488736,-5.32192809488736,-0.415037499278844
Pos.gene83610	6.15734693536284,7.43712784427281,8.93730024896182,5.32192809488736,8.98818760974679,10.0311497928474,8.62278396615612,3.61470984411521
Pos.gene9181	3.70597790168252,1.72246602447109,6.95855271543101,1.72246602447109,6.5725107596749,7.38521530709355,6.52356195605701,3.37503943134692
Pos.gene69301	2.01792190799726,4.08746284125034,5.87221314397577,1.8972404255748,5.25171909260596,6.24222139509837,4.40769264866568,3.2667865406949
Pos.gene24155	-5.32192809488736,-5.32192809488736,-5.32192809488736,-5.32192809488736,-5.32192809488736,-5.32192809488736,-5.32192809488736,-5.32192809488736
Pos.gene84834	-6.64385618977472,-6.64385618977472,-6.64385618977472,-6.64385618977472,-6.64385618977472,-6.64385618977472,-6.64385618977472,-6.64385618977472
