# Supplementary material for: Genomic basis of the giga-chromosomes and giga-genome of tree peony Paeonia ostii
Source: Nat Commun. 2022 Nov 28;13:7328. doi: 10.1038/s41467-022-35063-1 (PMC9705720; doi:10.1038/s41467-022-35063-1)
Supplement: Supplementary file 13 — Source Data [file 41467_2022_35063_MOESM13_ESM.zip › Source Data Figure 4c gene.mRNA.gff.txt]

Chr	Start	End	Strand	Length	Type	Gene	GeneName
Chr03	658770250	658775867	-	5618	mRNA	Pos.gene42500.mRNA-1	NA
Chr03	658714775	658737128	+	22354	mRNA	Pos.gene42501.mRNA-1	NA
Chr03	658654293	658673856	+	19564	mRNA	Pos.gene42502.mRNA-1	NA
Chr03	666190046	666194853	-	4808	mRNA	Pos.gene44779.mRNA-1	NA
Chr03	666296305	666296929	+	625	mRNA	Pos.gene44780.mRNA-1	NA
Chr03	670718426	670730208	-	11783	mRNA	Pos.gene49054.mRNA-1	NA
Chr03	670684811	670714154	+	29344	mRNA	Pos.gene49055.mRNA-1	OsMAPK6
Chr03	671424012	671434579	+	10568	mRNA	Pos.gene49668.mRNA-1	NA
Chr03	671444494	671447243	+	2750	mRNA	Pos.gene49669.mRNA-1	NA
Chr03	670449745	670458501	-	8757	mRNA	Pos.gene50259.mRNA-1	NA
Chr03	666520313	666567586	+	47274	mRNA	Pos.gene4800.mRNA-1	NA
Chr03	666531578	666577261	-	45684	mRNA	Pos.gene4801.mRNA-1	NA
Chr03	660916982	660920880	-	3899	mRNA	Pos.gene51298.mRNA-1	NA
Chr03	660926282	660933016	+	6735	mRNA	Pos.gene51297.mRNA-1	NA
Chr03	661990904	661995495	-	4592	mRNA	Pos.gene52731.mRNA-1	NA
Chr03	659650406	659662936	+	12531	mRNA	Pos.gene52856.mRNA-1	NA
Chr03	659777288	659777563	-	276	mRNA	Pos.gene52858.mRNA-1	NA
Chr03	659725888	659726088	-	201	mRNA	Pos.gene52857.mRNA-1	NA
Chr03	659783174	659785481	+	2308	mRNA	Pos.gene52860.mRNA-1	NA
Chr03	659779061	659779933	+	873	mRNA	Pos.gene52859.mRNA-1	NA
Chr03	659831560	659832752	+	1193	mRNA	Pos.gene52862.mRNA-1	NA
Chr03	659785524	659785852	+	329	mRNA	Pos.gene52861.mRNA-1	NA
Chr03	666751249	666762314	-	11066	mRNA	Pos.gene53558.mRNA-1	NA
Chr03	658793398	658808825	+	15428	mRNA	Pos.gene53333.mRNA-1	NA
Chr03	658791458	658791754	+	297	mRNA	Pos.gene53334.mRNA-1	NA
Chr03	663947979	663956678	+	8700	mRNA	Pos.gene62273.mRNA-1	NA
Chr03	659577195	659581259	+	4065	mRNA	Pos.gene63064.mRNA-1	NA
Chr03	660280612	660284232	-	3621	mRNA	Pos.gene63175.mRNA-1	NA
Chr03	660285556	660300933	-	15378	mRNA	Pos.gene63174.mRNA-1	NA
Chr03	660327182	660328492	+	1311	mRNA	Pos.gene63172.mRNA-1	NA
Chr03	660311668	660325555	+	13888	mRNA	Pos.gene63173.mRNA-1	NA
Chr03	660455415	660494130	+	38716	mRNA	Pos.gene63169.mRNA-1	NA
Chr03	660420743	660428673	+	7931	mRNA	Pos.gene63170.mRNA-1	NA
Chr03	660347507	660348472	+	966	mRNA	Pos.gene63171.mRNA-1	NA
Chr03	661743904	661747723	+	3820	mRNA	Pos.gene65901.mRNA-1	SAD
Chr03	661214039	661218857	-	4819	mRNA	Pos.gene65903.mRNA-1	NA
Chr03	661333214	661333627	-	414	mRNA	Pos.gene65902.mRNA-1	NA
Chr03	659020338	659021069	+	732	mRNA	Pos.gene67395.mRNA-1	NA
Chr03	664421077	664422093	-	1017	mRNA	Pos.gene67371.mRNA-1	NA
Chr03	667498373	667503504	-	5132	mRNA	Pos.gene74053.mRNA-1	NA
Chr03	667496243	667497207	-	965	mRNA	Pos.gene74052.mRNA-1	NA
Chr03	663573812	663575103	-	1292	mRNA	Pos.gene78953.mRNA-1	NA
Chr03	663581385	663581781	-	397	mRNA	Pos.gene78954.mRNA-1	NA
Chr03	662305359	662310772	+	5414	mRNA	Pos.gene82898.mRNA-1	NA
Chr03	658160846	658161629	-	784	mRNA	Pos.gene82528.mRNA-1	NA
Chr03	658276239	658290644	-	14406	mRNA	Pos.gene82529.mRNA-1	NA
Chr03	658441379	658444802	+	3424	mRNA	Pos.gene82530.mRNA-1	NA
Chr03	670018659	670018985	-	327	mRNA	Pos.gene83083.mRNA-1	NA
Chr03	670537936	670547160	+	9225	mRNA	Pos.gene82936.mRNA-1	NA
Chr03	669793338	669795753	-	2416	mRNA	Pos.gene7798.mRNA-1	NA
Chr03	669999168	669999740	+	573	mRNA	Pos.gene7796.mRNA-1	NA
Chr03	669929281	669931847	+	2567	mRNA	Pos.gene7797.mRNA-1	NA
Chr03	660073058	660074064	-	1007	mRNA	Pos.gene778.mRNA-1	NA
Chr03	660074280	660076742	-	2463	mRNA	Pos.gene777.mRNA-1	NA
Chr03	666185567	666187558	+	1992	mRNA	Pos.gene15812.mRNA-1	SAD
Chr03	666041513	666044127	-	2615	mRNA	Pos.gene15815.mRNA-1	NA
Chr03	665972604	666041458	+	68855	mRNA	Pos.gene15816.mRNA-1	NA
Chr03	666055772	666056295	+	524	mRNA	Pos.gene15814.mRNA-1	NA
Chr03	666077244	666077556	+	313	mRNA	Pos.gene15813.mRNA-1	NA
Chr03	662598166	662599311	+	1146	mRNA	Pos.gene16381.mRNA-1	SAD
Chr03	662391254	662391910	+	657	mRNA	Pos.gene16379.mRNA-1	NA
Chr03	662476803	662477155	+	353	mRNA	Pos.gene16380.mRNA-1	NA
Chr03	662620005	662627079	-	7075	mRNA	Pos.gene16383.mRNA-1	SAD
Chr03	662613201	662618718	-	5518	mRNA	Pos.gene16382.mRNA-1	NA
Chr03	663327187	663328383	+	1197	mRNA	Pos.gene16389.mRNA-1	NA
Chr03	663012469	663019767	-	7299	mRNA	Pos.gene16387.mRNA-1	NA
Chr03	663068869	663081899	-	13031	mRNA	Pos.gene16388.mRNA-1	NA
Chr03	662994903	662997752	-	2850	mRNA	Pos.gene16386.mRNA-1	NA
Chr03	662994272	662994626	-	355	mRNA	Pos.gene16385.mRNA-1	NA
Chr03	662989230	662994243	-	5014	mRNA	Pos.gene16384.mRNA-1	NA
Chr03	673203002	673217867	-	14866	mRNA	Pos.gene16553.mRNA-1	NA
Chr03	673062653	673101276	-	38624	mRNA	Pos.gene16552.mRNA-1	NA
Chr03	673542502	673554333	+	11832	mRNA	Pos.gene16555.mRNA-1	NA
Chr03	673490694	673518271	-	27578	mRNA	Pos.gene16554.mRNA-1	NA
Chr03	667922398	667922902	+	505	mRNA	Pos.gene17104.mRNA-1	NA
Chr03	667936071	667943882	+	7812	mRNA	Pos.gene17103.mRNA-1	NA
Chr03	667992085	668005243	+	13159	mRNA	Pos.gene17102.mRNA-1	NA
Chr03	667795755	667795985	-	231	mRNA	Pos.gene17840.mRNA-1	NA
Chr03	672095705	672105546	+	9842	mRNA	Pos.gene18376.mRNA-1	NA
Chr03	668484917	668491595	-	6679	mRNA	Pos.gene18802.mRNA-1	NA
Chr03	668496012	668502727	-	6716	mRNA	Pos.gene18801.mRNA-1	NA
Chr03	668590714	668606207	-	15494	mRNA	Pos.gene18799.mRNA-1	NA
Chr03	668520965	668528848	-	7884	mRNA	Pos.gene18800.mRNA-1	NA
Chr03	663986477	663986749	-	273	mRNA	Pos.gene19377.mRNA-1	NA
Chr03	664069284	664073959	-	4676	mRNA	Pos.gene19380.mRNA-1	NA
Chr03	663999323	664002998	-	3676	mRNA	Pos.gene19379.mRNA-1	NA
Chr03	663986816	663987122	-	307	mRNA	Pos.gene19378.mRNA-1	NA
Chr03	672840887	672844480	-	3594	mRNA	Pos.gene20407.mRNA-1	NA
Chr03	666940917	666943498	-	2582	mRNA	Pos.gene21055.mRNA-1	NA
Chr03	666900663	666993721	+	93059	mRNA	Pos.gene21054.mRNA-1	NA
Chr03	660016648	660020628	-	3981	mRNA	Pos.gene21786.mRNA-1	NA
Chr03	664190425	664193110	+	2686	mRNA	Pos.gene24778.mRNA-1	NA
Chr03	664251099	664251326	-	228	mRNA	Pos.gene24779.mRNA-1	NA
Chr03	664255731	664257000	-	1270	mRNA	Pos.gene24780.mRNA-1	NA
Chr03	670087959	670094873	-	6915	mRNA	Pos.gene26444.mRNA-1	NA
Chr03	669394900	669396603	+	1704	mRNA	Pos.gene26909.mRNA-1	NA
Chr03	668474262	668474648	+	387	mRNA	Pos.gene27573.mRNA-1	NA
Chr03	664847340	664850272	+	2933	mRNA	Pos.gene29266.mRNA-1	NA
Chr03	664778476	664801560	+	23085	mRNA	Pos.gene29264.mRNA-1	LTP
Chr03	664808295	664812940	+	4646	mRNA	Pos.gene29265.mRNA-1	NA
Chr03	665256087	665256582	+	496	mRNA	Pos.gene29267.mRNA-1	NA
Chr03	665304927	665305962	-	1036	mRNA	Pos.gene29269.mRNA-1	NA
Chr03	665304084	665304884	-	801	mRNA	Pos.gene29268.mRNA-1	NA
Chr03	665605558	665631554	+	25997	mRNA	Pos.gene29273.mRNA-1	NA
Chr03	665604544	665604987	+	444	mRNA	Pos.gene29272.mRNA-1	NA
Chr03	665431283	665433478	-	2196	mRNA	Pos.gene29270.mRNA-1	SAD
Chr03	665525310	665536306	-	10997	mRNA	Pos.gene29271.mRNA-1	NA
Chr03	657790376	657908988	-	118613	mRNA	Pos.gene29727.mRNA-1	NA
Chr03	668872476	668875296	+	2821	mRNA	Pos.gene33515.mRNA-1	NA
Chr03	668878497	668879087	+	591	mRNA	Pos.gene33514.mRNA-1	NA
Chr03	664562674	664563464	+	791	mRNA	Pos.gene36837.mRNA-1	NA
