# Supplementary material for: Genomic basis of the giga-chromosomes and giga-genome of tree peony Paeonia ostii
Source: Nat Commun. 2022 Nov 28;13:7328. doi: 10.1038/s41467-022-35063-1 (PMC9705720; doi:10.1038/s41467-022-35063-1)
Supplement: Supplementary file 13 — Source Data [file 41467_2022_35063_MOESM13_ESM.zip › Source Data Figure 4c genestructure.txt]

Chr	RelativeStart	RelativeEnd	RelativeStart	RelativeEnd	ExonStart	ExonEnd	Strand	GeneID
Chr03	1	86	1	86	661743904	661743989	+	Pos.gene65901.mRNA-1
Chr03	87	211	87	211	661743990	661744114	+	Pos.gene65901.mRNA-1
Chr03	2284	2788	2284	2788	661746187	661746691	+	Pos.gene65901.mRNA-1
Chr03	2871	3431	2871	3431	661746774	661747334	+	Pos.gene65901.mRNA-1
Chr03	3432	3820	3432	3820	661747335	661747723	+	Pos.gene65901.mRNA-1
Chr03	4321	4532	1	212	662391254	662391465	+	Pos.gene16379.mRNA-1
Chr03	4653	4977	333	657	662391586	662391910	+	Pos.gene16379.mRNA-1
Chr03	5478	5978	1	501	662598166	662598666	+	Pos.gene16381.mRNA-1
Chr03	6063	6623	586	1146	662598751	662599311	+	Pos.gene16381.mRNA-1
Chr03	7124	8382	1	1259	662620005	662621263	-	Pos.gene16383.mRNA-1
Chr03	8883	9375	1760	2252	662621764	662622256	-	Pos.gene16383.mRNA-1
Chr03	10464	10532	3341	3409	662623345	662623413	-	Pos.gene16383.mRNA-1
Chr03	10533	11093	3410	3970	662623414	662623974	-	Pos.gene16383.mRNA-1
Chr03	11177	11681	4054	4558	662624058	662624562	-	Pos.gene16383.mRNA-1
Chr03	13963	14090	6840	6967	662626844	662626971	-	Pos.gene16383.mRNA-1
Chr03	14091	14198	6968	7075	662626972	662627079	-	Pos.gene16383.mRNA-1
Chr03	14699	14792	1	94	662989230	662989323	-	Pos.gene16384.mRNA-1
Chr03	19597	19712	4899	5014	662994128	662994243	-	Pos.gene16384.mRNA-1
Chr03	20213	20332	1	120	662994272	662994391	-	Pos.gene16385.mRNA-1
Chr03	20377	20493	165	281	662994436	662994552	-	Pos.gene16385.mRNA-1
Chr03	20517	20567	305	355	662994576	662994626	-	Pos.gene16385.mRNA-1
Chr03	21068	21438	1	371	662994903	662995273	-	Pos.gene16386.mRNA-1
Chr03	23914	23917	2847	2850	662997749	662997752	-	Pos.gene16386.mRNA-1
Chr03	24418	24743	1	326	665431283	665431608	-	Pos.gene29270.mRNA-1
Chr03	24788	24893	371	476	665431653	665431758	-	Pos.gene29270.mRNA-1
Chr03	25074	25530	657	1113	665431939	665432395	-	Pos.gene29270.mRNA-1
Chr03	25779	25813	1362	1396	665432644	665432678	-	Pos.gene29270.mRNA-1
Chr03	25945	25954	1528	1537	665432810	665432819	-	Pos.gene29270.mRNA-1
Chr03	26486	26613	2069	2196	665433351	665433478	-	Pos.gene29270.mRNA-1
Chr03	27114	27156	1	43	666185567	666185609	+	Pos.gene15812.mRNA-1
Chr03	27530	27575	417	462	666185983	666186028	+	Pos.gene15812.mRNA-1
Chr03	27950	28454	837	1341	666186403	666186907	+	Pos.gene15812.mRNA-1
Chr03	28545	29105	1432	1992	666186998	666187558	+	Pos.gene15812.mRNA-1
