# Supplementary material for: Genomic basis of the giga-chromosomes and giga-genome of tree peony Paeonia ostii
Source: Nat Commun. 2022 Nov 28;13:7328. doi: 10.1038/s41467-022-35063-1 (PMC9705720; doi:10.1038/s41467-022-35063-1)
Supplement: Supplementary file 13 — Source Data [file 41467_2022_35063_MOESM13_ESM.zip › Source Data Figure 4c Repeat.gff.txt]

Chr	Software	Type	Start	End	Length	Strand	Score	FeatureDescription
Chr03	RepeatMasker	Transposon	661778685	661779991	11095	+	.	ID=TE0189145;Target=LTR_FINDER_scaffold6276_160_ltr 181 1485;Class=DNA/CMC-EnSpm;PercDiv=1.5;PercDel=0.3;PercIns=0.5;
Chr03	RepeatMasker	Transposon	661774722	661778442	28173	+	.	ID=TE0189146;Target=peo17_616 6615 12097;Class=LTR/Gypsy/del;PercDiv=14.0;PercDel=4.4;PercIns=3.9;
Chr03	RepeatMasker	Transposon	661771196	661774721	14419	-	.	ID=TE0189147;Target=LTR_FINDER_scaffold10884_619_ltr 300 3866;Class=Simple_repeat;PercDiv=11.4;PercDel=5.0;PercIns=3.8;
Chr03	RepeatMasker	Transposon	661770577	661771195	28173	+	.	ID=TE0189148;Target=peo17_616 5700 6614;Class=LTR/Gypsy/del;PercDiv=14.0;PercDel=4.4;PercIns=3.9;
Chr03	RepeatMasker	Transposon	661770174	661770382	350	+	.	ID=TE0189149;Target=peo75_129 8741 8955;Class=LTR/Gypsy/del;PercDiv=19.0;PercDel=4.8;PercIns=1.9;
Chr03	RepeatMasker	Transposon	661765002	661770153	15659	-	.	ID=TE0189150;Target=peo100_585 1872 9496;Class=LTR/Gypsy/del;PercDiv=22.2;PercDel=4.8;PercIns=2.4;
Chr03	RepeatMasker	Transposon	661762359	661763642	10318	-	.	ID=TE0189151;Target=peo11_534 5137 6420;Class=LTR/Copia/copia;PercDiv=5.5;PercDel=0.3;PercIns=0.3;
Chr03	RepeatMasker	Transposon	661762139	661762406	1910	+	.	ID=TE0189152;Target=LTR_FINDER_scaffold11772_64_ltr 7830 8102;Class=LINE/RTE-BovB;PercDiv=2.6;PercDel=2.2;PercIns=0.4;
Chr03	RepeatMasker	Transposon	661762077	661762138	1296	+	.	ID=TE0189153;Target=peo37_161 922 1247;Class=LTR/Gypsy/del;PercDiv=6.1;PercDel=0.6;PercIns=1.8;
Chr03	RepeatMasker	Transposon	661761450	661761952	3145	+	.	ID=TE0189154;Target=peo27_395 12817 13314;Class=LTR/Gypsy/del;PercDiv=14.4;PercDel=0.8;PercIns=1.8;
Chr03	RepeatMasker	Transposon	661756790	661761414	30980	+	.	ID=TE0189155;Target=peo27_395 8149 12770;Class=LTR/Gypsy/del;PercDiv=9.3;PercDel=1.4;PercIns=1.4;
Chr03	RepeatMasker	Transposon	661756671	661756803	1454	+	.	ID=TE0189156;Target=peo17_689 10117 10279;Class=LTR/Gypsy/del;PercDiv=5.1;PercDel=4.4;PercIns=0.6;
Chr03	RepeatMasker	Transposon	661756541	661756670	535	+	.	ID=TE0189157;Target=peo20_448 13281 13412;Class=LTR/Copia/copia;PercDiv=13.1;PercDel=1.5;PercIns=0.0;
Chr03	RepeatMasker	Transposon	661756496	661756540	1454	+	.	ID=TE0189158;Target=peo17_689 10060 10116;Class=LTR/Gypsy/del;PercDiv=5.1;PercDel=4.4;PercIns=0.6;
Chr03	RepeatMasker	Transposon	661752201	661756187	30593	-	.	ID=TE0189159;Target=LTR_FINDER_scaffold11588_22_ltr 3219 7251;Class=DNA/MuLE-MuDR;PercDiv=4.3;PercDel=2.2;PercIns=1.1;
Chr03	RepeatMasker	Transposon	661751939	661752132	1566	+	.	ID=TE0189160;Target=peo95_48 179 343;Class=LTR/Gypsy/del;PercDiv=10.6;PercDel=2.9;PercIns=3.2;
Chr03	RepeatMasker	Transposon	661749306	661752214	13960	+	.	ID=TE0189161;Target=LTR_FINDER_scaffold1894_234_ltr 12694 15635;Class=DNA/MuLE-MuDR;PercDiv=12.2;PercDel=3.5;PercIns=4.7;
Chr03	RepeatMasker	Transposon	661749032	661749298	1811	+	.	ID=TE0189162;Target=LTR_FINDER_scaffold1894_234_ltr 12476 12739;Class=DNA/MuLE-MuDR;PercDiv=11.0;PercDel=0.0;PercIns=1.1;
Chr03	RepeatMasker	Transposon	661747908	661748053	1025	+	.	ID=TE0189163;Target=LTR_FINDER_scaffold1881_65_ltr 2354 2499;Class=DNA/MuLE-MuDR;PercDiv=8.9;PercDel=0.0;PercIns=0.0;
Chr03	RepeatMasker	Transposon	661743596	661743776	347	+	.	ID=TE0189164;Target=peo95_48 5006 5174;Class=LTR/Gypsy/del;PercDiv=21.2;PercDel=3.9;PercIns=11.2;
Chr03	RepeatMasker	Transposon	661742550	661743114	1718	-	.	ID=TE0189165;Target=peo95_48 4511 5121;Class=LTR/Gypsy/del;PercDiv=20.0;PercDel=11.0;PercIns=2.6;
Chr03	RepeatMasker	Transposon	661742021	661742149	583	+	.	ID=TE0189166;Target=LTR_FINDER_scaffold6170_221_ltr 16820 16950;Class=LINE/L1;PercDiv=20.6;PercDel=3.9;PercIns=2.3;
Chr03	RepeatMasker	Transposon	661741203	661741808	2471	-	.	ID=TE0189167;Target=peo76_640 634 1219;Class=LTR/Gypsy/del;PercDiv=10.8;PercDel=5.0;PercIns=0.4;
Chr03	RepeatMasker	Transposon	661733836	661739563	45828	-	.	ID=TE0189168;Target=peo14_399 8160 13917;Class=LTR/Copia/retrofit;PercDiv=3.8;PercDel=1.1;PercIns=0.6;
Chr03	RepeatMasker	Transposon	661732319	661732600	344	+	.	ID=TE0189169;Target=peo76_640 2980 3243;Class=LTR/Gypsy/del;PercDiv=22.4;PercDel=4.3;PercIns=11.4;
Chr03	RepeatMasker	Transposon	661731688	661732187	915	+	.	ID=TE0189170;Target=peo76_640 2324 2820;Class=LTR/Gypsy/del;PercDiv=25.3;PercDel=5.4;PercIns=6.0;
Chr03	RepeatMasker	Transposon	661731159	661731612	578	+	.	ID=TE0189171;Target=peo76_640 1869 2291;Class=LTR/Gypsy/del;PercDiv=27.4;PercDel=3.1;PercIns=10.6;
Chr03	RepeatMasker	Transposon	661725591	661725784	252	+	.	ID=TE0189172;Target=LTR_FINDER_scaffold20179_1_ltr 9309 9516;Class=DNA/CMC-EnSpm;PercDiv=25.1;PercDel=10.8;PercIns=3.4;
Chr03	RepeatMasker	Transposon	661723127	661723582	2568	+	.	ID=TE0189173;Target=peo72_338 6817 7222;Class=LTR/Gypsy/del;PercDiv=7.3;PercDel=0.1;PercIns=1.0;
Chr03	RepeatMasker	Transposon	661721724	661721845	227	+	.	ID=TE0189174;Target=peo66_541 2778 2892;Class=LTR/Gypsy/del;PercDiv=21.5;PercDel=2.5;PercIns=8.7;
Chr03	RepeatMasker	Transposon	661720708	661720757	238	+	.	ID=TE0189175;Target=LTR_FINDER_scaffold8101_103_ltr 4526 4573;Class=DNA/CMC-EnSpm;PercDiv=12.8;PercDel=2.0;PercIns=6.2;
Chr03	RepeatMasker	Transposon	661715211	661720566	35453	-	.	ID=TE0189176;Target=peo66_177 4639 9929;Class=LTR/Gypsy/del;PercDiv=10.3;PercDel=0.7;PercIns=1.9;
Chr03	RepeatMasker	Transposon	661707290	661713595	26765	-	.	ID=TE0189177;Target=peo85_505 1 9217;Class=LTR/Gypsy/del;PercDiv=12.8;PercDel=1.4;PercIns=1.6;
Chr03	RepeatMasker	Transposon	661705840	661707289	11646	-	.	ID=TE0189178;Target=peo39_15 5853 7915;Class=LTR/Gypsy/del;PercDiv=9.5;PercDel=2.4;PercIns=3.7;
Chr03	RepeatMasker	Transposon	661705051	661705839	2335	+	.	ID=TE0189179;Target=peo100_43 9746 10545;Class=LTR/Gypsy/del;PercDiv=15.0;PercDel=5.3;PercIns=3.9;
Chr03	RepeatMasker	Transposon	661705039	661705050	11646	-	.	ID=TE0189180;Target=peo39_15 7916 7934;Class=LTR/Gypsy/del;PercDiv=9.5;PercDel=2.4;PercIns=3.7;
Chr03	RepeatMasker	Transposon	661704897	661705036	499	-	.	ID=TE0189181;Target=peo55_238 1136 1275;Class=LTR/Gypsy/del;PercDiv=19.7;PercDel=2.1;PercIns=2.1;
Chr03	RepeatMasker	Transposon	661704330	661704784	2221	+	.	ID=TE0189182;Target=peo91_314 10334 10772;Class=LTR/Gypsy/del;PercDiv=12.5;PercDel=1.5;PercIns=5.2;
Chr03	RepeatMasker	Transposon	661703804	661703929	362	+	.	ID=TE0189183;Target=peo91_314 10053 10174;Class=LTR/Gypsy/del;PercDiv=22.5;PercDel=1.6;PercIns=4.9;
Chr03	RepeatMasker	Transposon	661701156	661701383	4916	-	.	ID=TE0189184;Target=LTR_FINDER_scaffold4919_3_ltr 87 370;Class=LINE/L1;PercDiv=10.1;PercDel=7.7;PercIns=1.2;
Chr03	RepeatMasker	Transposon	661682136	661701155	68796	-	.	ID=TE0189185;Target=peo4_5 2 10459;Class=LTR/Gypsy/del;PercDiv=10.2;PercDel=2.2;PercIns=1.4;
Chr03	RepeatMasker	Transposon	661665009	661673995	60011	-	.	ID=TE0189186;Target=peo99_227 1098 9735;Class=LTR/Gypsy/del;PercDiv=10.1;PercDel=0.9;PercIns=0.8;
Chr03	RepeatMasker	Transposon	661663897	661665008	7597	-	.	ID=TE0189187;Target=peo91_472 2976 4085;Class=LTR/Gypsy/del;PercDiv=11.0;PercDel=0.2;PercIns=0.4;
Chr03	RepeatMasker	Transposon	661662528	661662565	969	-	.	ID=TE0189188;Target=peo9_306 7614 7697;Class=LTR/Gypsy/del;PercDiv=5.7;PercDel=0.7;PercIns=1.5;
Chr03	RepeatMasker	Transposon	661662513	661662527	648	-	.	ID=TE0189189;Target=LTR_FINDER_scaffold10420_41_ltr 9193 9380;Class=LINE/L1;PercDiv=11.2;PercDel=3.2;PercIns=0.5;
Chr03	RepeatMasker	Transposon	661662345	661662512	906	+	.	ID=TE0189190;Target=peo51_103 1703 1870;Class=LTR/Gypsy/del;PercDiv=3.6;PercDel=0.0;PercIns=0.0;
Chr03	RepeatMasker	Transposon	661662316	661662339	969	-	.	ID=TE0189191;Target=peo9_306 7698 7756;Class=LTR/Gypsy/del;PercDiv=5.7;PercDel=0.7;PercIns=1.5;
Chr03	RepeatMasker	Transposon	661658820	661660476	3598	-	.	ID=TE0189192;Target=LTR_FINDER_scaffold10420_41_ltr 5907 7733;Class=LINE/L1;PercDiv=18.0;PercDel=2.4;PercIns=4.0;
Chr03	RepeatMasker	Transposon	661649323	661658585	32786	-	.	ID=TE0189193;Target=LTR_FINDER_scaffold10420_41_ltr 6374 14486;Class=LINE/L1;PercDiv=12.6;PercDel=1.8;PercIns=2.7;
Chr03	RepeatMasker	Transposon	661646864	661649308	11374	-	.	ID=TE0189194;Target=LTR_FINDER_scaffold10420_41_ltr 8668 11188;Class=LINE/L1;PercDiv=13.1;PercDel=5.7;PercIns=2.5;
Chr03	RepeatMasker	Transposon	661645650	661645778	366	-	.	ID=TE0189195;Target=peo85_80 1400 1521;Class=LTR/Gypsy/del;PercDiv=23.0;PercDel=3.1;PercIns=9.0;
Chr03	RepeatMasker	Transposon	661641657	661643264	3974	+	.	ID=TE0189196;Target=peo84_2 4235 5816;Class=LTR/Gypsy/del;PercDiv=21.7;PercDel=5.2;PercIns=6.9;
Chr03	RepeatMasker	Transposon	661641250	661641601	1545	+	.	ID=TE0189197;Target=peo49_100 1292 1581;Class=LTR/Gypsy/del;PercDiv=9.7;PercDel=14.1;PercIns=0.8;
Chr03	RepeatMasker	Transposon	661640864	661641249	3142	-	.	ID=TE0189198;Target=peo27_277 11913 12175;Class=LTR/Gypsy/del;PercDiv=17.6;PercDel=1.4;PercIns=5.0;
Chr03	RepeatMasker	Transposon	661637473	661639069	7271	-	.	ID=TE0189199;Target=peo4_437 10209 11808;Class=LTR/Gypsy/del;PercDiv=24.4;PercDel=0.4;PercIns=0.2;
Chr03	RepeatMasker	Transposon	661635842	661637008	4705	+	.	ID=TE0189200;Target=peo13_65 949 2112;Class=LTR/Gypsy/del;PercDiv=27.0;PercDel=0.4;PercIns=0.7;
Chr03	RepeatMasker	Transposon	661633212	661635475	4204	+	.	ID=TE0189201;Target=peo84_2 4053 5804;Class=LTR/Gypsy/del;PercDiv=20.4;PercDel=5.9;PercIns=8.2;
Chr03	RepeatMasker	Transposon	661632457	661632919	800	+	.	ID=TE0189202;Target=LTR_FINDER_scaffold10420_41_ltr 2014 2464;Class=LINE/L1;PercDiv=24.8;PercDel=5.8;PercIns=8.7;
Chr03	RepeatMasker	Transposon	661631373	661631474	1281	+	.	ID=TE0189203;Target=peo46_579 9206 9280;Class=LTR/Gypsy/del;PercDiv=5.8;PercDel=3.2;PercIns=2.1;
Chr03	RepeatMasker	Transposon	661631180	661631372	651	-	.	ID=TE0189204;Target=peo54_319 1 207;Class=LTR/Gypsy/del;PercDiv=8.9;PercDel=8.3;PercIns=1.0;
Chr03	RepeatMasker	Transposon	661630249	661630372	398	+	.	ID=TE0189205;Target=peo66_177 3540 3669;Class=LTR/Gypsy/del;PercDiv=20.5;PercDel=6.5;PercIns=1.5;
Chr03	RepeatMasker	Transposon	661630162	661630245	243	+	.	ID=TE0189206;Target=peo85_80 1435 1521;Class=LTR/Gypsy/del;PercDiv=24.1;PercDel=4.8;PercIns=1.1;
Chr03	RepeatMasker	Transposon	661628572	661628858	1411	+	.	ID=TE0189207;Target=LTR_FINDER_scaffold10420_41_ltr 13101 13381;Class=LINE/L1;PercDiv=17.3;PercDel=1.1;PercIns=3.2;
Chr03	RepeatMasker	Transposon	661628409	661628571	373	+	.	ID=TE0189208;Target=LTR_FINDER_scaffold10420_41_ltr 12770 12938;Class=LINE/L1;PercDiv=21.6;PercDel=7.4;PercIns=3.5;
Chr03	RepeatMasker	Transposon	661628064	661628220	446	+	.	ID=TE0189209;Target=LTR_FINDER_scaffold10420_41_ltr 12579 12730;Class=LINE/L1;PercDiv=22.1;PercDel=4.5;PercIns=7.9;
Chr03	RepeatMasker	Transposon	661626474	661626816	999	-	.	ID=TE0189210;Target=LTR_FINDER_scaffold19267_2_ltr 5207 5555;Class=DNA/CMC-EnSpm;PercDiv=23.2;PercDel=6.4;PercIns=4.6;
Chr03	RepeatMasker	Transposon	661626434	661626466	238	+	.	ID=TE0189211;Target=LTR_FINDER_scaffold4357_108_ltr 7560 7593;Class=DNA/P;PercDiv=3.0;PercDel=3.0;PercIns=0.0;
Chr03	RepeatMasker	Transposon	661623499	661624584	2251	-	.	ID=TE0189212;Target=LTR_FINDER_scaffold19267_2_ltr 5207 6306;Class=DNA/CMC-EnSpm;PercDiv=23.6;PercDel=8.1;PercIns=6.7;
Chr03	RepeatMasker	Transposon	661623159	661623219	1006	-	.	ID=TE0189213;Target=LTR_FINDER_scaffold24153_4_ltr 6760 6828;Class=LINE/L1;PercDiv=24.9;PercDel=7.3;PercIns=4.9;
Chr03	RepeatMasker	Transposon	661622950	661623158	463	+	.	ID=TE0189214;Target=LTR_FINDER_scaffold13449_144_ltr 12183 12392;Class=DNA/CMC-EnSpm;PercDiv=21.4;PercDel=8.6;PercIns=8.1;
Chr03	RepeatMasker	Transposon	661622537	661622949	1006	-	.	ID=TE0189215;Target=LTR_FINDER_scaffold24153_4_ltr 6829 7305;Class=LINE/L1;PercDiv=24.9;PercDel=7.3;PercIns=4.9;
Chr03	RepeatMasker	Transposon	661621498	661621711	600	+	.	ID=TE0189216;Target=peo34_662 9601 9816;Class=LTR/Gypsy/tat;PercDiv=12.6;PercDel=4.2;PercIns=3.2;
Chr03	RepeatMasker	Transposon	661615643	661617581	7005	-	.	ID=TE0189217;Target=peo96_647 116 2006;Class=LTR/Gypsy/tat;PercDiv=17.7;PercDel=3.4;PercIns=3.5;
Chr03	RepeatMasker	Transposon	661615567	661615619	243	+	.	ID=TE0189218;Target=LTR_FINDER_scaffold24153_4_ltr 17980 18072;Class=LINE/L1;PercDiv=28.3;PercDel=1.1;PercIns=2.1;
Chr03	RepeatMasker	Transposon	661612380	661612399	7821	-	.	ID=TE0189219;Target=LTR_FINDER_scaffold24153_4_ltr 9403 9560;Class=LINE/L1;PercDiv=13.7;PercDel=2.9;PercIns=5.2;
Chr03	RepeatMasker	Transposon	661610872	661612379	8392	-	.	ID=TE0189220;Target=LTR_FINDER_scaffold19267_2_ltr 5882 7372;Class=DNA/CMC-EnSpm;PercDiv=11.1;PercDel=2.2;PercIns=3.4;
Chr03	RepeatMasker	Transposon	661610694	661610871	7821	-	.	ID=TE0189221;Target=LTR_FINDER_scaffold24153_4_ltr 9561 11050;Class=LINE/L1;PercDiv=13.7;PercDel=2.9;PercIns=5.2;
Chr03	RepeatMasker	Transposon	661609531	661609612	304	-	.	ID=TE0189222;Target=LTR_FINDER_scaffold3844_345_ltr 3323 3405;Class=DNA/CMC-EnSpm;PercDiv=24.5;PercDel=5.2;PercIns=4.3;
Chr03	RepeatMasker	Transposon	661608695	661609530	4261	-	.	ID=TE0189223;Target=LTR_FINDER_scaffold19267_2_ltr 1 838;Class=DNA/CMC-EnSpm;PercDiv=12.5;PercDel=3.4;PercIns=3.1;
Chr03	RepeatMasker	Transposon	661602097	661608639	38990	+	.	ID=TE0189224;Target=LTR_FINDER_scaffold4357_108_ltr 2062 8515;Class=DNA/P;PercDiv=11.5;PercDel=1.2;PercIns=2.6;
Chr03	RepeatMasker	Transposon	661598996	661601590	14809	+	.	ID=TE0189225;Target=LTR_FINDER_scaffold4357_108_ltr 1999 4546;Class=DNA/P;PercDiv=10.2;PercDel=1.7;PercIns=3.6;
Chr03	RepeatMasker	Transposon	661595652	661597622	10529	-	.	ID=TE0189226;Target=LTR_FINDER_scaffold19267_2_ltr 1 1985;Class=DNA/CMC-EnSpm;PercDiv=13.4;PercDel=2.7;PercIns=2.0;
Chr03	RepeatMasker	Transposon	661581824	661595418	50004	+	.	ID=TE0189227;Target=peo73_303 1 13336;Class=LTR/Gypsy/tat;PercDiv=14.4;PercDel=1.5;PercIns=1.1;
Chr03	RepeatMasker	Transposon	661581781	661581823	997	-	.	ID=TE0189228;Target=peo77_56 13965 13979;Class=LTR/Gypsy/tat;PercDiv=11.2;PercDel=0.2;PercIns=7.7;
Chr03	RepeatMasker	Transposon	661580937	661581510	1550	-	.	ID=TE0189229;Target=peo96_647 12426 12947;Class=LTR/Gypsy/tat;PercDiv=19.8;PercDel=4.0;PercIns=7.7;
Chr03	RepeatMasker	Transposon	661580414	661580572	452	+	.	ID=TE0189230;Target=LTR_FINDER_scaffold13449_144_ltr 11653 11806;Class=DNA/CMC-EnSpm;PercDiv=22.6;PercDel=1.9;PercIns=5.2;
Chr03	RepeatMasker	Transposon	661576046	661578618	3521	-	.	ID=TE0189231;Target=LTR_FINDER_scaffold24153_4_ltr 7396 9227;Class=LINE/L1;PercDiv=13.8;PercDel=11.8;PercIns=4.9;
Chr03	RepeatMasker	Transposon	661575282	661576590	729	-	.	ID=TE0189232;Target=peo4_145 1 1067;Class=LTR/Gypsy/tat;PercDiv=14.2;PercDel=8.1;PercIns=6.4;
Chr03	RepeatMasker	Transposon	661574272	661574408	424	-	.	ID=TE0189233;Target=LTR_FINDER_scaffold13449_144_ltr 11653 11788;Class=DNA/CMC-EnSpm;PercDiv=25.9;PercDel=0.7;PercIns=1.5;
Chr03	RepeatMasker	Transposon	661574075	661574259	367	+	.	ID=TE0189234;Target=peo4_145 14587 14776;Class=LTR/Gypsy/tat;PercDiv=26.1;PercDel=5.4;PercIns=2.6;
Chr03	RepeatMasker	Transposon	661573280	661573888	1608	+	.	ID=TE0189235;Target=peo96_647 12397 12947;Class=LTR/Gypsy/tat;PercDiv=19.9;PercDel=4.7;PercIns=7.5;
Chr03	RepeatMasker	Transposon	661573010	661573369	585	-	.	ID=TE0189236;Target=peo100_187 1010 1361;Class=LTR/Gypsy/tat;PercDiv=25.8;PercDel=6.7;PercIns=6.1;
Chr03	RepeatMasker	Transposon	661572090	661572821	2273	-	.	ID=TE0189237;Target=peo4_145 347 1040;Class=LTR/Gypsy/tat;PercDiv=15.4;PercDel=3.3;PercIns=3.5;
Chr03	RepeatMasker	Transposon	661571050	661571972	2388	+	.	ID=TE0189238;Target=peo4_145 1 904;Class=LTR/Gypsy/tat;PercDiv=15.7;PercDel=5.2;PercIns=3.2;
Chr03	RepeatMasker	Transposon	661570569	661570780	886	+	.	ID=TE0189239;Target=peo74_153 1 209;Class=LTR/Gypsy/tat;PercDiv=14.4;PercDel=0.0;PercIns=1.4;
Chr03	RepeatMasker	Transposon	661570442	661570568	1324	+	.	ID=TE0189240;Target=LTR_FINDER_scaffold24153_4_ltr 8918 9046;Class=LINE/L1;PercDiv=6.6;PercDel=0.7;PercIns=0.0;
Chr03	RepeatMasker	Transposon	661569559	661569889	637	+	.	ID=TE0189241;Target=LTR_FINDER_scaffold24153_4_ltr 6110 6423;Class=LINE/L1;PercDiv=22.0;PercDel=8.5;PercIns=4.0;
Chr03	RepeatMasker	Transposon	661568921	661569195	797	-	.	ID=TE0189242;Target=peo78_489 1022 1240;Class=LTR/Gypsy/del;PercDiv=20.5;PercDel=1.1;PercIns=6.9;
Chr03	RepeatMasker	Transposon	661557911	661568884	51166	-	.	ID=TE0189243;Target=LTR_FINDER_scaffold5795_1_ltr 1 11897;Class=LINE/L2;PercDiv=6.8;PercDel=1.4;PercIns=1.4;
Chr03	RepeatMasker	Transposon	661556964	661557787	6771	-	.	ID=TE0189244;Target=LTR_FINDER_scaffold3992_1_ltr 3197 4019;Class=LINE/L2;PercDiv=3.9;PercDel=0.2;PercIns=0.4;
Chr03	RepeatMasker	Transposon	661556879	661556942	1423	-	.	ID=TE0189245;Target=peo95_559 11629 12137;Class=LTR/Gypsy/del;PercDiv=26.6;PercDel=3.0;PercIns=6.9;
Chr03	RepeatMasker	Transposon	661556415	661556878	1625	-	.	ID=TE0189246;Target=LTR_FINDER_scaffold301_529_ltr 16977 17444;Class=DNA/CMC-EnSpm;PercDiv=25.3;PercDel=3.0;PercIns=2.1;
Chr03	RepeatMasker	Transposon	661550752	661555937	36498	-	.	ID=TE0189247;Target=LTR_FINDER_scaffold14883_211_ltr 2543 7655;Class=LINE/L2;PercDiv=5.5;PercDel=1.0;PercIns=2.5;
Chr03	RepeatMasker	Transposon	661547547	661550346	4211	-	.	ID=TE0189248;Target=peo72_451 7183 10597;Class=LTR/Gypsy/del;PercDiv=28.7;PercDel=2.7;PercIns=4.4;
Chr03	RepeatMasker	Transposon	661547000	661547279	675	-	.	ID=TE0189249;Target=peo23_314 9606 9785;Class=LTR/Gypsy/del;PercDiv=10.2;PercDel=4.3;PercIns=5.2;
Chr03	RepeatMasker	Transposon	661546758	661546999	451	+	.	ID=TE0189250;Target=peo53_23 2208 2329;Class=LTR/Gypsy/del;PercDiv=15.8;PercDel=5.1;PercIns=1.9;
Chr03	RepeatMasker	Transposon	661545772	661546104	376	+	.	ID=TE0189251;Target=peo19_246 1 303;Class=LTR/Gypsy/del;PercDiv=17.7;PercDel=1.5;PercIns=11.6;
Chr03	RepeatMasker	Transposon	661545267	661545676	1829	+	.	ID=TE0189252;Target=peo23_314 499 539;Class=LTR/Gypsy/del;PercDiv=19.3;PercDel=1.1;PercIns=8.1;
Chr03	RepeatMasker	Transposon	661544749	661545266	1104	-	.	ID=TE0189253;Target=peo19_740 1 452;Class=LTR/Gypsy/del;PercDiv=17.6;PercDel=1.0;PercIns=15.7;
Chr03	RepeatMasker	Transposon	661544184	661544681	788	+	.	ID=TE0189254;Target=peo53_23 1 470;Class=LTR/Gypsy/del;PercDiv=13.5;PercDel=3.0;PercIns=9.2;
Chr03	RepeatMasker	Transposon	661543932	661544183	2785	-	.	ID=TE0189255;Target=peo23_314 2173 2200;Class=LTR/Gypsy/del;PercDiv=9.0;PercDel=3.7;PercIns=1.8;
Chr03	RepeatMasker	Transposon	661543183	661543441	581	-	.	ID=TE0189256;Target=peo95_362 1115 1392;Class=LTR/Gypsy/del;PercDiv=17.3;PercDel=1.7;PercIns=5.2;
Chr03	RepeatMasker	Transposon	661542865	661542879	25101	-	.	ID=TE0189257;Target=peo92_185 335 357;Class=LTR/Gypsy/del;PercDiv=19.7;PercDel=2.2;PercIns=2.9;
Chr03	RepeatMasker	Transposon	661542757	661542864	360	-	.	ID=TE0189258;Target=LTR_FINDER_scaffold4705_14_ltr 11585 11693;Class=LINE/L2;PercDiv=20.8;PercDel=2.8;PercIns=1.8;
Chr03	RepeatMasker	Transposon	661535248	661542756	25101	-	.	ID=TE0189259;Target=peo92_185 358 12280;Class=LTR/Gypsy/del;PercDiv=19.7;PercDel=2.2;PercIns=2.9;
Chr03	RepeatMasker	Transposon	661534368	661534582	813	-	.	ID=TE0189260;Target=peo63_198 587 802;Class=LTR/Gypsy/del;PercDiv=25.2;PercDel=0.9;PercIns=0.5;
Chr03	RepeatMasker	Transposon	661533798	661534334	1531	-	.	ID=TE0189261;Target=peo63_198 795 1338;Class=LTR/Gypsy/del;PercDiv=26.2;PercDel=4.8;PercIns=3.5;
Chr03	RepeatMasker	Transposon	661531091	661531180	295	-	.	ID=TE0189262;Target=peo31_52 8873 8938;Class=LTR/Gypsy/del;PercDiv=14.2;PercDel=1.7;PercIns=6.0;
Chr03	RepeatMasker	Transposon	661516147	661525215	41625	-	.	ID=TE0189263;Target=peo85_248 10 8929;Class=LTR/Gypsy/del;PercDiv=16.1;PercDel=2.5;PercIns=1.6;
Chr03	RepeatMasker	Transposon	661512797	661515846	13148	-	.	ID=TE0189264;Target=peo5_343 347 6785;Class=LTR/Gypsy/del;PercDiv=17.3;PercDel=4.8;PercIns=1.9;
Chr03	RepeatMasker	Transposon	661512233	661512672	1253	+	.	ID=TE0189265;Target=peo70_198 12764 13197;Class=LTR/Gypsy/crm;PercDiv=22.5;PercDel=2.7;PercIns=4.2;
Chr03	RepeatMasker	Transposon	661507895	661511216	15127	-	.	ID=TE0189266;Target=LTR_FINDER_scaffold2563_146_ltr 5362 8686;Class=DNA/CMC-EnSpm;PercDiv=16.1;PercDel=3.1;PercIns=3.0;
Chr03	RepeatMasker	Transposon	661506321	661507940	12675	-	.	ID=TE0189267;Target=peo66_124 5761 7383;Class=LTR/Gypsy/crm;PercDiv=6.1;PercDel=0.3;PercIns=0.1;
Chr03	RepeatMasker	Transposon	661504983	661505813	5719	-	.	ID=TE0189268;Target=LTR_FINDER_scaffold2563_146_ltr 4713 5537;Class=DNA/CMC-EnSpm;PercDiv=7.3;PercDel=1.1;PercIns=1.8;
Chr03	RepeatMasker	Transposon	661503482	661504902	4467	-	.	ID=TE0189269;Target=LTR_FINDER_scaffold10429_379_ltr 5268 6553;Class=DNA/CMC-EnSpm;PercDiv=19.3;PercDel=3.4;PercIns=5.4;
Chr03	RepeatMasker	Transposon	661502441	661503151	1959	+	.	ID=TE0189270;Target=LTR_FINDER_scaffold20310_132_ltr 13950 14688;Class=LINE/L2;PercDiv=21.9;PercDel=7.3;PercIns=3.2;
Chr03	RepeatMasker	Transposon	661501557	661502451	6100	-	.	ID=TE0189271;Target=LTR_FINDER_scaffold2563_146_ltr 6549 7442;Class=DNA/CMC-EnSpm;PercDiv=5.8;PercDel=0.5;PercIns=0.6;
Chr03	RepeatMasker	Transposon	661501323	661501389	574	-	.	ID=TE0189272;Target=peo8_631 10546 10757;Class=LTR/Gypsy/del;PercDiv=19.9;PercDel=2.8;PercIns=4.7;
Chr03	RepeatMasker	Transposon	661500341	661501194	3200	-	.	ID=TE0189273;Target=peo66_124 4630 5411;Class=LTR/Gypsy/crm;PercDiv=14.3;PercDel=0.7;PercIns=10.0;
Chr03	RepeatMasker	Transposon	661500172	661500312	1204	-	.	ID=TE0189274;Target=peo66_124 6142 6282;Class=LTR/Gypsy/crm;PercDiv=2.8;PercDel=0.0;PercIns=0.0;
Chr03	RepeatMasker	Transposon	661500050	661500190	1204	-	.	ID=TE0189275;Target=peo66_124 6142 6282;Class=LTR/Gypsy/crm;PercDiv=2.8;PercDel=0.0;PercIns=0.0;
Chr03	RepeatMasker	Transposon	661499770	661500068	1557	-	.	ID=TE0189276;Target=peo66_124 6070 6356;Class=LTR/Gypsy/crm;PercDiv=7.6;PercDel=0.5;PercIns=1.6;
Chr03	RepeatMasker	Transposon	661499648	661499788	1204	-	.	ID=TE0189277;Target=peo66_124 6142 6282;Class=LTR/Gypsy/crm;PercDiv=2.8;PercDel=0.0;PercIns=0.0;
Chr03	RepeatMasker	Transposon	661499526	661499666	1204	-	.	ID=TE0189278;Target=peo66_124 6142 6282;Class=LTR/Gypsy/crm;PercDiv=2.8;PercDel=0.0;PercIns=0.0;
Chr03	RepeatMasker	Transposon	661499404	661499544	1204	-	.	ID=TE0189279;Target=peo66_124 6142 6282;Class=LTR/Gypsy/crm;PercDiv=2.8;PercDel=0.0;PercIns=0.0;
Chr03	RepeatMasker	Transposon	661499282	661499422	1204	-	.	ID=TE0189280;Target=peo66_124 6142 6282;Class=LTR/Gypsy/crm;PercDiv=2.8;PercDel=0.0;PercIns=0.0;
Chr03	RepeatMasker	Transposon	661499160	661499300	1204	-	.	ID=TE0189281;Target=peo66_124 6142 6282;Class=LTR/Gypsy/crm;PercDiv=2.8;PercDel=0.0;PercIns=0.0;
Chr03	RepeatMasker	Transposon	661499038	661499178	1204	-	.	ID=TE0189282;Target=peo66_124 6142 6282;Class=LTR/Gypsy/crm;PercDiv=2.8;PercDel=0.0;PercIns=0.0;
Chr03	RepeatMasker	Transposon	661498916	661499056	1204	-	.	ID=TE0189283;Target=peo66_124 6142 6282;Class=LTR/Gypsy/crm;PercDiv=2.8;PercDel=0.0;PercIns=0.0;
Chr03	RepeatMasker	Transposon	661497537	661498934	10426	-	.	ID=TE0189284;Target=peo66_124 6070 7380;Class=LTR/Gypsy/crm;PercDiv=5.7;PercDel=0.1;PercIns=0.4;
Chr03	RepeatMasker	Transposon	661494760	661497538	16452	-	.	ID=TE0189285;Target=peo94_344 545 3322;Class=LTR/Gypsy/crm;PercDiv=17.1;PercDel=0.8;PercIns=0.8;
Chr03	RepeatMasker	Transposon	661494351	661494715	2037	+	.	ID=TE0189286;Target=peo12_448 1762 2140;Class=LTR/Copia/tork;PercDiv=17.0;PercDel=3.8;PercIns=0.0;
Chr03	RepeatMasker	Transposon	661493577	661494121	3336	+	.	ID=TE0189287;Target=peo12_448 1512 2057;Class=LTR/Copia/tork;PercDiv=16.4;PercDel=0.4;PercIns=0.2;
Chr03	RepeatMasker	Transposon	661493359	661493574	825	+	.	ID=TE0189288;Target=LTR_FINDER_scaffold23946_9_ltr 15762 15971;Class=LINE/L1;PercDiv=19.7;PercDel=0.9;PercIns=3.8;
Chr03	RepeatMasker	Transposon	661492711	661493315	3069	+	.	ID=TE0189289;Target=peo72_324 3503 4104;Class=LTR/Gypsy/crm;PercDiv=17.7;PercDel=0.7;PercIns=1.2;
Chr03	RepeatMasker	Transposon	661491949	661492410	2052	+	.	ID=TE0189290;Target=peo67_412 5544 6009;Class=LTR/Gypsy/del;PercDiv=22.1;PercDel=1.1;PercIns=0.2;
Chr03	RepeatMasker	Transposon	661490764	661491676	4549	+	.	ID=TE0189291;Target=peo67_412 4491 5408;Class=LTR/Gypsy/del;PercDiv=17.6;PercDel=1.5;PercIns=1.0;
Chr03	RepeatMasker	Transposon	661489773	661489830	5071	+	.	ID=TE0189292;Target=peo45_705 3839 4200;Class=LTR/Gypsy/del;PercDiv=22.9;PercDel=1.4;PercIns=1.8;
Chr03	RepeatMasker	Transposon	661488357	661489772	6958	+	.	ID=TE0189293;Target=peo81_199 140 1551;Class=LTR/Gypsy/crm;PercDiv=20.7;PercDel=0.6;PercIns=0.9;
Chr03	RepeatMasker	Transposon	661488198	661488356	5071	+	.	ID=TE0189294;Target=peo45_705 2820 3838;Class=LTR/Gypsy/del;PercDiv=22.9;PercDel=1.4;PercIns=1.8;
Chr03	RepeatMasker	Transposon	661485774	661485906	244	-	.	ID=TE0189295;Target=LTR_FINDER_scaffold6884_296_ltr 3165 3299;Class=DNA/CMC-EnSpm;PercDiv=29.2;PercDel=3.8;PercIns=2.2;
Chr03	RepeatMasker	Transposon	661484259	661485609	4711	-	.	ID=TE0189296;Target=LTR_FINDER_scaffold2776_328_ltr 2699 5264;Class=LINE/RTE-BovB;PercDiv=17.9;PercDel=11.8;PercIns=3.8;
Chr03	RepeatMasker	Transposon	661483228	661484258	5025	+	.	ID=TE0189297;Target=peo49_686 3926 4991;Class=LTR/Gypsy/del;PercDiv=5.5;PercDel=5.3;PercIns=1.9;
Chr03	RepeatMasker	Transposon	661483367	661483484	4272	-	.	ID=TE0189298;Target=LTR_FINDER_scaffold8577_93_ltr 4044 4171;Class=LINE/L1;PercDiv=11.7;PercDel=2.1;PercIns=2.7;
Chr03	RepeatMasker	Transposon	661483322	661483366	969	-	.	ID=TE0189299;Target=peo60_474 1 55;Class=LTR/Gypsy/del;PercDiv=14.8;PercDel=7.0;PercIns=3.0;
Chr03	RepeatMasker	Transposon	661482753	661483057	4272	-	.	ID=TE0189300;Target=LTR_FINDER_scaffold8577_93_ltr 4172 4522;Class=LINE/L1;PercDiv=11.7;PercDel=2.1;PercIns=2.7;
Chr03	RepeatMasker	Transposon	661481727	661482752	7275	-	.	ID=TE0189301;Target=peo52_269 1 1023;Class=LTR/Gypsy/del;PercDiv=8.8;PercDel=0.1;PercIns=0.4;
Chr03	RepeatMasker	Transposon	661480482	661481659	12236	-	.	ID=TE0189302;Target=peo83_625 1001 2692;Class=LTR/Gypsy/del;PercDiv=10.5;PercDel=0.6;PercIns=0.5;
Chr03	RepeatMasker	Transposon	661479715	661480481	1102	-	.	ID=TE0189303;Target=peo41_174 9726 10496;Class=LTR/Gypsy/crm;PercDiv=27.7;PercDel=3.6;PercIns=3.1;
Chr03	RepeatMasker	Transposon	661478490	661479714	12236	-	.	ID=TE0189304;Target=peo83_625 2693 4455;Class=LTR/Gypsy/del;PercDiv=10.5;PercDel=0.6;PercIns=0.5;
Chr03	RepeatMasker	Transposon	661471686	661476389	25803	+	.	ID=TE0189305;Target=LTR_FINDER_scaffold10681_1_ltr 1005 5737;Class=DNA/CMC-EnSpm;PercDiv=14.7;PercDel=2.1;PercIns=1.5;
Chr03	RepeatMasker	Transposon	661470877	661471428	6256	-	.	ID=TE0189306;Target=peo61_431 4102 5234;Class=LTR/Gypsy/del;PercDiv=7.4;PercDel=3.8;PercIns=4.8;
Chr03	RepeatMasker	Transposon	661470764	661470876	630	-	.	ID=TE0189307;Target=LTR_FINDER_scaffold9855_183_ltr 474 1458;Class=DNA/CMC-EnSpm;PercDiv=23.9;PercDel=8.7;PercIns=3.9;
Chr03	RepeatMasker	Transposon	661469936	661470763	1016	+	.	ID=TE0189308;Target=LTR_FINDER_scaffold10681_1_ltr 6193 7016;Class=DNA/CMC-EnSpm;PercDiv=22.8;PercDel=5.6;PercIns=6.1;
Chr03	RepeatMasker	Transposon	661466892	661469356	11153	+	.	ID=TE0189309;Target=LTR_FINDER_scaffold10681_1_ltr 3032 5439;Class=DNA/CMC-EnSpm;PercDiv=13.7;PercDel=1.9;PercIns=4.3;
Chr03	RepeatMasker	Transposon	661466065	661466895	5821	-	.	ID=TE0189310;Target=LTR_FINDER_scaffold8577_93_ltr 11667 12498;Class=LINE/L1;PercDiv=6.7;PercDel=1.1;PercIns=1.0;
Chr03	RepeatMasker	Transposon	661463943	661466038	8429	-	.	ID=TE0189311;Target=LTR_FINDER_scaffold2776_328_ltr 4811 7004;Class=LINE/RTE-BovB;PercDiv=16.8;PercDel=5.9;PercIns=1.1;
Chr03	RepeatMasker	Transposon	661465723	661465780	1199	-	.	ID=TE0189312;Target=LTR_FINDER_scaffold481_820_ltr 15082 15433;Class=LINE/L1;PercDiv=13.1;PercDel=3.4;PercIns=3.1;
Chr03	RepeatMasker	Transposon	661463910	661464126	1242	+	.	ID=TE0189313;Target=LTR_FINDER_scaffold27951_1_ltr 17751 17953;Class=DNA/CMC-EnSpm;PercDiv=3.0;PercDel=0.5;PercIns=7.4;
Chr03	RepeatMasker	Transposon	661459168	661463909	12877	-	.	ID=TE0189314;Target=LTR_FINDER_scaffold3893_51_ltr 2688 7498;Class=LINE/L1;PercDiv=18.9;PercDel=5.9;PercIns=4.8;
Chr03	RepeatMasker	Transposon	661458897	661459158	3640	-	.	ID=TE0189315;Target=peo24_534 1058 1218;Class=LTR/Gypsy/crm;PercDiv=9.8;PercDel=0.7;PercIns=2.5;
Chr03	RepeatMasker	Transposon	661458030	661458896	3944	-	.	ID=TE0189316;Target=LTR_FINDER_scaffold3893_45_ltr 1 842;Class=LINE/L1;PercDiv=19.1;PercDel=0.6;PercIns=3.6;
Chr03	RepeatMasker	Transposon	661457999	661458101	395	-	.	ID=TE0189317;Target=peo98_58 479 581;Class=LTR/Gypsy/crm;PercDiv=22.8;PercDel=1.9;PercIns=1.9;
Chr03	RepeatMasker	Transposon	661455967	661457000	2281	+	.	ID=TE0189318;Target=peo45_705 5848 6928;Class=LTR/Gypsy/del;PercDiv=29.2;PercDel=6.3;PercIns=1.7;
Chr03	RepeatMasker	Transposon	661451977	661455332	10156	+	.	ID=TE0189319;Target=peo25_407 9254 12473;Class=LTR/Gypsy/tat;PercDiv=19.0;PercDel=2.0;PercIns=6.3;
Chr03	RepeatMasker	Transposon	661450607	661451976	11730	+	.	ID=TE0189320;Target=peo60_474 3382 12258;Class=LTR/Gypsy/del;PercDiv=13.3;PercDel=3.6;PercIns=4.7;
Chr03	RepeatMasker	Transposon	661450508	661450633	621	+	.	ID=TE0189321;Target=peo60_474 10988 11111;Class=LTR/Gypsy/del;PercDiv=17.8;PercDel=0.0;PercIns=1.6;
Chr03	RepeatMasker	Transposon	661450442	661450567	621	+	.	ID=TE0189322;Target=peo60_474 10988 11111;Class=LTR/Gypsy/del;PercDiv=17.8;PercDel=0.0;PercIns=1.6;
Chr03	RepeatMasker	Transposon	661450376	661450501	621	+	.	ID=TE0189323;Target=peo60_474 10988 11111;Class=LTR/Gypsy/del;PercDiv=17.8;PercDel=0.0;PercIns=1.6;
Chr03	RepeatMasker	Transposon	661450310	661450435	621	+	.	ID=TE0189324;Target=peo60_474 10988 11111;Class=LTR/Gypsy/del;PercDiv=17.8;PercDel=0.0;PercIns=1.6;
Chr03	RepeatMasker	Transposon	661450244	661450369	621	+	.	ID=TE0189325;Target=peo60_474 10988 11111;Class=LTR/Gypsy/del;PercDiv=17.8;PercDel=0.0;PercIns=1.6;
Chr03	RepeatMasker	Transposon	661450178	661450303	621	+	.	ID=TE0189326;Target=peo60_474 10988 11111;Class=LTR/Gypsy/del;PercDiv=17.8;PercDel=0.0;PercIns=1.6;
Chr03	RepeatMasker	Transposon	661450112	661450237	621	+	.	ID=TE0189327;Target=peo60_474 10988 11111;Class=LTR/Gypsy/del;PercDiv=17.8;PercDel=0.0;PercIns=1.6;
Chr03	RepeatMasker	Transposon	661450046	661450171	621	+	.	ID=TE0189328;Target=peo60_474 10988 11111;Class=LTR/Gypsy/del;PercDiv=17.8;PercDel=0.0;PercIns=1.6;
Chr03	RepeatMasker	Transposon	661449980	661450105	621	+	.	ID=TE0189329;Target=peo60_474 10988 11111;Class=LTR/Gypsy/del;PercDiv=17.8;PercDel=0.0;PercIns=1.6;
Chr03	RepeatMasker	Transposon	661449914	661450039	621	+	.	ID=TE0189330;Target=peo60_474 10988 11111;Class=LTR/Gypsy/del;PercDiv=17.8;PercDel=0.0;PercIns=1.6;
Chr03	RepeatMasker	Transposon	661449848	661449973	621	+	.	ID=TE0189331;Target=peo60_474 10988 11111;Class=LTR/Gypsy/del;PercDiv=17.8;PercDel=0.0;PercIns=1.6;
Chr03	RepeatMasker	Transposon	661449782	661449907	621	+	.	ID=TE0189332;Target=peo60_474 10988 11111;Class=LTR/Gypsy/del;PercDiv=17.8;PercDel=0.0;PercIns=1.6;
Chr03	RepeatMasker	Transposon	661449716	661449841	621	+	.	ID=TE0189333;Target=peo60_474 10988 11111;Class=LTR/Gypsy/del;PercDiv=17.8;PercDel=0.0;PercIns=1.6;
Chr03	RepeatMasker	Transposon	661449650	661449775	621	+	.	ID=TE0189334;Target=peo60_474 10988 11111;Class=LTR/Gypsy/del;PercDiv=17.8;PercDel=0.0;PercIns=1.6;
Chr03	RepeatMasker	Transposon	661449584	661449709	621	+	.	ID=TE0189335;Target=peo60_474 10988 11111;Class=LTR/Gypsy/del;PercDiv=17.8;PercDel=0.0;PercIns=1.6;
Chr03	RepeatMasker	Transposon	661449518	661449643	621	+	.	ID=TE0189336;Target=peo60_474 10988 11111;Class=LTR/Gypsy/del;PercDiv=17.8;PercDel=0.0;PercIns=1.6;
Chr03	RepeatMasker	Transposon	661449452	661449577	621	+	.	ID=TE0189337;Target=peo60_474 10988 11111;Class=LTR/Gypsy/del;PercDiv=17.8;PercDel=0.0;PercIns=1.6;
Chr03	RepeatMasker	Transposon	661449386	661449511	621	+	.	ID=TE0189338;Target=peo60_474 10988 11111;Class=LTR/Gypsy/del;PercDiv=17.8;PercDel=0.0;PercIns=1.6;
Chr03	RepeatMasker	Transposon	661449320	661449445	621	+	.	ID=TE0189339;Target=peo60_474 10988 11111;Class=LTR/Gypsy/del;PercDiv=17.8;PercDel=0.0;PercIns=1.6;
Chr03	RepeatMasker	Transposon	661449254	661449379	621	+	.	ID=TE0189340;Target=peo60_474 10988 11111;Class=LTR/Gypsy/del;PercDiv=17.8;PercDel=0.0;PercIns=1.6;
Chr03	RepeatMasker	Transposon	661449188	661449313	621	+	.	ID=TE0189341;Target=peo60_474 10988 11111;Class=LTR/Gypsy/del;PercDiv=17.8;PercDel=0.0;PercIns=1.6;
Chr03	RepeatMasker	Transposon	661448252	661449181	4818	+	.	ID=TE0189342;Target=peo61_431 1966 2726;Class=LTR/Gypsy/del;PercDiv=12.4;PercDel=1.1;PercIns=1.8;
Chr03	RepeatMasker	Transposon	661448383	661448878	22579	+	.	ID=TE0189343;Target=LTR_FINDER_scaffold2359_8_ltr 5276 6490;Class=DNA/CMC-EnSpm;PercDiv=17.5;PercDel=3.5;PercIns=3.6;
Chr03	RepeatMasker	Transposon	661443593	661448382	23278	+	.	ID=TE0189344;Target=peo25_407 9696 14482;Class=LTR/Gypsy/tat;PercDiv=16.4;PercDel=2.8;PercIns=2.8;
Chr03	RepeatMasker	Transposon	661439275	661443832	23318	+	.	ID=TE0189345;Target=LTR_FINDER_scaffold1800_794_ltr 5602 10250;Class=LINE/L1;PercDiv=14.5;PercDel=4.9;PercIns=2.9;
Chr03	RepeatMasker	Transposon	661433960	661439484	37345	-	.	ID=TE0189346;Target=LTR_FINDER_scaffold1238_20_ltr 1 5188;Class=LINE/L2;PercDiv=5.8;PercDel=0.7;PercIns=3.3;
Chr03	RepeatMasker	Transposon	661428808	661433968	18788	+	.	ID=TE0189347;Target=peo61_431 1994 8365;Class=LTR/Gypsy/del;PercDiv=10.1;PercDel=1.8;PercIns=4.2;
Chr03	RepeatMasker	Transposon	661428641	661428661	448	-	.	ID=TE0189348;Target=peo46_133 11797 11970;Class=LTR/Gypsy/del;PercDiv=25.3;PercDel=5.2;PercIns=1.7;
Chr03	RepeatMasker	Transposon	661427895	661428272	10087	+	.	ID=TE0189349;Target=LTR_FINDER_scaffold16907_4_ltr 19827 20231;Class=LINE/L1;PercDiv=8.7;PercDel=2.9;PercIns=1.2;
Chr03	RepeatMasker	Transposon	661423800	661427894	26426	-	.	ID=TE0189350;Target=LTR_FINDER_scaffold10038_144_ltr 1 4115;Class=DNA/CMC-EnSpm;PercDiv=10.2;PercDel=1.6;PercIns=1.1;
Chr03	RepeatMasker	Transposon	661416837	661423783	45995	+	.	ID=TE0189351;Target=LTR_FINDER_scaffold14094_685_ltr 4392 11722;Class=DNA/CMC-EnSpm;PercDiv=7.0;PercDel=0.6;PercIns=0.7;
Chr03	RepeatMasker	Transposon	661415022	661416850	10701	-	.	ID=TE0189352;Target=LTR_FINDER_scaffold10038_144_ltr 2906 4720;Class=DNA/CMC-EnSpm;PercDiv=13.0;PercDel=0.7;PercIns=1.5;
Chr03	RepeatMasker	Transposon	661414972	661415212	1572	-	.	ID=TE0189353;Target=peo53_23 12611 12844;Class=LTR/Gypsy/del;PercDiv=4.3;PercDel=0.4;PercIns=3.4;
Chr03	RepeatMasker	Transposon	661413882	661414971	3566	+	.	ID=TE0189354;Target=peo29_216 6007 7068;Class=LTR/Gypsy/del;PercDiv=26.8;PercDel=2.0;PercIns=1.9;
Chr03	RepeatMasker	Transposon	661409107	661413880	34399	+	.	ID=TE0189355;Target=LTR_FINDER_scaffold1163_1717_ltr 7728 12515;Class=LINE/L1;PercDiv=6.2;PercDel=1.6;PercIns=1.2;
Chr03	RepeatMasker	Transposon	661408975	661409106	2540	-	.	ID=TE0189356;Target=peo33_717 7851 8083;Class=LTR/Gypsy/del;PercDiv=13.7;PercDel=6.7;PercIns=9.5;
Chr03	RepeatMasker	Transposon	661408130	661408974	1322	-	.	ID=TE0189357;Target=LTR_FINDER_scaffold16798_16_ltr 19765 20523;Class=DNA/CMC-EnSpm;PercDiv=20.1;PercDel=4.7;PercIns=16.6;
Chr03	RepeatMasker	Transposon	661407810	661408129	2540	-	.	ID=TE0189358;Target=peo33_717 8084 8653;Class=LTR/Gypsy/del;PercDiv=13.7;PercDel=6.7;PercIns=9.5;
Chr03	RepeatMasker	Transposon	661407632	661407646	238	-	.	ID=TE0189359;Target=peo33_717 8221 8248;Class=LTR/Gypsy/del;PercDiv=16.7;PercDel=5.0;PercIns=3.2;
Chr03	RepeatMasker	Transposon	661407559	661407631	247	+	.	ID=TE0189360;Target=LTR_FINDER_scaffold2666_153_ltr 18473 18550;Class=DNA/CMC-EnSpm;PercDiv=7.0;PercDel=9.6;PercIns=2.6;
Chr03	RepeatMasker	Transposon	661407513	661407558	238	-	.	ID=TE0189361;Target=peo33_717 8249 8341;Class=LTR/Gypsy/del;PercDiv=16.7;PercDel=5.0;PercIns=3.2;
Chr03	RepeatMasker	Transposon	661403338	661406378	19865	-	.	ID=TE0189362;Target=peo92_11 2522 5543;Class=LTR/Gypsy/del;PercDiv=8.2;PercDel=2.0;PercIns=2.7;
Chr03	RepeatMasker	Transposon	661402669	661402843	3279	-	.	ID=TE0189363;Target=peo33_717 7857 8483;Class=LTR/Gypsy/del;PercDiv=12.4;PercDel=6.5;PercIns=6.5;
Chr03	RepeatMasker	Transposon	661401848	661402668	1530	-	.	ID=TE0189364;Target=LTR_FINDER_scaffold16798_16_ltr 19765 20523;Class=DNA/CMC-EnSpm;PercDiv=19.1;PercDel=5.2;PercIns=13.8;
Chr03	RepeatMasker	Transposon	661401577	661401847	3426	-	.	ID=TE0189365;Target=LTR_FINDER_scaffold6952_583_ltr 10137 10399;Class=LINE/CRE-II;PercDiv=10.8;PercDel=0.2;PercIns=1.5;
Chr03	RepeatMasker	Transposon	661401528	661401576	3279	-	.	ID=TE0189366;Target=peo33_717 8484 8666;Class=LTR/Gypsy/del;PercDiv=12.4;PercDel=6.5;PercIns=6.5;
Chr03	RepeatMasker	Transposon	661395249	661398726	27039	+	.	ID=TE0189367;Target=LTR_FINDER_scaffold1163_1717_ltr 4240 7739;Class=LINE/L1;PercDiv=4.1;PercDel=1.6;PercIns=1.0;
Chr03	RepeatMasker	Transposon	661393402	661395199	11757	+	.	ID=TE0189368;Target=LTR_FINDER_scaffold1163_1717_ltr 2658 4469;Class=LINE/L1;PercDiv=8.9;PercDel=1.3;PercIns=0.6;
Chr03	RepeatMasker	Transposon	661385290	661385359	2242	+	.	ID=TE0189369;Target=peo56_536 1392 1434;Class=LTR/Gypsy/del;PercDiv=6.0;PercDel=10.9;PercIns=1.5;
Chr03	RepeatMasker	Transposon	661384795	661385289	633	-	.	ID=TE0189370;Target=peo83_611 1 179;Class=LTR/Gypsy/del;PercDiv=10.2;PercDel=8.1;PercIns=4.1;
Chr03	RepeatMasker	Transposon	661384486	661384794	887	+	.	ID=TE0189371;Target=peo26_48 1 606;Class=LTR/Gypsy/del;PercDiv=13.8;PercDel=5.7;PercIns=4.2;
Chr03	RepeatMasker	Transposon	661383891	661384343	2364	+	.	ID=TE0189372;Target=peo76_435 9649 10102;Class=LTR/Gypsy/del;PercDiv=20.1;PercDel=0.2;PercIns=0.0;
Chr03	RepeatMasker	Transposon	661381769	661383437	8038	-	.	ID=TE0189373;Target=peo17_21 5715 7444;Class=LTR/Gypsy/tat;PercDiv=16.9;PercDel=5.2;PercIns=1.4;
Chr03	RepeatMasker	Transposon	661380815	661381459	2776	+	.	ID=TE0189374;Target=peo29_561 2865 3562;Class=LTR/Gypsy/del;PercDiv=13.9;PercDel=13.9;PercIns=6.1;
Chr03	RepeatMasker	Transposon	661380218	661380579	333	-	.	ID=TE0189375;Target=peo32_465 5514 5828;Class=LTR/Gypsy/del;PercDiv=21.6;PercDel=8.8;PercIns=6.5;
Chr03	RepeatMasker	Transposon	661377920	661379656	1509	-	.	ID=TE0189376;Target=peo42_326 6016 8569;Class=LTR/Gypsy/del;PercDiv=25.3;PercDel=5.0;PercIns=8.9;
Chr03	RepeatMasker	Transposon	661376715	661377771	3466	-	.	ID=TE0189377;Target=peo41_86 8254 9327;Class=LTR/Gypsy/del;PercDiv=18.1;PercDel=6.2;PercIns=4.5;
Chr03	RepeatMasker	Transposon	661375063	661376435	7621	-	.	ID=TE0189378;Target=peo47_709 2185 3539;Class=LTR/Gypsy/del;PercDiv=13.1;PercDel=1.5;PercIns=2.9;
Chr03	RepeatMasker	Transposon	661372055	661372144	328	+	.	ID=TE0189379;Target=peo72_59 623 781;Class=LTR/Gypsy/del;PercDiv=28.6;PercDel=5.5;PercIns=5.0;
Chr03	RepeatMasker	Transposon	661371888	661372054	331	-	.	ID=TE0189380;Target=peo2_482 1658 1824;Class=LTR/Gypsy/del;PercDiv=28.8;PercDel=2.4;PercIns=2.4;
Chr03	RepeatMasker	Transposon	661371763	661371887	328	+	.	ID=TE0189381;Target=peo72_59 398 622;Class=LTR/Gypsy/del;PercDiv=28.6;PercDel=5.5;PercIns=5.0;
Chr03	RepeatMasker	Transposon	661371461	661371714	8888	-	.	ID=TE0189382;Target=peo17_90 1 258;Class=LTR/Gypsy/del;PercDiv=14.8;PercDel=2.8;PercIns=2.6;
Chr03	RepeatMasker	Transposon	661371250	661371460	879	+	.	ID=TE0189383;Target=peo55_127 10713 10923;Class=LTR/Gypsy/del;PercDiv=7.8;PercDel=3.3;PercIns=3.3;
Chr03	RepeatMasker	Transposon	661368026	661371249	8888	-	.	ID=TE0189384;Target=peo17_90 259 3539;Class=LTR/Gypsy/del;PercDiv=14.8;PercDel=2.8;PercIns=2.6;
Chr03	RepeatMasker	Transposon	661360741	661365380	25001	-	.	ID=TE0189385;Target=peo17_21 1776 6431;Class=LTR/Gypsy/tat;PercDiv=16.6;PercDel=1.9;PercIns=1.5;
Chr03	RepeatMasker	Transposon	661355307	661360721	29087	-	.	ID=TE0189386;Target=peo44_233 530 5048;Class=LTR/Gypsy/del;PercDiv=9.6;PercDel=0.5;PercIns=0.7;
Chr03	RepeatMasker	Transposon	661350193	661353019	19684	-	.	ID=TE0189387;Target=peo74_579 7095 9928;Class=LTR/Gypsy/del;PercDiv=7.6;PercDel=0.9;PercIns=0.7;
Chr03	RepeatMasker	Transposon	661349215	661350190	4707	-	.	ID=TE0189388;Target=peo17_21 6448 7444;Class=LTR/Gypsy/tat;PercDiv=18.8;PercDel=2.7;PercIns=0.5;
Chr03	RepeatMasker	Transposon	661346096	661348904	11856	+	.	ID=TE0189389;Target=peo29_561 4512 7176;Class=LTR/Gypsy/del;PercDiv=12.7;PercDel=2.6;PercIns=2.9;
Chr03	RepeatMasker	Transposon	661345247	661345992	4288	+	.	ID=TE0189390;Target=peo29_561 4512 5263;Class=LTR/Gypsy/del;PercDiv=11.2;PercDel=2.8;PercIns=2.1;
Chr03	RepeatMasker	Transposon	661331751	661345027	89785	+	.	ID=TE0189391;Target=peo29_561 1 13277;Class=LTR/Gypsy/del;PercDiv=0.0;PercDel=0.0;PercIns=0.0;
Chr03	RepeatMasker	Transposon	661331546	661331853	1098	-	.	ID=TE0189392;Target=peo66_112 3 286;Class=LTR/Gypsy/del;PercDiv=13.0;PercDel=1.6;PercIns=10.2;
Chr03	RepeatMasker	Transposon	661330396	661331295	3237	-	.	ID=TE0189393;Target=LTR_FINDER_scaffold9504_13_ltr 15 944;Class=DNA/CMC-EnSpm;PercDiv=19.8;PercDel=6.4;PercIns=3.0;
Chr03	RepeatMasker	Transposon	661328579	661330119	4353	+	.	ID=TE0189394;Target=LTR_FINDER_scaffold2141_90_ltr 4000 4757;Class=DNA/CMC-EnSpm;PercDiv=19.3;PercDel=2.4;PercIns=9.5;
Chr03	RepeatMasker	Transposon	661328027	661328568	3829	-	.	ID=TE0189395;Target=peo56_125 1755 2293;Class=LTR/Copia/retrofit;PercDiv=10.0;PercDel=0.2;PercIns=0.7;
Chr03	RepeatMasker	Transposon	661325839	661328029	15452	-	.	ID=TE0189396;Target=peo56_125 12382 14555;Class=LTR/Copia/retrofit;PercDiv=9.1;PercDel=0.6;PercIns=1.3;
Chr03	RepeatMasker	Transposon	661325530	661325849	1452	+	.	ID=TE0189397;Target=peo9_596 1341 1661;Class=LTR/Gypsy/del;PercDiv=15.4;PercDel=0.9;PercIns=0.6;
Chr03	RepeatMasker	Transposon	661324987	661325255	728	+	.	ID=TE0189398;Target=LTR_FINDER_scaffold29985_3_ltr 16757 17039;Class=DNA/CMC-EnSpm;PercDiv=22.6;PercDel=8.6;PercIns=3.2;
Chr03	RepeatMasker	Transposon	661323386	661324734	4140	-	.	ID=TE0189399;Target=LTR_FINDER_scaffold24431_3_ltr 2407 3777;Class=DNA/CMC-EnSpm;PercDiv=19.3;PercDel=7.3;PercIns=5.6;
Chr03	RepeatMasker	Transposon	661322836	661323347	2145	-	.	ID=TE0189400;Target=LTR_FINDER_scaffold24431_3_ltr 15602 16192;Class=DNA/CMC-EnSpm;PercDiv=14.0;PercDel=1.9;PercIns=5.1;
Chr03	RepeatMasker	Transposon	661322589	661322699	2145	-	.	ID=TE0189401;Target=LTR_FINDER_scaffold24431_3_ltr 16193 16322;Class=DNA/CMC-EnSpm;PercDiv=14.0;PercDel=1.9;PercIns=5.1;
Chr03	RepeatMasker	Transposon	661320627	661322521	11242	-	.	ID=TE0189402;Target=peo12_24 158 3489;Class=LTR/Gypsy/del;PercDiv=12.1;PercDel=2.8;PercIns=5.7;
Chr03	RepeatMasker	Transposon	661319309	661320626	2307	-	.	ID=TE0189403;Target=LTR_FINDER_scaffold8499_17_ltr 18133 19082;Class=DNA/CMC-EnSpm;PercDiv=18.8;PercDel=4.3;PercIns=11.8;
Chr03	RepeatMasker	Transposon	661318700	661319308	1865	+	.	ID=TE0189404;Target=peo5_378 458 609;Class=LTR/Gypsy/del;PercDiv=13.9;PercDel=3.0;PercIns=17.8;
Chr03	RepeatMasker	Transposon	661318141	661318586	11242	-	.	ID=TE0189405;Target=peo12_24 3490 4272;Class=LTR/Gypsy/del;PercDiv=12.1;PercDel=2.8;PercIns=5.7;
Chr03	RepeatMasker	Transposon	661317762	661318118	1508	-	.	ID=TE0189406;Target=LTR_FINDER_scaffold3827_1_ltr 16120 16436;Class=DNA/CMC-EnSpm;PercDiv=10.0;PercDel=0.6;PercIns=13.2;
Chr03	RepeatMasker	Transposon	661316627	661317761	11242	-	.	ID=TE0189407;Target=peo12_24 4273 6274;Class=LTR/Gypsy/del;PercDiv=12.1;PercDel=2.8;PercIns=5.7;
Chr03	RepeatMasker	Transposon	661310701	661316626	26875	-	.	ID=TE0189408;Target=peo3_583 2586 9884;Class=LTR/Gypsy/del;PercDiv=14.4;PercDel=2.4;PercIns=2.7;
Chr03	RepeatMasker	Transposon	661303155	661310701	61188	+	.	ID=TE0189409;Target=LTR_FINDER_scaffold4119_2_ltr 5699 13287;Class=DNA/CMC-EnSpm;PercDiv=4.4;PercDel=0.8;PercIns=0.2;
Chr03	RepeatMasker	Transposon	661302571	661303060	3944	+	.	ID=TE0189410;Target=LTR_FINDER_scaffold3386_363_ltr 6920 7409;Class=DNA/CMC-EnSpm;PercDiv=2.5;PercDel=0.2;PercIns=0.2;
Chr03	RepeatMasker	Transposon	661299309	661302564	27003	+	.	ID=TE0189411;Target=LTR_FINDER_scaffold3386_363_ltr 4074 7370;Class=DNA/CMC-EnSpm;PercDiv=2.3;PercDel=1.3;PercIns=0.1;
Chr03	RepeatMasker	Transposon	661298982	661299291	1831	-	.	ID=TE0189412;Target=peo24_173 5776 6046;Class=LTR/Gypsy/del;PercDiv=10.2;PercDel=1.8;PercIns=0.8;
Chr03	RepeatMasker	Transposon	661296990	661297605	2884	-	.	ID=TE0189413;Target=LTR_FINDER_scaffold7546_163_ltr 9614 10227;Class=DNA/CMC-EnSpm;PercDiv=22.8;PercDel=0.0;PercIns=0.3;
Chr03	RepeatMasker	Transposon	661296514	661296945	2033	-	.	ID=TE0189414;Target=LTR_FINDER_scaffold7546_163_ltr 10238 10669;Class=DNA/CMC-EnSpm;PercDiv=20.9;PercDel=0.2;PercIns=0.2;
Chr03	RepeatMasker	Transposon	661294794	661296513	8864	+	.	ID=TE0189415;Target=peo37_634 1846 5417;Class=LTR/Gypsy/del;PercDiv=15.8;PercDel=2.0;PercIns=3.7;
Chr03	RepeatMasker	Transposon	661294727	661294793	1339	+	.	ID=TE0189416;Target=LTR_FINDER_scaffold8986_89_ltr 17645 17735;Class=DNA/CMC-EnSpm;PercDiv=12.8;PercDel=9.3;PercIns=1.2;
Chr03	RepeatMasker	Transposon	661294406	661294493	8864	+	.	ID=TE0189417;Target=peo37_634 1660 1845;Class=LTR/Gypsy/del;PercDiv=15.8;PercDel=2.0;PercIns=3.7;
Chr03	RepeatMasker	Transposon	661292909	661293152	1173	-	.	ID=TE0189418;Target=LTR_FINDER_scaffold7546_163_ltr 10665 10921;Class=DNA/CMC-EnSpm;PercDiv=16.0;PercDel=5.3;PercIns=0.0;
Chr03	RepeatMasker	Transposon	661289824	661292814	11875	-	.	ID=TE0189419;Target=LTR_FINDER_scaffold7546_163_ltr 10908 13856;Class=DNA/CMC-EnSpm;PercDiv=21.9;PercDel=1.8;PercIns=3.2;
Chr03	RepeatMasker	Transposon	661289793	661289822	486	-	.	ID=TE0189420;Target=LTR_FINDER_scaffold2963_5_ltr 3448 3758;Class=DNA/CMC-EnSpm;PercDiv=23.4;PercDel=13.7;PercIns=1.6;
Chr03	RepeatMasker	Transposon	661289285	661289564	881	-	.	ID=TE0189421;Target=LTR_FINDER_scaffold5694_102_ltr 1484 1761;Class=DNA/CMC-EnSpm;PercDiv=26.7;PercDel=1.8;PercIns=2.5;
Chr03	RepeatMasker	Transposon	661289065	661289123	240	+	.	ID=TE0189422;Target=LTR_FINDER_scaffold22939_9_ltr 1116 1225;Class=DNA/CMC-EnSpm;PercDiv=24.3;PercDel=7.9;PercIns=5.1;
Chr03	RepeatMasker	Transposon	661288995	661289064	240	-	.	ID=TE0189423;Target=LTR_FINDER_scaffold2963_5_ltr 21091 21164;Class=DNA/CMC-EnSpm;PercDiv=21.4;PercDel=5.7;PercIns=0.0;
Chr03	RepeatMasker	Transposon	661288972	661288994	240	+	.	ID=TE0189424;Target=LTR_FINDER_scaffold22939_9_ltr 1070 1115;Class=DNA/CMC-EnSpm;PercDiv=24.3;PercDel=7.9;PercIns=5.1;
Chr03	RepeatMasker	Transposon	661286575	661286600	310	+	.	ID=TE0189425;Target=LTR_FINDER_scaffold7546_163_ltr 482 498;Class=DNA/CMC-EnSpm;PercDiv=12.6;PercDel=7.0;PercIns=16.2;
Chr03	RepeatMasker	Transposon	661284522	661286574	71326	+	.	ID=TE0189426;Target=peo65_413 6998 9979;Class=LTR/Gypsy/del;PercDiv=9.4;PercDel=0.4;PercIns=0.5;
Chr03	RepeatMasker	Transposon	661278200	661284521	40818	+	.	ID=TE0189427;Target=rnd-6_family-1019 4 6339;Class=LTR/Gypsy;PercDiv=13.0;PercDel=0.6;PercIns=0.4;
Chr03	RepeatMasker	Transposon	661273385	661278199	71326	+	.	ID=TE0189428;Target=peo65_413 1 6997;Class=LTR/Gypsy/del;PercDiv=9.4;PercDel=0.4;PercIns=0.5;
Chr03	RepeatMasker	Transposon	661273337	661273375	857	-	.	ID=TE0189429;Target=peo85_33 12635 12822;Class=LTR/Gypsy/del;PercDiv=7.2;PercDel=5.8;PercIns=4.9;
Chr03	RepeatMasker	Transposon	661273029	661273336	1344	+	.	ID=TE0189430;Target=peo13_611 3 277;Class=LTR/Gypsy/del;PercDiv=4.0;PercDel=0.6;PercIns=0.2;
Chr03	RepeatMasker	Transposon	661273016	661273028	857	-	.	ID=TE0189431;Target=peo85_33 12823 12958;Class=LTR/Gypsy/del;PercDiv=7.2;PercDel=5.8;PercIns=4.9;
Chr03	RepeatMasker	Transposon	661258442	661273015	90580	+	.	ID=TE0189432;Target=peo14_178 8 14467;Class=LTR/Gypsy/tat;PercDiv=10.4;PercDel=1.4;PercIns=0.8;
Chr03	RepeatMasker	Transposon	661256902	661258139	4872	-	.	ID=TE0189433;Target=peo85_33 12733 13984;Class=LTR/Gypsy/del;PercDiv=9.4;PercDel=6.0;PercIns=4.8;
Chr03	RepeatMasker	Transposon	661256207	661256612	1500	-	.	ID=TE0189434;Target=peo3_446 2754 3142;Class=LTR/Gypsy/del;PercDiv=20.5;PercDel=0.5;PercIns=4.9;
Chr03	RepeatMasker	Transposon	661255859	661256170	887	-	.	ID=TE0189435;Target=peo3_446 3115 3349;Class=LTR/Gypsy/del;PercDiv=20.1;PercDel=2.2;PercIns=7.8;
Chr03	RepeatMasker	Transposon	661255791	661255878	1594	-	.	ID=TE0189436;Target=peo69_95 14130 14217;Class=LTR/Gypsy/del;PercDiv=15.0;PercDel=0.7;PercIns=0.7;
Chr03	RepeatMasker	Transposon	661255480	661255790	1234	+	.	ID=TE0189437;Target=peo31_327 12420 12708;Class=LTR/Gypsy/del;PercDiv=10.4;PercDel=1.7;PercIns=5.4;
Chr03	RepeatMasker	Transposon	661255258	661255325	563	-	.	ID=TE0189438;Target=rnd-5_family-5 3807 3975;Class=LTR/Gypsy;PercDiv=25.9;PercDel=2.4;PercIns=10.5;
Chr03	RepeatMasker	Transposon	661255069	661255257	790	-	.	ID=TE0189439;Target=peo3_446 3197 3387;Class=LTR/Gypsy/del;PercDiv=20.2;PercDel=1.6;PercIns=0.5;
Chr03	RepeatMasker	Transposon	661255028	661255068	563	-	.	ID=TE0189440;Target=rnd-5_family-5 3976 4082;Class=LTR/Gypsy;PercDiv=25.9;PercDel=2.4;PercIns=10.5;
Chr03	RepeatMasker	Transposon	661254662	661254996	1309	-	.	ID=TE0189441;Target=peo3_446 3640 3989;Class=LTR/Gypsy/del;PercDiv=25.4;PercDel=4.5;PercIns=0.0;
Chr03	RepeatMasker	Transposon	661254311	661254421	280	-	.	ID=TE0189442;Target=peo99_461 8731 8818;Class=LTR/Gypsy/del;PercDiv=21.4;PercDel=2.9;PercIns=3.9;
Chr03	RepeatMasker	Transposon	661253692	661254103	1550	-	.	ID=TE0189443;Target=peo20_155 9461 9831;Class=LTR/Gypsy/del;PercDiv=18.3;PercDel=3.9;PercIns=5.3;
Chr03	RepeatMasker	Transposon	661251591	661253151	6261	-	.	ID=TE0189444;Target=peo27_251 99 2669;Class=LTR/Gypsy/del;PercDiv=17.8;PercDel=8.6;PercIns=5.5;
Chr03	RepeatMasker	Transposon	661250077	661251590	4506	+	.	ID=TE0189445;Target=peo85_33 12624 14173;Class=LTR/Gypsy/del;PercDiv=12.0;PercDel=8.6;PercIns=6.1;
Chr03	RepeatMasker	Transposon	661249574	661250076	6261	-	.	ID=TE0189446;Target=peo27_251 2670 3500;Class=LTR/Gypsy/del;PercDiv=17.8;PercDel=8.6;PercIns=5.5;
Chr03	RepeatMasker	Transposon	661249097	661249378	469	-	.	ID=TE0189447;Target=peo27_251 3865 4120;Class=LTR/Gypsy/del;PercDiv=24.5;PercDel=1.4;PercIns=11.7;
Chr03	RepeatMasker	Transposon	661248709	661248994	738	-	.	ID=TE0189448;Target=peo27_251 4243 4532;Class=LTR/Gypsy/del;PercDiv=24.4;PercDel=4.2;PercIns=2.8;
Chr03	RepeatMasker	Transposon	661248327	661248695	1019	-	.	ID=TE0189449;Target=peo27_251 4475 4875;Class=LTR/Gypsy/del;PercDiv=23.2;PercDel=10.8;PercIns=2.0;
Chr03	RepeatMasker	Transposon	661246721	661247035	887	+	.	ID=TE0189450;Target=peo21_305 12719 13054;Class=LTR/Gypsy/del;PercDiv=21.4;PercDel=8.9;PercIns=2.1;
Chr03	RepeatMasker	Transposon	661244645	661244996	1258	-	.	ID=TE0189451;Target=peo20_155 9471 9831;Class=LTR/Gypsy/del;PercDiv=16.9;PercDel=8.8;PercIns=6.1;
Chr03	RepeatMasker	Transposon	661240123	661243237	6323	+	.	ID=TE0189452;Target=peo85_33 11862 13762;Class=LTR/Gypsy/del;PercDiv=13.7;PercDel=7.8;PercIns=6.1;
Chr03	RepeatMasker	Transposon	661237571	661237632	1436	+	.	ID=TE0189453;Target=peo3_571 3489 3549;Class=LTR/Gypsy/del;PercDiv=7.8;PercDel=3.0;PercIns=3.3;
Chr03	RepeatMasker	Transposon	661235687	661237570	9310	-	.	ID=TE0189454;Target=peo75_251 1 3512;Class=LTR/Gypsy/del;PercDiv=14.4;PercDel=4.9;PercIns=1.3;
Chr03	RepeatMasker	Transposon	661235560	661235686	736	-	.	ID=TE0189455;Target=rnd-5_family-5 3919 4046;Class=LTR/Gypsy;PercDiv=15.0;PercDel=0.8;PercIns=0.0;
Chr03	RepeatMasker	Transposon	661235503	661235559	9310	-	.	ID=TE0189456;Target=peo75_251 3513 3622;Class=LTR/Gypsy/del;PercDiv=14.4;PercDel=4.9;PercIns=1.3;
Chr03	RepeatMasker	Transposon	661235070	661235500	988	-	.	ID=TE0189457;Target=peo75_251 3511 3957;Class=LTR/Gypsy/del;PercDiv=26.9;PercDel=6.3;PercIns=2.5;
Chr03	RepeatMasker	Transposon	661232322	661232768	728	+	.	ID=TE0189458;Target=peo61_407 11221 11702;Class=LTR/Gypsy/del;PercDiv=29.6;PercDel=8.9;PercIns=1.0;
Chr03	RepeatMasker	Transposon	661231340	661231502	476	+	.	ID=TE0189459;Target=peo27_251 4537 4689;Class=LTR/Gypsy/del;PercDiv=24.6;PercDel=1.2;PercIns=7.8;
Chr03	RepeatMasker	Transposon	661229581	661229640	1440	+	.	ID=TE0189460;Target=peo3_571 3489 3549;Class=LTR/Gypsy/del;PercDiv=11.2;PercDel=3.9;PercIns=3.7;
Chr03	RepeatMasker	Transposon	661227612	661229580	9833	-	.	ID=TE0189461;Target=peo75_251 1 2039;Class=LTR/Gypsy/del;PercDiv=12.7;PercDel=5.4;PercIns=1.8;
Chr03	RepeatMasker	Transposon	661227020	661227274	490	-	.	ID=TE0189462;Target=peo27_251 3882 4120;Class=LTR/Gypsy/del;PercDiv=25.7;PercDel=1.6;PercIns=8.4;
Chr03	RepeatMasker	Transposon	661226573	661226917	888	-	.	ID=TE0189463;Target=peo27_251 4243 4578;Class=LTR/Gypsy/del;PercDiv=24.6;PercDel=0.6;PercIns=3.3;
Chr03	RepeatMasker	Transposon	661223507	661225668	11854	+	.	ID=TE0189464;Target=peo97_203 1487 4372;Class=LTR/Gypsy/del;PercDiv=8.5;PercDel=1.7;PercIns=2.0;
Chr03	RepeatMasker	Transposon	661223410	661223502	1297	-	.	ID=TE0189465;Target=LTR_FINDER_scaffold10069_244_ltr 3043 3662;Class=LINE/L1;PercDiv=27.6;PercDel=6.0;PercIns=6.0;
Chr03	RepeatMasker	Transposon	661222681	661223409	1462	+	.	ID=TE0189466;Target=LTR_FINDER_scaffold920_30_ltr 5431 6304;Class=DNA/CMC-EnSpm;PercDiv=23.4;PercDel=6.4;PercIns=3.9;
Chr03	RepeatMasker	Transposon	661222663	661222680	1297	-	.	ID=TE0189467;Target=LTR_FINDER_scaffold10069_244_ltr 3663 3882;Class=LINE/L1;PercDiv=27.6;PercDel=6.0;PercIns=6.0;
Chr03	RepeatMasker	Transposon	661222434	661222662	1349	-	.	ID=TE0189468;Target=LTR_FINDER_scaffold11764_96_ltr 1 222;Class=RC/Helitron;PercDiv=1.8;PercDel=0.0;PercIns=3.1;
Chr03	RepeatMasker	Transposon	661222392	661222433	325	-	.	ID=TE0189469;Target=LTR_FINDER_scaffold1070_245_ltr 1753 1897;Class=DNA/CMC-EnSpm;PercDiv=16.3;PercDel=13.3;PercIns=5.3;
Chr03	RepeatMasker	Transposon	661220259	661220310	281	-	.	ID=TE0189470;Target=LTR_FINDER_scaffold2269_360_ltr 4327 4377;Class=RC/Helitron;PercDiv=9.8;PercDel=0.0;PercIns=2.0;
Chr03	RepeatMasker	Transposon	661216637	661218305	18442	+	.	ID=TE0189471;Target=peo63_136 9258 14002;Class=LTR/Gypsy/del;PercDiv=13.7;PercDel=4.0;PercIns=5.2;
Chr03	RepeatMasker	Transposon	661213213	661216636	17320	+	.	ID=TE0189472;Target=peo48_105 3622 7015;Class=LTR/Gypsy/crm;PercDiv=9.6;PercDel=2.9;PercIns=3.8;
Chr03	RepeatMasker	Transposon	661211560	661213212	18442	+	.	ID=TE0189473;Target=peo63_136 4551 9257;Class=LTR/Gypsy/del;PercDiv=13.7;PercDel=4.0;PercIns=5.2;
Chr03	RepeatMasker	Transposon	661205629	661210352	35851	+	.	ID=TE0189474;Target=LTR_FINDER_scaffold16736_2_ltr 1053 5790;Class=DNA/CMC-EnSpm;PercDiv=5.9;PercDel=0.4;PercIns=0.1;
Chr03	RepeatMasker	Transposon	661199737	661205628	42488	+	.	ID=TE0189475;Target=LTR_FINDER_scaffold642_66_ltr 3497 9389;Class=LINE/L1;PercDiv=6.8;PercDel=0.9;PercIns=0.9;
Chr03	RepeatMasker	Transposon	661196267	661197523	11653	-	.	ID=TE0189476;Target=LTR_FINDER_scaffold14166_2_ltr 716 1960;Class=LINE/L1;PercDiv=7.8;PercDel=0.8;PercIns=1.4;
Chr03	RepeatMasker	Transposon	661194466	661195348	8270	-	.	ID=TE0189477;Target=LTR_FINDER_scaffold16117_1_ltr 6140 7007;Class=LINE/L1;PercDiv=9.9;PercDel=0.9;PercIns=2.1;
Chr03	RepeatMasker	Transposon	661192255	661193965	11325	-	.	ID=TE0189478;Target=LTR_FINDER_scaffold14166_2_ltr 263 1961;Class=LINE/L1;PercDiv=8.1;PercDel=0.6;PercIns=1.4;
Chr03	RepeatMasker	Transposon	661187466	661191781	19575	+	.	ID=TE0189479;Target=peo63_136 9963 13990;Class=LTR/Gypsy/del;PercDiv=10.1;PercDel=5.7;PercIns=3.9;
Chr03	RepeatMasker	Transposon	661184335	661184684	2318	-	.	ID=TE0189480;Target=LTR_FINDER_scaffold26826_82_ltr 5139 5496;Class=LINE/L1;PercDiv=6.6;PercDel=2.3;PercIns=0.0;
Chr03	RepeatMasker	Transposon	661184283	661184334	1600	+	.	ID=TE0189481;Target=LTR_FINDER_scaffold5770_99_ltr 13003 13204;Class=LINE/L1;PercDiv=6.7;PercDel=5.0;PercIns=0.3;
Chr03	RepeatMasker	Transposon	661182506	661183088	3079	+	.	ID=TE0189482;Target=peo97_203 878 1432;Class=LTR/Gypsy/del;PercDiv=7.5;PercDel=0.7;PercIns=5.8;
Chr03	RepeatMasker	Transposon	661182271	661182387	290	+	.	ID=TE0189483;Target=LTR_FINDER_scaffold571_39_ltr 6229 6355;Class=LINE/L1;PercDiv=12.8;PercDel=8.6;PercIns=0.0;
Chr03	RepeatMasker	Transposon	661182241	661182270	3029	-	.	ID=TE0189484;Target=peo67_10 3870 3904;Class=LTR/Gypsy/del;PercDiv=12.3;PercDel=5.7;PercIns=3.5;
Chr03	RepeatMasker	Transposon	661181353	661181913	740	-	.	ID=TE0189485;Target=peo66_58 134 702;Class=LTR/Gypsy/tat;PercDiv=28.8;PercDel=6.1;PercIns=4.6;
Chr03	RepeatMasker	Transposon	661179274	661179715	1157	-	.	ID=TE0189486;Target=LTR_FINDER_scaffold2870_161_ltr 1462 1897;Class=LINE/L1;PercDiv=30.2;PercDel=2.0;PercIns=3.4;
Chr03	RepeatMasker	Transposon	661178288	661178911	1235	-	.	ID=TE0189487;Target=LTR_FINDER_scaffold14166_2_ltr 10994 11607;Class=LINE/L1;PercDiv=24.0;PercDel=6.1;PercIns=7.8;
Chr03	RepeatMasker	Transposon	661177929	661178260	1040	+	.	ID=TE0189488;Target=LTR_FINDER_scaffold776_151_ltr 2210 2536;Class=LINE/L1;PercDiv=29.2;PercDel=0.6;PercIns=2.1;
Chr03	RepeatMasker	Transposon	661175955	661176168	838	+	.	ID=TE0189489;Target=LTR_FINDER_scaffold20342_6_ltr 9082 9260;Class=LINE/L1;PercDiv=10.5;PercDel=4.6;PercIns=0.3;
Chr03	RepeatMasker	Transposon	661175909	661175958	475	+	.	ID=TE0189490;Target=LTR_FINDER_scaffold1437_150_ltr 13016 13113;Class=RC/Helitron;PercDiv=19.1;PercDel=2.3;PercIns=5.9;
Chr03	RepeatMasker	Transposon	661173742	661173796	290	+	.	ID=TE0189491;Target=LTR_FINDER_scaffold16117_1_ltr 8478 8532;Class=LINE/L1;PercDiv=7.3;PercDel=0.0;PercIns=0.0;
Chr03	RepeatMasker	Transposon	661172282	661172903	2187	-	.	ID=TE0189492;Target=peo12_632 679 1996;Class=LTR/Gypsy/del;PercDiv=18.3;PercDel=12.8;PercIns=10.8;
Chr03	RepeatMasker	Transposon	661165068	661171766	42409	+	.	ID=TE0189493;Target=LTR_FINDER_scaffold2234_4_ltr 604 6832;Class=DNA/CMC-EnSpm;PercDiv=9.7;PercDel=1.6;PercIns=1.3;
Chr03	RepeatMasker	Transposon	661158780	661165064	49147	-	.	ID=TE0189494;Target=LTR_FINDER_scaffold6909_39_ltr 2723 9018;Class=LINE/R1;PercDiv=5.2;PercDel=1.7;PercIns=1.5;
Chr03	RepeatMasker	Transposon	661154604	661158237	17634	+	.	ID=TE0189495;Target=peo63_15 2108 5662;Class=LTR/Gypsy/del;PercDiv=9.3;PercDel=3.7;PercIns=6.0;
Chr03	RepeatMasker	Transposon	661154054	661154600	1778	+	.	ID=TE0189496;Target=LTR_FINDER_scaffold8438_5_ltr 1068 1552;Class=LINE/L1;PercDiv=13.1;PercDel=2.0;PercIns=15.1;
Chr03	RepeatMasker	Transposon	661153563	661153630	227	-	.	ID=TE0189497;Target=peo29_573 8732 8810;Class=LTR/Gypsy/del;PercDiv=14.7;PercDel=16.2;PercIns=0.0;
Chr03	RepeatMasker	Transposon	661153149	661153241	270	+	.	ID=TE0189498;Target=LTR_FINDER_scaffold8438_5_ltr 9000 9087;Class=LINE/L1;PercDiv=17.5;PercDel=2.1;PercIns=8.0;
Chr03	RepeatMasker	Transposon	661152947	661152976	713	+	.	ID=TE0189499;Target=LTR_FINDER_scaffold16243_70_ltr 10039 10184;Class=LINE/RTE-BovB;PercDiv=19.1;PercDel=6.2;PercIns=8.3;
Chr03	RepeatMasker	Transposon	661152223	661152946	1611	+	.	ID=TE0189500;Target=LTR_FINDER_scaffold16961_252_ltr 19495 20174;Class=LINE/L1;PercDiv=15.8;PercDel=4.1;PercIns=10.9;
Chr03	RepeatMasker	Transposon	661151442	661152857	4637	-	.	ID=TE0189501;Target=peo74_246 2037 3273;Class=LTR/Gypsy/del;PercDiv=10.8;PercDel=4.5;PercIns=6.9;
Chr03	RepeatMasker	Transposon	661150704	661151602	6394	-	.	ID=TE0189502;Target=LTR_FINDER_scaffold12679_371_ltr 14902 15800;Class=LINE/L1;PercDiv=7.4;PercDel=1.1;PercIns=1.1;
Chr03	RepeatMasker	Transposon	661148558	661148613	1459	-	.	ID=TE0189503;Target=peo60_142 74 229;Class=LTR/Gypsy/del;PercDiv=6.3;PercDel=7.6;PercIns=1.6;
Chr03	RepeatMasker	Transposon	661148278	661148557	958	+	.	ID=TE0189504;Target=peo74_454 8482 8759;Class=LTR/Gypsy/del;PercDiv=18.2;PercDel=1.4;PercIns=2.2;
Chr03	RepeatMasker	Transposon	661148219	661148277	1459	-	.	ID=TE0189505;Target=peo60_142 230 401;Class=LTR/Gypsy/del;PercDiv=6.3;PercDel=7.6;PercIns=1.6;
Chr03	RepeatMasker	Transposon	661147582	661147848	669	+	.	ID=TE0189506;Target=LTR_FINDER_scaffold7679_134_ltr 5547 5808;Class=DNA/CMC-EnSpm;PercDiv=27.4;PercDel=1.1;PercIns=3.0;
Chr03	RepeatMasker	Transposon	661146999	661147282	231	+	.	ID=TE0189507;Target=LTR_FINDER_scaffold7679_134_ltr 4985 5258;Class=DNA/CMC-EnSpm;PercDiv=32.3;PercDel=3.5;PercIns=7.3;
Chr03	RepeatMasker	Transposon	661146013	661146853	773	+	.	ID=TE0189508;Target=LTR_FINDER_scaffold7679_134_ltr 4223 4902;Class=DNA/CMC-EnSpm;PercDiv=31.6;PercDel=6.3;PercIns=5.8;
Chr03	RepeatMasker	Transposon	661145308	661145678	801	+	.	ID=TE0189509;Target=peo7_507 686 1064;Class=LTR/Gypsy/del;PercDiv=26.9;PercDel=6.2;PercIns=4.0;
Chr03	RepeatMasker	Transposon	661144270	661144827	1303	+	.	ID=TE0189510;Target=peo41_95 5279 5909;Class=LTR/Gypsy/del;PercDiv=22.5;PercDel=14.7;PercIns=1.6;
Chr03	RepeatMasker	Transposon	661143991	661144227	340	-	.	ID=TE0189511;Target=peo30_554 4932 5168;Class=LTR/Gypsy/del;PercDiv=33.0;PercDel=4.2;PercIns=4.2;
Chr03	RepeatMasker	Transposon	661143934	661143990	239	+	.	ID=TE0189512;Target=peo55_465 2418 2610;Class=LTR/Gypsy/del;PercDiv=37.6;PercDel=2.4;PercIns=2.7;
Chr03	RepeatMasker	Transposon	661143119	661143737	1716	+	.	ID=TE0189513;Target=peo55_465 8925 9213;Class=LTR/Gypsy/del;PercDiv=9.2;PercDel=1.8;PercIns=1.8;
Chr03	RepeatMasker	Transposon	661142745	661142944	490	-	.	ID=TE0189514;Target=LTR_FINDER_scaffold3520_214_ltr 16802 17006;Class=DNA/CMC-EnSpm;PercDiv=26.5;PercDel=4.5;PercIns=1.9;
Chr03	RepeatMasker	Transposon	661141612	661142890	2219	-	.	ID=TE0189515;Target=peo7_507 482 1490;Class=LTR/Gypsy/del;PercDiv=28.5;PercDel=3.9;PercIns=6.7;
Chr03	RepeatMasker	Transposon	661140905	661141563	2255	-	.	ID=TE0189516;Target=LTR_FINDER_scaffold4227_700_ltr 642 1000;Class=LINE/L1;PercDiv=11.3;PercDel=2.0;PercIns=8.6;
Chr03	RepeatMasker	Transposon	661140492	661140505	2022	-	.	ID=TE0189517;Target=peo7_507 487 549;Class=LTR/Gypsy/del;PercDiv=26.8;PercDel=6.7;PercIns=4.5;
Chr03	RepeatMasker	Transposon	661140345	661140465	774	+	.	ID=TE0189518;Target=peo21_204 9893 10006;Class=LTR/Gypsy/del;PercDiv=2.6;PercDel=0.0;PercIns=6.1;
Chr03	RepeatMasker	Transposon	661139381	661140343	2419	-	.	ID=TE0189519;Target=LTR_FINDER_scaffold2000_5_ltr 14046 15016;Class=DNA/CMC-EnSpm;PercDiv=27.2;PercDel=3.8;PercIns=3.0;
Chr03	RepeatMasker	Transposon	661139190	661139380	2022	-	.	ID=TE0189520;Target=peo7_507 550 1476;Class=LTR/Gypsy/del;PercDiv=26.8;PercDel=6.7;PercIns=4.5;
Chr03	RepeatMasker	Transposon	661138840	661139029	449	+	.	ID=TE0189521;Target=peo35_448 14522 14723;Class=LTR/Gypsy/del;PercDiv=26.3;PercDel=6.3;PercIns=0.0;
Chr03	RepeatMasker	Transposon	661135061	661135571	5731	+	.	ID=TE0189522;Target=peo37_62 12004 13191;Class=LTR/Gypsy/del;PercDiv=14.4;PercDel=2.5;PercIns=7.7;
Chr03	RepeatMasker	Transposon	661130721	661135060	70811	+	.	ID=TE0189523;Target=LTR_FINDER_scaffold8667_93_ltr 2943 10159;Class=DNA/CMC-EnSpm;PercDiv=8.9;PercDel=0.7;PercIns=0.8;
Chr03	RepeatMasker	Transposon	661124059	661130720	35485	-	.	ID=TE0189524;Target=LTR_FINDER_scaffold9407_92_ltr 980 7616;Class=LINE/L1;PercDiv=14.2;PercDel=2.4;PercIns=2.8;
Chr03	RepeatMasker	Transposon	661122292	661124058	70811	+	.	ID=TE0189525;Target=LTR_FINDER_scaffold8667_93_ltr 1 2942;Class=DNA/CMC-EnSpm;PercDiv=8.9;PercDel=0.7;PercIns=0.8;
Chr03	RepeatMasker	Transposon	661113396	661122300	40903	-	.	ID=TE0189526;Target=peo29_127 1 11522;Class=LTR/Gypsy/del;PercDiv=17.5;PercDel=2.6;PercIns=2.5;
Chr03	RepeatMasker	Transposon	661110620	661111535	3563	+	.	ID=TE0189527;Target=LTR_FINDER_scaffold201_586_ltr 1867 2766;Class=DNA/CMC-EnSpm;PercDiv=21.8;PercDel=1.8;PercIns=1.9;
Chr03	RepeatMasker	Transposon	661109792	661110546	2427	+	.	ID=TE0189528;Target=LTR_FINDER_scaffold201_586_ltr 929 1646;Class=DNA/CMC-EnSpm;PercDiv=21.4;PercDel=2.0;PercIns=7.2;
Chr03	RepeatMasker	Transposon	661107168	661109321	6632	-	.	ID=TE0189529;Target=peo51_600 4841 7496;Class=LTR/Gypsy/del;PercDiv=14.2;PercDel=2.0;PercIns=7.8;
Chr03	RepeatMasker	Transposon	661101774	661105631	9241	-	.	ID=TE0189530;Target=peo6_479 7373 11389;Class=LTR/Gypsy/del;PercDiv=7.0;PercDel=4.7;PercIns=4.1;
Chr03	RepeatMasker	Transposon	661097123	661097760	5108	+	.	ID=TE0189531;Target=LTR_FINDER_scaffold646_86_ltr 4020 4654;Class=LINE/L2;PercDiv=2.5;PercDel=0.5;PercIns=0.9;
Chr03	RepeatMasker	Transposon	661093272	661093698	7995	+	.	ID=TE0189532;Target=LTR_FINDER_scaffold5182_7_ltr 6346 7788;Class=LINE/Jockey;PercDiv=13.5;PercDel=8.1;PercIns=6.7;
Chr03	RepeatMasker	Transposon	661090959	661092188	6422	+	.	ID=TE0189533;Target=LTR_FINDER_scaffold646_86_ltr 8272 9504;Class=LINE/L2;PercDiv=10.4;PercDel=4.2;PercIns=3.9;
Chr03	RepeatMasker	Transposon	661090848	661090998	1207	+	.	ID=TE0189534;Target=LTR_FINDER_scaffold5182_7_ltr 12100 12256;Class=LINE/Jockey;PercDiv=3.3;PercDel=4.0;PercIns=0.0;
Chr03	RepeatMasker	Transposon	661090388	661090842	5659	+	.	ID=TE0189535;Target=LTR_FINDER_scaffold5182_7_ltr 11743 12474;Class=LINE/Jockey;PercDiv=3.8;PercDel=1.3;PercIns=0.3;
Chr03	RepeatMasker	Transposon	661090241	661090387	356	+	.	ID=TE0189536;Target=peo98_224 10832 10973;Class=LTR/Gypsy/del;PercDiv=18.6;PercDel=4.8;PercIns=8.4;
Chr03	RepeatMasker	Transposon	661087028	661089670	19398	+	.	ID=TE0189537;Target=LTR_FINDER_scaffold5182_7_ltr 7987 10654;Class=LINE/Jockey;PercDiv=4.7;PercDel=2.9;PercIns=1.9;
Chr03	RepeatMasker	Transposon	661085454	661086961	321	+	.	ID=TE0189538;Target=LTR_FINDER_scaffold646_86_ltr 1768 3389;Class=LINE/L2;PercDiv=22.5;PercDel=13.8;PercIns=5.8;
Chr03	RepeatMasker	Transposon	661083841	661085453	7254	+	.	ID=TE0189539;Target=LTR_FINDER_scaffold5182_7_ltr 5371 7264;Class=LINE/Jockey;PercDiv=14.2;PercDel=7.5;PercIns=5.3;
Chr03	RepeatMasker	Transposon	661082530	661083732	6126	+	.	ID=TE0189540;Target=LTR_FINDER_scaffold646_86_ltr 1 1205;Class=LINE/L2;PercDiv=10.9;PercDel=4.2;PercIns=4.0;
Chr03	RepeatMasker	Transposon	661081850	661082043	755	-	.	ID=TE0189541;Target=peo45_497 11542 11725;Class=LTR/Gypsy/del;PercDiv=7.6;PercDel=0.0;PercIns=5.4;
Chr03	RepeatMasker	Transposon	661081046	661081849	5028	+	.	ID=TE0189542;Target=peo41_621 5582 6575;Class=LTR/Gypsy/del;PercDiv=7.5;PercDel=5.7;PercIns=3.2;
Chr03	RepeatMasker	Transposon	661080772	661081045	720	-	.	ID=TE0189543;Target=peo44_361 1 270;Class=LTR/Gypsy/del;PercDiv=6.8;PercDel=2.5;PercIns=4.1;
Chr03	RepeatMasker	Transposon	661080756	661080771	5028	+	.	ID=TE0189544;Target=peo41_621 5561 5581;Class=LTR/Gypsy/del;PercDiv=7.5;PercDel=5.7;PercIns=3.2;
Chr03	RepeatMasker	Transposon	661080217	661080502	363	-	.	ID=TE0189545;Target=peo23_56 2918 3199;Class=LTR/Gypsy/del;PercDiv=32.4;PercDel=4.5;PercIns=6.0;
Chr03	RepeatMasker	Transposon	661079037	661079759	2243	+	.	ID=TE0189546;Target=peo51_600 11663 12389;Class=LTR/Gypsy/del;PercDiv=27.0;PercDel=2.6;PercIns=2.1;
Chr03	RepeatMasker	Transposon	661078273	661079033	1956	+	.	ID=TE0189547;Target=LTR_FINDER_scaffold5182_7_ltr 3432 3925;Class=LINE/Jockey;PercDiv=22.3;PercDel=0.3;PercIns=2.3;
Chr03	RepeatMasker	Transposon	661075554	661078272	15743	-	.	ID=TE0189548;Target=peo35_430 1008 7034;Class=LTR/Gypsy/del;PercDiv=12.5;PercDel=4.9;PercIns=3.4;
Chr03	RepeatMasker	Transposon	661073351	661075553	11379	+	.	ID=TE0189549;Target=peo99_309 5467 7638;Class=LTR/Gypsy/del;PercDiv=2.9;PercDel=4.3;PercIns=5.8;
Chr03	RepeatMasker	Transposon	661065396	661072551	25070	+	.	ID=TE0189550;Target=peo43_137 4670 10778;Class=LTR/Gypsy/del;PercDiv=19.0;PercDel=2.7;PercIns=2.9;
Chr03	RepeatMasker	Transposon	661059460	661060339	4145	-	.	ID=TE0189551;Target=peo18_203 10932 11811;Class=LTR/Gypsy/del;PercDiv=15.5;PercDel=2.5;PercIns=2.5;
Chr03	RepeatMasker	Transposon	661055235	661059225	19544	-	.	ID=TE0189552;Target=LTR_FINDER_scaffold18594_10_ltr 2678 10380;Class=DNA/CMC-EnSpm;PercDiv=7.4;PercDel=1.8;PercIns=4.6;
Chr03	RepeatMasker	Transposon	661055727	661057151	1452	+	.	ID=TE0189553;Target=peo18_655 10677 11937;Class=LTR/Gypsy/del;PercDiv=18.7;PercDel=8.1;PercIns=8.9;
Chr03	RepeatMasker	Transposon	661054800	661055726	13493	-	.	ID=TE0189554;Target=peo48_12 10583 12832;Class=LTR/Gypsy/del;PercDiv=8.0;PercDel=3.9;PercIns=3.5;
Chr03	RepeatMasker	Transposon	661052581	661055424	21491	+	.	ID=TE0189555;Target=LTR_FINDER_scaffold6006_7_ltr 4770 7600;Class=LINE/L1;PercDiv=5.0;PercDel=0.7;PercIns=1.2;
Chr03	RepeatMasker	Transposon	661047874	661051393	19741	+	.	ID=TE0189556;Target=peo18_655 10678 14335;Class=LTR/Gypsy/del;PercDiv=9.1;PercDel=5.7;PercIns=1.7;
Chr03	RepeatMasker	Transposon	661046836	661047873	20064	-	.	ID=TE0189557;Target=peo89_208 6590 14101;Class=LTR/Gypsy/del;PercDiv=6.3;PercDel=1.7;PercIns=4.0;
Chr03	RepeatMasker	Transposon	661039211	661042874	23537	-	.	ID=TE0189558;Target=peo13_45 1200 4883;Class=LTR/Gypsy/crm;PercDiv=7.0;PercDel=1.9;PercIns=1.4;
Chr03	RepeatMasker	Transposon	661038087	661038394	575	+	.	ID=TE0189559;Target=LTR_FINDER_scaffold4120_4_ltr 1929 2237;Class=LINE/L2;PercDiv=19.0;PercDel=4.5;PercIns=4.2;
Chr03	RepeatMasker	Transposon	661038032	661038199	573	-	.	ID=TE0189560;Target=peo14_440 11096 11264;Class=LTR/Gypsy/del;PercDiv=15.9;PercDel=3.0;PercIns=2.4;
Chr03	RepeatMasker	Transposon	661034845	661038039	16985	-	.	ID=TE0189561;Target=LTR_FINDER_scaffold18863_297_ltr 3930 7086;Class=DNA/CMC-EnSpm;PercDiv=17.0;PercDel=1.6;PercIns=2.8;
Chr03	RepeatMasker	Transposon	661034574	661034719	891	+	.	ID=TE0189562;Target=LTR_FINDER_scaffold2324_16_ltr 16605 16735;Class=LINE/L1;PercDiv=11.0;PercDel=2.0;PercIns=8.6;
Chr03	RepeatMasker	Transposon	661031495	661034573	21609	+	.	ID=TE0189563;Target=peo16_297 6247 9310;Class=LTR/Gypsy/del;PercDiv=9.0;PercDel=0.7;PercIns=1.2;
Chr03	RepeatMasker	Transposon	661030032	661030811	5502	+	.	ID=TE0189564;Target=peo93_311 6 812;Class=LTR/Gypsy/del;PercDiv=7.1;PercDel=3.7;PercIns=0.2;
Chr03	RepeatMasker	Transposon	661029588	661029889	2125	-	.	ID=TE0189565;Target=LTR_FINDER_scaffold21608_60_ltr 8546 8791;Class=LINE/L1;PercDiv=8.5;PercDel=4.4;PercIns=1.5;
Chr03	RepeatMasker	Transposon	661029662	661029808	3308	+	.	ID=TE0189566;Target=LTR_FINDER_scaffold3464_65_ltr 11697 12455;Class=LINE/L1;PercDiv=13.9;PercDel=2.4;PercIns=0.7;
Chr03	RepeatMasker	Transposon	661029063	661029661	3316	-	.	ID=TE0189567;Target=LTR_FINDER_scaffold1964_7_ltr 11748 12352;Class=DNA/CMC-EnSpm;PercDiv=10.9;PercDel=1.8;PercIns=0.8;
Chr03	RepeatMasker	Transposon	661027342	661029012	6453	-	.	ID=TE0189568;Target=LTR_FINDER_scaffold21407_7_ltr 1254 2902;Class=DNA/CMC-EnSpm;PercDiv=19.2;PercDel=2.0;PercIns=3.4;
Chr03	RepeatMasker	Transposon	661020960	661027315	33450	+	.	ID=TE0189569;Target=LTR_FINDER_scaffold14446_171_ltr 9988 15280;Class=LINE/L1;PercDiv=12.1;PercDel=1.6;PercIns=1.5;
Chr03	RepeatMasker	Transposon	661015075	661018778	22341	-	.	ID=TE0189570;Target=LTR_FINDER_scaffold2324_25_ltr 18 3751;Class=LINE/L1;PercDiv=16.7;PercDel=1.0;PercIns=0.2;
Chr03	RepeatMasker	Transposon	661014667	661015064	1470	+	.	ID=TE0189571;Target=peo45_243 3732 4135;Class=LTR/Gypsy/tat;PercDiv=26.1;PercDel=1.5;PercIns=0.0;
Chr03	RepeatMasker	Transposon	661014123	661014504	1478	-	.	ID=TE0189572;Target=LTR_FINDER_scaffold8561_454_ltr 2427 2796;Class=DNA/CMC-EnSpm;PercDiv=16.9;PercDel=2.1;PercIns=5.4;
Chr03	RepeatMasker	Transposon	661013401	661013677	868	+	.	ID=TE0189573;Target=LTR_FINDER_scaffold8561_454_ltr 4561 4852;Class=DNA/CMC-EnSpm;PercDiv=22.0;PercDel=7.2;PercIns=1.7;
Chr03	RepeatMasker	Transposon	661012704	661013115	1446	+	.	ID=TE0189574;Target=LTR_FINDER_scaffold8561_454_ltr 3945 4385;Class=DNA/CMC-EnSpm;PercDiv=22.4;PercDel=7.5;PercIns=0.5;
Chr03	RepeatMasker	Transposon	661012345	661012459	286	+	.	ID=TE0189575;Target=LTR_FINDER_scaffold1483_1029_ltr 6898 7004;Class=DNA/CMC-EnSpm;PercDiv=19.8;PercDel=4.3;PercIns=12.2;
Chr03	RepeatMasker	Transposon	661011666	661012054	1423	+	.	ID=TE0189576;Target=LTR_FINDER_scaffold7531_199_ltr 130 555;Class=LINE/L1;PercDiv=16.0;PercDel=11.6;PercIns=1.9;
Chr03	RepeatMasker	Transposon	661005074	661011815	34540	+	.	ID=TE0189577;Target=LTR_FINDER_scaffold12_1071_ltr 1121 7807;Class=SINE?;PercDiv=16.9;PercDel=1.6;PercIns=2.4;
Chr03	RepeatMasker	Transposon	661003852	661004352	2802	+	.	ID=TE0189578;Target=LTR_FINDER_scaffold12_1071_ltr 1 500;Class=SINE?;PercDiv=17.1;PercDel=0.6;PercIns=0.8;
Chr03	RepeatMasker	Transposon	661002678	661004215	11669	+	.	ID=TE0189579;Target=LTR_FINDER_scaffold7531_199_ltr 7193 8714;Class=LINE/L1;PercDiv=7.4;PercDel=0.0;PercIns=1.1;
Chr03	RepeatMasker	Transposon	661001931	661002673	2801	+	.	ID=TE0189580;Target=LTR_FINDER_scaffold201_586_ltr 11064 11870;Class=DNA/CMC-EnSpm;PercDiv=14.0;PercDel=13.9;PercIns=4.8;
Chr03	RepeatMasker	Transposon	661000857	661001039	972	+	.	ID=TE0189581;Target=LTR_FINDER_scaffold201_586_ltr 5845 6032;Class=DNA/CMC-EnSpm;PercDiv=18.1;PercDel=3.3;PercIns=0.5;
Chr03	RepeatMasker	Transposon	660999340	660999968	18346	+	.	ID=TE0189582;Target=peo34_178 9568 10496;Class=LTR/Gypsy/del;PercDiv=10.0;PercDel=3.6;PercIns=2.1;
Chr03	RepeatMasker	Transposon	660998442	660999339	4543	+	.	ID=TE0189583;Target=LTR_FINDER_scaffold201_586_ltr 1878 2766;Class=DNA/CMC-EnSpm;PercDiv=17.4;PercDel=1.3;PercIns=0.4;
Chr03	RepeatMasker	Transposon	660997109	660998441	18346	+	.	ID=TE0189584;Target=peo34_178 7596 9567;Class=LTR/Gypsy/del;PercDiv=10.0;PercDel=3.6;PercIns=2.1;
Chr03	RepeatMasker	Transposon	660996401	660997108	2868	-	.	ID=TE0189585;Target=peo67_253 3419 4143;Class=LTR/Gypsy/athila;PercDiv=14.3;PercDel=7.5;PercIns=5.0;
Chr03	RepeatMasker	Transposon	660996470	660997084	4081	-	.	ID=TE0189586;Target=LTR_FINDER_scaffold5580_894_ltr 1 599;Class=Simple_repeat;PercDiv=7.1;PercDel=1.0;PercIns=3.7;
Chr03	RepeatMasker	Transposon	660996274	660996469	2348	+	.	ID=TE0189587;Target=rnd-5_family-453 80 856;Class=LTR/Copia;PercDiv=15.7;PercDel=9.2;PercIns=8.7;
Chr03	RepeatMasker	Transposon	660995594	660995783	822	+	.	ID=TE0189588;Target=LTR_FINDER_scaffold2228_367_ltr 7970 8198;Class=LINE/L1;PercDiv=9.2;PercDel=21.1;PercIns=0.5;
Chr03	RepeatMasker	Transposon	660994416	660994683	862	-	.	ID=TE0189589;Target=LTR_FINDER_scaffold4578_59_ltr 12321 12557;Class=DNA/CMC-EnSpm;PercDiv=15.6;PercDel=0.8;PercIns=13.9;
Chr03	RepeatMasker	Transposon	660989420	660992161	18058	+	.	ID=TE0189590;Target=LTR_FINDER_scaffold704_39_ltr 5970 8729;Class=DNA/CMC-EnSpm;PercDiv=9.9;PercDel=1.6;PercIns=1.0;
Chr03	RepeatMasker	Transposon	660988936	660989321	2776	+	.	ID=TE0189591;Target=LTR_FINDER_scaffold3160_907_ltr 9768 10236;Class=LINE/L1;PercDiv=7.2;PercDel=2.4;PercIns=1.7;
Chr03	RepeatMasker	Transposon	660988748	660988935	556	-	.	ID=TE0189592;Target=peo86_385 1 168;Class=LTR/Gypsy/del;PercDiv=19.8;PercDel=1.2;PercIns=6.8;
Chr03	RepeatMasker	Transposon	660987440	660987534	1000	+	.	ID=TE0189593;Target=LTR_FINDER_scaffold1606_201_ltr 2338 2773;Class=LINE/L1;PercDiv=13.3;PercDel=5.6;PercIns=2.2;
Chr03	RepeatMasker	Transposon	660987387	660987439	1378	+	.	ID=TE0189594;Target=peo24_189 210 400;Class=LTR/Gypsy/del;PercDiv=8.7;PercDel=1.6;PercIns=2.3;
Chr03	RepeatMasker	Transposon	660987045	660987386	2037	-	.	ID=TE0189595;Target=LTR_FINDER_scaffold27748_298_ltr 978 1297;Class=Simple_repeat;PercDiv=2.2;PercDel=1.5;PercIns=8.4;
Chr03	RepeatMasker	Transposon	660986992	660987044	1378	+	.	ID=TE0189596;Target=peo24_189 9 209;Class=LTR/Gypsy/del;PercDiv=8.7;PercDel=1.6;PercIns=2.3;
Chr03	RepeatMasker	Transposon	660986978	660986991	1000	+	.	ID=TE0189597;Target=LTR_FINDER_scaffold1606_201_ltr 2264 2337;Class=LINE/L1;PercDiv=13.3;PercDel=5.6;PercIns=2.2;
Chr03	RepeatMasker	Transposon	660986495	660986522	1211	-	.	ID=TE0189598;Target=LTR_FINDER_scaffold21616_44_ltr 12847 12907;Class=LINE/L1;PercDiv=12.3;PercDel=5.2;PercIns=4.9;
Chr03	RepeatMasker	Transposon	660986425	660986494	1038	-	.	ID=TE0189599;Target=peo78_65 3171 3427;Class=LTR/Gypsy/del;PercDiv=7.9;PercDel=0.8;PercIns=1.7;
Chr03	RepeatMasker	Transposon	660986197	660986424	1512	+	.	ID=TE0189600;Target=peo75_129 10555 10780;Class=LTR/Gypsy/del;PercDiv=7.1;PercDel=0.0;PercIns=0.9;
Chr03	RepeatMasker	Transposon	660986065	660986196	1211	-	.	ID=TE0189601;Target=LTR_FINDER_scaffold21616_44_ltr 12908 13205;Class=LINE/L1;PercDiv=12.3;PercDel=5.2;PercIns=4.9;
Chr03	RepeatMasker	Transposon	660980673	660982391	8230	+	.	ID=TE0189602;Target=peo96_563 8231 9999;Class=LTR/Gypsy/athila;PercDiv=18.4;PercDel=3.7;PercIns=0.7;
Chr03	RepeatMasker	Transposon	660979971	660980150	522	-	.	ID=TE0189603;Target=peo94_120 4556 4663;Class=LTR/Gypsy/del;PercDiv=20.6;PercDel=3.5;PercIns=4.8;
Chr03	RepeatMasker	Transposon	660979478	660979589	524	-	.	ID=TE0189604;Target=peo94_120 4555 4663;Class=LTR/Gypsy/del;PercDiv=18.5;PercDel=0.9;PercIns=3.7;
Chr03	RepeatMasker	Transposon	660978212	660979130	4410	-	.	ID=TE0189605;Target=LTR_FINDER_scaffold4627_213_ltr 4245 5094;Class=LINE/L1;PercDiv=12.9;PercDel=2.1;PercIns=1.7;
Chr03	RepeatMasker	Transposon	660977853	660977927	396	-	.	ID=TE0189606;Target=LTR_FINDER_scaffold8887_21_ltr 1655 1730;Class=DNA/hAT-Ac;PercDiv=16.0;PercDel=1.3;PercIns=0.0;
Chr03	RepeatMasker	Transposon	660975166	660977261	14088	-	.	ID=TE0189607;Target=peo100_84 1472 3582;Class=LTR/Gypsy/del;PercDiv=11.7;PercDel=0.9;PercIns=0.2;
Chr03	RepeatMasker	Transposon	660970041	660970254	470	+	.	ID=TE0189608;Target=peo91_158 770 1005;Class=LTR/Gypsy/del;PercDiv=28.7;PercDel=11.2;PercIns=0.8;
Chr03	RepeatMasker	Transposon	660969651	660970015	1787	-	.	ID=TE0189609;Target=peo100_84 3715 4081;Class=LTR/Gypsy/del;PercDiv=12.2;PercDel=2.2;PercIns=1.6;
Chr03	RepeatMasker	Transposon	660969183	660969392	1204	-	.	ID=TE0189610;Target=peo100_84 4330 4554;Class=LTR/Gypsy/del;PercDiv=10.6;PercDel=8.1;PercIns=0.9;
Chr03	RepeatMasker	Transposon	660965874	660965891	830	-	.	ID=TE0189611;Target=peo38_279 5325 5370;Class=LTR/Gypsy/del;PercDiv=7.9;PercDel=2.7;PercIns=4.9;
Chr03	RepeatMasker	Transposon	660964335	660965850	8734	-	.	ID=TE0189612;Target=peo33_22 10105 11628;Class=LTR/Gypsy/crm;PercDiv=5.7;PercDel=2.4;PercIns=1.9;
Chr03	RepeatMasker	Transposon	660964270	660964715	1124	+	.	ID=TE0189613;Target=LTR_FINDER_scaffold7531_199_ltr 12301 12746;Class=LINE/L1;PercDiv=12.6;PercDel=5.4;PercIns=5.4;
Chr03	RepeatMasker	Transposon	660963866	660963886	722	-	.	ID=TE0189614;Target=peo2_286 530 594;Class=LTR/Gypsy/del;PercDiv=5.8;PercDel=1.2;PercIns=5.5;
Chr03	RepeatMasker	Transposon	660963635	660963865	1383	+	.	ID=TE0189615;Target=peo82_53 14536 14768;Class=LTR/Gypsy/del;PercDiv=4.8;PercDel=2.6;PercIns=1.7;
Chr03	RepeatMasker	Transposon	660963600	660963634	722	-	.	ID=TE0189616;Target=peo2_286 595 712;Class=LTR/Gypsy/del;PercDiv=5.8;PercDel=1.2;PercIns=5.5;
Chr03	RepeatMasker	Transposon	660963257	660963369	467	-	.	ID=TE0189617;Target=peo49_686 12219 12331;Class=LTR/Gypsy/del;PercDiv=15.3;PercDel=1.8;PercIns=1.8;
Chr03	RepeatMasker	Transposon	660962303	660962494	503	-	.	ID=TE0189618;Target=peo89_115 10342 10524;Class=LTR/Gypsy/del;PercDiv=18.2;PercDel=0.5;PercIns=5.5;
Chr03	RepeatMasker	Transposon	660961678	660962408	3099	+	.	ID=TE0189619;Target=peo85_329 6661 7410;Class=LTR/Gypsy/del;PercDiv=9.7;PercDel=5.6;PercIns=2.9;
Chr03	RepeatMasker	Transposon	660961552	660961677	1675	-	.	ID=TE0189620;Target=LTR_FINDER_scaffold21616_44_ltr 12492 13199;Class=LINE/L1;PercDiv=15.9;PercDel=3.0;PercIns=8.7;
Chr03	RepeatMasker	Transposon	666178859	666179045	620	+	.	ID=TE0347356;Target=peo18_690 3564 3739;Class=LTR/Gypsy/del;PercDiv=7.3;PercDel=5.1;PercIns=1.4;
Chr03	RepeatMasker	Transposon	666177813	666177908	467	-	.	ID=TE0347357;Target=peo76_435 12936 13018;Class=LTR/Gypsy/del;PercDiv=2.6;PercDel=0.0;PercIns=0.0;
Chr03	RepeatMasker	Transposon	666176322	666177116	3969	+	.	ID=TE0347358;Target=peo43_18 12122 12922;Class=LTR/Gypsy/del;PercDiv=15.6;PercDel=3.4;PercIns=2.6;
Chr03	RepeatMasker	Transposon	666175108	666175129	1102	-	.	ID=TE0347359;Target=peo26_48 333 454;Class=LTR/Gypsy/del;PercDiv=7.0;PercDel=1.2;PercIns=1.9;
Chr03	RepeatMasker	Transposon	666174922	666175107	821	+	.	ID=TE0347360;Target=peo76_435 12909 13090;Class=LTR/Gypsy/del;PercDiv=6.0;PercDel=0.0;PercIns=2.2;
Chr03	RepeatMasker	Transposon	666174880	666174921	1102	-	.	ID=TE0347361;Target=peo26_48 455 709;Class=LTR/Gypsy/del;PercDiv=7.0;PercDel=1.2;PercIns=1.9;
Chr03	RepeatMasker	Transposon	666173264	666173684	595	+	.	ID=TE0347362;Target=rnd-5_family-5 12789 13174;Class=LTR/Gypsy;PercDiv=22.0;PercDel=5.2;PercIns=14.8;
Chr03	RepeatMasker	Transposon	666172845	666173263	1434	-	.	ID=TE0347363;Target=peo43_18 12401 12909;Class=LTR/Gypsy/del;PercDiv=20.1;PercDel=8.2;PercIns=7.0;
Chr03	RepeatMasker	Transposon	666172270	666172381	319	-	.	ID=TE0347364;Target=peo43_18 13513 13615;Class=LTR/Gypsy/del;PercDiv=16.3;PercDel=5.2;PercIns=1.7;
Chr03	RepeatMasker	Transposon	666171189	666171978	2474	-	.	ID=TE0347365;Target=peo26_48 388 1105;Class=LTR/Gypsy/del;PercDiv=16.3;PercDel=1.3;PercIns=11.4;
Chr03	RepeatMasker	Transposon	666169163	666169696	32937	+	.	ID=TE0347366;Target=LTR_FINDER_scaffold104_330_ltr 3681 4265;Class=DNA/CMC-EnSpm;PercDiv=6.3;PercDel=0.2;PercIns=0.4;
Chr03	RepeatMasker	Transposon	666168778	666169162	549	+	.	ID=TE0347367;Target=peo35_30 452 816;Class=LTR/Gypsy/del;PercDiv=28.2;PercDel=1.6;PercIns=7.1;
Chr03	RepeatMasker	Transposon	666165442	666168777	32937	+	.	ID=TE0347368;Target=LTR_FINDER_scaffold104_330_ltr 18 3680;Class=DNA/CMC-EnSpm;PercDiv=6.3;PercDel=0.2;PercIns=0.4;
Chr03	RepeatMasker	Transposon	666163419	666165305	15726	+	.	ID=TE0347369;Target=peo34_193 1304 3190;Class=LTR/Gypsy/del;PercDiv=3.8;PercDel=0.1;PercIns=0.1;
Chr03	RepeatMasker	Transposon	666162731	666163238	1786	-	.	ID=TE0347370;Target=peo61_534 9800 10300;Class=LTR/Gypsy/del;PercDiv=23.1;PercDel=1.4;PercIns=2.8;
Chr03	RepeatMasker	Transposon	666162564	666162692	673	-	.	ID=TE0347371;Target=peo94_132 131 258;Class=LTR/Copia/copia;PercDiv=12.6;PercDel=0.8;PercIns=1.6;
Chr03	RepeatMasker	Transposon	666161180	666161363	586	+	.	ID=TE0347372;Target=LTR_FINDER_scaffold4131_582_ltr 10001 10202;Class=DNA/CMC-EnSpm;PercDiv=16.9;PercDel=13.6;PercIns=3.5;
Chr03	RepeatMasker	Transposon	666160330	666160689	1866	+	.	ID=TE0347373;Target=peo65_346 1 361;Class=LTR/Copia/copia;PercDiv=7.7;PercDel=5.4;PercIns=1.5;
Chr03	RepeatMasker	Transposon	666160167	666160329	1697	-	.	ID=TE0347374;Target=peo43_582 8611 8770;Class=LTR/Gypsy/del;PercDiv=5.7;PercDel=1.3;PercIns=0.3;
Chr03	RepeatMasker	Transposon	666153779	666155991	13612	+	.	ID=TE0347375;Target=LTR_FINDER_scaffold348_122_ltr 4749 6973;Class=DNA/CMC-EnSpm;PercDiv=12.4;PercDel=1.5;PercIns=1.0;
Chr03	RepeatMasker	Transposon	666152317	666153699	7817	+	.	ID=TE0347376;Target=LTR_FINDER_scaffold4131_582_ltr 3940 5389;Class=DNA/CMC-EnSpm;PercDiv=12.7;PercDel=6.4;PercIns=1.4;
Chr03	RepeatMasker	Transposon	666149830	666150095	1165	+	.	ID=TE0347377;Target=LTR_FINDER_scaffold348_122_ltr 645 924;Class=DNA/CMC-EnSpm;PercDiv=16.7;PercDel=6.4;PercIns=1.1;
Chr03	RepeatMasker	Transposon	666149508	666149695	452	+	.	ID=TE0347378;Target=peo39_615 1345 1534;Class=LTR/Gypsy/del;PercDiv=22.4;PercDel=3.7;PercIns=2.6;
Chr03	RepeatMasker	Transposon	666149248	666149292	412	+	.	ID=TE0347379;Target=LTR_FINDER_scaffold4186_496_ltr 6731 6886;Class=LINE/L1;PercDiv=13.1;PercDel=3.6;PercIns=2.0;
Chr03	RepeatMasker	Transposon	666149210	666149247	544	-	.	ID=TE0347380;Target=LTR_FINDER_scaffold3936_323_ltr 16676 16751;Class=LINE/L1;PercDiv=10.1;PercDel=0.5;PercIns=2.4;
Chr03	RepeatMasker	Transposon	666149108	666149209	478	-	.	ID=TE0347381;Target=peo26_452 40 142;Class=LTR/Gypsy/del;PercDiv=5.9;PercDel=1.0;PercIns=0.0;
Chr03	RepeatMasker	Transposon	666145743	666148801	20906	-	.	ID=TE0347382;Target=LTR_FINDER_scaffold1500_543_ltr 2498 5573;Class=LINE/L1;PercDiv=5.0;PercDel=2.5;PercIns=1.9;
Chr03	RepeatMasker	Transposon	666144819	666144907	1139	+	.	ID=TE0347383;Target=LTR_FINDER_scaffold1822_266_ltr 4153 4764;Class=LINE/L1;PercDiv=18.0;PercDel=5.1;PercIns=8.2;
Chr03	RepeatMasker	Transposon	666143140	666144691	2998	+	.	ID=TE0347384;Target=peo43_582 13256 14773;Class=LTR/Gypsy/del;PercDiv=21.1;PercDel=5.2;PercIns=7.6;
Chr03	RepeatMasker	Transposon	666142447	666143513	4888	-	.	ID=TE0347385;Target=peo24_687 2985 4052;Class=LTR/Gypsy/del;PercDiv=15.4;PercDel=3.1;PercIns=3.0;
Chr03	RepeatMasker	Transposon	666140618	666141946	10435	+	.	ID=TE0347394;Target=LTR_FINDER_scaffold14626_9_ltr 1335 2670;Class=LINE/L1;PercDiv=3.5;PercDel=0.7;PercIns=0.1;
Chr03	RepeatMasker	Transposon	666137704	666140640	24551	+	.	ID=TE0347395;Target=LTR_FINDER_scaffold14626_9_ltr 4428 7370;Class=LINE/L1;PercDiv=3.5;PercDel=0.4;PercIns=0.2;
Chr03	RepeatMasker	Transposon	666133675	666137724	31348	-	.	ID=TE0347396;Target=LTR_FINDER_scaffold21765_3_ltr 14 4069;Class=LINE/L2;PercDiv=4.6;PercDel=0.6;PercIns=0.4;
Chr03	RepeatMasker	Transposon	666131787	666133731	2713	+	.	ID=TE0347397;Target=peo13_458 12621 14462;Class=LTR/Gypsy/del;PercDiv=15.9;PercDel=5.3;PercIns=9.4;
Chr03	RepeatMasker	Transposon	666130570	666130600	2094	+	.	ID=TE0347398;Target=peo69_611 1047 1184;Class=LTR/Gypsy/del;PercDiv=8.9;PercDel=1.9;PercIns=7.4;
Chr03	RepeatMasker	Transposon	666130531	666130569	1192	+	.	ID=TE0347399;Target=peo65_312 8918 9164;Class=LTR/Copia/pCretro;PercDiv=8.6;PercDel=2.2;PercIns=1.4;
Chr03	RepeatMasker	Transposon	666130221	666130530	2118	+	.	ID=TE0347400;Target=peo56_113 2312 2617;Class=LTR/Copia/copia;PercDiv=1.6;PercDel=0.7;PercIns=2.0;
Chr03	RepeatMasker	Transposon	666130204	666130220	1192	+	.	ID=TE0347401;Target=peo65_312 8796 8917;Class=LTR/Copia/pCretro;PercDiv=8.6;PercDel=2.2;PercIns=1.4;
Chr03	RepeatMasker	Transposon	666130153	666130203	2094	+	.	ID=TE0347402;Target=peo69_611 804 1046;Class=LTR/Gypsy/del;PercDiv=8.9;PercDel=1.9;PercIns=7.4;
Chr03	RepeatMasker	Transposon	666130051	666130100	571	-	.	ID=TE0347403;Target=peo84_695 139 266;Class=LTR/Gypsy/del;PercDiv=11.4;PercDel=4.5;PercIns=4.4;
Chr03	RepeatMasker	Transposon	666129318	666129760	1903	-	.	ID=TE0347404;Target=peo12_552 1903 2336;Class=LTR/Gypsy/del;PercDiv=20.8;PercDel=1.1;PercIns=3.2;
Chr03	RepeatMasker	Transposon	666128803	666128861	953	+	.	ID=TE0347405;Target=peo50_328 5730 5877;Class=LTR/Gypsy/del;PercDiv=4.1;PercDel=0.6;PercIns=0.1;
Chr03	RepeatMasker	Transposon	666128613	666128802	1356	-	.	ID=TE0347406;Target=peo19_704 10078 10265;Class=LTR/Gypsy/del;PercDiv=2.1;PercDel=0.0;PercIns=1.1;
Chr03	RepeatMasker	Transposon	666128589	666128612	953	+	.	ID=TE0347407;Target=peo50_328 5664 5729;Class=LTR/Gypsy/del;PercDiv=4.1;PercDel=0.6;PercIns=0.1;
Chr03	RepeatMasker	Transposon	666127697	666127754	273	-	.	ID=TE0347408;Target=LTR_FINDER_scaffold22475_3_ltr 2766 2825;Class=DNA/CMC-EnSpm;PercDiv=12.1;PercDel=3.5;PercIns=0.0;
Chr03	RepeatMasker	Transposon	666127489	666127721	675	-	.	ID=TE0347409;Target=peo26_691 10643 10874;Class=LTR/Gypsy/del;PercDiv=21.6;PercDel=0.4;PercIns=0.9;
Chr03	RepeatMasker	Transposon	666127467	666127510	3469	-	.	ID=TE0347410;Target=peo21_386 2872 3847;Class=LTR/Gypsy/del;PercDiv=10.5;PercDel=4.7;PercIns=4.8;
Chr03	RepeatMasker	Transposon	666127251	666127466	911	+	.	ID=TE0347411;Target=peo21_499 7319 7841;Class=LTR/Gypsy/del;PercDiv=17.9;PercDel=5.8;PercIns=5.7;
Chr03	RepeatMasker	Transposon	666126827	666127250	909	-	.	ID=TE0347412;Target=LTR_FINDER_scaffold99_310_ltr 302 734;Class=LINE/L1;PercDiv=18.2;PercDel=5.2;PercIns=3.0;
Chr03	RepeatMasker	Transposon	666126935	666127115	1231	-	.	ID=TE0347413;Target=LTR_FINDER_scaffold1822_266_ltr 4762 4938;Class=LINE/L1;PercDiv=2.3;PercDel=0.0;PercIns=2.3;
Chr03	RepeatMasker	Transposon	666126415	666126668	393	+	.	ID=TE0347414;Target=peo50_328 1 211;Class=LTR/Gypsy/del;PercDiv=11.1;PercDel=2.8;PercIns=12.8;
Chr03	RepeatMasker	Transposon	666125707	666126616	3288	+	.	ID=TE0347415;Target=peo47_502 1 885;Class=LTR/Gypsy/tat;PercDiv=9.5;PercDel=4.2;PercIns=7.1;
Chr03	RepeatMasker	Transposon	666125638	666125683	3469	-	.	ID=TE0347416;Target=peo21_386 3848 4935;Class=LTR/Gypsy/del;PercDiv=10.5;PercDel=4.7;PercIns=4.8;
Chr03	RepeatMasker	Transposon	666124814	666124861	696	-	.	ID=TE0347417;Target=peo57_481 11005 11280;Class=LTR/Gypsy/del;PercDiv=26.0;PercDel=8.1;PercIns=3.8;
Chr03	RepeatMasker	Transposon	666124415	666124813	1065	-	.	ID=TE0347418;Target=peo60_482 1605 1992;Class=LTR/Gypsy/tat;PercDiv=20.6;PercDel=3.3;PercIns=6.2;
Chr03	RepeatMasker	Transposon	666124378	666124414	696	-	.	ID=TE0347419;Target=peo57_481 11281 11508;Class=LTR/Gypsy/del;PercDiv=26.0;PercDel=8.1;PercIns=3.8;
Chr03	RepeatMasker	Transposon	666123281	666124231	2638	-	.	ID=TE0347420;Target=peo60_482 2114 3058;Class=LTR/Gypsy/tat;PercDiv=22.9;PercDel=4.6;PercIns=5.3;
Chr03	RepeatMasker	Transposon	666122028	666122854	3718	-	.	ID=TE0347421;Target=peo57_481 12745 13599;Class=LTR/Gypsy/del;PercDiv=14.5;PercDel=6.0;PercIns=2.6;
Chr03	RepeatMasker	Transposon	666121407	666121474	285	-	.	ID=TE0347422;Target=peo75_339 9755 9820;Class=LTR/Gypsy/del;PercDiv=16.9;PercDel=1.5;PercIns=4.5;
Chr03	RepeatMasker	Transposon	666121025	666121200	774	+	.	ID=TE0347423;Target=peo36_386 10101 10237;Class=LTR/Gypsy/del;PercDiv=5.3;PercDel=4.0;PercIns=4.6;
Chr03	RepeatMasker	Transposon	666119781	666120182	1019	-	.	ID=TE0347424;Target=peo60_482 1601 1992;Class=LTR/Gypsy/tat;PercDiv=21.2;PercDel=3.5;PercIns=6.1;
Chr03	RepeatMasker	Transposon	666118649	666119518	2455	-	.	ID=TE0347425;Target=peo60_482 2204 3058;Class=LTR/Gypsy/tat;PercDiv=23.4;PercDel=3.3;PercIns=5.2;
Chr03	RepeatMasker	Transposon	666107235	666118029	77273	-	.	ID=TE0347426;Target=peo2_412 928 11723;Class=LTR/Gypsy/del;PercDiv=9.0;PercDel=0.7;PercIns=0.7;
Chr03	RepeatMasker	Transposon	666106980	666107051	383	-	.	ID=TE0347427;Target=peo52_559 17 285;Class=LTR/Gypsy/del;PercDiv=18.3;PercDel=5.9;PercIns=5.0;
Chr03	RepeatMasker	Transposon	666106446	666106979	732	-	.	ID=TE0347428;Target=peo47_502 3103 3417;Class=LTR/Gypsy/tat;PercDiv=20.6;PercDel=2.4;PercIns=9.8;
Chr03	RepeatMasker	Transposon	666104978	666105909	4255	-	.	ID=TE0347429;Target=peo56_10 12734 13640;Class=LTR/Gypsy/del;PercDiv=15.3;PercDel=3.1;PercIns=2.8;
Chr03	RepeatMasker	Transposon	666100282	666102468	13717	-	.	ID=TE0347430;Target=rnd-3_family-459 20 2235;Class=LTR/Gypsy;PercDiv=12.7;PercDel=3.0;PercIns=1.7;
Chr03	RepeatMasker	Transposon	666093462	666100254	47369	-	.	ID=TE0347431;Target=rnd-3_family-459 1499 8292;Class=LTR/Gypsy;PercDiv=12.2;PercDel=0.2;PercIns=0.2;
Chr03	RepeatMasker	Transposon	666090790	666091234	1433	+	.	ID=TE0347432;Target=peo57_481 800 1411;Class=LTR/Gypsy/del;PercDiv=21.9;PercDel=1.1;PercIns=2.0;
Chr03	RepeatMasker	Transposon	666089468	666089502	592	-	.	ID=TE0347433;Target=peo61_91 7224 7319;Class=LTR/Gypsy/del;PercDiv=6.3;PercDel=4.9;PercIns=0.0;
Chr03	RepeatMasker	Transposon	666089339	666089467	709	+	.	ID=TE0347434;Target=peo87_417 3149 3260;Class=LTR/Gypsy/del;PercDiv=2.3;PercDel=0.8;PercIns=0.0;
Chr03	RepeatMasker	Transposon	666089320	666089338	592	-	.	ID=TE0347435;Target=peo61_91 7320 7378;Class=LTR/Gypsy/del;PercDiv=6.3;PercDel=4.9;PercIns=0.0;
Chr03	RepeatMasker	Transposon	666087961	666088060	327	+	.	ID=TE0347436;Target=peo57_481 1301 1401;Class=LTR/Gypsy/del;PercDiv=24.2;PercDel=2.0;PercIns=1.0;
Chr03	RepeatMasker	Transposon	666084980	666085173	362	+	.	ID=TE0347437;Target=peo31_212 559 752;Class=LTR/Gypsy/del;PercDiv=29.1;PercDel=2.6;PercIns=2.6;
Chr03	RepeatMasker	Transposon	666084148	666084343	730	-	.	ID=TE0347438;Target=peo17_487 13379 13587;Class=LTR/Gypsy/del;PercDiv=11.3;PercDel=7.7;PercIns=1.0;
Chr03	RepeatMasker	Transposon	666079726	666079903	256	-	.	ID=TE0347439;Target=peo71_341 3622 3798;Class=LTR/Gypsy/del;PercDiv=15.9;PercDel=3.9;PercIns=4.5;
Chr03	RepeatMasker	Transposon	666076627	666076848	797	+	.	ID=TE0347440;Target=peo51_459 1 218;Class=LTR/Gypsy/del;PercDiv=11.8;PercDel=2.2;PercIns=4.1;
Chr03	RepeatMasker	Transposon	666076360	666076626	2170	-	.	ID=TE0347441;Target=peo44_647 13491 13732;Class=LTR/Gypsy/del;PercDiv=6.4;PercDel=8.2;PercIns=0.5;
Chr03	RepeatMasker	Transposon	666075139	666075195	249	+	.	ID=TE0347442;Target=peo37_440 4313 4371;Class=LTR/Gypsy/del;PercDiv=15.8;PercDel=3.5;PercIns=0.0;
Chr03	RepeatMasker	Transposon	666073558	666073898	446	+	.	ID=TE0347443;Target=peo57_481 1176 1372;Class=LTR/Gypsy/del;PercDiv=19.9;PercDel=18.8;PercIns=0.3;
Chr03	RepeatMasker	Transposon	666069588	666069606	787	+	.	ID=TE0347444;Target=peo30_282 2460 2563;Class=LTR/Copia/copia;PercDiv=22.5;PercDel=16.1;PercIns=0.3;
Chr03	RepeatMasker	Transposon	666069384	666069587	1029	-	.	ID=TE0347445;Target=peo47_336 4269 4480;Class=LTR/Gypsy/tat;PercDiv=16.5;PercDel=5.9;PercIns=1.9;
Chr03	RepeatMasker	Transposon	666069353	666069383	787	+	.	ID=TE0347446;Target=peo30_282 2270 2459;Class=LTR/Copia/copia;PercDiv=22.5;PercDel=16.1;PercIns=0.3;
Chr03	RepeatMasker	Transposon	666068061	666069348	5100	+	.	ID=TE0347447;Target=LTR_FINDER_scaffold10671_51_ltr 5472 6692;Class=DNA/CMC-EnSpm;PercDiv=20.2;PercDel=2.3;PercIns=5.7;
Chr03	RepeatMasker	Transposon	666067488	666067927	1379	-	.	ID=TE0347448;Target=LTR_FINDER_scaffold16451_4_ltr 26 270;Class=DNA/CMC-EnSpm;PercDiv=15.7;PercDel=4.3;PercIns=9.0;
Chr03	RepeatMasker	Transposon	666067337	666067487	815	-	.	ID=TE0347449;Target=peo95_163 312 466;Class=LTR/Gypsy/crm;PercDiv=6.5;PercDel=3.0;PercIns=1.5;
Chr03	RepeatMasker	Transposon	666067205	666067336	750	+	.	ID=TE0347450;Target=peo72_137 14858 14989;Class=LTR/Copia/tork;PercDiv=1.5;PercDel=0.8;PercIns=0.8;
Chr03	RepeatMasker	Transposon	666061211	666065325	25077	-	.	ID=TE0347451;Target=LTR_FINDER_scaffold9652_113_ltr 10802 14929;Class=DNA/CMC-EnSpm;PercDiv=11.3;PercDel=2.6;PercIns=2.3;
Chr03	RepeatMasker	Transposon	666060089	666060865	3495	-	.	ID=TE0347452;Target=peo50_696 2844 3666;Class=LTR/Gypsy/crm;PercDiv=15.2;PercDel=9.8;PercIns=3.6;
Chr03	RepeatMasker	Transposon	666059815	666059982	386	-	.	ID=TE0347453;Target=peo34_457 6836 6991;Class=LTR/Gypsy/crm;PercDiv=27.0;PercDel=1.8;PercIns=9.6;
Chr03	RepeatMasker	Transposon	666059112	666059544	1725	-	.	ID=TE0347454;Target=peo34_457 7295 7734;Class=LTR/Gypsy/crm;PercDiv=24.1;PercDel=1.9;PercIns=0.2;
Chr03	RepeatMasker	Transposon	666058242	666058627	2135	+	.	ID=TE0347455;Target=peo45_442 4857 5249;Class=LTR/Gypsy/crm;PercDiv=11.3;PercDel=3.1;PercIns=1.3;
Chr03	RepeatMasker	Transposon	666057607	666057985	2295	-	.	ID=TE0347456;Target=peo30_282 6273 6665;Class=LTR/Copia/copia;PercDiv=13.0;PercDel=4.0;PercIns=0.2;
Chr03	RepeatMasker	Transposon	666057507	666057606	413	-	.	ID=TE0347457;Target=LTR_FINDER_scaffold28098_6_ltr 10286 10373;Class=DNA/CMC-EnSpm;PercDiv=22.7;PercDel=0.2;PercIns=0.1;
Chr03	RepeatMasker	Transposon	666056607	666056665	269	-	.	ID=TE0347458;Target=LTR_FINDER_scaffold28098_6_ltr 10366 10423;Class=DNA/CMC-EnSpm;PercDiv=13.8;PercDel=0.0;PercIns=1.7;
Chr03	RepeatMasker	Transposon	666055333	666055500	630	+	.	ID=TE0347459;Target=LTR_FINDER_scaffold28098_6_ltr 10282 10447;Class=DNA/CMC-EnSpm;PercDiv=17.1;PercDel=1.2;PercIns=2.4;
Chr03	RepeatMasker	Transposon	666054472	666054929	3449	-	.	ID=TE0347460;Target=LTR_FINDER_scaffold7029_149_ltr 11439 11894;Class=DNA/CMC-EnSpm;PercDiv=8.3;PercDel=0.0;PercIns=0.4;
Chr03	RepeatMasker	Transposon	666054019	666054119	394	+	.	ID=TE0347461;Target=peo89_138 230 329;Class=LTR/Gypsy/crm;PercDiv=25.0;PercDel=0.0;PercIns=1.0;
Chr03	RepeatMasker	Transposon	666053469	666053621	415	-	.	ID=TE0347462;Target=LTR_FINDER_scaffold10671_51_ltr 4082 4232;Class=DNA/CMC-EnSpm;PercDiv=26.7;PercDel=0.7;PercIns=2.0;
Chr03	RepeatMasker	Transposon	666052630	666052682	349	-	.	ID=TE0347463;Target=LTR_FINDER_scaffold16451_8_ltr 17762 17954;Class=DNA/CMC-EnSpm;PercDiv=11.2;PercDel=8.3;PercIns=1.6;
Chr03	RepeatMasker	Transposon	666052491	666052586	518	+	.	ID=TE0347464;Target=peo91_244 10650 10745;Class=LTR/Gypsy/crm;PercDiv=3.1;PercDel=0.0;PercIns=0.0;
Chr03	RepeatMasker	Transposon	666051290	666051373	489	+	.	ID=TE0347465;Target=peo87_28 6092 6717;Class=LTR/Gypsy/crm;PercDiv=19.4;PercDel=4.0;PercIns=6.7;
Chr03	RepeatMasker	Transposon	666050732	666051289	1232	-	.	ID=TE0347466;Target=peo91_244 9518 10075;Class=LTR/Gypsy/crm;PercDiv=17.0;PercDel=6.3;PercIns=6.3;
Chr03	RepeatMasker	Transposon	666050207	666050797	2133	+	.	ID=TE0347467;Target=peo32_715 5833 6425;Class=LTR/Gypsy/tat;PercDiv=19.6;PercDel=3.9;PercIns=3.5;
Chr03	RepeatMasker	Transposon	666049271	666050189	4255	-	.	ID=TE0347468;Target=peo10_240 7124 8047;Class=LTR/Gypsy/crm;PercDiv=14.6;PercDel=3.8;PercIns=3.2;
Chr03	RepeatMasker	Transposon	666048806	666048948	606	-	.	ID=TE0347469;Target=LTR_FINDER_scaffold28098_6_ltr 10285 10425;Class=DNA/CMC-EnSpm;PercDiv=18.4;PercDel=0.0;PercIns=1.4;
Chr03	RepeatMasker	Transposon	666048339	666048481	588	-	.	ID=TE0347470;Target=LTR_FINDER_scaffold28098_6_ltr 10285 10425;Class=DNA/CMC-EnSpm;PercDiv=19.1;PercDel=0.0;PercIns=1.4;
Chr03	RepeatMasker	Transposon	666047861	666048003	620	-	.	ID=TE0347471;Target=LTR_FINDER_scaffold28098_6_ltr 10285 10425;Class=DNA/CMC-EnSpm;PercDiv=17.7;PercDel=0.0;PercIns=1.4;
Chr03	RepeatMasker	Transposon	666047383	666047525	588	-	.	ID=TE0347472;Target=LTR_FINDER_scaffold28098_6_ltr 10285 10425;Class=DNA/CMC-EnSpm;PercDiv=19.1;PercDel=0.0;PercIns=1.4;
Chr03	RepeatMasker	Transposon	666046907	666047047	512	-	.	ID=TE0347473;Target=LTR_FINDER_scaffold28098_6_ltr 10285 10423;Class=DNA/CMC-EnSpm;PercDiv=20.9;PercDel=0.0;PercIns=1.4;
Chr03	RepeatMasker	Transposon	666046428	666046571	651	-	.	ID=TE0347474;Target=LTR_FINDER_scaffold28098_6_ltr 10285 10425;Class=DNA/CMC-EnSpm;PercDiv=16.3;PercDel=0.0;PercIns=2.1;
Chr03	RepeatMasker	Transposon	666044740	666044890	747	+	.	ID=TE0347475;Target=peo87_664 7504 7654;Class=LTR/Copia/tork;PercDiv=19.9;PercDel=0.0;PercIns=0.0;
Chr03	RepeatMasker	Transposon	666043490	666043524	335	-	.	ID=TE0347476;Target=LTR_FINDER_scaffold7029_149_ltr 91 157;Class=DNA/CMC-EnSpm;PercDiv=17.6;PercDel=2.8;PercIns=0.6;
Chr03	RepeatMasker	Transposon	666042994	666043430	3095	-	.	ID=TE0347477;Target=peo83_319 3332 3784;Class=LTR/Copia/tork;PercDiv=8.5;PercDel=4.1;PercIns=0.4;
Chr03	RepeatMasker	Transposon	666037373	666038157	1915	+	.	ID=TE0347478;Target=peo42_156 2624 3421;Class=LTR/Gypsy/crm;PercDiv=24.8;PercDel=6.8;PercIns=5.0;
Chr03	RepeatMasker	Transposon	666035475	666035572	282	-	.	ID=TE0347479;Target=peo48_63 14153 14251;Class=LTR/Copia/retrofit;PercDiv=25.8;PercDel=2.0;PercIns=1.0;
Chr03	RepeatMasker	Transposon	666034884	666035468	2662	+	.	ID=TE0347480;Target=peo87_664 9848 10367;Class=LTR/Copia/tork;PercDiv=12.1;PercDel=6.1;PercIns=4.8;
Chr03	RepeatMasker	Transposon	666032259	666034594	17359	+	.	ID=TE0347481;Target=rnd-5_family-3164 392 2715;Class=LTR/Copia;PercDiv=5.9;PercDel=1.3;PercIns=1.9;
Chr03	RepeatMasker	Transposon	666031773	666031996	1292	+	.	ID=TE0347482;Target=peo74_131 8975 9190;Class=LTR/Other/badnavirus;PercDiv=9.3;PercDel=0.5;PercIns=4.2;
Chr03	RepeatMasker	Transposon	666031632	666031771	438	-	.	ID=TE0347483;Target=peo53_121 1257 1400;Class=LTR/Gypsy/crm;PercDiv=24.6;PercDel=4.3;PercIns=1.4;
Chr03	RepeatMasker	Transposon	666031110	666031523	1787	-	.	ID=TE0347484;Target=peo64_183 9649 10051;Class=LTR/Copia/tork;PercDiv=11.7;PercDel=6.5;PercIns=9.4;
Chr03	RepeatMasker	Transposon	666030901	666030976	266	-	.	ID=TE0347485;Target=peo53_121 1488 1562;Class=LTR/Gypsy/crm;PercDiv=25.3;PercDel=0.0;PercIns=1.3;
Chr03	RepeatMasker	Transposon	666029854	666030010	571	+	.	ID=TE0347486;Target=peo5_166 4018 4192;Class=LTR/Gypsy/crm;PercDiv=20.0;PercDel=12.7;PercIns=1.1;
Chr03	RepeatMasker	Transposon	666025101	666028704	17753	-	.	ID=TE0347487;Target=peo31_192 1 4348;Class=LTR/Gypsy/crm;PercDiv=7.5;PercDel=1.2;PercIns=1.2;
Chr03	RepeatMasker	Transposon	666019726	666024147	35155	+	.	ID=TE0347488;Target=peo99_57 1 4321;Class=LTR/Copia/1731;PercDiv=4.0;PercDel=0.1;PercIns=2.4;
Chr03	RepeatMasker	Transposon	666018121	666019725	12494	-	.	ID=TE0347489;Target=peo32_168 2619 4265;Class=LTR/Gypsy/crm;PercDiv=5.1;PercDel=3.2;PercIns=0.6;
Chr03	RepeatMasker	Transposon	666017619	666017735	250	+	.	ID=TE0347490;Target=LTR_FINDER_scaffold2480_2_ltr 1090 1191;Class=DNA/CMC-EnSpm;PercDiv=22.3;PercDel=0.8;PercIns=15.7;
Chr03	RepeatMasker	Transposon	666017313	666017411	287	+	.	ID=TE0347491;Target=peo48_63 12924 13017;Class=LTR/Copia/retrofit;PercDiv=21.8;PercDel=2.0;PercIns=7.5;
Chr03	RepeatMasker	Transposon	666017165	666017210	234	-	.	ID=TE0347492;Target=peo67_244 2067 2110;Class=LTR/Gypsy/crm;PercDiv=18.2;PercDel=0.0;PercIns=4.5;
Chr03	RepeatMasker	Transposon	666016603	666016849	1366	-	.	ID=TE0347493;Target=peo32_168 4073 4265;Class=LTR/Gypsy/crm;PercDiv=4.7;PercDel=0.8;PercIns=0.8;
Chr03	RepeatMasker	Transposon	666015779	666015867	295	+	.	ID=TE0347494;Target=peo48_63 10324 10409;Class=LTR/Copia/retrofit;PercDiv=23.6;PercDel=1.1;PercIns=4.7;
Chr03	RepeatMasker	Transposon	666015630	666015675	234	-	.	ID=TE0347495;Target=peo67_244 2067 2110;Class=LTR/Gypsy/crm;PercDiv=18.2;PercDel=0.0;PercIns=4.5;
Chr03	RepeatMasker	Transposon	666014825	666015064	970	+	.	ID=TE0347496;Target=peo19_373 122 370;Class=LTR/Gypsy/crm;PercDiv=16.1;PercDel=7.9;PercIns=4.0;
Chr03	RepeatMasker	Transposon	666014418	666014543	630	+	.	ID=TE0347497;Target=peo19_373 2075 2200;Class=LTR/Gypsy/crm;PercDiv=15.4;PercDel=2.4;PercIns=2.4;
Chr03	RepeatMasker	Transposon	666014316	666014404	338	-	.	ID=TE0347498;Target=peo5_166 5576 5653;Class=LTR/Gypsy/crm;PercDiv=11.9;PercDel=3.4;PercIns=5.8;
Chr03	RepeatMasker	Transposon	666014299	666014315	308	+	.	ID=TE0347499;Target=peo99_478 3591 3693;Class=LTR/Gypsy/crm;PercDiv=15.5;PercDel=0.0;PercIns=2.9;
Chr03	RepeatMasker	Transposon	666004988	666005041	255	+	.	ID=TE0347500;Target=peo8_131 7054 7109;Class=LTR/Gypsy/crm;PercDiv=20.4;PercDel=3.7;PercIns=0.0;
Chr03	RepeatMasker	Transposon	666004063	666004116	236	+	.	ID=TE0347501;Target=peo8_131 7054 7109;Class=LTR/Gypsy/crm;PercDiv=22.2;PercDel=3.7;PercIns=0.0;
Chr03	RepeatMasker	Transposon	665997376	665998944	10710	-	.	ID=TE0347502;Target=rnd-4_family-55 1 1572;Class=LTR/Gypsy;PercDiv=9.3;PercDel=1.8;PercIns=1.6;
Chr03	RepeatMasker	Transposon	665995651	665997240	12492	-	.	ID=TE0347503;Target=rnd-5_family-340 635 2245;Class=LTR/Gypsy;PercDiv=6.9;PercDel=1.4;PercIns=0.1;
Chr03	RepeatMasker	Transposon	665995220	665995562	2361	-	.	ID=TE0347504;Target=rnd-4_family-55 250 603;Class=LTR/Gypsy;PercDiv=8.4;PercDel=3.2;PercIns=0.0;
Chr03	RepeatMasker	Transposon	665992087	665992228	393	+	.	ID=TE0347505;Target=peo2_143 65 132;Class=LTR/Gypsy/del;PercDiv=19.5;PercDel=5.1;PercIns=1.6;
Chr03	RepeatMasker	Transposon	665991955	665992086	500	-	.	ID=TE0347506;Target=LTR_FINDER_scaffold1662_89_ltr 493 621;Class=LINE/L1;PercDiv=14.3;PercDel=2.3;PercIns=4.7;
Chr03	RepeatMasker	Transposon	665991624	665991875	1724	+	.	ID=TE0347507;Target=peo60_404 2258 2509;Class=LTR/Copia/oryco;PercDiv=9.6;PercDel=0.4;PercIns=0.4;
Chr03	RepeatMasker	Transposon	665987794	665991637	26830	-	.	ID=TE0347508;Target=peo50_443 2935 9825;Class=LTR/Gypsy/del;PercDiv=6.2;PercDel=0.6;PercIns=0.8;
Chr03	RepeatMasker	Transposon	665984942	665987793	13372	-	.	ID=TE0347509;Target=LTR_FINDER_scaffold2594_221_ltr 7315 10248;Class=DNA/PIF-Harbinger;PercDiv=11.9;PercDel=4.0;PercIns=4.4;
Chr03	RepeatMasker	Transposon	665984805	665984880	477	-	.	ID=TE0347510;Target=LTR_FINDER_scaffold18031_8_ltr 8136 8211;Class=LINE/L1;PercDiv=2.6;PercDel=0.0;PercIns=0.0;
Chr03	RepeatMasker	Transposon	665984742	665984804	464	-	.	ID=TE0347511;Target=peo35_624 752 839;Class=LTR/Gypsy/del;PercDiv=21.0;PercDel=1.1;PercIns=8.9;
Chr03	RepeatMasker	Transposon	665984645	665984731	396	-	.	ID=TE0347512;Target=LTR_FINDER_scaffold3842_777_ltr 8033 8119;Class=LINE/RTE-BovB;PercDiv=16.1;PercDel=0.0;PercIns=0.0;
Chr03	RepeatMasker	Transposon	665984578	665984644	464	-	.	ID=TE0347513;Target=peo35_624 840 939;Class=LTR/Gypsy/del;PercDiv=21.0;PercDel=1.1;PercIns=8.9;
Chr03	RepeatMasker	Transposon	665983684	665983832	427	-	.	ID=TE0347514;Target=peo34_368 2112 2261;Class=LTR/Gypsy/crm;PercDiv=17.9;PercDel=6.7;PercIns=6.0;
Chr03	RepeatMasker	Transposon	665983532	665983637	261	+	.	ID=TE0347515;Target=peo82_534 5093 5193;Class=LTR/Gypsy/crm;PercDiv=22.3;PercDel=1.9;PercIns=6.9;
Chr03	RepeatMasker	Transposon	665982582	665982835	576	-	.	ID=TE0347516;Target=LTR_FINDER_scaffold3842_777_ltr 4878 5364;Class=LINE/RTE-BovB;PercDiv=24.3;PercDel=2.7;PercIns=2.0;
Chr03	RepeatMasker	Transposon	665982105	665982218	511	-	.	ID=TE0347517;Target=peo60_404 2016 2126;Class=LTR/Copia/oryco;PercDiv=12.6;PercDel=0.0;PercIns=2.7;
Chr03	RepeatMasker	Transposon	665978840	665980999	13390	-	.	ID=TE0347518;Target=peo92_327 392 2575;Class=LTR/Gypsy/crm;PercDiv=12.8;PercDel=2.7;PercIns=1.6;
Chr03	RepeatMasker	Transposon	665975864	665976173	1044	-	.	ID=TE0347519;Target=peo60_404 1817 2139;Class=LTR/Copia/oryco;PercDiv=19.6;PercDel=9.0;PercIns=4.6;
Chr03	RepeatMasker	Transposon	665975392	665975608	1079	-	.	ID=TE0347520;Target=peo7_269 1 209;Class=LTR/Gypsy/crm;PercDiv=11.0;PercDel=3.5;PercIns=0.9;
Chr03	RepeatMasker	Transposon	665974823	665974842	380	+	.	ID=TE0347521;Target=peo35_203 9790 9866;Class=LTR/Gypsy/del;PercDiv=10.8;PercDel=2.1;PercIns=5.4;
Chr03	RepeatMasker	Transposon	665974731	665974822	331	-	.	ID=TE0347522;Target=peo11_691 14240 14331;Class=LTR/Gypsy/athila;PercDiv=14.3;PercDel=1.1;PercIns=1.1;
Chr03	RepeatMasker	Transposon	665973176	665973202	756	-	.	ID=TE0347523;Target=peo10_290 9685 9765;Class=LTR/Gypsy/del;PercDiv=11.7;PercDel=1.0;PercIns=1.4;
Chr03	RepeatMasker	Transposon	665973015	665973175	914	+	.	ID=TE0347524;Target=LTR_FINDER_scaffold9368_135_ltr 4952 5112;Class=LINE/L1;PercDiv=8.7;PercDel=0.0;PercIns=0.0;
Chr03	RepeatMasker	Transposon	665972983	665973014	756	-	.	ID=TE0347525;Target=peo10_290 9766 9869;Class=LTR/Gypsy/del;PercDiv=11.7;PercDel=1.0;PercIns=1.4;
Chr03	RepeatMasker	Transposon	665969411	665969925	2663	+	.	ID=TE0347526;Target=LTR_FINDER_scaffold9368_135_ltr 4658 5181;Class=LINE/L1;PercDiv=9.9;PercDel=1.9;PercIns=0.2;
Chr03	RepeatMasker	Transposon	665968295	665968680	2178	+	.	ID=TE0347527;Target=LTR_FINDER_scaffold9368_135_ltr 3215 3673;Class=LINE/L1;PercDiv=14.5;PercDel=0.8;PercIns=0.8;
Chr03	RepeatMasker	Transposon	665968209	665968294	280	-	.	ID=TE0347528;Target=LTR_FINDER_scaffold18031_8_ltr 8159 8233;Class=LINE/L1;PercDiv=24.4;PercDel=0.0;PercIns=0.0;
Chr03	RepeatMasker	Transposon	665967762	665968024	1137	-	.	ID=TE0347529;Target=peo34_193 1511 1773;Class=LTR/Gypsy/del;PercDiv=17.6;PercDel=2.7;PercIns=2.7;
Chr03	RepeatMasker	Transposon	665966418	665966534	351	-	.	ID=TE0347530;Target=LTR_FINDER_scaffold18031_8_ltr 13908 14014;Class=LINE/L1;PercDiv=16.2;PercDel=0.8;PercIns=10.3;
Chr03	RepeatMasker	Transposon	665965667	665966087	369	-	.	ID=TE0347531;Target=peo8_131 12992 13424;Class=LTR/Gypsy/crm;PercDiv=30.5;PercDel=7.8;PercIns=4.8;
Chr03	RepeatMasker	Transposon	665964245	665964354	409	-	.	ID=TE0347532;Target=peo56_131 5306 5415;Class=LTR/Gypsy/del;PercDiv=8.2;PercDel=0.0;PercIns=0.0;
Chr03	RepeatMasker	Transposon	665963730	665964146	1512	-	.	ID=TE0347533;Target=peo44_161 14107 14512;Class=LTR/Gypsy/crm;PercDiv=16.1;PercDel=5.0;PercIns=7.9;
Chr03	RepeatMasker	Transposon	665963704	665963884	714	-	.	ID=TE0347534;Target=peo35_624 17 194;Class=LTR/Gypsy/del;PercDiv=8.6;PercDel=1.7;PercIns=3.4;
Chr03	RepeatMasker	Transposon	665963612	665963703	775	+	.	ID=TE0347535;Target=LTR_FINDER_scaffold10388_1_ltr 48 496;Class=LINE/L1;PercDiv=13.8;PercDel=6.4;PercIns=3.0;
Chr03	RepeatMasker	Transposon	665956520	665963303	47395	-	.	ID=TE0347536;Target=LTR_FINDER_scaffold18031_8_ltr 1390 8231;Class=LINE/L1;PercDiv=9.2;PercDel=1.4;PercIns=0.6;
Chr03	RepeatMasker	Transposon	665956410	665956654	1050	+	.	ID=TE0347537;Target=peo44_647 1 249;Class=LTR/Gypsy/del;PercDiv=4.5;PercDel=2.5;PercIns=0.8;
Chr03	RepeatMasker	Transposon	665956241	665956409	13457	+	.	ID=TE0347538;Target=LTR_FINDER_scaffold5015_6_ltr 8089 8282;Class=LINE/L1;PercDiv=10.4;PercDel=2.4;PercIns=1.4;
Chr03	RepeatMasker	Transposon	662368414	662369246	8824	-	.	ID=TE0372641;Target=peo25_346 2834 3566;Class=LTR/Gypsy/del;PercDiv=4.0;PercDel=1.5;PercIns=1.9;
Chr03	RepeatMasker	Transposon	662369247	662370448	3582	+	.	ID=TE0372642;Target=peo59_53 1 1281;Class=LTR/Copia/copia;PercDiv=19.3;PercDel=8.5;PercIns=1.8;
Chr03	RepeatMasker	Transposon	662370491	662370548	232	+	.	ID=TE0372643;Target=peo6_169 9060 9110;Class=LTR/Copia/oryco;PercDiv=14.0;PercDel=0.0;PercIns=13.7;
Chr03	RepeatMasker	Transposon	662370592	662371150	2715	+	.	ID=TE0372644;Target=peo59_53 1590 2143;Class=LTR/Copia/copia;PercDiv=12.7;PercDel=3.4;PercIns=4.3;
Chr03	RepeatMasker	Transposon	662375141	662377653	20673	+	.	ID=TE0372645;Target=LTR_FINDER_scaffold9652_113_ltr 2767 5280;Class=DNA/CMC-EnSpm;PercDiv=3.4;PercDel=0.2;PercIns=0.2;
Chr03	RepeatMasker	Transposon	662377654	662382407	37579	+	.	ID=TE0372646;Target=LTR_FINDER_scaffold13501_1_ltr 9994 14754;Class=DNA/CMC-EnSpm;PercDiv=5.0;PercDel=0.9;PercIns=0.8;
Chr03	RepeatMasker	Transposon	662382408	662387290	29870	-	.	ID=TE0372647;Target=peo35_752 1871 6821;Class=LTR/Copia/tork;PercDiv=3.1;PercDel=1.8;PercIns=0.4;
Chr03	RepeatMasker	Transposon	662387525	662387963	2920	-	.	ID=TE0372648;Target=peo92_43 5076 5528;Class=LTR/Copia/tork;PercDiv=8.8;PercDel=7.2;PercIns=0.0;
Chr03	RepeatMasker	Transposon	662389345	662389428	314	+	.	ID=TE0372649;Target=peo87_709 65 130;Class=LTR/Gypsy/del;PercDiv=3.4;PercDel=0.2;PercIns=0.0;
Chr03	RepeatMasker	Transposon	662390228	662390437	980	-	.	ID=TE0372650;Target=peo83_492 7409 7624;Class=LTR/Gypsy/del;PercDiv=1.0;PercDel=0.9;PercIns=5.0;
Chr03	RepeatMasker	Transposon	662392046	662392485	1943	-	.	ID=TE0372651;Target=peo71_570 5786 6210;Class=LTR/Copia/copia;PercDiv=14.5;PercDel=2.3;PercIns=5.9;
Chr03	RepeatMasker	Transposon	662392618	662392843	1025	-	.	ID=TE0372652;Target=peo63_504 16 244;Class=LTR/Gypsy/del;PercDiv=0.9;PercDel=1.3;PercIns=0.0;
Chr03	RepeatMasker	Transposon	662394474	662395069	2003	-	.	ID=TE0372653;Target=peo71_570 5532 6210;Class=LTR/Copia/copia;PercDiv=16.3;PercDel=17.7;PercIns=3.7;
Chr03	RepeatMasker	Transposon	662395079	662395489	2289	-	.	ID=TE0372654;Target=peo48_733 4744 5150;Class=LTR/Copia/copia;PercDiv=17.9;PercDel=0.0;PercIns=1.0;
Chr03	RepeatMasker	Transposon	662397828	662400080	12481	-	.	ID=TE0372655;Target=peo71_570 92 2322;Class=LTR/Copia/copia;PercDiv=13.4;PercDel=2.9;PercIns=2.5;
Chr03	RepeatMasker	Transposon	662403106	662403371	1764	+	.	ID=TE0372656;Target=peo48_733 1 303;Class=LTR/Copia/copia;PercDiv=10.7;PercDel=0.1;PercIns=0.3;
Chr03	RepeatMasker	Transposon	662404506	662408468	31263	+	.	ID=TE0372657;Target=peo48_733 2195 6183;Class=LTR/Copia/copia;PercDiv=5.8;PercDel=1.1;PercIns=0.5;
Chr03	RepeatMasker	Transposon	662410877	662411387	781	+	.	ID=TE0372658;Target=peo87_568 10038 10561;Class=LTR/Gypsy/del;PercDiv=21.2;PercDel=9.4;PercIns=6.7;
Chr03	RepeatMasker	Transposon	662411546	662412569	4338	+	.	ID=TE0372659;Target=peo87_709 9257 10281;Class=LTR/Gypsy/del;PercDiv=23.1;PercDel=2.0;PercIns=1.9;
Chr03	RepeatMasker	Transposon	662412746	662412879	462	+	.	ID=TE0372660;Target=LTR_FINDER_scaffold1025_366_ltr 8354 8456;Class=LINE/L1;PercDiv=7.8;PercDel=0.9;PercIns=3.1;
Chr03	RepeatMasker	Transposon	662413405	662413511	574	-	.	ID=TE0372661;Target=peo63_606 12450 12533;Class=LTR/Gypsy/del;PercDiv=11.0;PercDel=2.1;PercIns=4.3;
Chr03	RepeatMasker	Transposon	662413512	662413617	462	+	.	ID=TE0372662;Target=peo63_606 1 107;Class=LTR/Gypsy/del;PercDiv=4.8;PercDel=1.9;PercIns=0.9;
Chr03	RepeatMasker	Transposon	662414143	662414409	1015	-	.	ID=TE0372663;Target=peo95_454 13560 13775;Class=LTR/Gypsy/del;PercDiv=7.7;PercDel=4.6;PercIns=3.4;
Chr03	RepeatMasker	Transposon	662414650	662415722	3060	+	.	ID=TE0372664;Target=peo87_709 9257 10281;Class=LTR/Gypsy/del;PercDiv=23.7;PercDel=2.7;PercIns=7.5;
Chr03	RepeatMasker	Transposon	662416548	662416571	692	-	.	ID=TE0372665;Target=LTR_FINDER_scaffold1025_366_ltr 9970 10135;Class=LINE/L1;PercDiv=6.7;PercDel=0.6;PercIns=0.6;
Chr03	RepeatMasker	Transposon	662416572	662416713	776	+	.	ID=TE0372666;Target=peo91_94 2 121;Class=LTR/Gypsy/del;PercDiv=2.7;PercDel=0.8;PercIns=3.0;
Chr03	RepeatMasker	Transposon	662418200	662418671	707	-	.	ID=TE0372667;Target=peo52_480 155 676;Class=LTR/Gypsy/del;PercDiv=22.1;PercDel=4.0;PercIns=10.4;
Chr03	RepeatMasker	Transposon	662418684	662418878	505	-	.	ID=TE0372668;Target=peo52_480 330 521;Class=LTR/Gypsy/del;PercDiv=24.2;PercDel=3.1;PercIns=4.7;
Chr03	RepeatMasker	Transposon	662418995	662419072	255	+	.	ID=TE0372669;Target=peo62_690 8403 8476;Class=LTR/Gypsy/del;PercDiv=15.3;PercDel=2.6;PercIns=8.1;
Chr03	RepeatMasker	Transposon	662419073	662419413	486	-	.	ID=TE0372670;Target=rnd-6_family-855 12074 12419;Class=LTR/Gypsy;PercDiv=23.1;PercDel=7.6;PercIns=6.1;
Chr03	RepeatMasker	Transposon	662419524	662419563	236	-	.	ID=TE0372671;Target=LTR_FINDER_scaffold1025_366_ltr 1630 1668;Class=LINE/L1;PercDiv=7.7;PercDel=0.0;PercIns=2.6;
Chr03	RepeatMasker	Transposon	662419740	662420372	863	-	.	ID=TE0372672;Target=LTR_FINDER_scaffold1025_366_ltr 9076 9587;Class=LINE/L1;PercDiv=19.5;PercDel=8.9;PercIns=12.1;
Chr03	RepeatMasker	Transposon	662420812	662421344	2400	+	.	ID=TE0372673;Target=peo63_504 11180 11671;Class=LTR/Gypsy/del;PercDiv=6.2;PercDel=2.4;PercIns=7.5;
Chr03	RepeatMasker	Transposon	662421351	662428763	51038	+	.	ID=TE0372674;Target=peo63_504 1240 8344;Class=LTR/Gypsy/del;PercDiv=6.0;PercDel=0.6;PercIns=4.9;
Chr03	RepeatMasker	Transposon	662428842	662434832	48476	+	.	ID=TE0372675;Target=peo56_618 3616 9579;Class=LTR/Gypsy/del;PercDiv=3.8;PercDel=0.2;PercIns=0.7;
Chr03	RepeatMasker	Transposon	662434860	662435047	753	-	.	ID=TE0372676;Target=peo87_709 1 145;Class=LTR/Gypsy/del;PercDiv=7.9;PercDel=1.6;PercIns=12.8;
Chr03	RepeatMasker	Transposon	662435309	662441810	32276	-	.	ID=TE0372677;Target=LTR_FINDER_scaffold1025_366_ltr 1630 8085;Class=LINE/L1;PercDiv=13.6;PercDel=3.4;PercIns=1.3;
Chr03	RepeatMasker	Transposon	662442016	662442631	1166	-	.	ID=TE0372678;Target=LTR_FINDER_scaffold1025_366_ltr 234 478;Class=LINE/L1;PercDiv=14.4;PercDel=6.6;PercIns=9.3;
Chr03	RepeatMasker	Transposon	662442914	662443172	880	-	.	ID=TE0372679;Target=peo63_504 1 248;Class=LTR/Gypsy/del;PercDiv=6.2;PercDel=1.9;PercIns=6.5;
Chr03	RepeatMasker	Transposon	662443173	662445096	8721	-	.	ID=TE0372680;Target=LTR_FINDER_scaffold1025_366_ltr 6669 9975;Class=LINE/L1;PercDiv=15.8;PercDel=3.1;PercIns=3.3;
Chr03	RepeatMasker	Transposon	662445838	662445952	243	+	.	ID=TE0372681;Target=peo63_504 10459 10572;Class=LTR/Gypsy/del;PercDiv=11.7;PercDel=2.6;PercIns=3.5;
Chr03	RepeatMasker	Transposon	662447380	662448539	2881	-	.	ID=TE0372682;Target=LTR_FINDER_scaffold12031_289_ltr 4596 5209;Class=DNA/CMC-EnSpm;PercDiv=17.1;PercDel=3.5;PercIns=5.8;
Chr03	RepeatMasker	Transposon	662448709	662454578	27151	+	.	ID=TE0372683;Target=LTR_FINDER_scaffold26154_5_ltr 1355 7310;Class=Simple_repeat;PercDiv=14.1;PercDel=4.9;PercIns=3.4;
Chr03	RepeatMasker	Transposon	662454664	662456438	12259	-	.	ID=TE0372684;Target=LTR_FINDER_scaffold16513_88_ltr 1 1775;Class=LINE/L2;PercDiv=8.7;PercDel=0.3;PercIns=0.3;
Chr03	RepeatMasker	Transposon	662461395	662462271	1859	-	.	ID=TE0372685;Target=peo83_705 10581 11449;Class=LTR/Gypsy/del;PercDiv=28.4;PercDel=2.9;PercIns=3.8;
Chr03	RepeatMasker	Transposon	662462259	662462655	2360	+	.	ID=TE0372686;Target=LTR_FINDER_scaffold1295_22_ltr 2405 2800;Class=DNA/CMC-EnSpm;PercDiv=5.1;PercDel=1.8;PercIns=2.0;
Chr03	RepeatMasker	Transposon	662462656	662463086	2923	-	.	ID=TE0372687;Target=peo74_134 5628 6346;Class=LTR/Gypsy/del;PercDiv=12.8;PercDel=3.2;PercIns=2.1;
Chr03	RepeatMasker	Transposon	662464440	662464741	34453	-	.	ID=TE0372688;Target=LTR_FINDER_scaffold3976_224_ltr 5538 5992;Class=DNA/CMC-EnSpm;PercDiv=9.5;PercDel=2.1;PercIns=2.7;
Chr03	RepeatMasker	Transposon	662464742	662468819	26973	-	.	ID=TE0372689;Target=LTR_FINDER_scaffold5062_269_ltr 584 4608;Class=LINE/L1;PercDiv=8.5;PercDel=0.8;PercIns=2.1;
Chr03	RepeatMasker	Transposon	662468820	662472485	34453	-	.	ID=TE0372690;Target=LTR_FINDER_scaffold3976_224_ltr 1 5537;Class=DNA/CMC-EnSpm;PercDiv=9.5;PercDel=2.1;PercIns=2.7;
Chr03	RepeatMasker	Transposon	662475969	662476092	538	-	.	ID=TE0372691;Target=LTR_FINDER_scaffold8822_118_ltr 13687 13804;Class=LINE/L1;PercDiv=16.3;PercDel=0.8;PercIns=5.9;
Chr03	RepeatMasker	Transposon	662476429	662476468	733	+	.	ID=TE0372692;Target=LTR_FINDER_scaffold16779_41_ltr 4504 4545;Class=LINE/L1;PercDiv=18.8;PercDel=2.2;PercIns=1.1;
Chr03	RepeatMasker	Transposon	662476469	662476642	1046	-	.	ID=TE0372693;Target=peo11_82 10199 10344;Class=LTR/Gypsy/del;PercDiv=2.1;PercDel=0.1;PercIns=3.2;
Chr03	RepeatMasker	Transposon	662477402	662477430	656	+	.	ID=TE0372694;Target=peo75_129 12418 12449;Class=LTR/Gypsy/del;PercDiv=7.3;PercDel=2.9;PercIns=0.7;
Chr03	RepeatMasker	Transposon	662477431	662477547	789	-	.	ID=TE0372695;Target=LTR_FINDER_scaffold5770_340_ltr 18197 18309;Class=LINE/L1;PercDiv=2.6;PercDel=0.0;PercIns=3.5;
Chr03	RepeatMasker	Transposon	662477548	662477567	600	-	.	ID=TE0372696;Target=peo24_457 12274 12413;Class=LTR/Gypsy/del;PercDiv=5.9;PercDel=3.6;PercIns=1.4;
Chr03	RepeatMasker	Transposon	662477760	662478735	3532	-	.	ID=TE0372697;Target=LTR_FINDER_scaffold5889_30_ltr 1719 2628;Class=LINE/L1;PercDiv=18.2;PercDel=4.0;PercIns=11.5;
Chr03	RepeatMasker	Transposon	662478641	662479410	2482	-	.	ID=TE0372698;Target=LTR_FINDER_scaffold29985_3_ltr 617 1474;Class=DNA/CMC-EnSpm;PercDiv=15.6;PercDel=14.4;PercIns=2.7;
Chr03	RepeatMasker	Transposon	662479478	662480895	4992	+	.	ID=TE0372699;Target=peo66_458 6416 7722;Class=LTR/Gypsy/del;PercDiv=10.5;PercDel=4.2;PercIns=5.4;
Chr03	RepeatMasker	Transposon	662481929	662482344	2108	-	.	ID=TE0372700;Target=peo23_314 714 1017;Class=LTR/Gypsy/del;PercDiv=5.2;PercDel=1.8;PercIns=2.6;
Chr03	RepeatMasker	Transposon	662482813	662482857	287	-	.	ID=TE0372701;Target=LTR_FINDER_scaffold571_41_ltr 10358 10504;Class=LINE/L1;PercDiv=20.0;PercDel=7.5;PercIns=11.1;
Chr03	RepeatMasker	Transposon	662482858	662482884	321	-	.	ID=TE0372702;Target=LTR_FINDER_scaffold12580_15_ltr 5004 5112;Class=LINE/L2;PercDiv=15.0;PercDel=2.3;PercIns=24.8;
Chr03	RepeatMasker	Transposon	662482898	662483249	13135	-	.	ID=TE0372703;Target=peo100_637 14594 14952;Class=LTR/Gypsy/del;PercDiv=5.6;PercDel=7.0;PercIns=3.0;
Chr03	RepeatMasker	Transposon	662483250	662483704	1419	-	.	ID=TE0372704;Target=LTR_FINDER_scaffold6492_514_ltr 12939 13351;Class=LINE/L1;PercDiv=11.3;PercDel=0.7;PercIns=10.9;
Chr03	RepeatMasker	Transposon	662483705	662485923	13135	-	.	ID=TE0372705;Target=peo100_637 12328 14593;Class=LTR/Gypsy/del;PercDiv=5.6;PercDel=7.0;PercIns=3.0;
Chr03	RepeatMasker	Transposon	662485726	662486127	866	-	.	ID=TE0372706;Target=LTR_FINDER_scaffold5889_30_ltr 336 595;Class=LINE/L1;PercDiv=10.8;PercDel=9.3;PercIns=9.0;
Chr03	RepeatMasker	Transposon	662486101	662486483	1214	-	.	ID=TE0372707;Target=LTR_FINDER_scaffold5889_30_ltr 1724 2132;Class=LINE/L1;PercDiv=19.0;PercDel=10.7;PercIns=3.7;
Chr03	RepeatMasker	Transposon	662486701	662486714	658	-	.	ID=TE0372708;Target=peo23_314 3497 3562;Class=LTR/Gypsy/del;PercDiv=8.1;PercDel=4.7;PercIns=11.4;
Chr03	RepeatMasker	Transposon	662486759	662487254	1540	-	.	ID=TE0372709;Target=LTR_FINDER_scaffold29985_3_ltr 549 1028;Class=DNA/CMC-EnSpm;PercDiv=16.1;PercDel=4.0;PercIns=7.5;
Chr03	RepeatMasker	Transposon	662487276	662488814	2812	+	.	ID=TE0372710;Target=peo70_645 6975 7914;Class=LTR/Gypsy/del;PercDiv=12.7;PercDel=3.2;PercIns=5.2;
Chr03	RepeatMasker	Transposon	662489722	662490154	1118	+	.	ID=TE0372711;Target=LTR_FINDER_scaffold2771_28_ltr 14115 14438;Class=LINE/L1;PercDiv=7.9;PercDel=3.3;PercIns=2.5;
Chr03	RepeatMasker	Transposon	662489875	662490154	1781	+	.	ID=TE0372712;Target=peo71_656 9167 9456;Class=LTR/Gypsy/del;PercDiv=2.9;PercDel=3.9;PercIns=0.3;
Chr03	RepeatMasker	Transposon	662490155	662490217	1188	+	.	ID=TE0372713;Target=LTR_FINDER_scaffold1295_22_ltr 2532 2889;Class=DNA/CMC-EnSpm;PercDiv=3.8;PercDel=5.8;PercIns=1.4;
Chr03	RepeatMasker	Transposon	662491089	662491275	551	-	.	ID=TE0372714;Target=peo85_170 10341 10516;Class=LTR/Gypsy/del;PercDiv=16.1;PercDel=3.6;PercIns=7.0;
Chr03	RepeatMasker	Transposon	662491348	662491430	247	-	.	ID=TE0372715;Target=LTR_FINDER_scaffold5889_30_ltr 8578 8660;Class=LINE/L1;PercDiv=17.5;PercDel=3.6;PercIns=3.6;
Chr03	RepeatMasker	Transposon	662491970	662492176	411	-	.	ID=TE0372716;Target=LTR_FINDER_scaffold3466_48_ltr 402 625;Class=LINE/L1;PercDiv=25.9;PercDel=9.7;PercIns=1.3;
Chr03	RepeatMasker	Transposon	662492899	662492927	14621	-	.	ID=TE0372717;Target=LTR_FINDER_scaffold5889_30_ltr 16845 16875;Class=LINE/L1;PercDiv=17.7;PercDel=1.5;PercIns=1.3;
Chr03	RepeatMasker	Transposon	662492928	662493100	975	+	.	ID=TE0372718;Target=peo74_134 6047 6222;Class=LTR/Gypsy/del;PercDiv=7.9;PercDel=1.6;PercIns=0.4;
Chr03	RepeatMasker	Transposon	662493552	662497836	19141	+	.	ID=TE0372719;Target=peo71_597 111 4340;Class=LTR/Copia/sire;PercDiv=21.5;PercDel=1.3;PercIns=2.6;
Chr03	RepeatMasker	Transposon	662497838	662499547	7943	-	.	ID=TE0372720;Target=peo74_134 3075 4781;Class=LTR/Gypsy/del;PercDiv=23.4;PercDel=1.3;PercIns=0.4;
Chr03	RepeatMasker	Transposon	662500296	662501610	6708	-	.	ID=TE0372721;Target=peo67_711 5485 6823;Class=LTR/Gypsy/del;PercDiv=21.5;PercDel=2.0;PercIns=0.2;
Chr03	RepeatMasker	Transposon	662501614	662501790	1200	-	.	ID=TE0372722;Target=LTR_FINDER_scaffold5733_4_ltr 6260 6414;Class=DNA/CMC-EnSpm;PercDiv=22.9;PercDel=5.2;PercIns=5.3;
Chr03	RepeatMasker	Transposon	662501791	662502280	1195	-	.	ID=TE0372723;Target=LTR_FINDER_scaffold4627_213_ltr 17628 17936;Class=LINE/L1;PercDiv=19.6;PercDel=3.4;PercIns=1.0;
Chr03	RepeatMasker	Transposon	662502349	662502857	1224	+	.	ID=TE0372724;Target=peo59_611 3251 3775;Class=LTR/Gypsy/del;PercDiv=26.7;PercDel=4.7;PercIns=1.5;
Chr03	RepeatMasker	Transposon	662504468	662505646	2652	+	.	ID=TE0372725;Target=peo96_330 9995 10794;Class=LTR/Gypsy/del;PercDiv=19.5;PercDel=6.0;PercIns=4.7;
Chr03	RepeatMasker	Transposon	662505538	662506717	2397	-	.	ID=TE0372726;Target=peo78_520 2179 3354;Class=LTR/Gypsy/del;PercDiv=24.5;PercDel=7.3;PercIns=7.7;
Chr03	RepeatMasker	Transposon	662507237	662507317	232	-	.	ID=TE0372727;Target=peo78_520 550 624;Class=LTR/Gypsy/del;PercDiv=20.1;PercDel=0.0;PercIns=8.0;
Chr03	RepeatMasker	Transposon	662507500	662507605	265	+	.	ID=TE0372728;Target=LTR_FINDER_scaffold18487_1_ltr 4691 4796;Class=LINE/R2;PercDiv=31.4;PercDel=0.9;PercIns=0.9;
Chr03	RepeatMasker	Transposon	662507788	662508767	2666	-	.	ID=TE0372729;Target=peo44_79 1504 2497;Class=LTR/Gypsy/del;PercDiv=22.3;PercDel=3.5;PercIns=2.0;
Chr03	RepeatMasker	Transposon	662510893	662511697	2474	+	.	ID=TE0372730;Target=peo96_330 10002 10794;Class=LTR/Gypsy/del;PercDiv=20.0;PercDel=6.9;PercIns=4.3;
Chr03	RepeatMasker	Transposon	662511685	662512188	1645	+	.	ID=TE0372731;Target=peo96_330 12019 12425;Class=LTR/Gypsy/del;PercDiv=21.2;PercDel=4.8;PercIns=2.2;
Chr03	RepeatMasker	Transposon	662512197	662527194	54398	-	.	ID=TE0372732;Target=peo41_620 2949 13172;Class=LTR/Gypsy/del;PercDiv=13.1;PercDel=2.1;PercIns=2.5;
Chr03	RepeatMasker	Transposon	662528439	662528795	812	-	.	ID=TE0372733;Target=peo95_133 922 1281;Class=LTR/Gypsy/del;PercDiv=31.0;PercDel=3.4;PercIns=2.5;
Chr03	RepeatMasker	Transposon	662529417	662529845	1566	-	.	ID=TE0372734;Target=peo76_321 3663 4091;Class=LTR/Gypsy/del;PercDiv=24.1;PercDel=1.4;PercIns=1.4;
Chr03	RepeatMasker	Transposon	662531488	662531578	268	-	.	ID=TE0372735;Target=peo38_277 11151 11234;Class=LTR/Gypsy/del;PercDiv=6.9;PercDel=0.2;PercIns=0.0;
Chr03	RepeatMasker	Transposon	662533095	662534393	3565	-	.	ID=TE0372736;Target=peo76_321 2647 3775;Class=LTR/Gypsy/del;PercDiv=14.2;PercDel=1.4;PercIns=3.5;
Chr03	RepeatMasker	Transposon	662534683	662534707	253	+	.	ID=TE0372737;Target=peo95_429 301 325;Class=LTR/Gypsy/del;PercDiv=21.8;PercDel=3.3;PercIns=3.3;
Chr03	RepeatMasker	Transposon	662534708	662542160	50052	+	.	ID=TE0372738;Target=LTR_FINDER_scaffold18487_1_ltr 1 7493;Class=LINE/R2;PercDiv=8.2;PercDel=2.2;PercIns=1.6;
Chr03	RepeatMasker	Transposon	662548947	662549167	310	-	.	ID=TE0372739;Target=peo81_726 10525 10649;Class=LTR/Gypsy/del;PercDiv=13.2;PercDel=5.2;PercIns=3.3;
Chr03	RepeatMasker	Transposon	662553281	662558577	40038	+	.	ID=TE0372740;Target=peo87_78 4006 9243;Class=LTR/Gypsy/del;PercDiv=3.4;PercDel=1.0;PercIns=2.2;
Chr03	RepeatMasker	Transposon	662559554	662559814	724	+	.	ID=TE0372741;Target=peo41_620 12182 12348;Class=LTR/Gypsy/del;PercDiv=10.7;PercDel=3.3;PercIns=9.8;
Chr03	RepeatMasker	Transposon	662560685	662561202	2375	+	.	ID=TE0372742;Target=peo2_258 1970 2488;Class=LTR/Copia/retrofit;PercDiv=21.1;PercDel=1.2;PercIns=1.0;
Chr03	RepeatMasker	Transposon	662563125	662563604	25033	+	.	ID=TE0372743;Target=LTR_FINDER_scaffold12232_206_ltr 7461 11597;Class=DNA/CMC-EnSpm;PercDiv=10.8;PercDel=4.7;PercIns=2.4;
Chr03	RepeatMasker	Transposon	662563605	662567237	26313	+	.	ID=TE0372744;Target=rnd-4_family-5 1 3656;Class=LTR/Copia;PercDiv=7.2;PercDel=1.9;PercIns=1.3;
Chr03	RepeatMasker	Transposon	662567247	662567627	2582	+	.	ID=TE0372745;Target=LTR_FINDER_scaffold13707_47_ltr 7536 8113;Class=LINE;PercDiv=15.3;PercDel=7.3;PercIns=4.1;
Chr03	RepeatMasker	Transposon	662567873	662569301	8772	-	.	ID=TE0372746;Target=peo15_597 89 1503;Class=LTR/Copia/retrofit;PercDiv=10.2;PercDel=2.0;PercIns=3.0;
Chr03	RepeatMasker	Transposon	662568627	662571266	10366	-	.	ID=TE0372747;Target=LTR_FINDER_scaffold23858_14_ltr 7452 10198;Class=RC/Helitron;PercDiv=17.5;PercDel=6.0;PercIns=1.9;
Chr03	RepeatMasker	Transposon	662571385	662571783	922	-	.	ID=TE0372748;Target=LTR_FINDER_scaffold13894_132_ltr 4150 4501;Class=LINE/L1;PercDiv=15.8;PercDel=3.5;PercIns=17.3;
Chr03	RepeatMasker	Transposon	662572425	662572499	294	+	.	ID=TE0372749;Target=LTR_FINDER_scaffold279_137_ltr 7574 7641;Class=LINE/L1;PercDiv=16.4;PercDel=0.0;PercIns=10.3;
Chr03	RepeatMasker	Transposon	662572747	662573688	2634	+	.	ID=TE0372750;Target=LTR_FINDER_scaffold19632_142_ltr 1949 2999;Class=LINE/L1;PercDiv=9.4;PercDel=6.0;PercIns=4.1;
Chr03	RepeatMasker	Transposon	662573250	662575888	6144	-	.	ID=TE0372751;Target=LTR_FINDER_scaffold14574_52_ltr 11992 13535;Class=LINE/L1;PercDiv=17.0;PercDel=4.5;PercIns=7.0;
Chr03	RepeatMasker	Transposon	662576400	662576835	863	-	.	ID=TE0372752;Target=LTR_FINDER_scaffold7161_4_ltr 13790 14323;Class=DNA/CMC-EnSpm;PercDiv=23.2;PercDel=3.3;PercIns=5.0;
Chr03	RepeatMasker	Transposon	662576924	662577520	2219	+	.	ID=TE0372753;Target=peo29_258 3097 3726;Class=LTR/Copia/retrofit;PercDiv=27.3;PercDel=5.5;PercIns=0.0;
Chr03	RepeatMasker	Transposon	662578259	662578564	1388	+	.	ID=TE0372754;Target=LTR_FINDER_scaffold7075_40_ltr 6732 7024;Class=DNA/CMC-EnSpm;PercDiv=19.3;PercDel=0.7;PercIns=5.1;
Chr03	RepeatMasker	Transposon	662578614	662578806	651	+	.	ID=TE0372755;Target=LTR_FINDER_scaffold7075_40_ltr 6692 6878;Class=DNA/CMC-EnSpm;PercDiv=21.5;PercDel=2.6;PercIns=5.9;
Chr03	RepeatMasker	Transposon	662578812	662579149	1735	+	.	ID=TE0372756;Target=LTR_FINDER_scaffold7075_40_ltr 6837 7174;Class=DNA/CMC-EnSpm;PercDiv=19.9;PercDel=0.6;PercIns=0.6;
Chr03	RepeatMasker	Transposon	662579383	662579478	259	+	.	ID=TE0372757;Target=LTR_FINDER_scaffold7075_40_ltr 7631 7729;Class=DNA/CMC-EnSpm;PercDiv=24.0;PercDel=3.1;PercIns=0.0;
Chr03	RepeatMasker	Transposon	662579527	662582837	31498	+	.	ID=TE0372758;Target=LTR_FINDER_scaffold5961_77_ltr 178 9944;Class=LINE/L1;PercDiv=17.7;PercDel=1.2;PercIns=1.4;
Chr03	RepeatMasker	Transposon	662582838	662585503	9653	+	.	ID=TE0372759;Target=peo38_661 1583 4200;Class=LTR/Gypsy/del;PercDiv=21.3;PercDel=2.2;PercIns=4.1;
Chr03	RepeatMasker	Transposon	662584963	662590134	20159	-	.	ID=TE0372760;Target=LTR_FINDER_scaffold2416_48_ltr 124 7110;Class=DNA/CMC-EnSpm;PercDiv=13.8;PercDel=1.2;PercIns=1.6;
Chr03	RepeatMasker	Transposon	662590135	662591142	31498	+	.	ID=TE0372761;Target=LTR_FINDER_scaffold5961_77_ltr 9945 12924;Class=LINE/L1;PercDiv=17.7;PercDel=1.2;PercIns=1.4;
Chr03	RepeatMasker	Transposon	662591156	662593615	14472	+	.	ID=TE0372762;Target=LTR_FINDER_scaffold5961_77_ltr 10470 12921;Class=LINE/L1;PercDiv=12.9;PercDel=1.5;PercIns=1.8;
Chr03	RepeatMasker	Transposon	662594245	662594806	3264	+	.	ID=TE0372763;Target=LTR_FINDER_scaffold19632_142_ltr 1697 2256;Class=LINE/L1;PercDiv=12.4;PercDel=0.5;PercIns=0.9;
Chr03	RepeatMasker	Transposon	662596030	662597020	6747	+	.	ID=TE0372764;Target=LTR_FINDER_scaffold20585_41_ltr 106 1091;Class=LINE/L1;PercDiv=6.4;PercDel=1.2;PercIns=1.7;
Chr03	RepeatMasker	Transposon	662599400	662599614	1092	-	.	ID=TE0372765;Target=LTR_FINDER_scaffold492_402_ltr 3487 3700;Class=DNA/PIF-Harbinger;PercDiv=11.3;PercDel=0.9;PercIns=1.4;
Chr03	RepeatMasker	Transposon	662599631	662600728	7127	-	.	ID=TE0372766;Target=LTR_FINDER_scaffold7360_18_ltr 3857 4943;Class=DNA/CMC-EnSpm;PercDiv=8.7;PercDel=0.3;PercIns=1.3;
Chr03	RepeatMasker	Transposon	662600730	662602447	11646	+	.	ID=TE0372767;Target=peo97_465 1458 3165;Class=LTR/Gypsy/tat;PercDiv=10.1;PercDel=1.5;PercIns=2.0;
Chr03	RepeatMasker	Transposon	662602975	662603366	1191	-	.	ID=TE0372768;Target=peo96_82 4824 5055;Class=LTR/Gypsy/del;PercDiv=16.8;PercDel=4.5;PercIns=3.1;
Chr03	RepeatMasker	Transposon	662603581	662605059	7456	-	.	ID=TE0372769;Target=peo96_82 4973 6497;Class=LTR/Gypsy/del;PercDiv=15.0;PercDel=4.1;PercIns=0.9;
Chr03	RepeatMasker	Transposon	662605073	662605270	1171	-	.	ID=TE0372770;Target=peo96_82 6838 7033;Class=LTR/Gypsy/del;PercDiv=12.8;PercDel=0.5;PercIns=1.5;
Chr03	RepeatMasker	Transposon	662605450	662605675	329	-	.	ID=TE0372771;Target=peo96_82 4498 4705;Class=LTR/Gypsy/del;PercDiv=18.3;PercDel=4.0;PercIns=13.0;
Chr03	RepeatMasker	Transposon	662605935	662606145	1048	-	.	ID=TE0372772;Target=peo96_82 6296 6510;Class=LTR/Gypsy/del;PercDiv=11.5;PercDel=2.8;PercIns=0.9;
Chr03	RepeatMasker	Transposon	662606146	662606547	1814	+	.	ID=TE0372773;Target=LTR_FINDER_scaffold15806_3_ltr 326 743;Class=DNA/CMC-EnSpm;PercDiv=16.3;PercDel=6.5;PercIns=2.4;
Chr03	RepeatMasker	Transposon	662606584	662606776	871	-	.	ID=TE0372774;Target=LTR_FINDER_scaffold19994_9_ltr 8102 8294;Class=DNA/CMC-EnSpm;PercDiv=17.5;PercDel=2.1;PercIns=2.1;
Chr03	RepeatMasker	Transposon	662607693	662609179	6994	-	.	ID=TE0372775;Target=peo32_526 2935 4444;Class=LTR/Copia/retrofit;PercDiv=22.1;PercDel=2.4;PercIns=0.8;
Chr03	RepeatMasker	Transposon	662610399	662612412	8628	-	.	ID=TE0372776;Target=peo2_258 2 2014;Class=LTR/Copia/retrofit;PercDiv=21.5;PercDel=3.2;PercIns=3.2;
Chr03	RepeatMasker	Transposon	662612796	662612937	861	+	.	ID=TE0372777;Target=LTR_FINDER_scaffold6022_53_ltr 8032 8174;Class=LINE/L1;PercDiv=13.5;PercDel=1.4;PercIns=0.7;
Chr03	RepeatMasker	Transposon	662614095	662614219	680	+	.	ID=TE0372778;Target=LTR_FINDER_scaffold6022_53_ltr 9235 9360;Class=LINE/L1;PercDiv=14.5;PercDel=1.6;PercIns=0.8;
Chr03	RepeatMasker	Transposon	662614304	662614421	532	-	.	ID=TE0372779;Target=peo66_373 526 644;Class=LTR/Copia/retrofit;PercDiv=12.8;PercDel=1.7;PercIns=0.8;
Chr03	RepeatMasker	Transposon	662615399	662615521	236	+	.	ID=TE0372780;Target=LTR_FINDER_scaffold1245_114_ltr 14960 15090;Class=DNA/CMC-EnSpm;PercDiv=25.8;PercDel=8.9;PercIns=2.3;
Chr03	RepeatMasker	Transposon	662617099	662617935	6925	-	.	ID=TE0372781;Target=peo90_663 3645 4493;Class=LTR/Gypsy/del;PercDiv=3.4;PercDel=1.6;PercIns=0.1;
Chr03	RepeatMasker	Transposon	662619606	662619779	858	+	.	ID=TE0372782;Target=peo19_439 152 326;Class=LTR/Gypsy/athila;PercDiv=3.5;PercDel=1.7;PercIns=1.1;
Chr03	RepeatMasker	Transposon	662630623	662631279	12491	+	.	ID=TE0372783;Target=LTR_FINDER_scaffold8710_69_ltr 704 1383;Class=LINE/CRE-II;PercDiv=8.8;PercDel=1.9;PercIns=0.6;
Chr03	RepeatMasker	Transposon	662631280	662632642	7587	+	.	ID=TE0372784;Target=LTR_FINDER_scaffold8093_109_ltr 1 1389;Class=LINE/RTE-BovB;PercDiv=14.1;PercDel=2.9;PercIns=0.9;
Chr03	RepeatMasker	Transposon	662632620	662632808	1067	+	.	ID=TE0372785;Target=LTR_FINDER_scaffold5781_107_ltr 5507 5692;Class=Simple_repeat;PercDiv=4.4;PercDel=2.6;PercIns=4.3;
Chr03	RepeatMasker	Transposon	662632791	662634553	4590	+	.	ID=TE0372786;Target=LTR_FINDER_scaffold1042_351_ltr 1476 3280;Class=DNA/CMC-EnSpm;PercDiv=24.0;PercDel=5.5;PercIns=3.0;
Chr03	RepeatMasker	Transposon	662634566	662634803	638	+	.	ID=TE0372787;Target=LTR_FINDER_scaffold1141_368_ltr 9168 9403;Class=DNA/CMC-EnSpm;PercDiv=23.6;PercDel=2.9;PercIns=3.8;
Chr03	RepeatMasker	Transposon	662634805	662635373	3996	+	.	ID=TE0372788;Target=LTR_FINDER_scaffold2764_173_ltr 91 1577;Class=DNA/CMC-EnSpm;PercDiv=20.9;PercDel=5.9;PercIns=5.7;
Chr03	RepeatMasker	Transposon	662635374	662636289	4837	-	.	ID=TE0372789;Target=rnd-2_family-3 9234 10174;Class=LINE/L2;PercDiv=10.7;PercDel=5.1;PercIns=2.3;
Chr03	RepeatMasker	Transposon	662636208	662639481	11077	+	.	ID=TE0372790;Target=LTR_FINDER_scaffold5781_107_ltr 1821 5221;Class=Simple_repeat;PercDiv=9.6;PercDel=8.6;PercIns=4.5;
Chr03	RepeatMasker	Transposon	662640057	662640194	2251	-	.	ID=TE0372791;Target=rnd-5_family-368 214 813;Class=LINE/L2;PercDiv=19.7;PercDel=2.7;PercIns=3.9;
Chr03	RepeatMasker	Transposon	662640595	662641825	6105	+	.	ID=TE0372792;Target=peo82_53 6560 7825;Class=LTR/Gypsy/del;PercDiv=3.9;PercDel=8.3;PercIns=2.5;
Chr03	RepeatMasker	Transposon	662641848	662645134	20690	+	.	ID=TE0372793;Target=LTR_FINDER_scaffold15828_3_ltr 5062 8329;Class=DNA/CMC-EnSpm;PercDiv=12.6;PercDel=0.8;PercIns=1.4;
Chr03	RepeatMasker	Transposon	662644576	662645204	3969	-	.	ID=TE0372794;Target=LTR_FINDER_scaffold4080_523_ltr 8110 8736;Class=LINE/L1;PercDiv=7.5;PercDel=1.6;PercIns=1.9;
Chr03	RepeatMasker	Transposon	662645365	662645520	531	-	.	ID=TE0372795;Target=peo53_672 10644 10797;Class=LTR/Gypsy/del;PercDiv=11.6;PercDel=4.5;PercIns=5.8;
Chr03	RepeatMasker	Transposon	662645542	662647412	7396	+	.	ID=TE0372796;Target=LTR_FINDER_scaffold1042_351_ltr 600 2519;Class=DNA/CMC-EnSpm;PercDiv=17.8;PercDel=4.2;PercIns=1.5;
Chr03	RepeatMasker	Transposon	662647673	662647819	390	+	.	ID=TE0372797;Target=LTR_FINDER_scaffold8488_1_ltr 11337 11477;Class=DNA/MULE-MuDR;PercDiv=9.6;PercDel=3.4;PercIns=7.8;
Chr03	RepeatMasker	Transposon	662647716	662649363	8096	+	.	ID=TE0372798;Target=LTR_FINDER_scaffold5781_107_ltr 2589 4234;Class=Simple_repeat;PercDiv=10.0;PercDel=3.2;PercIns=3.3;
Chr03	RepeatMasker	Transposon	662649362	662650424	6161	+	.	ID=TE0372799;Target=LTR_FINDER_scaffold8710_69_ltr 9335 10399;Class=LINE/CRE-II;PercDiv=12.2;PercDel=3.0;PercIns=2.8;
Chr03	RepeatMasker	Transposon	662651458	662651823	2680	+	.	ID=TE0372800;Target=peo21_44 12207 12565;Class=LTR/Gypsy/del;PercDiv=4.8;PercDel=0.8;PercIns=2.8;
Chr03	RepeatMasker	Transposon	662651821	662652086	1305	-	.	ID=TE0372801;Target=peo16_209 1 254;Class=LTR/Gypsy/del;PercDiv=3.4;PercDel=0.5;PercIns=0.5;
Chr03	RepeatMasker	Transposon	662652087	662653730	12189	+	.	ID=TE0372802;Target=LTR_FINDER_scaffold16864_6_ltr 6218 7885;Class=DNA/CMC-EnSpm;PercDiv=6.4;PercDel=2.7;PercIns=1.4;
Chr03	RepeatMasker	Transposon	662653815	662654097	590	-	.	ID=TE0372803;Target=peo16_209 132 818;Class=LTR/Gypsy/del;PercDiv=22.8;PercDel=3.1;PercIns=4.3;
Chr03	RepeatMasker	Transposon	662654480	662654750	1422	+	.	ID=TE0372804;Target=LTR_FINDER_scaffold5781_107_ltr 4471 4728;Class=Simple_repeat;PercDiv=7.8;PercDel=0.4;PercIns=5.4;
Chr03	RepeatMasker	Transposon	662654571	662654817	973	-	.	ID=TE0372805;Target=LTR_FINDER_scaffold11210_64_ltr 19075 19320;Class=DNA/MULE-MuDR;PercDiv=11.2;PercDel=5.3;PercIns=5.7;
Chr03	RepeatMasker	Transposon	662654743	662656064	6057	-	.	ID=TE0372806;Target=LTR_FINDER_scaffold3797_327_ltr 1705 3025;Class=DNA/CMC-EnSpm;PercDiv=18.4;PercDel=1.9;PercIns=2.0;
Chr03	RepeatMasker	Transposon	662658144	662658338	935	+	.	ID=TE0372807;Target=peo46_133 11775 11973;Class=LTR/Gypsy/del;PercDiv=16.0;PercDel=2.6;PercIns=0.5;
Chr03	RepeatMasker	Transposon	662658401	662658639	854	+	.	ID=TE0372808;Target=peo46_133 12096 12336;Class=LTR/Gypsy/del;PercDiv=24.6;PercDel=2.1;PercIns=1.2;
Chr03	RepeatMasker	Transposon	662658772	662658972	653	-	.	ID=TE0372809;Target=peo50_706 666 871;Class=LTR/Gypsy/del;PercDiv=23.2;PercDel=4.0;PercIns=1.5;
Chr03	RepeatMasker	Transposon	662659463	662659528	507	-	.	ID=TE0372810;Target=peo30_266 500 565;Class=LTR/Gypsy/tat;PercDiv=3.0;PercDel=0.0;PercIns=0.0;
Chr03	RepeatMasker	Transposon	662661371	662664858	19137	-	.	ID=TE0372811;Target=peo31_176 8753 12245;Class=LTR/Gypsy/tat;PercDiv=19.7;PercDel=1.0;PercIns=0.9;
Chr03	RepeatMasker	Transposon	662664860	662665200	1780	-	.	ID=TE0372812;Target=peo66_383 7751 8067;Class=LTR/Gypsy/tat;PercDiv=17.1;PercDel=2.8;PercIns=1.0;
Chr03	RepeatMasker	Transposon	662665830	662665927	303	-	.	ID=TE0372813;Target=LTR_FINDER_scaffold2801_147_ltr 140 236;Class=DNA/CMC-EnSpm;PercDiv=28.1;PercDel=1.0;PercIns=2.1;
Chr03	RepeatMasker	Transposon	662666723	662667587	2141	-	.	ID=TE0372814;Target=LTR_FINDER_scaffold11210_64_ltr 1091 1957;Class=DNA/MULE-MuDR;PercDiv=27.3;PercDel=4.5;PercIns=4.3;
Chr03	RepeatMasker	Transposon	662667624	662680137	61746	+	.	ID=TE0372815;Target=LTR_FINDER_scaffold9874_88_ltr 1940 11989;Class=LINE/L2;PercDiv=5.7;PercDel=1.4;PercIns=2.0;
Chr03	RepeatMasker	Transposon	662680139	662680643	1042	-	.	ID=TE0372816;Target=peo23_56 959 1482;Class=LTR/Gypsy/del;PercDiv=31.6;PercDel=4.8;PercIns=0.9;
Chr03	RepeatMasker	Transposon	662680689	662681106	719	-	.	ID=TE0372817;Target=peo63_96 11835 12267;Class=LTR/Gypsy/del;PercDiv=29.9;PercDel=6.7;PercIns=3.0;
Chr03	RepeatMasker	Transposon	662681423	662682009	1532	-	.	ID=TE0372818;Target=peo53_510 1325 1900;Class=LTR/Gypsy/del;PercDiv=19.6;PercDel=3.4;PercIns=5.4;
Chr03	RepeatMasker	Transposon	662682824	662682853	607	+	.	ID=TE0372819;Target=peo3_106 1361 1442;Class=LTR/Gypsy/del;PercDiv=12.7;PercDel=1.3;PercIns=4.0;
Chr03	RepeatMasker	Transposon	662682854	662682928	1089	+	.	ID=TE0372820;Target=LTR_FINDER_scaffold2606_39_ltr 687 742;Class=LINE/L1;PercDiv=8.8;PercDel=0.8;PercIns=9.6;
Chr03	RepeatMasker	Transposon	662682929	662683105	1175	-	.	ID=TE0372821;Target=peo54_277 5987 6161;Class=LTR/Gypsy/del;PercDiv=5.7;PercDel=0.0;PercIns=1.1;
Chr03	RepeatMasker	Transposon	662683106	662683157	607	+	.	ID=TE0372822;Target=peo3_106 1443 1594;Class=LTR/Gypsy/del;PercDiv=12.7;PercDel=1.3;PercIns=4.0;
Chr03	RepeatMasker	Transposon	662683896	662683919	1047	+	.	ID=TE0372823;Target=peo3_73 7166 7203;Class=LTR/Gypsy/del;PercDiv=5.4;PercDel=1.5;PercIns=2.1;
Chr03	RepeatMasker	Transposon	662683920	662684129	1259	-	.	ID=TE0372824;Target=peo40_203 9496 9710;Class=LTR/Gypsy/del;PercDiv=5.3;PercDel=4.3;PercIns=1.9;
Chr03	RepeatMasker	Transposon	662684130	662684233	1047	+	.	ID=TE0372825;Target=peo3_73 7204 7378;Class=LTR/Gypsy/del;PercDiv=5.4;PercDel=1.5;PercIns=2.1;
Chr03	RepeatMasker	Transposon	662684265	662685339	1286	-	.	ID=TE0372826;Target=peo67_579 3310 4170;Class=LTR/Gypsy/del;PercDiv=21.1;PercDel=7.0;PercIns=4.4;
Chr03	RepeatMasker	Transposon	662685340	662685964	1951	+	.	ID=TE0372827;Target=peo17_230 11614 12211;Class=LTR/Gypsy/del;PercDiv=22.1;PercDel=2.2;PercIns=6.7;
Chr03	RepeatMasker	Transposon	662685965	662695268	40024	+	.	ID=TE0372828;Target=peo17_591 1 9550;Class=LTR/Gypsy/del;PercDiv=16.6;PercDel=2.3;PercIns=2.7;
Chr03	RepeatMasker	Transposon	662695415	662695560	40024	+	.	ID=TE0372829;Target=peo17_591 9551 9701;Class=LTR/Gypsy/del;PercDiv=16.6;PercDel=2.3;PercIns=2.7;
Chr03	RepeatMasker	Transposon	662695793	662698663	10766	+	.	ID=TE0372830;Target=peo98_443 57 5087;Class=LTR/Gypsy/del;PercDiv=14.5;PercDel=4.0;PercIns=2.7;
Chr03	RepeatMasker	Transposon	662699242	662700240	2902	-	.	ID=TE0372831;Target=peo67_579 571 1573;Class=LTR/Gypsy/del;PercDiv=28.7;PercDel=2.2;PercIns=1.8;
Chr03	RepeatMasker	Transposon	662701076	662702472	1474	+	.	ID=TE0372832;Target=peo47_559 8727 10158;Class=LTR/Gypsy/del;PercDiv=37.2;PercDel=3.7;PercIns=1.2;
Chr03	RepeatMasker	Transposon	662703074	662703831	2376	-	.	ID=TE0372833;Target=peo53_510 1315 2069;Class=LTR/Gypsy/del;PercDiv=21.9;PercDel=2.4;PercIns=2.8;
Chr03	RepeatMasker	Transposon	662704632	662704656	1196	+	.	ID=TE0372834;Target=peo54_629 1 63;Class=LTR/Gypsy/del;PercDiv=8.8;PercDel=3.8;PercIns=5.8;
Chr03	RepeatMasker	Transposon	662704730	662705051	1427	-	.	ID=TE0372835;Target=peo78_228 7085 7301;Class=LTR/Gypsy/del;PercDiv=10.0;PercDel=0.8;PercIns=4.2;
Chr03	RepeatMasker	Transposon	662705052	662705139	1196	+	.	ID=TE0372836;Target=peo54_629 64 296;Class=LTR/Gypsy/del;PercDiv=8.8;PercDel=3.8;PercIns=5.8;
Chr03	RepeatMasker	Transposon	662705905	662707087	2159	+	.	ID=TE0372837;Target=peo17_230 11403 12577;Class=LTR/Gypsy/del;PercDiv=19.5;PercDel=2.7;PercIns=9.9;
Chr03	RepeatMasker	Transposon	662712930	662713136	937	-	.	ID=TE0372838;Target=peo95_490 885 1036;Class=LTR/Gypsy/del;PercDiv=6.9;PercDel=1.1;PercIns=2.1;
Chr03	RepeatMasker	Transposon	662713274	662714891	5238	-	.	ID=TE0372839;Target=peo47_559 1795 3062;Class=LTR/Gypsy/del;PercDiv=18.4;PercDel=2.0;PercIns=3.2;
Chr03	RepeatMasker	Transposon	662714896	662715370	2675	-	.	ID=TE0372840;Target=peo8_599 13204 13682;Class=LTR/Gypsy/del;PercDiv=15.5;PercDel=1.7;PercIns=0.8;
Chr03	RepeatMasker	Transposon	662717044	662717099	262	-	.	ID=TE0372841;Target=LTR_FINDER_scaffold18472_58_ltr 7156 7212;Class=LINE/L2;PercDiv=19.6;PercDel=1.8;PercIns=0.0;
Chr03	RepeatMasker	Transposon	662717258	662717332	249	+	.	ID=TE0372842;Target=peo8_714 11102 11177;Class=LTR/Gypsy/del;PercDiv=29.3;PercDel=1.3;PercIns=0.0;
Chr03	RepeatMasker	Transposon	662717435	662717571	392	+	.	ID=TE0372843;Target=peo8_714 11500 11633;Class=LTR/Gypsy/del;PercDiv=22.5;PercDel=3.6;PercIns=6.0;
Chr03	RepeatMasker	Transposon	662717494	662718141	2330	+	.	ID=TE0372844;Target=LTR_FINDER_scaffold4460_17_ltr 1402 2044;Class=LINE/L2;PercDiv=23.1;PercDel=1.5;PercIns=2.3;
Chr03	RepeatMasker	Transposon	662718328	662718492	783	-	.	ID=TE0372845;Target=peo57_432 8892 9009;Class=LTR/Gypsy/del;PercDiv=9.1;PercDel=0.7;PercIns=1.3;
Chr03	RepeatMasker	Transposon	662718559	662719040	506	-	.	ID=TE0372846;Target=peo4_373 4711 4948;Class=LTR/Gypsy/del;PercDiv=26.4;PercDel=6.0;PercIns=5.7;
Chr03	RepeatMasker	Transposon	662719048	662719181	226	+	.	ID=TE0372847;Target=LTR_FINDER_scaffold4460_17_ltr 3328 3465;Class=LINE/L2;PercDiv=30.0;PercDel=6.0;PercIns=2.9;
Chr03	RepeatMasker	Transposon	662719845	662719944	230	+	.	ID=TE0372848;Target=LTR_FINDER_scaffold4460_17_ltr 3562 3661;Class=LINE/L2;PercDiv=27.8;PercDel=3.0;PercIns=3.0;
Chr03	RepeatMasker	Transposon	662723081	662725136	8713	+	.	ID=TE0372849;Target=peo35_430 6311 9745;Class=LTR/Gypsy/del;PercDiv=6.8;PercDel=4.2;PercIns=5.1;
Chr03	RepeatMasker	Transposon	662725808	662725905	8713	+	.	ID=TE0372850;Target=peo35_430 9746 9908;Class=LTR/Gypsy/del;PercDiv=6.8;PercDel=4.2;PercIns=5.1;
Chr03	RepeatMasker	Transposon	662725906	662726276	415	-	.	ID=TE0372851;Target=peo36_50 2443 2782;Class=LTR/Gypsy/del;PercDiv=8.7;PercDel=4.0;PercIns=13.5;
Chr03	RepeatMasker	Transposon	662726277	662726315	8713	+	.	ID=TE0372852;Target=peo35_430 9909 9978;Class=LTR/Gypsy/del;PercDiv=6.8;PercDel=4.2;PercIns=5.1;
Chr03	RepeatMasker	Transposon	662728125	662728550	2248	+	.	ID=TE0372853;Target=peo8_714 11611 12041;Class=LTR/Gypsy/del;PercDiv=15.4;PercDel=1.9;PercIns=0.7;
Chr03	RepeatMasker	Transposon	662729266	662729283	6038	-	.	ID=TE0372854;Target=peo41_621 6727 6740;Class=LTR/Gypsy/del;PercDiv=6.6;PercDel=3.3;PercIns=6.4;
Chr03	RepeatMasker	Transposon	662729284	662729495	972	+	.	ID=TE0372855;Target=peo3_73 7166 7378;Class=LTR/Gypsy/del;PercDiv=4.3;PercDel=1.4;PercIns=0.9;
Chr03	RepeatMasker	Transposon	662729496	662729618	1544	+	.	ID=TE0372856;Target=peo35_430 10854 10941;Class=LTR/Gypsy/del;PercDiv=4.8;PercDel=3.5;PercIns=0.3;
Chr03	RepeatMasker	Transposon	662729874	662739648	41186	+	.	ID=TE0372857;Target=peo90_33 234 11669;Class=LTR/Gypsy/del;PercDiv=15.6;PercDel=3.7;PercIns=2.5;
Chr03	RepeatMasker	Transposon	662739865	662739994	41186	+	.	ID=TE0372858;Target=peo90_33 11670 11823;Class=LTR/Gypsy/del;PercDiv=15.6;PercDel=3.7;PercIns=2.5;
Chr03	RepeatMasker	Transposon	662740656	662740731	231	+	.	ID=TE0372859;Target=peo70_408 4863 4937;Class=LTR/Gypsy/del;PercDiv=28.0;PercDel=0.0;PercIns=1.3;
Chr03	RepeatMasker	Transposon	662740740	662740819	337	+	.	ID=TE0372860;Target=peo54_277 5975 6055;Class=LTR/Gypsy/del;PercDiv=13.9;PercDel=2.5;PercIns=1.2;
Chr03	RepeatMasker	Transposon	662740942	662742332	6278	+	.	ID=TE0372861;Target=peo23_697 8601 9940;Class=LTR/Gypsy/del;PercDiv=9.9;PercDel=2.9;PercIns=4.6;
Chr03	RepeatMasker	Transposon	662742330	662743862	12283	-	.	ID=TE0372862;Target=LTR_FINDER_scaffold21516_47_ltr 1625 3206;Class=DNA/CMC-EnSpm;PercDiv=10.5;PercDel=3.6;PercIns=3.1;
Chr03	RepeatMasker	Transposon	662743863	662744336	1765	+	.	ID=TE0372863;Target=peo12_664 57 368;Class=LTR/Gypsy/del;PercDiv=6.0;PercDel=2.0;PercIns=6.7;
Chr03	RepeatMasker	Transposon	662744337	662744618	12283	-	.	ID=TE0372864;Target=LTR_FINDER_scaffold21516_47_ltr 1332 1624;Class=DNA/CMC-EnSpm;PercDiv=10.5;PercDel=3.6;PercIns=3.1;
Chr03	RepeatMasker	Transposon	662745249	662745483	37237	-	.	ID=TE0372865;Target=LTR_FINDER_scaffold21516_47_ltr 6176 6468;Class=DNA/CMC-EnSpm;PercDiv=6.9;PercDel=1.4;PercIns=1.1;
Chr03	RepeatMasker	Transposon	662745484	662745764	1451	-	.	ID=TE0372866;Target=peo53_127 12651 12851;Class=LTR/Gypsy/del;PercDiv=4.8;PercDel=0.9;PercIns=0.8;
Chr03	RepeatMasker	Transposon	662745765	662750709	37237	-	.	ID=TE0372867;Target=LTR_FINDER_scaffold21516_47_ltr 1 6175;Class=DNA/CMC-EnSpm;PercDiv=6.9;PercDel=1.4;PercIns=1.1;
Chr03	RepeatMasker	Transposon	662750763	662750840	1280	-	.	ID=TE0372868;Target=peo79_547 2285 2311;Class=LTR/Gypsy/del;PercDiv=5.6;PercDel=2.1;PercIns=4.2;
Chr03	RepeatMasker	Transposon	662752005	662752682	5061	-	.	ID=TE0372869;Target=LTR_FINDER_scaffold21516_47_ltr 5768 6450;Class=DNA/CMC-EnSpm;PercDiv=3.5;PercDel=0.9;PercIns=0.1;
Chr03	RepeatMasker	Transposon	662752694	662754342	10307	+	.	ID=TE0372870;Target=rnd-5_family-101 1638 3289;Class=LTR/Gypsy;PercDiv=10.4;PercDel=1.5;PercIns=1.3;
Chr03	RepeatMasker	Transposon	662754947	662756033	2705	-	.	ID=TE0372871;Target=peo67_579 302 1457;Class=LTR/Gypsy/del;PercDiv=27.2;PercDel=2.7;PercIns=1.9;
Chr03	RepeatMasker	Transposon	662756683	662758082	1148	+	.	ID=TE0372872;Target=peo36_468 10338 11759;Class=LTR/Gypsy/del;PercDiv=37.7;PercDel=3.0;PercIns=1.4;
Chr03	RepeatMasker	Transposon	662758675	662759423	2307	-	.	ID=TE0372873;Target=peo53_510 1325 2069;Class=LTR/Gypsy/del;PercDiv=21.7;PercDel=2.3;PercIns=2.8;
Chr03	RepeatMasker	Transposon	662760272	662760341	1490	+	.	ID=TE0372874;Target=peo14_465 908 1023;Class=LTR/Gypsy/del;PercDiv=7.5;PercDel=3.2;PercIns=8.9;
Chr03	RepeatMasker	Transposon	662760342	662760731	1079	-	.	ID=TE0372875;Target=peo58_177 2856 3222;Class=LTR/Gypsy/del;PercDiv=13.1;PercDel=1.8;PercIns=8.2;
Chr03	RepeatMasker	Transposon	662760732	662760805	1490	+	.	ID=TE0372876;Target=peo14_465 1024 1150;Class=LTR/Gypsy/del;PercDiv=7.5;PercDel=3.2;PercIns=8.9;
Chr03	RepeatMasker	Transposon	662760970	662761268	518	+	.	ID=TE0372877;Target=peo67_525 6277 6407;Class=LTR/Gypsy/del;PercDiv=11.5;PercDel=2.5;PercIns=4.1;
Chr03	RepeatMasker	Transposon	662761337	662761422	1357	+	.	ID=TE0372878;Target=LTR_FINDER_scaffold1997_205_ltr 2381 3003;Class=DNA/CMC-EnSpm;PercDiv=17.6;PercDel=13.4;PercIns=7.7;
Chr03	RepeatMasker	Transposon	662761423	662761927	3493	+	.	ID=TE0372879;Target=LTR_FINDER_scaffold29154_4_ltr 8242 8739;Class=LINE/L1;PercDiv=4.9;PercDel=1.2;PercIns=2.6;
Chr03	RepeatMasker	Transposon	662762006	662762082	797	+	.	ID=TE0372880;Target=LTR_FINDER_scaffold792_78_ltr 8603 8680;Class=LINE/L2;PercDiv=16.1;PercDel=3.1;PercIns=2.7;
Chr03	RepeatMasker	Transposon	662762083	662773936	81733	+	.	ID=TE0372881;Target=LTR_FINDER_scaffold29154_4_ltr 1 11700;Class=LINE/L1;PercDiv=6.4;PercDel=1.6;PercIns=3.0;
Chr03	RepeatMasker	Transposon	662774855	662774875	681	+	.	ID=TE0372882;Target=peo17_230 10832 11593;Class=LTR/Gypsy/del;PercDiv=18.9;PercDel=8.4;PercIns=3.6;
Chr03	RepeatMasker	Transposon	662774943	662775895	2003	+	.	ID=TE0372883;Target=peo17_230 11614 12577;Class=LTR/Gypsy/del;PercDiv=19.2;PercDel=2.3;PercIns=9.1;
Chr03	RepeatMasker	Transposon	662777897	662778399	535	+	.	ID=TE0372884;Target=peo57_212 12981 13478;Class=LTR/Gypsy/del;PercDiv=30.1;PercDel=4.0;PercIns=5.0;
Chr03	RepeatMasker	Transposon	662781997	662782173	465	-	.	ID=TE0372885;Target=peo44_551 926 1073;Class=LTR/Gypsy/del;PercDiv=10.1;PercDel=5.7;PercIns=3.0;
Chr03	RepeatMasker	Transposon	662782324	662784032	6292	-	.	ID=TE0372886;Target=peo5_322 7018 8478;Class=LTR/Gypsy/del;PercDiv=16.6;PercDel=3.1;PercIns=5.8;
Chr03	RepeatMasker	Transposon	662784037	662784518	2703	-	.	ID=TE0372887;Target=peo8_599 13204 13682;Class=LTR/Gypsy/del;PercDiv=14.8;PercDel=1.2;PercIns=1.9;
Chr03	RepeatMasker	Transposon	662786195	662786221	226	-	.	ID=TE0372888;Target=peo51_147 8553 8598;Class=LTR/Gypsy/del;PercDiv=28.5;PercDel=4.1;PercIns=5.6;
Chr03	RepeatMasker	Transposon	662786222	662786286	230	-	.	ID=TE0372889;Target=LTR_FINDER_scaffold29154_4_ltr 8102 8163;Class=LINE/L1;PercDiv=19.7;PercDel=1.5;PercIns=6.5;
Chr03	RepeatMasker	Transposon	662786287	662786339	226	-	.	ID=TE0372890;Target=peo51_147 8456 8552;Class=LTR/Gypsy/del;PercDiv=28.5;PercDel=4.1;PercIns=5.6;
Chr03	RepeatMasker	Transposon	662786616	662786664	860	-	.	ID=TE0372891;Target=peo4_373 6687 6739;Class=LTR/Gypsy/del;PercDiv=25.7;PercDel=4.3;PercIns=4.5;
Chr03	RepeatMasker	Transposon	662786665	662786755	434	-	.	ID=TE0372892;Target=LTR_FINDER_scaffold3698_49_ltr 1827 1919;Class=DNA/CMC-EnSpm;PercDiv=20.9;PercDel=2.2;PercIns=0.0;
Chr03	RepeatMasker	Transposon	662786682	662786752	447	+	.	ID=TE0372893;Target=peo71_99 10227 10297;Class=LTR/Gypsy/del;PercDiv=15.5;PercDel=0.0;PercIns=0.0;
Chr03	RepeatMasker	Transposon	662786818	662787142	860	-	.	ID=TE0372894;Target=peo4_373 6330 6686;Class=LTR/Gypsy/del;PercDiv=25.7;PercDel=4.3;PercIns=4.5;
Chr03	RepeatMasker	Transposon	662787143	662797009	55369	-	.	ID=TE0372895;Target=peo57_485 4227 14830;Class=LTR/Gypsy/del;PercDiv=8.9;PercDel=0.9;PercIns=1.9;
Chr03	RepeatMasker	Transposon	662797870	662800583	13867	-	.	ID=TE0372896;Target=peo26_310 258 2917;Class=LTR/Gypsy/del;PercDiv=13.3;PercDel=1.8;PercIns=3.9;
Chr03	RepeatMasker	Transposon	662800870	662800933	532	+	.	ID=TE0372897;Target=peo63_568 12956 13132;Class=LTR/Gypsy/del;PercDiv=25.2;PercDel=2.5;PercIns=1.7;
Chr03	RepeatMasker	Transposon	662800934	662801108	617	-	.	ID=TE0372898;Target=peo99_454 3297 3403;Class=LTR/Gypsy/del;PercDiv=8.3;PercDel=0.1;PercIns=3.0;
Chr03	RepeatMasker	Transposon	662801109	662801119	532	+	.	ID=TE0372899;Target=peo63_568 13133 13168;Class=LTR/Gypsy/del;PercDiv=25.2;PercDel=2.5;PercIns=1.7;
Chr03	RepeatMasker	Transposon	662801145	662801505	501	-	.	ID=TE0372900;Target=peo15_341 11916 12251;Class=LTR/Gypsy/del;PercDiv=25.8;PercDel=5.3;PercIns=13.1;
Chr03	RepeatMasker	Transposon	662801920	662803969	10172	-	.	ID=TE0372901;Target=peo4_312 8270 11599;Class=LTR/Gypsy/del;PercDiv=2.8;PercDel=6.3;PercIns=3.1;
Chr03	RepeatMasker	Transposon	662804368	662804944	797	+	.	ID=TE0372902;Target=peo11_586 12330 12864;Class=LTR/Gypsy/del;PercDiv=23.8;PercDel=5.0;PercIns=13.3;
Chr03	RepeatMasker	Transposon	662804994	662805069	307	+	.	ID=TE0372903;Target=peo8_10 8577 8746;Class=LTR/Gypsy/athila;PercDiv=23.3;PercDel=15.8;PercIns=8.9;
Chr03	RepeatMasker	Transposon	662805090	662805378	538	-	.	ID=TE0372904;Target=peo56_719 1419 1740;Class=LTR/Gypsy/del;PercDiv=26.7;PercDel=13.2;PercIns=1.6;
Chr03	RepeatMasker	Transposon	662805418	662805883	812	+	.	ID=TE0372905;Target=peo65_88 492 939;Class=LTR/Gypsy/del;PercDiv=23.4;PercDel=7.1;PercIns=8.1;
Chr03	RepeatMasker	Transposon	662811798	662812768	3625	-	.	ID=TE0372906;Target=peo14_432 90 1842;Class=LTR/Gypsy/del;PercDiv=7.4;PercDel=3.2;PercIns=5.5;
Chr03	RepeatMasker	Transposon	662813745	662814215	1915	+	.	ID=TE0372907;Target=peo95_11 536 881;Class=LTR/Gypsy/del;PercDiv=14.9;PercDel=1.9;PercIns=2.8;
Chr03	RepeatMasker	Transposon	662815883	662815948	253	-	.	ID=TE0372908;Target=peo94_27 252 318;Class=LTR/Gypsy/del;PercDiv=18.7;PercDel=4.5;PercIns=3.0;
Chr03	RepeatMasker	Transposon	662816110	662816214	315	+	.	ID=TE0372909;Target=peo76_690 1712 1813;Class=LTR/Gypsy/del;PercDiv=26.0;PercDel=1.9;PercIns=4.9;
Chr03	RepeatMasker	Transposon	662816317	662816401	454	-	.	ID=TE0372910;Target=peo9_354 2226 2312;Class=LTR/Gypsy/del;PercDiv=16.5;PercDel=2.4;PercIns=0.0;
Chr03	RepeatMasker	Transposon	662816376	662816794	765	-	.	ID=TE0372911;Target=peo15_341 12860 13276;Class=LTR/Gypsy/del;PercDiv=30.0;PercDel=2.4;PercIns=2.9;
Chr03	RepeatMasker	Transposon	662816795	662817040	1894	-	.	ID=TE0372912;Target=peo6_363 1646 1892;Class=LTR/Gypsy/del;PercDiv=3.3;PercDel=0.8;PercIns=0.4;
Chr03	RepeatMasker	Transposon	662818767	662820583	8839	-	.	ID=TE0372913;Target=peo21_386 3007 4607;Class=LTR/Gypsy/del;PercDiv=5.1;PercDel=3.5;PercIns=4.4;
Chr03	RepeatMasker	Transposon	662820584	662820976	662	+	.	ID=TE0372914;Target=peo55_358 3 303;Class=LTR/Gypsy/del;PercDiv=8.8;PercDel=8.1;PercIns=2.7;
Chr03	RepeatMasker	Transposon	662821139	662821516	3120	-	.	ID=TE0372915;Target=peo56_719 3182 3444;Class=LTR/Gypsy/del;PercDiv=8.1;PercDel=1.2;PercIns=1.2;
Chr03	RepeatMasker	Transposon	662821517	662823077	6427	+	.	ID=TE0372916;Target=peo98_14 1 1859;Class=LTR/Gypsy/del;PercDiv=7.7;PercDel=4.5;PercIns=4.5;
Chr03	RepeatMasker	Transposon	662823632	662823736	11148	+	.	ID=TE0372917;Target=peo21_386 1 991;Class=LTR/Gypsy/del;PercDiv=2.4;PercDel=3.2;PercIns=4.4;
Chr03	RepeatMasker	Transposon	662825996	662826400	11148	+	.	ID=TE0372918;Target=peo21_386 992 4865;Class=LTR/Gypsy/del;PercDiv=2.4;PercDel=3.2;PercIns=4.4;
Chr03	RepeatMasker	Transposon	662827974	662828127	373	+	.	ID=TE0372919;Target=peo8_58 2428 2724;Class=LTR/Gypsy/del;PercDiv=19.5;PercDel=4.8;PercIns=2.3;
Chr03	RepeatMasker	Transposon	662828224	662828256	8082	-	.	ID=TE0372920;Target=peo29_663 4201 4249;Class=LTR/Gypsy/del;PercDiv=29.1;PercDel=1.4;PercIns=1.4;
Chr03	RepeatMasker	Transposon	662828463	662829546	1988	-	.	ID=TE0372921;Target=rnd-4_family-12 5342 6425;Class=LTR/Gypsy;PercDiv=32.7;PercDel=1.5;PercIns=1.5;
Chr03	RepeatMasker	Transposon	662829547	662831144	8082	-	.	ID=TE0372922;Target=peo29_663 1766 4200;Class=LTR/Gypsy/del;PercDiv=29.1;PercDel=1.4;PercIns=1.4;
Chr03	RepeatMasker	Transposon	662831320	662834539	10101	+	.	ID=TE0372923;Target=peo49_259 6757 9575;Class=LTR/Gypsy/del;PercDiv=16.9;PercDel=4.0;PercIns=4.2;
Chr03	RepeatMasker	Transposon	662835294	662835815	1132	-	.	ID=TE0372924;Target=peo3_190 4051 4582;Class=LTR/Gypsy/del;PercDiv=23.9;PercDel=7.3;PercIns=5.3;
Chr03	RepeatMasker	Transposon	662836266	662836568	1024	+	.	ID=TE0372925;Target=peo55_358 3911 4213;Class=LTR/Gypsy/del;PercDiv=30.0;PercDel=0.0;PercIns=0.0;
Chr03	RepeatMasker	Transposon	662837916	662838010	284	-	.	ID=TE0372926;Target=peo76_690 198 291;Class=LTR/Gypsy/del;PercDiv=30.9;PercDel=0.0;PercIns=1.1;
Chr03	RepeatMasker	Transposon	662838555	662838627	241	+	.	ID=TE0372927;Target=peo12_552 1632 1706;Class=LTR/Gypsy/del;PercDiv=17.8;PercDel=2.7;PercIns=0.0;
Chr03	RepeatMasker	Transposon	662839053	662839235	377	+	.	ID=TE0372928;Target=peo12_552 2148 2336;Class=LTR/Gypsy/del;PercDiv=19.6;PercDel=10.1;PercIns=9.4;
Chr03	RepeatMasker	Transposon	662839333	662840347	10646	+	.	ID=TE0372929;Target=peo21_386 2862 4661;Class=LTR/Gypsy/del;PercDiv=7.7;PercDel=3.2;PercIns=5.7;
Chr03	RepeatMasker	Transposon	662840348	662842101	3408	-	.	ID=TE0372930;Target=peo71_42 7260 8177;Class=LTR/Gypsy/del;PercDiv=6.3;PercDel=3.1;PercIns=5.0;
Chr03	RepeatMasker	Transposon	662842102	662842468	10646	+	.	ID=TE0372931;Target=peo21_386 4662 5316;Class=LTR/Gypsy/del;PercDiv=7.7;PercDel=3.2;PercIns=5.7;
Chr03	RepeatMasker	Transposon	662842654	662843579	782	+	.	ID=TE0372932;Target=peo65_88 486 936;Class=LTR/Gypsy/del;PercDiv=22.4;PercDel=10.6;PercIns=8.1;
Chr03	RepeatMasker	Transposon	662843587	662844032	1163	-	.	ID=TE0372933;Target=peo55_358 4609 5057;Class=LTR/Gypsy/del;PercDiv=31.9;PercDel=0.9;PercIns=0.2;
Chr03	RepeatMasker	Transposon	662844746	662846101	23241	-	.	ID=TE0372934;Target=peo67_535 3461 5157;Class=LTR/Gypsy/del;PercDiv=12.4;PercDel=1.9;PercIns=1.2;
Chr03	RepeatMasker	Transposon	662846102	662846756	374	+	.	ID=TE0372935;Target=peo56_719 1458 2107;Class=LTR/Gypsy/del;PercDiv=28.7;PercDel=7.2;PercIns=8.0;
Chr03	RepeatMasker	Transposon	662846757	662849519	23241	-	.	ID=TE0372936;Target=peo67_535 1 3460;Class=LTR/Gypsy/del;PercDiv=12.4;PercDel=1.9;PercIns=1.2;
Chr03	RepeatMasker	Transposon	662849520	662859136	38554	+	.	ID=TE0372937;Target=peo31_422 50 11179;Class=LTR/Gypsy/del;PercDiv=17.2;PercDel=2.5;PercIns=4.1;
Chr03	RepeatMasker	Transposon	662860858	662861454	720	-	.	ID=TE0372938;Target=peo16_180 5780 5946;Class=LTR/Gypsy/del;PercDiv=16.3;PercDel=3.5;PercIns=5.3;
Chr03	RepeatMasker	Transposon	662861696	662862192	2203	-	.	ID=TE0372939;Target=peo60_403 8677 9801;Class=LTR/Gypsy/del;PercDiv=19.7;PercDel=4.6;PercIns=9.5;
Chr03	RepeatMasker	Transposon	662862193	662863037	2273	+	.	ID=TE0372940;Target=peo80_296 7257 8056;Class=LTR/Gypsy/del;PercDiv=16.7;PercDel=2.6;PercIns=8.4;
Chr03	RepeatMasker	Transposon	662863038	662863068	2203	-	.	ID=TE0372941;Target=peo60_403 8603 8676;Class=LTR/Gypsy/del;PercDiv=19.7;PercDel=4.6;PercIns=9.5;
Chr03	RepeatMasker	Transposon	662866426	662866485	1496	+	.	ID=TE0372942;Target=peo30_178 10847 10911;Class=LTR/Copia/tork;PercDiv=12.0;PercDel=2.3;PercIns=0.7;
Chr03	RepeatMasker	Transposon	662866486	662870252	11443	-	.	ID=TE0372943;Target=peo82_393 4248 10056;Class=LTR/Gypsy/del;PercDiv=17.3;PercDel=2.9;PercIns=3.6;
Chr03	RepeatMasker	Transposon	662872674	662873442	947	+	.	ID=TE0372944;Target=peo4_571 1789 2549;Class=LTR/Gypsy/del;PercDiv=30.1;PercDel=4.3;PercIns=5.4;
Chr03	RepeatMasker	Transposon	662873569	662875098	550	+	.	ID=TE0372945;Target=peo4_571 2679 3748;Class=LTR/Gypsy/del;PercDiv=28.0;PercDel=7.0;PercIns=5.2;
Chr03	RepeatMasker	Transposon	662875551	662875814	283	+	.	ID=TE0372946;Target=peo4_571 4517 4790;Class=LTR/Gypsy/del;PercDiv=28.2;PercDel=9.8;PercIns=5.8;
Chr03	RepeatMasker	Transposon	662876514	662876668	641	-	.	ID=TE0372947;Target=peo79_196 10812 10966;Class=LTR/Gypsy/del;PercDiv=27.7;PercDel=0.0;PercIns=0.0;
Chr03	RepeatMasker	Transposon	662880443	662884668	24749	-	.	ID=TE0372948;Target=peo27_114 169 4411;Class=LTR/Gypsy/del;PercDiv=16.8;PercDel=1.0;PercIns=0.6;
Chr03	RepeatMasker	Transposon	662884731	662886596	8665	-	.	ID=TE0372949;Target=peo7_675 1 1847;Class=LTR/Gypsy/del;PercDiv=12.0;PercDel=2.4;PercIns=3.4;
Chr03	RepeatMasker	Transposon	662887235	662887621	1112	+	.	ID=TE0372950;Target=peo26_641 12849 13147;Class=LTR/Gypsy/del;PercDiv=8.8;PercDel=3.5;PercIns=4.1;
Chr03	RepeatMasker	Transposon	662887622	662888919	6800	-	.	ID=TE0372951;Target=peo92_217 6457 7641;Class=LTR/Gypsy/del;PercDiv=13.3;PercDel=1.9;PercIns=4.9;
Chr03	RepeatMasker	Transposon	662888966	662889102	527	-	.	ID=TE0372952;Target=peo35_325 11547 11683;Class=LTR/Gypsy/del;PercDiv=25.2;PercDel=1.5;PercIns=1.5;
Chr03	RepeatMasker	Transposon	662890938	662891850	1495	+	.	ID=TE0372953;Target=peo77_266 2512 3315;Class=LTR/Gypsy/del;PercDiv=34.8;PercDel=1.8;PercIns=1.9;
Chr03	RepeatMasker	Transposon	662891918	662893234	3925	+	.	ID=TE0372954;Target=peo49_680 8475 9790;Class=LTR/Gypsy/del;PercDiv=27.9;PercDel=2.0;PercIns=2.0;
Chr03	RepeatMasker	Transposon	662895556	662895708	293	+	.	ID=TE0372955;Target=peo49_680 12287 12436;Class=LTR/Gypsy/del;PercDiv=27.2;PercDel=2.0;PercIns=4.0;
Chr03	RepeatMasker	Transposon	662895811	662896515	2161	-	.	ID=TE0372956;Target=peo2_338 11043 11723;Class=LTR/Gypsy/del;PercDiv=26.7;PercDel=2.3;PercIns=5.9;
Chr03	RepeatMasker	Transposon	662896580	662896727	647	-	.	ID=TE0372957;Target=peo2_338 10735 10882;Class=LTR/Gypsy/del;PercDiv=23.6;PercDel=0.0;PercIns=0.0;
Chr03	RepeatMasker	Transposon	662896736	662896992	814	-	.	ID=TE0372958;Target=peo2_338 154 414;Class=LTR/Gypsy/del;PercDiv=24.2;PercDel=5.1;PercIns=3.5;
Chr03	RepeatMasker	Transposon	662897075	662897213	551	-	.	ID=TE0372959;Target=LTR_FINDER_scaffold3826_79_ltr 9463 9600;Class=LINE/L1;PercDiv=23.4;PercDel=0.7;PercIns=1.4;
Chr03	RepeatMasker	Transposon	662897392	662897591	321	-	.	ID=TE0372960;Target=LTR_FINDER_scaffold3826_79_ltr 9073 9274;Class=LINE/L1;PercDiv=23.6;PercDel=8.0;PercIns=6.9;
Chr03	RepeatMasker	Transposon	662899897	662900895	2405	+	.	ID=TE0372961;Target=peo46_109 7907 8758;Class=LTR/Gypsy/del;PercDiv=24.1;PercDel=4.8;PercIns=2.3;
Chr03	RepeatMasker	Transposon	662901012	662901310	268	-	.	ID=TE0372962;Target=LTR_FINDER_scaffold12228_463_ltr 3834 4129;Class=DNA;PercDiv=29.5;PercDel=3.7;PercIns=4.7;
Chr03	RepeatMasker	Transposon	662903684	662905373	12061	+	.	ID=TE0372963;Target=LTR_FINDER_scaffold6080_17_ltr 6764 8446;Class=Simple_repeat;PercDiv=7.8;PercDel=0.4;PercIns=0.8;
Chr03	RepeatMasker	Transposon	662905411	662905698	2399	+	.	ID=TE0372964;Target=LTR_FINDER_scaffold6080_17_ltr 6479 6766;Class=Simple_repeat;PercDiv=2.1;PercDel=0.3;PercIns=0.3;
Chr03	RepeatMasker	Transposon	662908031	662908580	2558	+	.	ID=TE0372965;Target=LTR_FINDER_scaffold6080_17_ltr 10592 11156;Class=Simple_repeat;PercDiv=11.3;PercDel=4.9;PercIns=2.1;
Chr03	RepeatMasker	Transposon	662908593	662909817	7198	+	.	ID=TE0372966;Target=LTR_FINDER_scaffold6080_17_ltr 9541 10751;Class=Simple_repeat;PercDiv=11.3;PercDel=1.3;PercIns=2.5;
Chr03	RepeatMasker	Transposon	662910176	662910971	41461	+	.	ID=TE0372967;Target=LTR_FINDER_scaffold12663_102_ltr 2155 2942;Class=LINE/L2;PercDiv=10.3;PercDel=1.3;PercIns=1.4;
Chr03	RepeatMasker	Transposon	662910972	662917383	49713	+	.	ID=TE0372968;Target=LTR_FINDER_scaffold6080_17_ltr 1 6526;Class=Simple_repeat;PercDiv=5.7;PercDel=0.6;PercIns=1.7;
Chr03	RepeatMasker	Transposon	662917384	662917603	555	-	.	ID=TE0372969;Target=peo60_390 11775 12001;Class=LTR/Gypsy/tat;PercDiv=19.5;PercDel=7.7;PercIns=4.4;
Chr03	RepeatMasker	Transposon	662917604	662918626	49713	+	.	ID=TE0372970;Target=LTR_FINDER_scaffold6080_17_ltr 6527 7569;Class=Simple_repeat;PercDiv=5.7;PercDel=0.6;PercIns=1.7;
Chr03	RepeatMasker	Transposon	662919100	662921996	15278	+	.	ID=TE0372971;Target=LTR_FINDER_scaffold12663_102_ltr 2155 5067;Class=LINE/L2;PercDiv=14.0;PercDel=2.4;PercIns=1.8;
Chr03	RepeatMasker	Transposon	662922155	662923574	1344	+	.	ID=TE0372972;Target=peo83_277 1 360;Class=LTR/Gypsy/tat;PercDiv=1.7;PercDel=0.2;PercIns=1.4;
Chr03	RepeatMasker	Transposon	662924439	662925468	8556	+	.	ID=TE0372973;Target=LTR_FINDER_scaffold12663_102_ltr 4039 5067;Class=LINE/L2;PercDiv=3.2;PercDel=0.2;PercIns=0.3;
Chr03	RepeatMasker	Transposon	662925627	662925845	850	+	.	ID=TE0372974;Target=peo11_282 11149 11350;Class=LTR/Gypsy/tat;PercDiv=3.5;PercDel=1.4;PercIns=0.6;
Chr03	RepeatMasker	Transposon	662932246	662939943	51219	+	.	ID=TE0372975;Target=peo83_277 1297 15092;Class=LTR/Gypsy/tat;PercDiv=5.2;PercDel=1.7;PercIns=2.5;
Chr03	RepeatMasker	Transposon	662939944	662947448	29630	+	.	ID=TE0372976;Target=peo84_599 7886 15407;Class=LTR/Gypsy/tat;PercDiv=9.8;PercDel=2.2;PercIns=3.5;
Chr03	RepeatMasker	Transposon	662948986	662949103	515	+	.	ID=TE0372977;Target=peo73_451 977 1098;Class=LTR/Gypsy/tat;PercDiv=17.1;PercDel=4.2;PercIns=0.8;
Chr03	RepeatMasker	Transposon	662949436	662949504	259	+	.	ID=TE0372978;Target=peo73_451 1474 1542;Class=LTR/Gypsy/tat;PercDiv=26.1;PercDel=0.0;PercIns=0.0;
Chr03	RepeatMasker	Transposon	662956538	662956555	254	+	.	ID=TE0372979;Target=peo82_659 11160 11240;Class=LTR/Gypsy/tat;PercDiv=11.6;PercDel=16.9;PercIns=2.5;
Chr03	RepeatMasker	Transposon	662956556	662956608	254	+	.	ID=TE0372980;Target=LTR_FINDER_scaffold12663_102_ltr 4728 4782;Class=LINE/L2;PercDiv=9.6;PercDel=5.7;PercIns=1.8;
Chr03	RepeatMasker	Transposon	662956800	662956861	375	+	.	ID=TE0372981;Target=LTR_FINDER_scaffold12663_102_ltr 4720 4781;Class=LINE/L2;PercDiv=14.5;PercDel=0.0;PercIns=0.0;
Chr03	RepeatMasker	Transposon	662957911	662958031	474	+	.	ID=TE0372982;Target=LTR_FINDER_scaffold12663_102_ltr 4701 4830;Class=LINE/L2;PercDiv=13.1;PercDel=13.2;PercIns=5.4;
Chr03	RepeatMasker	Transposon	662962748	662962848	311	-	.	ID=TE0372983;Target=LTR_FINDER_scaffold11494_151_ltr 3 104;Class=DNA/CMC-EnSpm;PercDiv=12.0;PercDel=2.0;PercIns=1.0;
Chr03	RepeatMasker	Transposon	662962849	662963114	2226	+	.	ID=TE0372984;Target=LTR_FINDER_scaffold15407_18_ltr 12752 13016;Class=LINE/L1;PercDiv=6.0;PercDel=1.1;PercIns=1.4;
Chr03	RepeatMasker	Transposon	662963844	662964052	808	-	.	ID=TE0372985;Target=LTR_FINDER_scaffold1531_879_ltr 154 323;Class=DNA/CMC-EnSpm;PercDiv=2.5;PercDel=1.0;PercIns=1.1;
Chr03	RepeatMasker	Transposon	662965782	662966466	1400	-	.	ID=TE0372986;Target=LTR_FINDER_scaffold6533_1_ltr 8259 8936;Class=DNA/CMC-EnSpm;PercDiv=24.1;PercDel=7.0;PercIns=8.1;
Chr03	RepeatMasker	Transposon	662966629	662966844	493	+	.	ID=TE0372987;Target=LTR_FINDER_scaffold12848_8_ltr 13040 13268;Class=LINE/L1;PercDiv=26.6;PercDel=8.8;PercIns=2.6;
Chr03	RepeatMasker	Transposon	662966989	662967124	319	+	.	ID=TE0372988;Target=LTR_FINDER_scaffold1531_879_ltr 14619 14753;Class=DNA/CMC-EnSpm;PercDiv=27.1;PercDel=1.5;PercIns=2.2;
Chr03	RepeatMasker	Transposon	662967125	662967150	306	+	.	ID=TE0372989;Target=LTR_FINDER_scaffold19783_104_ltr 9949 10112;Class=LINE/L1;PercDiv=28.6;PercDel=2.5;PercIns=1.2;
Chr03	RepeatMasker	Transposon	662967375	662967431	430	+	.	ID=TE0372990;Target=LTR_FINDER_scaffold12848_8_ltr 14097 14274;Class=LINE/L1;PercDiv=12.3;PercDel=3.3;PercIns=10.5;
Chr03	RepeatMasker	Transposon	662967467	662967740	672	+	.	ID=TE0372991;Target=LTR_FINDER_scaffold9513_7_ltr 18724 18978;Class=DNA/CMC-EnSpm;PercDiv=10.7;PercDel=0.7;PercIns=8.2;
Chr03	RepeatMasker	Transposon	662967496	662967918	1837	-	.	ID=TE0372992;Target=LTR_FINDER_scaffold5653_1_ltr 2247 2692;Class=DNA/CMC-EnSpm;PercDiv=5.3;PercDel=7.2;PercIns=1.9;
Chr03	RepeatMasker	Transposon	662967670	662967710	430	+	.	ID=TE0372993;Target=LTR_FINDER_scaffold12848_8_ltr 14275 14410;Class=LINE/L1;PercDiv=12.3;PercDel=3.3;PercIns=10.5;
Chr03	RepeatMasker	Transposon	662968282	662968318	551	+	.	ID=TE0372994;Target=LTR_FINDER_scaffold10142_680_ltr 8060 8329;Class=LINE/RTE-BovB;PercDiv=15.5;PercDel=5.1;PercIns=5.9;
Chr03	RepeatMasker	Transposon	662968344	662968711	1143	-	.	ID=TE0372995;Target=LTR_FINDER_scaffold12848_8_ltr 13215 13507;Class=LINE/L1;PercDiv=14.9;PercDel=1.0;PercIns=2.7;
Chr03	RepeatMasker	Transposon	662968796	662969035	954	-	.	ID=TE0372996;Target=LTR_FINDER_scaffold12848_8_ltr 13040 13279;Class=LINE/L1;PercDiv=21.4;PercDel=0.8;PercIns=0.8;
Chr03	RepeatMasker	Transposon	662969097	662969367	3266	+	.	ID=TE0372997;Target=LTR_FINDER_scaffold6533_1_ltr 8202 9566;Class=DNA/CMC-EnSpm;PercDiv=26.4;PercDel=5.8;PercIns=5.5;
Chr03	RepeatMasker	Transposon	662969368	662970567	3734	+	.	ID=TE0372998;Target=LTR_FINDER_scaffold8274_82_ltr 12243 13463;Class=LINE/L1;PercDiv=22.6;PercDel=6.2;PercIns=4.4;
Chr03	RepeatMasker	Transposon	662970568	662970592	3266	+	.	ID=TE0372999;Target=LTR_FINDER_scaffold6533_1_ltr 9567 9702;Class=DNA/CMC-EnSpm;PercDiv=26.4;PercDel=5.8;PercIns=5.5;
Chr03	RepeatMasker	Transposon	662970727	662971042	435	+	.	ID=TE0373000;Target=LTR_FINDER_scaffold8274_82_ltr 13463 13748;Class=LINE/L1;PercDiv=27.9;PercDel=1.9;PercIns=12.6;
Chr03	RepeatMasker	Transposon	662971126	662971203	241	+	.	ID=TE0373001;Target=LTR_FINDER_scaffold386_1167_ltr 6285 6354;Class=DNA/CMC-EnSpm;PercDiv=20.3;PercDel=0.0;PercIns=11.4;
Chr03	RepeatMasker	Transposon	662971242	662971724	546	+	.	ID=TE0373002;Target=LTR_FINDER_scaffold6533_1_ltr 10059 10543;Class=DNA/CMC-EnSpm;PercDiv=30.8;PercDel=5.0;PercIns=4.5;
Chr03	RepeatMasker	Transposon	662972068	662972189	397	+	.	ID=TE0373003;Target=LTR_FINDER_scaffold8274_82_ltr 14422 14541;Class=LINE/L1;PercDiv=23.7;PercDel=1.6;PercIns=3.3;
Chr03	RepeatMasker	Transposon	662972177	662972364	483	-	.	ID=TE0373004;Target=LTR_FINDER_scaffold12848_8_ltr 17000 17171;Class=LINE/L1;PercDiv=25.8;PercDel=0.0;PercIns=9.3;
Chr03	RepeatMasker	Transposon	662972373	662972546	3530	-	.	ID=TE0373005;Target=LTR_FINDER_scaffold12848_8_ltr 16579 16708;Class=LINE/L1;PercDiv=23.3;PercDel=4.2;PercIns=3.5;
Chr03	RepeatMasker	Transposon	662972547	662973571	1595	+	.	ID=TE0373006;Target=LTR_FINDER_scaffold15407_18_ltr 12362 13308;Class=LINE/L1;PercDiv=20.7;PercDel=4.7;PercIns=6.1;
Chr03	RepeatMasker	Transposon	662973572	662974569	3530	-	.	ID=TE0373007;Target=LTR_FINDER_scaffold12848_8_ltr 15829 16578;Class=LINE/L1;PercDiv=23.3;PercDel=4.2;PercIns=3.5;
Chr03	RepeatMasker	Transposon	662975543	662975575	983	-	.	ID=TE0373008;Target=LTR_FINDER_scaffold5653_1_ltr 2580 2731;Class=DNA/CMC-EnSpm;PercDiv=7.8;PercDel=10.7;PercIns=2.4;
Chr03	RepeatMasker	Transposon	662975576	662975871	1938	-	.	ID=TE0373009;Target=LTR_FINDER_scaffold5049_3_ltr 16209 16497;Class=LINE/RTE-BovB;PercDiv=4.5;PercDel=0.3;PercIns=2.8;
Chr03	RepeatMasker	Transposon	662976279	662976307	755	+	.	ID=TE0373010;Target=LTR_FINDER_scaffold8274_82_ltr 3363 3390;Class=LINE/L1;PercDiv=3.2;PercDel=0.0;PercIns=0.7;
Chr03	RepeatMasker	Transposon	662976308	662976455	687	+	.	ID=TE0373011;Target=LTR_FINDER_scaffold1505_109_ltr 1 147;Class=DNA/CMC-EnSpm;PercDiv=6.1;PercDel=0.0;PercIns=0.7;
Chr03	RepeatMasker	Transposon	662976755	662976844	256	+	.	ID=TE0373012;Target=peo2_65 7241 7321;Class=LTR/Gypsy/del;PercDiv=11.2;PercDel=0.0;PercIns=11.1;
Chr03	RepeatMasker	Transposon	662976974	662977050	253	+	.	ID=TE0373013;Target=LTR_FINDER_scaffold8274_82_ltr 16527 16597;Class=LINE/L1;PercDiv=14.2;PercDel=0.0;PercIns=8.4;
Chr03	RepeatMasker	Transposon	662978546	662978561	2854	+	.	ID=TE0373014;Target=LTR_FINDER_scaffold6797_85_ltr 5341 5361;Class=LINE/L1;PercDiv=9.0;PercDel=4.3;PercIns=2.6;
Chr03	RepeatMasker	Transposon	662978562	662978575	1183	+	.	ID=TE0373015;Target=LTR_FINDER_scaffold11494_151_ltr 1252 1354;Class=DNA/CMC-EnSpm;PercDiv=3.9;PercDel=0.0;PercIns=13.8;
Chr03	RepeatMasker	Transposon	662978679	662979329	1949	-	.	ID=TE0373016;Target=LTR_FINDER_scaffold5653_1_ltr 1881 2547;Class=DNA/CMC-EnSpm;PercDiv=14.4;PercDel=9.1;PercIns=6.5;
Chr03	RepeatMasker	Transposon	662978859	662979260	2854	+	.	ID=TE0373017;Target=LTR_FINDER_scaffold6797_85_ltr 5362 5918;Class=LINE/L1;PercDiv=9.0;PercDel=4.3;PercIns=2.6;
Chr03	RepeatMasker	Transposon	662979761	662979955	518	-	.	ID=TE0373018;Target=LTR_FINDER_scaffold12848_8_ltr 13189 13384;Class=LINE/L1;PercDiv=22.6;PercDel=5.1;PercIns=4.6;
Chr03	RepeatMasker	Transposon	662980045	662980272	963	-	.	ID=TE0373019;Target=LTR_FINDER_scaffold12848_8_ltr 13040 13268;Class=LINE/L1;PercDiv=21.6;PercDel=0.9;PercIns=0.4;
Chr03	RepeatMasker	Transposon	662980334	662980644	669	+	.	ID=TE0373020;Target=LTR_FINDER_scaffold6533_1_ltr 8202 8529;Class=DNA/CMC-EnSpm;PercDiv=23.9;PercDel=10.8;PercIns=5.7;
Chr03	RepeatMasker	Transposon	662980670	662981175	1443	-	.	ID=TE0373021;Target=LTR_FINDER_scaffold1901_229_ltr 16777 17269;Class=DNA/CMC-EnSpm;PercDiv=19.4;PercDel=3.4;PercIns=6.1;
Chr03	RepeatMasker	Transposon	662981485	662981510	279	-	.	ID=TE0373022;Target=peo70_142 69 159;Class=LTR/Gypsy/del;PercDiv=14.5;PercDel=1.0;PercIns=6.6;
Chr03	RepeatMasker	Transposon	662981571	662981972	1306	+	.	ID=TE0373023;Target=LTR_FINDER_scaffold8274_82_ltr 12310 12694;Class=LINE/L1;PercDiv=20.4;PercDel=2.7;PercIns=7.3;
Chr03	RepeatMasker	Transposon	662982390	662982454	329	+	.	ID=TE0373024;Target=LTR_FINDER_scaffold5653_1_ltr 2091 2154;Class=DNA/CMC-EnSpm;PercDiv=7.8;PercDel=0.0;PercIns=1.6;
Chr03	RepeatMasker	Transposon	662982399	662982513	696	-	.	ID=TE0373025;Target=LTR_FINDER_scaffold10142_680_ltr 7727 7841;Class=LINE/RTE-BovB;PercDiv=3.5;PercDel=0.0;PercIns=0.0;
Chr03	RepeatMasker	Transposon	662982514	662982565	486	+	.	ID=TE0373026;Target=LTR_FINDER_scaffold8274_82_ltr 17731 17868;Class=LINE/L1;PercDiv=22.8;PercDel=0.1;PercIns=5.8;
Chr03	RepeatMasker	Transposon	662982920	662983271	304	-	.	ID=TE0373027;Target=LTR_FINDER_scaffold5049_3_ltr 1324 1661;Class=LINE/RTE-BovB;PercDiv=26.6;PercDel=4.8;PercIns=9.2;
Chr03	RepeatMasker	Transposon	662983313	662986155	7494	+	.	ID=TE0373028;Target=peo84_280 1 1826;Class=LTR/Gypsy/del;PercDiv=19.1;PercDel=3.4;PercIns=6.3;
Chr03	RepeatMasker	Transposon	662987191	662988294	5179	-	.	ID=TE0373029;Target=LTR_FINDER_scaffold19783_104_ltr 5101 6218;Class=LINE/L1;PercDiv=17.6;PercDel=3.2;PercIns=1.9;
Chr03	RepeatMasker	Transposon	662989331	662994093	27915	-	.	ID=TE0373030;Target=peo72_354 30 4760;Class=LTR/Copia/retrofit;PercDiv=12.1;PercDel=1.1;PercIns=1.8;
Chr03	RepeatMasker	Transposon	662994208	662994244	278	-	.	ID=TE0373031;Target=peo72_354 1 37;Class=LTR/Copia/retrofit;PercDiv=8.1;PercDel=0.0;PercIns=0.0;
Chr03	RepeatMasker	Transposon	662998160	662998261	589	+	.	ID=TE0373032;Target=LTR_FINDER_scaffold15407_18_ltr 12054 12155;Class=LINE/L1;PercDiv=18.6;PercDel=0.0;PercIns=0.0;
Chr03	RepeatMasker	Transposon	662998397	662998653	1979	-	.	ID=TE0373033;Target=LTR_FINDER_scaffold8274_82_ltr 241 375;Class=LINE/L1;PercDiv=7.3;PercDel=2.4;PercIns=0.3;
Chr03	RepeatMasker	Transposon	662998654	662998865	648	+	.	ID=TE0373034;Target=LTR_FINDER_scaffold15407_18_ltr 4 226;Class=LINE/L1;PercDiv=17.1;PercDel=9.0;PercIns=3.6;
Chr03	RepeatMasker	Transposon	662998904	662999003	591	-	.	ID=TE0373035;Target=LTR_FINDER_scaffold15407_18_ltr 12056 12155;Class=LINE/L1;PercDiv=16.0;PercDel=0.0;PercIns=0.0;
Chr03	RepeatMasker	Transposon	662999781	663000025	562	+	.	ID=TE0373036;Target=LTR_FINDER_scaffold5049_3_ltr 9733 9971;Class=LINE/RTE-BovB;PercDiv=22.6;PercDel=1.6;PercIns=4.2;
Chr03	RepeatMasker	Transposon	663003162	663003187	2144	+	.	ID=TE0373037;Target=LTR_FINDER_scaffold15407_18_ltr 12357 12545;Class=LINE/L1;PercDiv=14.3;PercDel=3.0;PercIns=5.6;
Chr03	RepeatMasker	Transposon	663003188	663003990	2483	+	.	ID=TE0373038;Target=LTR_FINDER_scaffold5653_1_ltr 1886 2698;Class=DNA/CMC-EnSpm;PercDiv=13.1;PercDel=7.5;PercIns=6.2;
Chr03	RepeatMasker	Transposon	663004069	663004926	2252	-	.	ID=TE0373039;Target=LTR_FINDER_scaffold12848_8_ltr 10248 11066;Class=LINE/L1;PercDiv=18.4;PercDel=3.5;PercIns=8.4;
Chr03	RepeatMasker	Transposon	663004819	663004917	2144	+	.	ID=TE0373040;Target=LTR_FINDER_scaffold15407_18_ltr 12546 13306;Class=LINE/L1;PercDiv=14.3;PercDel=3.0;PercIns=5.6;
Chr03	RepeatMasker	Transposon	663005804	663006325	1078	+	.	ID=TE0373041;Target=peo90_601 720 1238;Class=LTR/Gypsy/del;PercDiv=27.1;PercDel=4.6;PercIns=5.2;
Chr03	RepeatMasker	Transposon	663006503	663006748	578	+	.	ID=TE0373042;Target=peo90_601 1412 1661;Class=LTR/Gypsy/del;PercDiv=25.4;PercDel=5.7;PercIns=4.0;
Chr03	RepeatMasker	Transposon	663006941	663007919	1093	+	.	ID=TE0373043;Target=peo42_420 665 1225;Class=LTR/Gypsy/del;PercDiv=35.0;PercDel=4.6;PercIns=1.6;
Chr03	RepeatMasker	Transposon	663008129	663008237	337	-	.	ID=TE0373044;Target=LTR_FINDER_scaffold12848_8_ltr 16182 16288;Class=LINE/L1;PercDiv=20.8;PercDel=0.9;PercIns=2.8;
Chr03	RepeatMasker	Transposon	663009332	663010705	2813	+	.	ID=TE0373045;Target=LTR_FINDER_scaffold6797_85_ltr 5176 6525;Class=LINE/L1;PercDiv=14.8;PercDel=3.4;PercIns=5.3;
Chr03	RepeatMasker	Transposon	663010896	663011077	723	+	.	ID=TE0373046;Target=LTR_FINDER_scaffold20092_3_ltr 5724 5910;Class=DNA/CMC-EnSpm;PercDiv=3.9;PercDel=2.8;PercIns=0.0;
Chr03	RepeatMasker	Transposon	663011078	663011121	638	-	.	ID=TE0373047;Target=LTR_FINDER_scaffold4684_29_ltr 852 1048;Class=DNA/CMC-EnSpm;PercDiv=9.6;PercDel=4.2;PercIns=2.9;
Chr03	RepeatMasker	Transposon	663011893	663012211	782	+	.	ID=TE0373048;Target=peo90_601 667 980;Class=LTR/Gypsy/del;PercDiv=30.6;PercDel=0.9;PercIns=2.5;
Chr03	RepeatMasker	Transposon	663012361	663012808	3083	-	.	ID=TE0373049;Target=LTR_FINDER_scaffold10142_680_ltr 13936 14388;Class=LINE/RTE-BovB;PercDiv=9.4;PercDel=1.8;PercIns=0.7;
Chr03	RepeatMasker	Transposon	663012850	663015217	12311	-	.	ID=TE0373050;Target=LTR_FINDER_scaffold10142_680_ltr 11618 13986;Class=LINE/RTE-BovB;PercDiv=14.5;PercDel=4.0;PercIns=4.0;
Chr03	RepeatMasker	Transposon	663015617	663020384	35765	-	.	ID=TE0373051;Target=peo55_243 140 4752;Class=LTR/Gypsy/del;PercDiv=4.9;PercDel=0.6;PercIns=1.0;
Chr03	RepeatMasker	Transposon	663020831	663021173	1118	+	.	ID=TE0373052;Target=peo57_485 802 1147;Class=LTR/Gypsy/del;PercDiv=17.7;PercDel=5.5;PercIns=4.6;
Chr03	RepeatMasker	Transposon	663021368	663022046	4461	+	.	ID=TE0373053;Target=peo57_166 9234 9919;Class=LTR/Gypsy/del;PercDiv=8.8;PercDel=2.2;PercIns=1.2;
Chr03	RepeatMasker	Transposon	663022539	663024156	3684	+	.	ID=TE0373054;Target=peo57_485 2944 4170;Class=LTR/Gypsy/del;PercDiv=19.7;PercDel=4.3;PercIns=5.7;
Chr03	RepeatMasker	Transposon	663024204	663027019	3129	+	.	ID=TE0373055;Target=peo37_646 2 2584;Class=LTR/Gypsy/del;PercDiv=20.3;PercDel=3.7;PercIns=4.9;
Chr03	RepeatMasker	Transposon	663028659	663028770	443	-	.	ID=TE0373056;Target=peo19_495 9065 9173;Class=LTR/Gypsy/del;PercDiv=25.0;PercDel=0.9;PercIns=3.7;
Chr03	RepeatMasker	Transposon	663028885	663029036	445	+	.	ID=TE0373057;Target=peo37_646 4436 4533;Class=LTR/Gypsy/del;PercDiv=17.2;PercDel=5.0;PercIns=1.6;
Chr03	RepeatMasker	Transposon	663029213	663029616	1539	+	.	ID=TE0373058;Target=peo37_646 4831 5248;Class=LTR/Gypsy/del;PercDiv=17.1;PercDel=6.4;PercIns=2.9;
Chr03	RepeatMasker	Transposon	663030214	663041810	63864	+	.	ID=TE0373059;Target=peo92_99 69 14044;Class=LTR/Gypsy/del;PercDiv=9.1;PercDel=2.5;PercIns=3.4;
Chr03	RepeatMasker	Transposon	663041874	663042129	372	+	.	ID=TE0373060;Target=peo11_586 9191 9381;Class=LTR/Gypsy/del;PercDiv=20.7;PercDel=4.8;PercIns=18.0;
Chr03	RepeatMasker	Transposon	663042184	663044092	5363	+	.	ID=TE0373061;Target=peo55_75 7079 8660;Class=LTR/Gypsy/del;PercDiv=8.4;PercDel=4.9;PercIns=6.5;
Chr03	RepeatMasker	Transposon	663044116	663045558	3169	+	.	ID=TE0373062;Target=peo37_646 296 1940;Class=LTR/Gypsy/del;PercDiv=22.9;PercDel=4.2;PercIns=4.6;
Chr03	RepeatMasker	Transposon	663045598	663045762	519	+	.	ID=TE0373063;Target=peo25_186 1522 1653;Class=LTR/Gypsy/del;PercDiv=14.1;PercDel=2.3;PercIns=10.1;
Chr03	RepeatMasker	Transposon	663045811	663045898	602	+	.	ID=TE0373064;Target=peo25_186 1681 1768;Class=LTR/Gypsy/del;PercDiv=4.6;PercDel=1.1;PercIns=1.1;
Chr03	RepeatMasker	Transposon	663046212	663046318	285	-	.	ID=TE0373065;Target=peo8_10 13795 13925;Class=LTR/Gypsy/athila;PercDiv=17.1;PercDel=24.3;PercIns=1.5;
Chr03	RepeatMasker	Transposon	663049128	663053879	20739	-	.	ID=TE0373066;Target=rnd-5_family-101 6862 11602;Class=LTR/Gypsy;PercDiv=16.2;PercDel=2.8;PercIns=3.0;
Chr03	RepeatMasker	Transposon	663055143	663056297	2007	-	.	ID=TE0373067;Target=peo66_456 10714 12704;Class=LTR/Gypsy/del;PercDiv=16.8;PercDel=3.4;PercIns=2.0;
Chr03	RepeatMasker	Transposon	663056405	663056758	566	-	.	ID=TE0373068;Target=peo66_456 10372 10752;Class=LTR/Gypsy/del;PercDiv=27.5;PercDel=10.2;PercIns=2.4;
Chr03	RepeatMasker	Transposon	663057210	663057979	942	-	.	ID=TE0373069;Target=peo66_456 8914 9694;Class=LTR/Gypsy/del;PercDiv=25.9;PercDel=5.8;PercIns=4.3;
Chr03	RepeatMasker	Transposon	663058232	663058762	1136	+	.	ID=TE0373070;Target=peo39_615 1763 2326;Class=LTR/Gypsy/del;PercDiv=27.9;PercDel=8.7;PercIns=2.3;
Chr03	RepeatMasker	Transposon	663059643	663059897	605	-	.	ID=TE0373071;Target=peo19_495 8920 9180;Class=LTR/Gypsy/del;PercDiv=28.0;PercDel=5.9;PercIns=3.5;
Chr03	RepeatMasker	Transposon	663061176	663062294	2883	+	.	ID=TE0373072;Target=peo8_714 10908 12121;Class=LTR/Gypsy/del;PercDiv=21.4;PercDel=12.2;PercIns=3.4;
Chr03	RepeatMasker	Transposon	663063057	663064142	2312	-	.	ID=TE0373073;Target=peo66_96 10658 11707;Class=LTR/Gypsy/del;PercDiv=25.0;PercDel=3.1;PercIns=2.9;
Chr03	RepeatMasker	Transposon	663064232	663064679	717	-	.	ID=TE0373074;Target=peo66_456 10444 10750;Class=LTR/Gypsy/del;PercDiv=26.4;PercDel=10.3;PercIns=7.2;
Chr03	RepeatMasker	Transposon	663065743	663069019	20586	-	.	ID=TE0373075;Target=rnd-4_family-12 2014 5295;Class=LTR/Gypsy;PercDiv=16.2;PercDel=0.7;PercIns=0.5;
Chr03	RepeatMasker	Transposon	663069020	663069482	10886	+	.	ID=TE0373076;Target=peo21_386 4 4060;Class=LTR/Gypsy/del;PercDiv=7.0;PercDel=3.6;PercIns=6.3;
Chr03	RepeatMasker	Transposon	663069483	663071841	4544	-	.	ID=TE0373077;Target=peo17_348 4327 6632;Class=LTR/Gypsy/del;PercDiv=8.4;PercDel=4.2;PercIns=6.5;
Chr03	RepeatMasker	Transposon	663072110	663072400	10886	+	.	ID=TE0373078;Target=peo21_386 4061 6632;Class=LTR/Gypsy/del;PercDiv=7.0;PercDel=3.6;PercIns=6.3;
Chr03	RepeatMasker	Transposon	663072566	663072949	2569	+	.	ID=TE0373079;Target=peo37_646 12325 12700;Class=LTR/Gypsy/del;PercDiv=7.5;PercDel=0.5;PercIns=2.7;
Chr03	RepeatMasker	Transposon	663073055	663073172	516	+	.	ID=TE0373080;Target=peo37_646 4425 4545;Class=LTR/Gypsy/del;PercDiv=16.4;PercDel=4.2;PercIns=1.6;
Chr03	RepeatMasker	Transposon	663073382	663073797	2356	+	.	ID=TE0373081;Target=peo37_646 4831 5249;Class=LTR/Gypsy/del;PercDiv=11.8;PercDel=2.6;PercIns=1.9;
Chr03	RepeatMasker	Transposon	663074477	663074565	296	+	.	ID=TE0373082;Target=peo11_586 9285 9371;Class=LTR/Gypsy/del;PercDiv=23.3;PercDel=1.1;PercIns=3.5;
Chr03	RepeatMasker	Transposon	663074686	663075773	6435	+	.	ID=TE0373083;Target=peo17_348 4535 6473;Class=LTR/Gypsy/del;PercDiv=10.9;PercDel=9.0;PercIns=5.5;
Chr03	RepeatMasker	Transposon	663075774	663076316	1506	-	.	ID=TE0373084;Target=LTR_FINDER_scaffold4612_408_ltr 6927 7533;Class=DNA/CMC-EnSpm;PercDiv=16.6;PercDel=9.9;PercIns=5.0;
Chr03	RepeatMasker	Transposon	663077122	663077184	6435	+	.	ID=TE0373085;Target=peo17_348 6474 6588;Class=LTR/Gypsy/del;PercDiv=10.9;PercDel=9.0;PercIns=5.5;
Chr03	RepeatMasker	Transposon	663077334	663077503	3605	+	.	ID=TE0373086;Target=LTR_FINDER_scaffold3011_18_ltr 15979 16443;Class=Simple_repeat;PercDiv=20.3;PercDel=3.3;PercIns=3.6;
Chr03	RepeatMasker	Transposon	663077504	663078205	4266	-	.	ID=TE0373087;Target=rnd-6_family-524 235 949;Class=LINE/L2;PercDiv=6.9;PercDel=3.1;PercIns=1.3;
Chr03	RepeatMasker	Transposon	663078206	663078433	3605	+	.	ID=TE0373088;Target=LTR_FINDER_scaffold3011_18_ltr 16444 17075;Class=Simple_repeat;PercDiv=20.3;PercDel=3.3;PercIns=3.6;
Chr03	RepeatMasker	Transposon	663078599	663079280	36247	+	.	ID=TE0373089;Target=LTR_FINDER_scaffold896_85_ltr 1 4581;Class=DNA/CMC-EnSpm;PercDiv=10.8;PercDel=1.8;PercIns=2.6;
Chr03	RepeatMasker	Transposon	663079281	663085734	44291	-	.	ID=TE0373090;Target=peo36_656 97 6561;Class=LTR/Gypsy/tat;PercDiv=8.2;PercDel=1.5;PercIns=1.3;
Chr03	RepeatMasker	Transposon	663085735	663086224	36247	+	.	ID=TE0373091;Target=LTR_FINDER_scaffold896_85_ltr 4582 7889;Class=DNA/CMC-EnSpm;PercDiv=10.8;PercDel=1.8;PercIns=2.6;
Chr03	RepeatMasker	Transposon	663086809	663087978	5584	-	.	ID=TE0373092;Target=peo17_230 766 1907;Class=LTR/Gypsy/del;PercDiv=17.0;PercDel=0.9;PercIns=3.4;
Chr03	RepeatMasker	Transposon	663087991	663088911	4113	-	.	ID=TE0373093;Target=peo17_230 78 1200;Class=LTR/Gypsy/del;PercDiv=15.9;PercDel=6.1;PercIns=2.4;
Chr03	RepeatMasker	Transposon	663088912	663089154	302	+	.	ID=TE0373094;Target=peo28_68 181 438;Class=LTR/Gypsy/del;PercDiv=13.9;PercDel=8.6;PercIns=2.3;
Chr03	RepeatMasker	Transposon	663089155	663089198	4113	-	.	ID=TE0373095;Target=peo17_230 22 77;Class=LTR/Gypsy/del;PercDiv=15.9;PercDel=6.1;PercIns=2.4;
Chr03	RepeatMasker	Transposon	663089538	663090130	897	-	.	ID=TE0373096;Target=LTR_FINDER_scaffold2653_325_ltr 4879 5459;Class=DNA/CMC-EnSpm;PercDiv=25.5;PercDel=5.2;PercIns=7.4;
Chr03	RepeatMasker	Transposon	663090265	663090306	502	-	.	ID=TE0373097;Target=peo67_472 12044 12211;Class=LTR/Gypsy/athila;PercDiv=10.3;PercDel=2.0;PercIns=2.0;
Chr03	RepeatMasker	Transposon	663090307	663092699	12136	-	.	ID=TE0373098;Target=peo17_230 8154 10771;Class=LTR/Gypsy/del;PercDiv=10.0;PercDel=4.9;PercIns=3.1;
Chr03	RepeatMasker	Transposon	663092698	663093877	5295	-	.	ID=TE0373099;Target=peo17_230 766 1907;Class=LTR/Gypsy/del;PercDiv=16.9;PercDel=1.1;PercIns=4.5;
Chr03	RepeatMasker	Transposon	663116612	663117199	857	-	.	ID=TE0373100;Target=peo80_395 13335 13919;Class=LTR/Gypsy/del;PercDiv=26.2;PercDel=5.3;PercIns=5.8;
Chr03	RepeatMasker	Transposon	663117298	663117449	978	-	.	ID=TE0373101;Target=LTR_FINDER_scaffold2234_258_ltr 17029 17216;Class=DNA/CMC-EnSpm;PercDiv=0.9;PercDel=0.0;PercIns=0.8;
Chr03	RepeatMasker	Transposon	663118847	663118931	313	-	.	ID=TE0373102;Target=LTR_FINDER_scaffold2696_108_ltr 218 302;Class=LINE/L1;PercDiv=20.2;PercDel=1.2;PercIns=1.2;
Chr03	RepeatMasker	Transposon	663119015	663120371	6084	-	.	ID=TE0373103;Target=LTR_FINDER_scaffold13192_193_ltr 2548 3885;Class=DNA/CMC-EnSpm;PercDiv=20.4;PercDel=2.0;PercIns=3.4;
Chr03	RepeatMasker	Transposon	663122631	663124036	1973	-	.	ID=TE0373104;Target=peo16_253 4820 6864;Class=LTR/Gypsy/del;PercDiv=35.0;PercDel=1.2;PercIns=1.6;
Chr03	RepeatMasker	Transposon	663124037	663124514	3066	-	.	ID=TE0373105;Target=LTR_FINDER_scaffold81_322_ltr 272 771;Class=DNA/CMC-EnSpm;PercDiv=8.4;PercDel=5.0;PercIns=0.4;
Chr03	RepeatMasker	Transposon	663124489	663132259	36842	+	.	ID=TE0373106;Target=LTR_FINDER_scaffold7322_148_ltr 268 7637;Class=DNA/CMC-EnSpm;PercDiv=12.9;PercDel=3.8;PercIns=2.3;
Chr03	RepeatMasker	Transposon	663128586	663131346	30220	+	.	ID=TE0373107;Target=LTR_FINDER_scaffold16385_58_ltr 5274 8134;Class=LINE/RTE-BovB;PercDiv=13.4;PercDel=3.9;PercIns=2.1;
Chr03	RepeatMasker	Transposon	663131347	663135824	18617	-	.	ID=TE0373108;Target=LTR_FINDER_scaffold3797_327_ltr 1702 6127;Class=DNA/CMC-EnSpm;PercDiv=17.4;PercDel=2.8;PercIns=4.0;
Chr03	RepeatMasker	Transposon	663136195	663136672	1420	+	.	ID=TE0373109;Target=peo95_267 953 1433;Class=LTR/Gypsy/del;PercDiv=29.5;PercDel=1.3;PercIns=0.6;
Chr03	RepeatMasker	Transposon	663136736	663137378	1358	+	.	ID=TE0373110;Target=peo95_267 1444 2040;Class=LTR/Gypsy/del;PercDiv=29.2;PercDel=1.1;PercIns=8.9;
Chr03	RepeatMasker	Transposon	663137482	663137652	475	+	.	ID=TE0373111;Target=peo95_267 2034 2205;Class=LTR/Gypsy/del;PercDiv=32.4;PercDel=1.2;PercIns=0.6;
Chr03	RepeatMasker	Transposon	663138036	663139000	2678	+	.	ID=TE0373112;Target=peo95_267 2212 3041;Class=LTR/Gypsy/del;PercDiv=21.8;PercDel=3.2;PercIns=1.7;
Chr03	RepeatMasker	Transposon	663139414	663140912	6808	+	.	ID=TE0373113;Target=peo82_53 5196 6798;Class=LTR/Gypsy/del;PercDiv=5.8;PercDel=10.1;PercIns=3.4;
Chr03	RepeatMasker	Transposon	663140965	663142651	9677	-	.	ID=TE0373114;Target=peo36_656 8483 10220;Class=LTR/Gypsy/tat;PercDiv=7.0;PercDel=6.0;PercIns=2.9;
Chr03	RepeatMasker	Transposon	663142082	663144321	11669	-	.	ID=TE0373115;Target=peo80_395 8567 10860;Class=LTR/Gypsy/del;PercDiv=9.8;PercDel=5.5;PercIns=3.0;
Chr03	RepeatMasker	Transposon	663144323	663144359	1047	+	.	ID=TE0373116;Target=LTR_FINDER_scaffold20503_6_ltr 5 57;Class=DNA/CMC-EnSpm;PercDiv=14.2;PercDel=4.6;PercIns=7.5;
Chr03	RepeatMasker	Transposon	663144360	663144701	906	-	.	ID=TE0373117;Target=LTR_FINDER_scaffold2538_245_ltr 18812 19152;Class=LINE/L1;PercDiv=16.6;PercDel=4.7;PercIns=5.0;
Chr03	RepeatMasker	Transposon	663144702	663144975	1047	+	.	ID=TE0373118;Target=LTR_FINDER_scaffold20503_6_ltr 58 456;Class=DNA/CMC-EnSpm;PercDiv=14.2;PercDel=4.6;PercIns=7.5;
Chr03	RepeatMasker	Transposon	663144829	663145024	474	-	.	ID=TE0373119;Target=LTR_FINDER_scaffold2538_255_ltr 2 197;Class=LINE/L1;PercDiv=21.2;PercDel=3.6;PercIns=3.6;
Chr03	RepeatMasker	Transposon	663145150	663147395	14445	-	.	ID=TE0373120;Target=peo36_656 8319 10626;Class=LTR/Gypsy/tat;PercDiv=7.1;PercDel=4.3;PercIns=1.5;
Chr03	RepeatMasker	Transposon	663148806	663153631	32818	-	.	ID=TE0373121;Target=LTR_FINDER_scaffold2764_173_ltr 589 5440;Class=DNA/CMC-EnSpm;PercDiv=7.0;PercDel=2.1;PercIns=1.5;
Chr03	RepeatMasker	Transposon	663153598	663161207	46642	-	.	ID=TE0373122;Target=peo15_479 5111 12671;Class=LTR/Gypsy/del;PercDiv=7.7;PercDel=1.5;PercIns=2.3;
Chr03	RepeatMasker	Transposon	663162818	663163345	4042	-	.	ID=TE0373123;Target=peo15_479 4612 5120;Class=LTR/Gypsy/del;PercDiv=2.6;PercDel=0.2;PercIns=3.9;
Chr03	RepeatMasker	Transposon	663163313	663163489	667	-	.	ID=TE0373124;Target=peo6_550 6712 6854;Class=LTR/Gypsy/del;PercDiv=10.5;PercDel=7.3;PercIns=5.9;
Chr03	RepeatMasker	Transposon	663163482	663163563	309	+	.	ID=TE0373125;Target=LTR_FINDER_scaffold2764_173_ltr 7243 7320;Class=DNA/CMC-EnSpm;PercDiv=15.4;PercDel=0.0;PercIns=5.1;
Chr03	RepeatMasker	Transposon	663163731	663164512	1998	+	.	ID=TE0373126;Target=peo35_335 13158 13925;Class=LTR/Gypsy/del;PercDiv=25.6;PercDel=2.7;PercIns=4.6;
Chr03	RepeatMasker	Transposon	663164689	663165950	2709	+	.	ID=TE0373127;Target=peo41_703 1582 2795;Class=LTR/Gypsy/del;PercDiv=24.2;PercDel=5.0;PercIns=9.1;
Chr03	RepeatMasker	Transposon	663166851	663167063	6066	-	.	ID=TE0373128;Target=peo82_53 7022 8343;Class=LTR/Gypsy/del;PercDiv=6.8;PercDel=4.1;PercIns=6.8;
Chr03	RepeatMasker	Transposon	663167064	663167347	877	-	.	ID=TE0373129;Target=LTR_FINDER_scaffold5083_159_ltr 10259 10527;Class=LINE/RTE-BovB;PercDiv=14.4;PercDel=1.8;PercIns=7.4;
Chr03	RepeatMasker	Transposon	663167348	663167383	6066	-	.	ID=TE0373130;Target=peo82_53 6803 7021;Class=LTR/Gypsy/del;PercDiv=6.8;PercDel=4.1;PercIns=6.8;
Chr03	RepeatMasker	Transposon	663167384	663168488	2875	+	.	ID=TE0373131;Target=peo24_622 5796 6883;Class=LTR/Gypsy/del;PercDiv=11.0;PercDel=2.4;PercIns=4.0;
Chr03	RepeatMasker	Transposon	663168489	663168795	6066	-	.	ID=TE0373132;Target=peo82_53 4867 6802;Class=LTR/Gypsy/del;PercDiv=6.8;PercDel=4.1;PercIns=6.8;
Chr03	RepeatMasker	Transposon	663170292	663170446	234	-	.	ID=TE0373133;Target=LTR_FINDER_scaffold5083_159_ltr 17192 17347;Class=LINE/RTE-BovB;PercDiv=29.7;PercDel=5.2;PercIns=4.5;
Chr03	RepeatMasker	Transposon	663170840	663170994	382	-	.	ID=TE0373134;Target=LTR_FINDER_scaffold5083_159_ltr 16726 16887;Class=LINE/RTE-BovB;PercDiv=15.8;PercDel=11.0;PercIns=6.2;
Chr03	RepeatMasker	Transposon	663171035	663174943	12806	+	.	ID=TE0373135;Target=peo6_550 4 2000;Class=LTR/Gypsy/del;PercDiv=11.9;PercDel=3.1;PercIns=2.0;
Chr03	RepeatMasker	Transposon	663177472	663180642	19417	+	.	ID=TE0373136;Target=peo18_239 1256 4312;Class=LTR/Gypsy/del;PercDiv=11.6;PercDel=2.1;PercIns=1.9;
Chr03	RepeatMasker	Transposon	663180645	663181014	1447	+	.	ID=TE0373137;Target=peo18_239 4238 4614;Class=LTR/Gypsy/del;PercDiv=19.9;PercDel=4.0;PercIns=2.1;
Chr03	RepeatMasker	Transposon	663184040	663193933	47304	+	.	ID=TE0373138;Target=peo89_172 803 9043;Class=LTR/Gypsy/del;PercDiv=15.9;PercDel=1.1;PercIns=1.6;
Chr03	RepeatMasker	Transposon	663195253	663195781	1486	-	.	ID=TE0373139;Target=LTR_FINDER_scaffold5083_159_ltr 15180 15695;Class=LINE/RTE-BovB;PercDiv=21.1;PercDel=3.2;PercIns=5.8;
Chr03	RepeatMasker	Transposon	663195783	663197869	6960	-	.	ID=TE0373140;Target=peo35_354 4885 6771;Class=LTR/Gypsy/del;PercDiv=16.3;PercDel=4.6;PercIns=2.8;
Chr03	RepeatMasker	Transposon	663198207	663198535	1267	+	.	ID=TE0373141;Target=peo93_466 7723 7978;Class=LTR/Gypsy/del;PercDiv=11.1;PercDel=4.0;PercIns=1.7;
Chr03	RepeatMasker	Transposon	663198655	663199724	1840	-	.	ID=TE0373142;Target=peo18_239 12072 13959;Class=LTR/Gypsy/del;PercDiv=26.2;PercDel=5.6;PercIns=4.9;
Chr03	RepeatMasker	Transposon	663201217	663201841	3140	-	.	ID=TE0373143;Target=LTR_FINDER_scaffold1659_43_ltr 372 989;Class=DNA/MULE-MuDR;PercDiv=12.5;PercDel=2.6;PercIns=3.7;
Chr03	RepeatMasker	Transposon	663201744	663204091	8823	+	.	ID=TE0373144;Target=peo37_349 6730 10958;Class=LTR/Gypsy/del;PercDiv=13.5;PercDel=3.2;PercIns=6.5;
Chr03	RepeatMasker	Transposon	663206034	663209577	22659	-	.	ID=TE0373145;Target=LTR_FINDER_scaffold5083_159_ltr 2172 5707;Class=LINE/RTE-BovB;PercDiv=11.9;PercDel=0.8;PercIns=1.0;
Chr03	RepeatMasker	Transposon	663210033	663210343	393	-	.	ID=TE0373146;Target=peo35_295 2567 2859;Class=LTR/Gypsy/del;PercDiv=14.0;PercDel=1.6;PercIns=7.8;
Chr03	RepeatMasker	Transposon	663210411	663210693	294	-	.	ID=TE0373147;Target=peo3_729 10616 10894;Class=LTR/Gypsy/del;PercDiv=30.6;PercDel=8.5;PercIns=10.0;
Chr03	RepeatMasker	Transposon	663210841	663213482	5618	+	.	ID=TE0373148;Target=peo35_354 4885 8177;Class=LTR/Gypsy/del;PercDiv=16.6;PercDel=4.6;PercIns=4.0;
Chr03	RepeatMasker	Transposon	663213483	663213864	1712	-	.	ID=TE0373149;Target=peo6_253 1760 1880;Class=LTR/Gypsy/del;PercDiv=15.1;PercDel=4.0;PercIns=3.9;
Chr03	RepeatMasker	Transposon	663214151	663214820	2999	-	.	ID=TE0373150;Target=peo44_647 13142 14012;Class=LTR/Gypsy/del;PercDiv=10.0;PercDel=1.9;PercIns=3.7;
Chr03	RepeatMasker	Transposon	663221279	663221366	321	+	.	ID=TE0373151;Target=peo75_359 1665 2016;Class=LTR/Gypsy/del;PercDiv=30.8;PercDel=3.3;PercIns=4.7;
Chr03	RepeatMasker	Transposon	663221367	663221670	693	+	.	ID=TE0373152;Target=rnd-4_family-137 337 638;Class=LTR/Gypsy;PercDiv=25.8;PercDel=2.3;PercIns=3.0;
Chr03	RepeatMasker	Transposon	663221862	663221951	532	+	.	ID=TE0373153;Target=rnd-4_family-137 807 962;Class=LTR/Gypsy;PercDiv=23.4;PercDel=9.1;PercIns=10.3;
Chr03	RepeatMasker	Transposon	663221952	663222105	569	+	.	ID=TE0373154;Target=peo17_34 12342 12503;Class=LTR/Gypsy/del;PercDiv=20.4;PercDel=6.5;PercIns=1.2;
Chr03	RepeatMasker	Transposon	663222106	663222213	532	+	.	ID=TE0373155;Target=rnd-4_family-137 963 1154;Class=LTR/Gypsy;PercDiv=23.4;PercDel=9.1;PercIns=10.3;
Chr03	RepeatMasker	Transposon	663222408	663223282	2660	-	.	ID=TE0373156;Target=peo60_236 8975 9872;Class=LTR/Gypsy/del;PercDiv=21.5;PercDel=7.0;PercIns=4.2;
Chr03	RepeatMasker	Transposon	663225254	663225306	241	-	.	ID=TE0373157;Target=peo60_236 8108 8163;Class=LTR/Gypsy/del;PercDiv=15.1;PercDel=5.7;PercIns=0.0;
Chr03	RepeatMasker	Transposon	663229193	663229304	420	-	.	ID=TE0373158;Target=peo6_253 1934 2046;Class=LTR/Gypsy/del;PercDiv=20.4;PercDel=4.5;PercIns=3.5;
Chr03	RepeatMasker	Transposon	663229690	663229778	445	+	.	ID=TE0373159;Target=rnd-4_family-137 1738 1826;Class=LTR/Gypsy;PercDiv=14.8;PercDel=1.1;PercIns=1.1;
Chr03	RepeatMasker	Transposon	663230386	663230444	267	+	.	ID=TE0373160;Target=peo29_299 6508 6566;Class=LTR/Gypsy/del;PercDiv=12.3;PercDel=3.4;PercIns=3.4;
Chr03	RepeatMasker	Transposon	663238502	663238595	341	+	.	ID=TE0373161;Target=peo72_252 1705 1771;Class=LTR/Gypsy/del;PercDiv=19.8;PercDel=5.3;PercIns=0.0;
Chr03	RepeatMasker	Transposon	663238820	663238840	686	-	.	ID=TE0373162;Target=peo23_382 2854 2879;Class=LTR/Gypsy/del;PercDiv=7.9;PercDel=2.4;PercIns=5.5;
Chr03	RepeatMasker	Transposon	663238841	663238985	663	+	.	ID=TE0373163;Target=peo95_429 3094 3216;Class=LTR/Gypsy/del;PercDiv=10.0;PercDel=1.5;PercIns=2.8;
Chr03	RepeatMasker	Transposon	663238986	663239067	686	-	.	ID=TE0373164;Target=peo23_382 2747 2853;Class=LTR/Gypsy/del;PercDiv=7.9;PercDel=2.4;PercIns=5.5;
Chr03	RepeatMasker	Transposon	663239264	663239379	399	-	.	ID=TE0373165;Target=peo6_253 1930 2046;Class=LTR/Gypsy/del;PercDiv=19.6;PercDel=4.3;PercIns=3.4;
Chr03	RepeatMasker	Transposon	663239782	663239857	1293	+	.	ID=TE0373166;Target=peo31_212 13584 13754;Class=LTR/Gypsy/del;PercDiv=11.7;PercDel=1.8;PercIns=5.2;
Chr03	RepeatMasker	Transposon	663239858	663240151	1338	-	.	ID=TE0373167;Target=peo21_35 10090 10388;Class=LTR/Gypsy/del;PercDiv=2.7;PercDel=1.7;PercIns=0.0;
Chr03	RepeatMasker	Transposon	663240267	663240347	1293	+	.	ID=TE0373168;Target=peo31_212 13755 13942;Class=LTR/Gypsy/del;PercDiv=11.7;PercDel=1.8;PercIns=5.2;
Chr03	RepeatMasker	Transposon	663240858	663240869	426	+	.	ID=TE0373169;Target=peo5_331 8325 8357;Class=LTR/Gypsy/del;PercDiv=20.4;PercDel=0.8;PercIns=2.0;
Chr03	RepeatMasker	Transposon	663240870	663240954	433	+	.	ID=TE0373170;Target=rnd-4_family-137 6824 6907;Class=LTR/Gypsy;PercDiv=19.1;PercDel=0.0;PercIns=1.2;
Chr03	RepeatMasker	Transposon	663240955	663240975	426	+	.	ID=TE0373171;Target=peo5_331 8358 8424;Class=LTR/Gypsy/del;PercDiv=20.4;PercDel=0.8;PercIns=2.0;
Chr03	RepeatMasker	Transposon	663242786	663243161	739	+	.	ID=TE0373172;Target=rnd-4_family-137 268 638;Class=LTR/Gypsy;PercDiv=25.0;PercDel=2.9;PercIns=4.3;
Chr03	RepeatMasker	Transposon	663243443	663243715	666	+	.	ID=TE0373173;Target=peo17_34 12342 12626;Class=LTR/Gypsy/del;PercDiv=25.8;PercDel=8.1;PercIns=3.5;
Chr03	RepeatMasker	Transposon	663243833	663243876	3238	-	.	ID=TE0373174;Target=peo60_236 9852 9900;Class=LTR/Gypsy/del;PercDiv=15.0;PercDel=4.3;PercIns=4.6;
Chr03	RepeatMasker	Transposon	663243877	663244083	1072	+	.	ID=TE0373175;Target=peo95_429 12835 13036;Class=LTR/Gypsy/del;PercDiv=8.6;PercDel=1.4;PercIns=4.0;
Chr03	RepeatMasker	Transposon	663244084	663244860	3238	-	.	ID=TE0373176;Target=peo60_236 8967 9851;Class=LTR/Gypsy/del;PercDiv=15.0;PercDel=4.3;PercIns=4.6;
Chr03	RepeatMasker	Transposon	663247201	663264983	74728	-	.	ID=TE0373177;Target=peo25_711 1 11189;Class=LTR/Gypsy/del;PercDiv=10.5;PercDel=1.1;PercIns=1.3;
Chr03	RepeatMasker	Transposon	663264984	663267927	10306	-	.	ID=TE0373178;Target=peo21_116 1 1668;Class=LTR/Gypsy/del;PercDiv=11.8;PercDel=1.8;PercIns=2.2;
Chr03	RepeatMasker	Transposon	663267928	663268298	2730	+	.	ID=TE0373179;Target=peo82_493 10302 10699;Class=LTR/Gypsy/del;PercDiv=15.8;PercDel=2.6;PercIns=7.5;
Chr03	RepeatMasker	Transposon	663268913	663269018	449	+	.	ID=TE0373180;Target=peo61_441 5710 5815;Class=LTR/Gypsy/del;PercDiv=20.0;PercDel=0.9;PercIns=0.9;
Chr03	RepeatMasker	Transposon	663270073	663270630	466	+	.	ID=TE0373181;Target=peo6_108 7689 8222;Class=LTR/Gypsy/tat;PercDiv=27.2;PercDel=4.3;PercIns=9.0;
Chr03	RepeatMasker	Transposon	663270816	663271293	1392	-	.	ID=TE0373182;Target=LTR_FINDER_scaffold131_9_ltr 909 1349;Class=DNA/CMC-EnSpm;PercDiv=23.2;PercDel=3.5;PercIns=1.5;
Chr03	RepeatMasker	Transposon	663271329	663272850	5246	-	.	ID=TE0373183;Target=LTR_FINDER_scaffold2551_1009_ltr 2971 4503;Class=DNA/CMC-EnSpm;PercDiv=20.6;PercDel=3.9;PercIns=3.1;
Chr03	RepeatMasker	Transposon	663273252	663274067	3297	-	.	ID=TE0373184;Target=peo6_108 8219 9012;Class=LTR/Gypsy/tat;PercDiv=9.4;PercDel=3.7;PercIns=6.5;
Chr03	RepeatMasker	Transposon	663273843	663277814	17040	-	.	ID=TE0373185;Target=LTR_FINDER_scaffold2551_1009_ltr 1 6538;Class=DNA/CMC-EnSpm;PercDiv=17.1;PercDel=2.1;PercIns=2.8;
Chr03	RepeatMasker	Transposon	663276912	663279037	2316	+	.	ID=TE0373186;Target=peo6_108 7859 9033;Class=LTR/Gypsy/tat;PercDiv=20.4;PercDel=6.2;PercIns=6.3;
Chr03	RepeatMasker	Transposon	663278230	663278278	3186	-	.	ID=TE0373187;Target=peo19_125 12431 12658;Class=LTR/Gypsy/del;PercDiv=14.2;PercDel=4.8;PercIns=4.9;
Chr03	RepeatMasker	Transposon	663279021	663279168	3186	-	.	ID=TE0373188;Target=peo19_125 11721 12430;Class=LTR/Gypsy/del;PercDiv=14.2;PercDel=4.8;PercIns=4.9;
Chr03	RepeatMasker	Transposon	663280037	663280252	10575	-	.	ID=TE0373189;Target=LTR_FINDER_scaffold2551_1009_ltr 6672 6922;Class=DNA/CMC-EnSpm;PercDiv=16.1;PercDel=2.3;PercIns=2.4;
Chr03	RepeatMasker	Transposon	663280388	663282906	7362	-	.	ID=TE0373190;Target=peo13_45 1192 3696;Class=LTR/Gypsy/crm;PercDiv=21.5;PercDel=4.5;PercIns=5.1;
Chr03	RepeatMasker	Transposon	663281018	663281500	1553	-	.	ID=TE0373191;Target=peo19_125 276 1219;Class=LTR/Gypsy/del;PercDiv=16.5;PercDel=5.9;PercIns=5.1;
Chr03	RepeatMasker	Transposon	663281501	663282903	10575	-	.	ID=TE0373192;Target=LTR_FINDER_scaffold2551_1009_ltr 5038 6671;Class=DNA/CMC-EnSpm;PercDiv=16.1;PercDel=2.3;PercIns=2.4;
Chr03	RepeatMasker	Transposon	663283366	663283400	1028	+	.	ID=TE0373193;Target=LTR_FINDER_scaffold5646_203_ltr 12261 12556;Class=Satellite;PercDiv=19.4;PercDel=6.0;PercIns=7.7;
Chr03	RepeatMasker	Transposon	663283740	663287662	25225	-	.	ID=TE0373194;Target=LTR_FINDER_scaffold2020_772_ltr 1 3945;Class=Satellite;PercDiv=9.6;PercDel=3.5;PercIns=3.0;
Chr03	RepeatMasker	Transposon	663291383	663293044	7943	+	.	ID=TE0373195;Target=LTR_FINDER_scaffold13246_1_ltr 5202 6943;Class=LINE/L1-Tx1;PercDiv=9.0;PercDel=8.2;PercIns=3.3;
Chr03	RepeatMasker	Transposon	663292512	663294019	8526	+	.	ID=TE0373196;Target=LTR_FINDER_scaffold2020_772_ltr 7932 9386;Class=Satellite;PercDiv=11.3;PercDel=2.0;PercIns=5.7;
Chr03	RepeatMasker	Transposon	663294021	663294162	819	-	.	ID=TE0373197;Target=LTR_FINDER_scaffold9230_4_ltr 16724 16866;Class=LINE/L1;PercDiv=14.1;PercDel=0.7;PercIns=0.0;
Chr03	RepeatMasker	Transposon	663296450	663298365	8056	+	.	ID=TE0373198;Target=peo55_458 9877 11751;Class=LTR/Gypsy/tat;PercDiv=15.6;PercDel=2.4;PercIns=4.6;
Chr03	RepeatMasker	Transposon	663299025	663299053	529	+	.	ID=TE0373199;Target=peo33_460 708 723;Class=LTR/Gypsy/tat;PercDiv=11.3;PercDel=2.8;PercIns=9.4;
Chr03	RepeatMasker	Transposon	663299073	663299979	30180	-	.	ID=TE0373200;Target=peo28_418 7850 8752;Class=LTR/Gypsy/tat;PercDiv=24.0;PercDel=1.1;PercIns=2.1;
Chr03	RepeatMasker	Transposon	663299980	663301005	3319	+	.	ID=TE0373201;Target=LTR_FINDER_scaffold18494_15_ltr 620 1682;Class=DNA/CMC-EnSpm;PercDiv=25.1;PercDel=6.1;PercIns=2.5;
Chr03	RepeatMasker	Transposon	663301006	663307386	30180	-	.	ID=TE0373202;Target=peo28_418 1491 7849;Class=LTR/Gypsy/tat;PercDiv=24.0;PercDel=1.1;PercIns=2.1;
Chr03	RepeatMasker	Transposon	663307392	663307729	1110	+	.	ID=TE0373203;Target=peo53_185 5190 5534;Class=LTR/Gypsy/tat;PercDiv=25.9;PercDel=2.7;PercIns=0.6;
Chr03	RepeatMasker	Transposon	663307733	663308599	2593	-	.	ID=TE0373204;Target=peo55_458 9425 10308;Class=LTR/Gypsy/tat;PercDiv=22.5;PercDel=5.8;PercIns=3.7;
Chr03	RepeatMasker	Transposon	663309924	663310074	308	-	.	ID=TE0373205;Target=LTR_FINDER_scaffold16754_3_ltr 4715 4861;Class=LINE/Penelope;PercDiv=22.5;PercDel=8.6;PercIns=11.6;
Chr03	RepeatMasker	Transposon	663310230	663310309	237	-	.	ID=TE0373206;Target=LTR_FINDER_scaffold3162_694_ltr 3 76;Class=DNA/CMC-EnSpm;PercDiv=26.2;PercDel=1.2;PercIns=9.5;
Chr03	RepeatMasker	Transposon	663310310	663313427	18150	+	.	ID=TE0373207;Target=LTR_FINDER_scaffold1663_564_ltr 3197 6342;Class=DNA/CMC-EnSpm;PercDiv=8.7;PercDel=3.4;PercIns=2.5;
Chr03	RepeatMasker	Transposon	663312597	663313527	1922	-	.	ID=TE0373208;Target=peo19_125 11994 12904;Class=LTR/Gypsy/del;PercDiv=10.8;PercDel=7.3;PercIns=9.7;
Chr03	RepeatMasker	Transposon	663313528	663313588	648	-	.	ID=TE0373209;Target=LTR_FINDER_scaffold16754_3_ltr 5266 5775;Class=LINE/Penelope;PercDiv=18.5;PercDel=14.1;PercIns=4.9;
Chr03	RepeatMasker	Transposon	663314067	663314925	1721	-	.	ID=TE0373210;Target=peo21_646 8104 9217;Class=LTR/Gypsy/tat;PercDiv=9.3;PercDel=5.6;PercIns=4.1;
Chr03	RepeatMasker	Transposon	663314703	663315342	28989	+	.	ID=TE0373211;Target=LTR_FINDER_scaffold1663_564_ltr 1851 3143;Class=DNA/CMC-EnSpm;PercDiv=12.1;PercDel=2.9;PercIns=2.3;
Chr03	RepeatMasker	Transposon	663315343	663319421	35027	+	.	ID=TE0373212;Target=peo37_646 1 4106;Class=LTR/Gypsy/del;PercDiv=10.5;PercDel=1.5;PercIns=1.0;
Chr03	RepeatMasker	Transposon	663320564	663323124	28989	+	.	ID=TE0373213;Target=LTR_FINDER_scaffold1663_564_ltr 3144 8329;Class=DNA/CMC-EnSpm;PercDiv=12.1;PercDel=2.9;PercIns=2.3;
Chr03	RepeatMasker	Transposon	663324706	663325963	8229	-	.	ID=TE0373214;Target=peo49_329 3752 5011;Class=LTR/Gypsy/del;PercDiv=10.8;PercDel=0.4;PercIns=0.2;
Chr03	RepeatMasker	Transposon	663326653	663326819	876	-	.	ID=TE0373215;Target=peo70_72 10894 11081;Class=LTR/Gypsy/tat;PercDiv=4.5;PercDel=0.6;PercIns=0.2;
Chr03	RepeatMasker	Transposon	663328923	663330166	9614	+	.	ID=TE0373216;Target=peo17_165 488 1751;Class=LTR/Copia/tork;PercDiv=6.0;PercDel=1.6;PercIns=0.0;
Chr03	RepeatMasker	Transposon	663330615	663332594	13715	-	.	ID=TE0373217;Target=LTR_FINDER_scaffold1508_66_ltr 6082 8021;Class=LINE/RTE-BovB;PercDiv=7.8;PercDel=0.8;PercIns=2.8;
Chr03	RepeatMasker	Transposon	663334529	663334934	1293	-	.	ID=TE0373218;Target=peo54_464 7966 8371;Class=LTR/Copia/tork;PercDiv=19.2;PercDel=5.2;PercIns=5.2;
Chr03	RepeatMasker	Transposon	663335996	663336093	414	-	.	ID=TE0373219;Target=peo61_301 11156 11254;Class=LTR/Copia/tork;PercDiv=21.4;PercDel=1.0;PercIns=0.0;
Chr03	RepeatMasker	Transposon	663336094	663336105	390	+	.	ID=TE0373220;Target=peo54_464 8368 8465;Class=LTR/Copia/tork;PercDiv=19.9;PercDel=0.9;PercIns=13.3;
Chr03	RepeatMasker	Transposon	663336166	663336706	1779	+	.	ID=TE0373221;Target=peo54_464 8463 8946;Class=LTR/Copia/tork;PercDiv=22.6;PercDel=0.6;PercIns=12.4;
Chr03	RepeatMasker	Transposon	663337439	663340016	27373	-	.	ID=TE0373222;Target=peo31_364 4761 7301;Class=LTR/Copia/tork;PercDiv=15.7;PercDel=0.3;PercIns=1.1;
Chr03	RepeatMasker	Transposon	663340017	663343117	21107	-	.	ID=TE0373223;Target=rnd-6_family-45 256 3347;Class=LTR/Copia;PercDiv=10.4;PercDel=0.7;PercIns=1.0;
Chr03	RepeatMasker	Transposon	663343775	663344333	2971	-	.	ID=TE0373224;Target=peo85_112 2 563;Class=LTR/Copia/tork;PercDiv=14.9;PercDel=2.0;PercIns=1.4;
Chr03	RepeatMasker	Transposon	663345635	663348138	14898	-	.	ID=TE0373225;Target=peo44_367 1187 3702;Class=LTR/Gypsy/del;PercDiv=15.9;PercDel=0.9;PercIns=0.4;
Chr03	RepeatMasker	Transposon	663351840	663352581	5597	-	.	ID=TE0373226;Target=peo42_676 9908 10361;Class=LTR/Gypsy/del;PercDiv=8.8;PercDel=3.3;PercIns=2.7;
Chr03	RepeatMasker	Transposon	663352582	663353396	16604	+	.	ID=TE0373227;Target=peo34_332 1 3908;Class=LTR/Gypsy/del;PercDiv=7.4;PercDel=1.3;PercIns=2.6;
Chr03	RepeatMasker	Transposon	663353397	663355427	10500	-	.	ID=TE0373228;Target=peo30_234 3208 5179;Class=LTR/Gypsy/athila;PercDiv=14.1;PercDel=1.4;PercIns=4.5;
Chr03	RepeatMasker	Transposon	663355428	663355835	16604	+	.	ID=TE0373229;Target=peo34_332 3909 5875;Class=LTR/Gypsy/del;PercDiv=7.4;PercDel=1.3;PercIns=2.6;
Chr03	RepeatMasker	Transposon	663355836	663356110	1320	+	.	ID=TE0373230;Target=peo17_362 3068 3351;Class=LTR/Gypsy/del;PercDiv=19.6;PercDel=3.3;PercIns=0.0;
Chr03	RepeatMasker	Transposon	663356298	663356527	3274	+	.	ID=TE0373231;Target=peo42_676 9306 9912;Class=LTR/Gypsy/del;PercDiv=15.0;PercDel=2.7;PercIns=4.8;
Chr03	RepeatMasker	Transposon	663356528	663356869	1288	-	.	ID=TE0373232;Target=LTR_FINDER_scaffold4741_379_ltr 13337 13672;Class=LINE/L1;PercDiv=7.2;PercDel=0.0;PercIns=1.8;
Chr03	RepeatMasker	Transposon	663356971	663357012	1098	-	.	ID=TE0373233;Target=LTR_FINDER_scaffold16077_20_ltr 1832 2017;Class=DNA/CMC-EnSpm;PercDiv=10.4;PercDel=3.8;PercIns=1.1;
Chr03	RepeatMasker	Transposon	663357013	663357250	3274	+	.	ID=TE0373234;Target=peo42_676 9913 10548;Class=LTR/Gypsy/del;PercDiv=15.0;PercDel=2.7;PercIns=4.8;
Chr03	RepeatMasker	Transposon	663358061	663359801	4102	-	.	ID=TE0373235;Target=peo100_515 11617 12530;Class=LTR/Gypsy/del;PercDiv=12.7;PercDel=4.6;PercIns=3.1;
Chr03	RepeatMasker	Transposon	663359864	663363849	18156	-	.	ID=TE0373236;Target=LTR_FINDER_scaffold537_632_ltr 1257 5194;Class=DNA/CMC-EnSpm;PercDiv=21.8;PercDel=1.0;PercIns=2.2;
Chr03	RepeatMasker	Transposon	663362980	663364052	3970	+	.	ID=TE0373237;Target=peo74_247 6599 7759;Class=LTR/Gypsy/del;PercDiv=25.9;PercDel=8.3;PercIns=0.1;
Chr03	RepeatMasker	Transposon	663365933	663366019	472	-	.	ID=TE0373238;Target=peo83_490 2348 2435;Class=LTR/Gypsy/del;PercDiv=14.1;PercDel=3.5;PercIns=2.3;
Chr03	RepeatMasker	Transposon	663366662	663367100	1043	-	.	ID=TE0373239;Target=peo83_490 1683 2095;Class=LTR/Gypsy/del;PercDiv=24.9;PercDel=3.0;PercIns=9.4;
Chr03	RepeatMasker	Transposon	663367367	663367513	365	-	.	ID=TE0373240;Target=peo83_490 1564 1728;Class=LTR/Gypsy/del;PercDiv=23.4;PercDel=13.6;PercIns=1.2;
Chr03	RepeatMasker	Transposon	663369748	663371985	12330	+	.	ID=TE0373241;Target=peo12_450 10372 12616;Class=LTR/Gypsy/del;PercDiv=17.4;PercDel=1.4;PercIns=1.1;
Chr03	RepeatMasker	Transposon	663372138	663372194	789	-	.	ID=TE0373242;Target=LTR_FINDER_scaffold4131_582_ltr 9980 10188;Class=DNA/CMC-EnSpm;PercDiv=17.8;PercDel=9.8;PercIns=2.1;
Chr03	RepeatMasker	Transposon	663373678	663376695	13680	+	.	ID=TE0373243;Target=peo83_490 9948 13056;Class=LTR/Gypsy/del;PercDiv=18.9;PercDel=2.0;PercIns=1.7;
Chr03	RepeatMasker	Transposon	663379180	663380110	3325	+	.	ID=TE0373244;Target=peo83_490 9850 10778;Class=LTR/Gypsy/del;PercDiv=18.9;PercDel=4.5;PercIns=4.7;
Chr03	RepeatMasker	Transposon	663380592	663381489	7000	+	.	ID=TE0373245;Target=peo24_411 7149 8050;Class=LTR/Gypsy/del;PercDiv=4.1;PercDel=0.4;PercIns=0.0;
Chr03	RepeatMasker	Transposon	663381490	663396474	88001	+	.	ID=TE0373246;Target=peo24_411 1 11895;Class=LTR/Gypsy/del;PercDiv=4.2;PercDel=0.4;PercIns=0.8;
Chr03	RepeatMasker	Transposon	663396752	663397282	1656	-	.	ID=TE0373247;Target=peo2_412 13112 13639;Class=LTR/Gypsy/del;PercDiv=25.9;PercDel=1.9;PercIns=2.5;
Chr03	RepeatMasker	Transposon	663397558	663397705	504	-	.	ID=TE0373248;Target=peo52_586 522 664;Class=LTR/Gypsy/del;PercDiv=24.0;PercDel=0.7;PercIns=4.2;
Chr03	RepeatMasker	Transposon	663398233	663398581	620	-	.	ID=TE0373249;Target=peo6_253 3836 4174;Class=LTR/Gypsy/del;PercDiv=22.4;PercDel=4.9;PercIns=8.0;
Chr03	RepeatMasker	Transposon	663399396	663401243	4126	-	.	ID=TE0373250;Target=peo6_253 1827 3303;Class=LTR/Gypsy/del;PercDiv=21.5;PercDel=5.5;PercIns=6.7;
Chr03	RepeatMasker	Transposon	663409794	663411356	5175	+	.	ID=TE0373251;Target=peo6_253 1519 3235;Class=LTR/Gypsy/del;PercDiv=18.0;PercDel=6.2;PercIns=5.0;
Chr03	RepeatMasker	Transposon	663411357	663411682	1295	-	.	ID=TE0373252;Target=peo52_559 9556 9774;Class=LTR/Gypsy/del;PercDiv=4.9;PercDel=0.9;PercIns=10.9;
Chr03	RepeatMasker	Transposon	663411683	663411742	5175	+	.	ID=TE0373253;Target=peo6_253 3236 3303;Class=LTR/Gypsy/del;PercDiv=18.0;PercDel=6.2;PercIns=5.0;
Chr03	RepeatMasker	Transposon	663412093	663413098	695	+	.	ID=TE0373254;Target=peo6_253 3699 4653;Class=LTR/Gypsy/del;PercDiv=21.7;PercDel=8.1;PercIns=13.8;
Chr03	RepeatMasker	Transposon	663413157	663413300	263	-	.	ID=TE0373255;Target=peo2_412 6405 6488;Class=LTR/Gypsy/del;PercDiv=22.6;PercDel=0.9;PercIns=2.4;
Chr03	RepeatMasker	Transposon	663413525	663414387	891	-	.	ID=TE0373256;Target=peo12_268 5263 6103;Class=LTR/Gypsy/del;PercDiv=35.7;PercDel=2.5;PercIns=1.8;
Chr03	RepeatMasker	Transposon	663414689	663415004	720	-	.	ID=TE0373257;Target=peo22_135 6007 6323;Class=LTR/Gypsy/del;PercDiv=33.3;PercDel=1.6;PercIns=1.3;
Chr03	RepeatMasker	Transposon	663415358	663415381	2296	+	.	ID=TE0373258;Target=peo75_150 9916 10021;Class=LTR/Gypsy/del;PercDiv=6.9;PercDel=5.4;PercIns=4.2;
Chr03	RepeatMasker	Transposon	663415382	663415855	2620	-	.	ID=TE0373259;Target=peo44_647 13247 13732;Class=LTR/Gypsy/del;PercDiv=7.6;PercDel=5.5;PercIns=2.9;
Chr03	RepeatMasker	Transposon	663415856	663415952	2296	+	.	ID=TE0373260;Target=peo75_150 10022 10472;Class=LTR/Gypsy/del;PercDiv=6.9;PercDel=5.4;PercIns=4.2;
Chr03	RepeatMasker	Transposon	663416366	663416904	1671	-	.	ID=TE0373261;Target=peo2_412 13104 13632;Class=LTR/Gypsy/del;PercDiv=26.4;PercDel=0.9;PercIns=2.8;
Chr03	RepeatMasker	Transposon	663417029	663417730	1817	+	.	ID=TE0373262;Target=peo25_164 10756 11800;Class=LTR/Gypsy/del;PercDiv=20.2;PercDel=4.5;PercIns=3.3;
Chr03	RepeatMasker	Transposon	663417963	663418589	4201	+	.	ID=TE0373263;Target=peo25_164 11880 12520;Class=LTR/Gypsy/del;PercDiv=8.8;PercDel=2.2;PercIns=0.0;
Chr03	RepeatMasker	Transposon	663419055	663419281	297	+	.	ID=TE0373264;Target=peo17_34 9264 9500;Class=LTR/Gypsy/del;PercDiv=24.4;PercDel=7.0;PercIns=2.5;
Chr03	RepeatMasker	Transposon	663419282	663419548	368	-	.	ID=TE0373265;Target=peo85_609 7009 7239;Class=LTR/Gypsy/del;PercDiv=32.0;PercDel=4.9;PercIns=6.5;
Chr03	RepeatMasker	Transposon	663419910	663420230	1410	-	.	ID=TE0373266;Target=peo49_718 1 239;Class=LTR/Gypsy/del;PercDiv=6.6;PercDel=0.5;PercIns=12.4;
Chr03	RepeatMasker	Transposon	663420880	663421432	1527	-	.	ID=TE0373267;Target=peo2_412 13104 13632;Class=LTR/Gypsy/del;PercDiv=26.4;PercDel=0.9;PercIns=5.5;
Chr03	RepeatMasker	Transposon	663421557	663422257	1695	+	.	ID=TE0373268;Target=peo25_164 10756 11800;Class=LTR/Gypsy/del;PercDiv=19.4;PercDel=5.1;PercIns=3.8;
Chr03	RepeatMasker	Transposon	663422498	663423137	4003	+	.	ID=TE0373269;Target=peo25_164 11880 12520;Class=LTR/Gypsy/del;PercDiv=8.8;PercDel=2.2;PercIns=2.0;
Chr03	RepeatMasker	Transposon	663424531	663426408	3478	+	.	ID=TE0373270;Target=peo56_10 8144 11853;Class=LTR/Gypsy/del;PercDiv=20.6;PercDel=5.9;PercIns=7.3;
Chr03	RepeatMasker	Transposon	663426729	663429716	4093	+	.	ID=TE0373271;Target=peo25_164 9137 13468;Class=LTR/Gypsy/del;PercDiv=16.4;PercDel=4.2;PercIns=5.7;
Chr03	RepeatMasker	Transposon	663430246	663430375	656	+	.	ID=TE0373272;Target=peo78_210 11478 11606;Class=LTR/Gypsy/del;PercDiv=12.7;PercDel=2.3;PercIns=3.1;
Chr03	RepeatMasker	Transposon	663430557	663430877	663	-	.	ID=TE0373273;Target=peo72_252 1901 2197;Class=LTR/Gypsy/del;PercDiv=17.7;PercDel=5.5;PercIns=8.3;
Chr03	RepeatMasker	Transposon	663430928	663431299	1667	-	.	ID=TE0373274;Target=peo72_252 1471 1772;Class=LTR/Gypsy/del;PercDiv=10.6;PercDel=4.1;PercIns=7.7;
Chr03	RepeatMasker	Transposon	663434159	663434229	473	-	.	ID=TE0373275;Target=peo82_493 9611 9672;Class=LTR/Gypsy/del;PercDiv=11.1;PercDel=5.7;PercIns=6.5;
Chr03	RepeatMasker	Transposon	663434230	663434369	360	+	.	ID=TE0373276;Target=peo13_627 59 204;Class=LTR/Gypsy/del;PercDiv=11.0;PercDel=7.1;PercIns=2.7;
Chr03	RepeatMasker	Transposon	663434370	663434436	473	-	.	ID=TE0373277;Target=peo82_493 9550 9610;Class=LTR/Gypsy/del;PercDiv=11.1;PercDel=5.7;PercIns=6.5;
Chr03	RepeatMasker	Transposon	663437737	663438028	725	-	.	ID=TE0373278;Target=peo72_252 2014 2186;Class=LTR/Gypsy/del;PercDiv=22.6;PercDel=4.2;PercIns=10.2;
Chr03	RepeatMasker	Transposon	663438029	663438176	499	-	.	ID=TE0373279;Target=rnd-4_family-137 1375 1506;Class=LTR/Gypsy;PercDiv=8.9;PercDel=4.0;PercIns=16.7;
Chr03	RepeatMasker	Transposon	663438177	663438366	725	-	.	ID=TE0373280;Target=peo72_252 1901 2013;Class=LTR/Gypsy/del;PercDiv=22.6;PercDel=4.2;PercIns=10.2;
Chr03	RepeatMasker	Transposon	663438491	663438794	1813	-	.	ID=TE0373281;Target=peo72_252 1471 1772;Class=LTR/Gypsy/del;PercDiv=9.3;PercDel=4.3;PercIns=1.0;
Chr03	RepeatMasker	Transposon	663439268	663439423	316	-	.	ID=TE0373282;Target=peo71_341 3683 3837;Class=LTR/Gypsy/del;PercDiv=20.9;PercDel=1.3;PercIns=1.9;
Chr03	RepeatMasker	Transposon	663440718	663441029	791	+	.	ID=TE0373283;Target=peo2_412 12038 12340;Class=LTR/Gypsy/del;PercDiv=21.4;PercDel=3.9;PercIns=6.9;
Chr03	RepeatMasker	Transposon	663441222	663441878	1599	+	.	ID=TE0373284;Target=rnd-4_family-137 1220 1881;Class=LTR/Gypsy;PercDiv=22.6;PercDel=5.8;PercIns=5.0;
Chr03	RepeatMasker	Transposon	673033158	673037498	31352	+	.	ID=TE0379326;Target=LTR_FINDER_scaffold21516_47_ltr 1 6404;Class=DNA/CMC-EnSpm;PercDiv=8.5;PercDel=1.9;PercIns=1.4;
Chr03	RepeatMasker	Transposon	673037499	673037790	997	-	.	ID=TE0379327;Target=LTR_FINDER_scaffold176_284_ltr 1967 2247;Class=DNA/CMC-EnSpm;PercDiv=13.2;PercDel=2.4;PercIns=6.4;
Chr03	RepeatMasker	Transposon	673037791	673037824	31352	+	.	ID=TE0379328;Target=LTR_FINDER_scaffold21516_47_ltr 6405 6457;Class=DNA/CMC-EnSpm;PercDiv=8.5;PercDel=1.9;PercIns=1.4;
Chr03	RepeatMasker	Transposon	673038018	673038054	278	+	.	ID=TE0379329;Target=LTR_FINDER_scaffold3698_49_ltr 5383 5419;Class=DNA/CMC-EnSpm;PercDiv=5.4;PercDel=0.0;PercIns=0.0;
Chr03	RepeatMasker	Transposon	673038136	673038153	605	-	.	ID=TE0379330;Target=peo33_699 122 179;Class=LTR/Gypsy/del;PercDiv=7.7;PercDel=2.1;PercIns=1.6;
Chr03	RepeatMasker	Transposon	673038154	673038298	787	+	.	ID=TE0379331;Target=peo80_454 8573 8696;Class=LTR/Gypsy/del;PercDiv=6.2;PercDel=0.0;PercIns=1.8;
Chr03	RepeatMasker	Transposon	673038299	673038330	605	-	.	ID=TE0379332;Target=peo33_699 8 121;Class=LTR/Gypsy/del;PercDiv=7.7;PercDel=2.1;PercIns=1.6;
Chr03	RepeatMasker	Transposon	673038522	673038588	428	-	.	ID=TE0379333;Target=LTR_FINDER_scaffold176_284_ltr 6734 6800;Class=DNA/CMC-EnSpm;PercDiv=7.5;PercDel=0.0;PercIns=0.0;
Chr03	RepeatMasker	Transposon	673039416	673041308	11453	+	.	ID=TE0379334;Target=LTR_FINDER_scaffold21516_47_ltr 1332 3206;Class=DNA/CMC-EnSpm;PercDiv=9.0;PercDel=2.1;PercIns=3.0;
Chr03	RepeatMasker	Transposon	673041430	673043026	2590	-	.	ID=TE0379335;Target=peo56_603 3287 4842;Class=LTR/Gypsy/del;PercDiv=28.5;PercDel=3.6;PercIns=6.4;
Chr03	RepeatMasker	Transposon	673043886	673044390	2777	+	.	ID=TE0379336;Target=peo26_154 406 918;Class=LTR/Gypsy/del;PercDiv=14.2;PercDel=2.4;PercIns=0.8;
Chr03	RepeatMasker	Transposon	673044381	673049052	21785	+	.	ID=TE0379337;Target=peo67_652 7247 11869;Class=LTR/Gypsy/del;PercDiv=18.0;PercDel=2.0;PercIns=2.6;
Chr03	RepeatMasker	Transposon	673049572	673051519	8858	-	.	ID=TE0379338;Target=peo34_270 161 2043;Class=LTR/Gypsy/del;PercDiv=16.1;PercDel=3.4;PercIns=3.0;
Chr03	RepeatMasker	Transposon	673051340	673053157	10250	+	.	ID=TE0379339;Target=rnd-5_family-101 1434 3289;Class=LTR/Gypsy;PercDiv=12.3;PercDel=3.9;PercIns=1.8;
Chr03	RepeatMasker	Transposon	673053160	673053705	2546	+	.	ID=TE0379340;Target=rnd-6_family-695 4449 4994;Class=LTR/Gypsy;PercDiv=24.0;PercDel=0.2;PercIns=0.2;
Chr03	RepeatMasker	Transposon	673053725	673056036	9382	-	.	ID=TE0379341;Target=peo34_270 66 2043;Class=LTR/Gypsy/del;PercDiv=15.9;PercDel=3.5;PercIns=3.1;
Chr03	RepeatMasker	Transposon	673057307	673066635	29778	-	.	ID=TE0379342;Target=peo44_70 494 10857;Class=LTR/Gypsy/del;PercDiv=18.6;PercDel=5.5;PercIns=2.4;
Chr03	RepeatMasker	Transposon	673075213	673075912	2425	+	.	ID=TE0379343;Target=peo16_692 14440 15055;Class=LTR/Gypsy/del;PercDiv=10.3;PercDel=2.7;PercIns=4.5;
Chr03	RepeatMasker	Transposon	673075913	673076625	3207	-	.	ID=TE0379344;Target=peo57_212 8531 9292;Class=LTR/Gypsy/del;PercDiv=10.7;PercDel=4.1;PercIns=2.7;
Chr03	RepeatMasker	Transposon	673077201	673077948	1025	+	.	ID=TE0379345;Target=peo16_692 8633 9384;Class=LTR/Gypsy/del;PercDiv=24.1;PercDel=5.9;PercIns=5.3;
Chr03	RepeatMasker	Transposon	673077988	673078418	1540	+	.	ID=TE0379346;Target=peo65_508 11689 11901;Class=LTR/Gypsy/del;PercDiv=10.1;PercDel=0.9;PercIns=2.4;
Chr03	RepeatMasker	Transposon	673078571	673079401	3197	+	.	ID=TE0379347;Target=peo40_593 45 895;Class=LTR/Gypsy/del;PercDiv=15.0;PercDel=3.4;PercIns=1.6;
Chr03	RepeatMasker	Transposon	673079425	673079605	541	+	.	ID=TE0379348;Target=peo40_593 628 808;Class=LTR/Gypsy/del;PercDiv=28.1;PercDel=1.7;PercIns=1.7;
Chr03	RepeatMasker	Transposon	673079619	673079755	484	+	.	ID=TE0379349;Target=peo40_593 879 1013;Class=LTR/Gypsy/del;PercDiv=23.1;PercDel=0.7;PercIns=2.2;
Chr03	RepeatMasker	Transposon	673080173	673081347	2691	-	.	ID=TE0379350;Target=LTR_FINDER_scaffold24457_153_ltr 540 1692;Class=DNA/CMC-EnSpm;PercDiv=24.5;PercDel=6.1;PercIns=8.2;
Chr03	RepeatMasker	Transposon	673080962	673081596	2626	-	.	ID=TE0379351;Target=peo37_512 1 490;Class=LTR/Gypsy/del;PercDiv=10.6;PercDel=6.9;PercIns=1.8;
Chr03	RepeatMasker	Transposon	673081597	673082094	1488	+	.	ID=TE0379352;Target=peo43_137 13029 13514;Class=LTR/Gypsy/del;PercDiv=21.3;PercDel=9.1;PercIns=3.8;
Chr03	RepeatMasker	Transposon	673082363	673082546	3063	+	.	ID=TE0379353;Target=peo53_95 8830 9718;Class=LTR/Gypsy/del;PercDiv=19.9;PercDel=6.2;PercIns=6.4;
Chr03	RepeatMasker	Transposon	673082547	673083558	3232	+	.	ID=TE0379354;Target=LTR_FINDER_scaffold3059_231_ltr 1250 2249;Class=DNA/CMC-EnSpm;PercDiv=21.3;PercDel=3.3;PercIns=4.5;
Chr03	RepeatMasker	Transposon	673083824	673083877	3063	+	.	ID=TE0379355;Target=peo53_95 9719 9976;Class=LTR/Gypsy/del;PercDiv=19.9;PercDel=6.2;PercIns=6.4;
Chr03	RepeatMasker	Transposon	673083878	673084593	1873	+	.	ID=TE0379356;Target=LTR_FINDER_scaffold1489_217_ltr 14676 15387;Class=DNA/CMC-EnSpm;PercDiv=24.6;PercDel=5.2;PercIns=5.8;
Chr03	RepeatMasker	Transposon	673084878	673085399	3063	+	.	ID=TE0379357;Target=peo53_95 9977 12505;Class=LTR/Gypsy/del;PercDiv=19.9;PercDel=6.2;PercIns=6.4;
Chr03	RepeatMasker	Transposon	673085400	673086185	1403	-	.	ID=TE0379358;Target=peo27_558 12737 13508;Class=LTR/Gypsy/del;PercDiv=19.6;PercDel=5.3;PercIns=7.2;
Chr03	RepeatMasker	Transposon	673086186	673086326	3063	+	.	ID=TE0379359;Target=peo53_95 12506 13217;Class=LTR/Gypsy/del;PercDiv=19.9;PercDel=6.2;PercIns=6.4;
Chr03	RepeatMasker	Transposon	673086626	673087361	2254	-	.	ID=TE0379360;Target=peo76_482 7751 8500;Class=LTR/Gypsy/del;PercDiv=17.5;PercDel=5.0;PercIns=3.1;
Chr03	RepeatMasker	Transposon	673087624	673087751	386	-	.	ID=TE0379361;Target=LTR_FINDER_scaffold7861_31_ltr 12304 12432;Class=DNA/CMC-EnSpm;PercDiv=21.9;PercDel=4.7;PercIns=3.9;
Chr03	RepeatMasker	Transposon	673088763	673088863	404	-	.	ID=TE0379362;Target=peo76_482 7751 7853;Class=LTR/Gypsy/del;PercDiv=16.0;PercDel=3.0;PercIns=1.0;
Chr03	RepeatMasker	Transposon	673089126	673089253	386	-	.	ID=TE0379363;Target=LTR_FINDER_scaffold7861_31_ltr 12304 12432;Class=DNA/CMC-EnSpm;PercDiv=21.9;PercDel=4.7;PercIns=3.9;
Chr03	RepeatMasker	Transposon	673090027	673090647	808	-	.	ID=TE0379364;Target=LTR_FINDER_scaffold7861_31_ltr 10989 11616;Class=DNA/CMC-EnSpm;PercDiv=32.2;PercDel=5.8;PercIns=4.6;
Chr03	RepeatMasker	Transposon	673093904	673094179	1005	+	.	ID=TE0379365;Target=peo89_659 7573 7790;Class=LTR/Gypsy/del;PercDiv=21.9;PercDel=2.4;PercIns=0.4;
Chr03	RepeatMasker	Transposon	673094857	673095105	2774	+	.	ID=TE0379366;Target=peo86_332 10592 10956;Class=LTR/Gypsy/del;PercDiv=11.8;PercDel=3.0;PercIns=1.5;
Chr03	RepeatMasker	Transposon	673095106	673095565	2899	-	.	ID=TE0379367;Target=peo98_379 7889 8361;Class=LTR/Gypsy/del;PercDiv=4.0;PercDel=3.9;PercIns=1.1;
Chr03	RepeatMasker	Transposon	673095566	673095812	2774	+	.	ID=TE0379368;Target=peo86_332 10957 11321;Class=LTR/Gypsy/del;PercDiv=11.8;PercDel=3.0;PercIns=1.5;
Chr03	RepeatMasker	Transposon	673096638	673097884	2595	+	.	ID=TE0379369;Target=peo49_702 8744 9979;Class=LTR/Gypsy/del;PercDiv=32.3;PercDel=1.4;PercIns=2.3;
Chr03	RepeatMasker	Transposon	673097899	673110398	41812	+	.	ID=TE0379370;Target=peo21_400 1 10680;Class=LTR/Gypsy/del;PercDiv=22.0;PercDel=1.6;PercIns=1.8;
Chr03	RepeatMasker	Transposon	673110756	673111525	4661	+	.	ID=TE0379371;Target=LTR_FINDER_scaffold11943_2_ltr 7229 7998;Class=LINE/L2;PercDiv=11.7;PercDel=0.4;PercIns=0.4;
Chr03	RepeatMasker	Transposon	673111566	673115176	24830	-	.	ID=TE0379372;Target=LTR_FINDER_scaffold1489_217_ltr 10963 14601;Class=DNA/CMC-EnSpm;PercDiv=5.4;PercDel=2.2;PercIns=1.4;
Chr03	RepeatMasker	Transposon	673115739	673115839	326	-	.	ID=TE0379373;Target=peo38_240 8612 8711;Class=LTR/Gypsy/del;PercDiv=3.1;PercDel=2.0;PercIns=3.0;
Chr03	RepeatMasker	Transposon	673115885	673115964	287	-	.	ID=TE0379374;Target=peo38_240 8615 8696;Class=LTR/Gypsy/del;PercDiv=1.2;PercDel=2.5;PercIns=0.0;
Chr03	RepeatMasker	Transposon	673116075	673117111	2943	-	.	ID=TE0379375;Target=peo83_207 7489 8053;Class=LTR/Gypsy/del;PercDiv=8.4;PercDel=7.6;PercIns=6.7;
Chr03	RepeatMasker	Transposon	673117112	673117839	1938	+	.	ID=TE0379376;Target=peo18_618 1 1157;Class=LTR/Gypsy/del;PercDiv=7.0;PercDel=5.6;PercIns=3.5;
Chr03	RepeatMasker	Transposon	673127124	673133751	37086	-	.	ID=TE0379377;Target=LTR_FINDER_scaffold9381_16_ltr 2182 8303;Class=LINE/Tad1;PercDiv=12.3;PercDel=1.8;PercIns=0.8;
Chr03	RepeatMasker	Transposon	673135933	673140809	28005	-	.	ID=TE0379378;Target=LTR_FINDER_scaffold365_854_ltr 552 4818;Class=DNA/CMC-EnSpm;PercDiv=8.4;PercDel=0.5;PercIns=1.3;
Chr03	RepeatMasker	Transposon	673141474	673144427	18087	+	.	ID=TE0379379;Target=LTR_FINDER_scaffold31529_1_ltr 1613 5541;Class=DNA/CMC-EnSpm;PercDiv=9.5;PercDel=3.5;PercIns=2.3;
Chr03	RepeatMasker	Transposon	673144428	673145224	1587	-	.	ID=TE0379380;Target=peo43_29 8302 9126;Class=LTR/Gypsy/del;PercDiv=24.2;PercDel=8.7;PercIns=5.0;
Chr03	RepeatMasker	Transposon	673145454	673145755	1386	-	.	ID=TE0379381;Target=LTR_FINDER_scaffold1045_80_ltr 7671 7987;Class=LINE/L1;PercDiv=16.8;PercDel=6.3;PercIns=1.3;
Chr03	RepeatMasker	Transposon	673145889	673146162	762	+	.	ID=TE0379382;Target=LTR_FINDER_scaffold6178_179_ltr 14835 15109;Class=LINE/L1;PercDiv=23.8;PercDel=3.6;PercIns=3.3;
Chr03	RepeatMasker	Transposon	673147976	673149317	4620	-	.	ID=TE0379383;Target=peo31_660 4396 5785;Class=LTR/Gypsy/del;PercDiv=18.1;PercDel=6.8;PercIns=3.1;
Chr03	RepeatMasker	Transposon	673149331	673149605	3490	-	.	ID=TE0379384;Target=peo100_384 2724 3556;Class=LTR/Gypsy/del;PercDiv=12.2;PercDel=6.4;PercIns=6.7;
Chr03	RepeatMasker	Transposon	673149606	673151399	6732	+	.	ID=TE0379385;Target=peo22_617 321 2393;Class=LTR/Gypsy/del;PercDiv=7.1;PercDel=2.7;PercIns=7.1;
Chr03	RepeatMasker	Transposon	673151400	673152293	3490	-	.	ID=TE0379386;Target=peo100_384 2 2723;Class=LTR/Gypsy/del;PercDiv=12.2;PercDel=6.4;PercIns=6.7;
Chr03	RepeatMasker	Transposon	673153017	673154111	4163	+	.	ID=TE0379387;Target=peo22_617 728 2376;Class=LTR/Gypsy/del;PercDiv=6.9;PercDel=5.5;PercIns=5.1;
Chr03	RepeatMasker	Transposon	673154221	673154960	2717	+	.	ID=TE0379388;Target=LTR_FINDER_scaffold31529_1_ltr 4742 5540;Class=DNA/CMC-EnSpm;PercDiv=18.0;PercDel=9.7;PercIns=1.6;
Chr03	RepeatMasker	Transposon	673155212	673155683	274	+	.	ID=TE0379389;Target=peo43_29 232 704;Class=LTR/Gypsy/del;PercDiv=33.0;PercDel=6.4;PercIns=6.1;
Chr03	RepeatMasker	Transposon	673156890	673157034	2019	+	.	ID=TE0379390;Target=peo21_539 1814 1995;Class=LTR/Gypsy/del;PercDiv=21.3;PercDel=4.9;PercIns=5.2;
Chr03	RepeatMasker	Transposon	673157035	673157466	2140	-	.	ID=TE0379391;Target=peo84_452 8849 9269;Class=LTR/Gypsy/del;PercDiv=13.4;PercDel=0.5;PercIns=3.1;
Chr03	RepeatMasker	Transposon	673157467	673157599	2019	+	.	ID=TE0379392;Target=peo21_539 1996 2162;Class=LTR/Gypsy/del;PercDiv=21.3;PercDel=4.9;PercIns=5.2;
Chr03	RepeatMasker	Transposon	673157932	673158268	2019	+	.	ID=TE0379393;Target=peo21_539 2163 2592;Class=LTR/Gypsy/del;PercDiv=21.3;PercDel=4.9;PercIns=5.2;
Chr03	RepeatMasker	Transposon	673159263	673168200	28132	-	.	ID=TE0379394;Target=peo66_323 1068 10233;Class=LTR/Gypsy/del;PercDiv=19.2;PercDel=1.9;PercIns=1.8;
Chr03	RepeatMasker	Transposon	673168188	673170618	7341	-	.	ID=TE0379395;Target=rnd-5_family-101 1 2450;Class=LTR/Gypsy;PercDiv=18.7;PercDel=6.0;PercIns=5.1;
Chr03	RepeatMasker	Transposon	673170619	673170679	454	+	.	ID=TE0379396;Target=rnd-2_family-13 3156 3217;Class=LTR/Gypsy;PercDiv=7.8;PercDel=1.6;PercIns=0.0;
Chr03	RepeatMasker	Transposon	673170680	673170692	427	-	.	ID=TE0379397;Target=peo41_564 11709 11788;Class=LTR/Gypsy/del;PercDiv=14.3;PercDel=3.9;PercIns=0.0;
Chr03	RepeatMasker	Transposon	673173611	673175329	45213	+	.	ID=TE0379398;Target=LTR_FINDER_scaffold2652_2_ltr 32 1739;Class=LINE/CRE-II;PercDiv=8.9;PercDel=1.9;PercIns=2.0;
Chr03	RepeatMasker	Transposon	673175330	673181366	36815	-	.	ID=TE0379399;Target=LTR_FINDER_scaffold19871_3_ltr 2385 8304;Class=DNA/CMC-EnSpm;PercDiv=9.6;PercDel=1.1;PercIns=3.1;
Chr03	RepeatMasker	Transposon	673178910	673183792	28869	-	.	ID=TE0379400;Target=LTR_FINDER_scaffold15423_889_ltr 199 5091;Class=LINE/L1;PercDiv=10.4;PercDel=2.2;PercIns=2.0;
Chr03	RepeatMasker	Transposon	673183801	673184257	1035	+	.	ID=TE0379401;Target=LTR_FINDER_scaffold1197_440_ltr 12592 13053;Class=LINE/L1;PercDiv=24.5;PercDel=4.8;PercIns=3.7;
Chr03	RepeatMasker	Transposon	673184311	673184709	1359	-	.	ID=TE0379402;Target=peo37_361 11480 11883;Class=LTR/Gypsy/del;PercDiv=29.0;PercDel=2.0;PercIns=0.7;
Chr03	RepeatMasker	Transposon	673184758	673184870	226	-	.	ID=TE0379403;Target=peo20_63 1452 1561;Class=LTR/Gypsy/del;PercDiv=27.0;PercDel=5.3;PercIns=8.2;
Chr03	RepeatMasker	Transposon	673186332	673193368	38872	+	.	ID=TE0379404;Target=peo48_131 366 9354;Class=LTR/Gypsy/del;PercDiv=18.0;PercDel=1.1;PercIns=2.4;
Chr03	RepeatMasker	Transposon	673193369	673196468	18009	-	.	ID=TE0379405;Target=LTR_FINDER_scaffold2325_154_ltr 5800 8884;Class=LINE/L1;PercDiv=13.1;PercDel=1.3;PercIns=1.8;
Chr03	RepeatMasker	Transposon	673196469	673196884	38872	+	.	ID=TE0379406;Target=peo48_131 9355 9887;Class=LTR/Gypsy/del;PercDiv=18.0;PercDel=1.1;PercIns=2.4;
Chr03	RepeatMasker	Transposon	673196885	673197890	4199	-	.	ID=TE0379407;Target=peo54_309 2004 2899;Class=LTR/Gypsy/del;PercDiv=20.4;PercDel=1.5;PercIns=1.3;
Chr03	RepeatMasker	Transposon	673198220	673199256	1381	-	.	ID=TE0379408;Target=peo54_309 695 1355;Class=LTR/Gypsy/del;PercDiv=29.5;PercDel=2.9;PercIns=3.6;
Chr03	RepeatMasker	Transposon	673199374	673199459	248	-	.	ID=TE0379409;Target=peo7_288 8884 8970;Class=LTR/Gypsy/del;PercDiv=24.7;PercDel=2.3;PercIns=1.1;
Chr03	RepeatMasker	Transposon	673199591	673201920	12147	-	.	ID=TE0379410;Target=peo39_686 4597 6920;Class=LTR/Gypsy/del;PercDiv=20.9;PercDel=0.1;PercIns=0.4;
Chr03	RepeatMasker	Transposon	673219570	673222701	15660	-	.	ID=TE0379411;Target=peo77_415 2108 5236;Class=LTR/Gypsy/del;PercDiv=21.4;PercDel=0.8;PercIns=0.9;
Chr03	RepeatMasker	Transposon	673223108	673235455	89647	-	.	ID=TE0379412;Target=peo24_469 1 11690;Class=LTR/Gypsy/del;PercDiv=2.5;PercDel=0.3;PercIns=0.2;
Chr03	RepeatMasker	Transposon	673235466	673236664	6077	-	.	ID=TE0379413;Target=peo53_50 347 1483;Class=LTR/Gypsy/del;PercDiv=21.9;PercDel=3.7;PercIns=1.0;
Chr03	RepeatMasker	Transposon	673236665	673236932	1059	+	.	ID=TE0379414;Target=peo81_565 12878 13142;Class=LTR/Gypsy/del;PercDiv=13.9;PercDel=2.2;PercIns=3.4;
Chr03	RepeatMasker	Transposon	673236933	673237191	6077	-	.	ID=TE0379415;Target=peo53_50 100 346;Class=LTR/Gypsy/del;PercDiv=21.9;PercDel=3.7;PercIns=1.0;
Chr03	RepeatMasker	Transposon	673237570	673244517	31925	-	.	ID=TE0379416;Target=peo7_288 1880 8705;Class=LTR/Gypsy/del;PercDiv=22.5;PercDel=1.1;PercIns=1.1;
Chr03	RepeatMasker	Transposon	673244683	673244969	378	-	.	ID=TE0379417;Target=peo53_50 8064 8355;Class=LTR/Gypsy/del;PercDiv=29.6;PercDel=5.2;PercIns=3.4;
Chr03	RepeatMasker	Transposon	673245218	673245483	582	-	.	ID=TE0379418;Target=peo53_50 6927 7148;Class=LTR/Gypsy/del;PercDiv=25.1;PercDel=1.1;PercIns=2.8;
Chr03	RepeatMasker	Transposon	673249767	673256683	36640	-	.	ID=TE0379419;Target=peo60_2 579 6841;Class=LTR/Gypsy/del;PercDiv=8.8;PercDel=0.5;PercIns=0.4;
Chr03	RepeatMasker	Transposon	673256989	673257253	629	-	.	ID=TE0379420;Target=LTR_FINDER_scaffold20074_10_ltr 7060 7330;Class=LINE/CRE-II;PercDiv=23.8;PercDel=5.7;PercIns=3.3;
Chr03	RepeatMasker	Transposon	673257304	673257828	1273	-	.	ID=TE0379421;Target=LTR_FINDER_scaffold6224_68_ltr 6104 6604;Class=LINE/CRE-II;PercDiv=22.3;PercDel=2.7;PercIns=5.0;
Chr03	RepeatMasker	Transposon	673257977	673258138	360	-	.	ID=TE0379422;Target=LTR_FINDER_scaffold6224_68_ltr 288 449;Class=LINE/CRE-II;PercDiv=18.7;PercDel=4.3;PercIns=4.3;
Chr03	RepeatMasker	Transposon	673258164	673258364	517	-	.	ID=TE0379423;Target=LTR_FINDER_scaffold5258_8_ltr 14139 14342;Class=LINE/CRE-II;PercDiv=26.8;PercDel=3.0;PercIns=1.5;
Chr03	RepeatMasker	Transposon	673258450	673258606	28299	-	.	ID=TE0379424;Target=LTR_FINDER_scaffold18110_176_ltr 7207 7383;Class=LINE/CRE-II;PercDiv=8.3;PercDel=1.3;PercIns=1.7;
Chr03	RepeatMasker	Transposon	673258607	673259552	365	+	.	ID=TE0379425;Target=LTR_FINDER_scaffold5359_389_ltr 88 1060;Class=LINE/CRE-II;PercDiv=20.1;PercDel=5.4;PercIns=15.8;
Chr03	RepeatMasker	Transposon	673259553	673264154	28299	-	.	ID=TE0379426;Target=LTR_FINDER_scaffold18110_176_ltr 1985 7206;Class=LINE/CRE-II;PercDiv=8.3;PercDel=1.3;PercIns=1.7;
Chr03	RepeatMasker	Transposon	673264211	673264250	265	-	.	ID=TE0379427;Target=LTR_FINDER_scaffold18110_176_ltr 1939 1978;Class=LINE/CRE-II;PercDiv=10.0;PercDel=0.0;PercIns=0.0;
Chr03	RepeatMasker	Transposon	673264487	673264991	3865	-	.	ID=TE0379428;Target=LTR_FINDER_scaffold7068_804_ltr 7640 8114;Class=LINE/CRE-II;PercDiv=5.7;PercDel=2.1;PercIns=6.2;
Chr03	RepeatMasker	Transposon	673264992	673265328	820	-	.	ID=TE0379429;Target=peo22_224 13061 13241;Class=LTR/Gypsy/del;PercDiv=8.0;PercDel=2.5;PercIns=8.3;
Chr03	RepeatMasker	Transposon	673266181	673267003	2978	+	.	ID=TE0379430;Target=LTR_FINDER_scaffold5359_389_ltr 2268 3245;Class=LINE/CRE-II;PercDiv=20.0;PercDel=1.2;PercIns=2.6;
Chr03	RepeatMasker	Transposon	673267014	673270209	24085	-	.	ID=TE0379431;Target=peo60_2 5284 8394;Class=LTR/Gypsy/del;PercDiv=7.3;PercDel=0.4;PercIns=0.5;
Chr03	RepeatMasker	Transposon	673270247	673270654	2157	+	.	ID=TE0379432;Target=LTR_FINDER_scaffold11030_41_ltr 8370 8763;Class=LINE/CRE-II;PercDiv=18.1;PercDel=0.2;PercIns=3.8;
Chr03	RepeatMasker	Transposon	673271355	673272697	4871	+	.	ID=TE0379433;Target=peo13_131 10518 11879;Class=LTR/Gypsy/del;PercDiv=20.4;PercDel=4.8;PercIns=3.3;
Chr03	RepeatMasker	Transposon	673273665	673274757	1706	+	.	ID=TE0379434;Target=LTR_FINDER_scaffold4734_9_ltr 12183 13253;Class=LINE/CRE-II;PercDiv=25.1;PercDel=5.7;PercIns=7.8;
Chr03	RepeatMasker	Transposon	673275150	673275434	755	+	.	ID=TE0379435;Target=peo20_595 13911 14110;Class=LTR/Gypsy/del;PercDiv=11.1;PercDel=4.8;PercIns=2.0;
Chr03	RepeatMasker	Transposon	673275312	673279141	21995	+	.	ID=TE0379436;Target=LTR_FINDER_scaffold8639_19_ltr 2828 6699;Class=LINE/RTE-BovB;PercDiv=12.4;PercDel=2.7;PercIns=1.6;
Chr03	RepeatMasker	Transposon	673280936	673281214	464	+	.	ID=TE0379437;Target=peo98_570 2186 2476;Class=LTR/Gypsy/del;PercDiv=22.7;PercDel=11.5;PercIns=6.9;
Chr03	RepeatMasker	Transposon	673281436	673281546	491	+	.	ID=TE0379438;Target=peo98_570 2664 2782;Class=LTR/Gypsy/del;PercDiv=14.7;PercDel=9.0;PercIns=1.7;
Chr03	RepeatMasker	Transposon	673281552	673281906	753	+	.	ID=TE0379439;Target=peo98_570 10326 10680;Class=LTR/Gypsy/del;PercDiv=33.0;PercDel=1.1;PercIns=1.1;
Chr03	RepeatMasker	Transposon	673281994	673282166	400	+	.	ID=TE0379440;Target=peo98_570 11427 11601;Class=LTR/Gypsy/del;PercDiv=28.4;PercDel=3.5;PercIns=2.3;
Chr03	RepeatMasker	Transposon	673282331	673283128	2943	+	.	ID=TE0379441;Target=peo98_570 11575 12376;Class=LTR/Gypsy/del;PercDiv=27.5;PercDel=0.6;PercIns=0.1;
Chr03	RepeatMasker	Transposon	673283311	673283727	1002	+	.	ID=TE0379442;Target=peo98_570 12483 12878;Class=LTR/Gypsy/del;PercDiv=23.5;PercDel=1.9;PercIns=7.3;
Chr03	RepeatMasker	Transposon	673285492	673285789	452	+	.	ID=TE0379443;Target=peo98_570 2187 2501;Class=LTR/Gypsy/del;PercDiv=23.7;PercDel=12.8;PercIns=6.7;
Chr03	RepeatMasker	Transposon	673286039	673287464	10033	-	.	ID=TE0379444;Target=LTR_FINDER_scaffold19990_4_ltr 12474 13884;Class=DNA/CMC-EnSpm;PercDiv=8.3;PercDel=0.3;PercIns=1.4;
Chr03	RepeatMasker	Transposon	673289851	673295445	32259	-	.	ID=TE0379445;Target=LTR_FINDER_scaffold19990_4_ltr 12474 18011;Class=DNA/CMC-EnSpm;PercDiv=11.3;PercDel=1.8;PercIns=2.8;
Chr03	RepeatMasker	Transposon	673297803	673298036	11349	-	.	ID=TE0379446;Target=LTR_FINDER_scaffold19990_4_ltr 15971 18011;Class=DNA/CMC-EnSpm;PercDiv=11.1;PercDel=1.0;PercIns=4.4;
Chr03	RepeatMasker	Transposon	673298037	673299911	12522	+	.	ID=TE0379447;Target=LTR_FINDER_scaffold8639_19_ltr 2715 4584;Class=LINE/RTE-BovB;PercDiv=8.7;PercDel=0.8;PercIns=1.1;
Chr03	RepeatMasker	Transposon	673301209	673301614	2647	-	.	ID=TE0379448;Target=peo40_505 1007 1303;Class=LTR/Gypsy/del;PercDiv=21.6;PercDel=5.1;PercIns=7.0;
Chr03	RepeatMasker	Transposon	673302032	673303404	2647	-	.	ID=TE0379449;Target=peo40_505 1 1006;Class=LTR/Gypsy/del;PercDiv=21.6;PercDel=5.1;PercIns=7.0;
Chr03	RepeatMasker	Transposon	673303405	673305500	5723	-	.	ID=TE0379450;Target=LTR_FINDER_scaffold1953_388_ltr 6848 8555;Class=LINE/CRE-II;PercDiv=22.5;PercDel=3.4;PercIns=8.3;
Chr03	RepeatMasker	Transposon	673305501	673305689	966	-	.	ID=TE0379451;Target=peo22_224 13052 13239;Class=LTR/Gypsy/del;PercDiv=10.1;PercDel=0.0;PercIns=0.5;
Chr03	RepeatMasker	Transposon	673305690	673308601	5723	-	.	ID=TE0379452;Target=LTR_FINDER_scaffold1953_388_ltr 4320 6847;Class=LINE/CRE-II;PercDiv=22.5;PercDel=3.4;PercIns=8.3;
Chr03	RepeatMasker	Transposon	673308928	673309200	1170	-	.	ID=TE0379453;Target=LTR_FINDER_scaffold1953_391_ltr 5400 5694;Class=LINE/CRE-II;PercDiv=20.1;PercDel=8.1;PercIns=0.0;
Chr03	RepeatMasker	Transposon	673309449	673314359	20892	+	.	ID=TE0379454;Target=peo89_414 782 5786;Class=LTR/Gypsy/tat;PercDiv=16.4;PercDel=4.5;PercIns=2.6;
Chr03	RepeatMasker	Transposon	673317558	673317619	226	-	.	ID=TE0379455;Target=LTR_FINDER_scaffold6315_106_ltr 9658 9718;Class=RC/Helitron;PercDiv=13.1;PercDel=0.0;PercIns=1.6;
Chr03	RepeatMasker	Transposon	673318585	673318683	429	+	.	ID=TE0379456;Target=peo83_68 4696 4794;Class=LTR/Gypsy/del;PercDiv=1.0;PercDel=0.0;PercIns=0.0;
Chr03	RepeatMasker	Transposon	673318774	673319237	1656	+	.	ID=TE0379457;Target=LTR_FINDER_scaffold18174_361_ltr 3048 3497;Class=LINE/L1;PercDiv=7.9;PercDel=1.1;PercIns=4.2;
Chr03	RepeatMasker	Transposon	673318878	673318888	1584	-	.	ID=TE0379458;Target=LTR_FINDER_scaffold312_475_ltr 5969 6037;Class=LINE/L1;PercDiv=13.3;PercDel=0.4;PercIns=4.6;
Chr03	RepeatMasker	Transposon	673318889	673319128	2500	-	.	ID=TE0379459;Target=LTR_FINDER_scaffold11772_19_ltr 18887 19110;Class=LINE/RTE-BovB;PercDiv=6.3;PercDel=0.5;PercIns=4.5;
Chr03	RepeatMasker	Transposon	673319303	673319357	1584	-	.	ID=TE0379460;Target=LTR_FINDER_scaffold312_475_ltr 5577 5968;Class=LINE/L1;PercDiv=13.3;PercDel=0.4;PercIns=4.6;
Chr03	RepeatMasker	Transposon	673319817	673319884	382	+	.	ID=TE0379461;Target=LTR_FINDER_scaffold15438_86_ltr 270 337;Class=LINE/L1;PercDiv=19.1;PercDel=0.0;PercIns=0.0;
Chr03	RepeatMasker	Transposon	673319937	673324127	23977	-	.	ID=TE0379462;Target=LTR_FINDER_scaffold2132_1_ltr 3694 7887;Class=LINE;PercDiv=13.1;PercDel=1.8;PercIns=1.7;
Chr03	RepeatMasker	Transposon	673324128	673324394	373	-	.	ID=TE0379463;Target=peo35_322 7140 7393;Class=LTR/Gypsy/del;PercDiv=26.9;PercDel=4.1;PercIns=9.4;
Chr03	RepeatMasker	Transposon	673324492	673324604	2966	+	.	ID=TE0379464;Target=peo10_124 7999 8673;Class=LTR/Gypsy/tat;PercDiv=20.7;PercDel=2.0;PercIns=3.0;
Chr03	RepeatMasker	Transposon	673325157	673326974	6915	-	.	ID=TE0379465;Target=LTR_FINDER_scaffold11772_64_ltr 11862 13701;Class=LINE/RTE-BovB;PercDiv=22.0;PercDel=3.0;PercIns=1.8;
Chr03	RepeatMasker	Transposon	673326879	673326908	946	+	.	ID=TE0379466;Target=LTR_FINDER_scaffold5693_244_ltr 16165 16189;Class=LINE/L1;PercDiv=13.6;PercDel=1.5;PercIns=8.2;
Chr03	RepeatMasker	Transposon	673326909	673327099	787	+	.	ID=TE0379467;Target=peo78_520 12859 13068;Class=LTR/Gypsy/del;PercDiv=7.8;PercDel=9.9;PercIns=0.0;
Chr03	RepeatMasker	Transposon	673326997	673327240	1076	+	.	ID=TE0379468;Target=LTR_FINDER_scaffold4597_524_ltr 5 269;Class=DNA/CMC-EnSpm;PercDiv=16.8;PercDel=8.6;PercIns=0.0;
Chr03	RepeatMasker	Transposon	673327241	673327377	946	+	.	ID=TE0379469;Target=LTR_FINDER_scaffold5693_244_ltr 16190 16308;Class=LINE/L1;PercDiv=13.6;PercDel=1.5;PercIns=8.2;
Chr03	RepeatMasker	Transposon	673327317	673327451	524	-	.	ID=TE0379470;Target=LTR_FINDER_scaffold21407_7_ltr 4649 4778;Class=DNA/CMC-EnSpm;PercDiv=17.9;PercDel=0.7;PercIns=4.6;
Chr03	RepeatMasker	Transposon	673329872	673329935	239	+	.	ID=TE0379471;Target=LTR_FINDER_scaffold9253_49_ltr 18191 18254;Class=LINE/L1;PercDiv=12.5;PercDel=0.0;PercIns=0.0;
Chr03	RepeatMasker	Transposon	673330139	673330155	257	+	.	ID=TE0379472;Target=LTR_FINDER_scaffold6580_240_ltr 2539 2609;Class=LINE/L1;PercDiv=22.6;PercDel=1.4;PercIns=2.8;
Chr03	RepeatMasker	Transposon	673330156	673330210	355	-	.	ID=TE0379473;Target=peo32_206 7195 7250;Class=LTR/Gypsy/del;PercDiv=10.9;PercDel=1.8;PercIns=0.0;
Chr03	RepeatMasker	Transposon	673330423	673330480	528	+	.	ID=TE0379474;Target=LTR_FINDER_scaffold312_475_ltr 14821 14908;Class=LINE/L1;PercDiv=22.7;PercDel=6.3;PercIns=7.4;
Chr03	RepeatMasker	Transposon	673330481	673330503	630	-	.	ID=TE0379475;Target=LTR_FINDER_scaffold13887_444_ltr 16014 16084;Class=LINE/L1;PercDiv=15.1;PercDel=3.1;PercIns=1.9;
Chr03	RepeatMasker	Transposon	673330504	673330626	711	+	.	ID=TE0379476;Target=peo13_428 52 176;Class=LTR/Copia/tork;PercDiv=8.1;PercDel=1.6;PercIns=0.0;
Chr03	RepeatMasker	Transposon	673330627	673330647	630	-	.	ID=TE0379477;Target=LTR_FINDER_scaffold13887_444_ltr 15941 16013;Class=LINE/L1;PercDiv=15.1;PercDel=3.1;PercIns=1.9;
Chr03	RepeatMasker	Transposon	673330648	673330754	528	+	.	ID=TE0379478;Target=LTR_FINDER_scaffold312_475_ltr 14909 15074;Class=LINE/L1;PercDiv=22.7;PercDel=6.3;PercIns=7.4;
Chr03	RepeatMasker	Transposon	673331246	673331504	892	-	.	ID=TE0379479;Target=peo32_206 2272 2532;Class=LTR/Gypsy/del;PercDiv=21.4;PercDel=3.5;PercIns=2.7;
Chr03	RepeatMasker	Transposon	673331734	673331882	772	+	.	ID=TE0379480;Target=LTR_FINDER_scaffold16029_9_ltr 505 656;Class=LINE/CR1;PercDiv=16.8;PercDel=2.0;PercIns=0.0;
Chr03	RepeatMasker	Transposon	673331935	673333498	10167	+	.	ID=TE0379481;Target=peo35_689 5668 7193;Class=LTR/Gypsy/del;PercDiv=9.6;PercDel=0.5;PercIns=3.0;
Chr03	RepeatMasker	Transposon	673333479	673333594	637	+	.	ID=TE0379482;Target=peo12_315 55 172;Class=LTR/Copia/oryco;PercDiv=3.5;PercDel=1.7;PercIns=0.0;
Chr03	RepeatMasker	Transposon	673333570	673333581	921	-	.	ID=TE0379483;Target=LTR_FINDER_scaffold1251_57_ltr 1978 2007;Class=DNA/CMC-EnSpm;PercDiv=18.7;PercDel=3.5;PercIns=8.8;
Chr03	RepeatMasker	Transposon	673333582	673333781	1334	+	.	ID=TE0379484;Target=peo35_689 7193 7391;Class=LTR/Gypsy/del;PercDiv=9.1;PercDel=0.0;PercIns=0.5;
Chr03	RepeatMasker	Transposon	673333782	673333880	921	-	.	ID=TE0379485;Target=LTR_FINDER_scaffold1251_57_ltr 1712 1977;Class=DNA/CMC-EnSpm;PercDiv=18.7;PercDel=3.5;PercIns=8.8;
Chr03	RepeatMasker	Transposon	673334919	673335153	8704	-	.	ID=TE0379486;Target=LTR_FINDER_scaffold6293_9_ltr 1241 2882;Class=DNA/CMC-EnSpm;PercDiv=14.2;PercDel=1.7;PercIns=3.9;
Chr03	RepeatMasker	Transposon	673336579	673339680	14668	-	.	ID=TE0379487;Target=LTR_FINDER_scaffold1251_57_ltr 1712 4642;Class=DNA/CMC-EnSpm;PercDiv=12.4;PercDel=1.6;PercIns=6.8;
Chr03	RepeatMasker	Transposon	673340992	673343839	18521	-	.	ID=TE0379488;Target=peo18_239 1442 4338;Class=LTR/Gypsy/del;PercDiv=11.2;PercDel=2.2;PercIns=0.5;
Chr03	RepeatMasker	Transposon	673345804	673345824	552	-	.	ID=TE0379489;Target=LTR_FINDER_scaffold4725_88_ltr 237 395;Class=LINE/L1;PercDiv=22.9;PercDel=12.9;PercIns=2.7;
Chr03	RepeatMasker	Transposon	673345992	673347334	6972	-	.	ID=TE0379490;Target=LTR_FINDER_scaffold4597_524_ltr 6165 7508;Class=DNA/CMC-EnSpm;PercDiv=17.8;PercDel=0.8;PercIns=0.7;
Chr03	RepeatMasker	Transposon	673347405	673349463	4230	-	.	ID=TE0379491;Target=LTR_FINDER_scaffold4597_524_ltr 4167 6203;Class=DNA/CMC-EnSpm;PercDiv=33.4;PercDel=1.9;PercIns=3.0;
Chr03	RepeatMasker	Transposon	673349566	673353045	13120	-	.	ID=TE0379492;Target=LTR_FINDER_scaffold4597_524_ltr 449 3964;Class=DNA/CMC-EnSpm;PercDiv=24.2;PercDel=3.2;PercIns=2.1;
Chr03	RepeatMasker	Transposon	673358031	673358300	1236	+	.	ID=TE0379493;Target=LTR_FINDER_scaffold1025_366_ltr 18502 18708;Class=LINE/L1;PercDiv=9.5;PercDel=0.2;PercIns=0.3;
Chr03	RepeatMasker	Transposon	673358680	673359308	1116	+	.	ID=TE0379494;Target=LTR_FINDER_scaffold9312_44_ltr 6612 7197;Class=DNA/CMC-EnSpm;PercDiv=19.9;PercDel=5.7;PercIns=13.5;
Chr03	RepeatMasker	Transposon	673359313	673359530	1464	-	.	ID=TE0379495;Target=LTR_FINDER_scaffold15807_431_ltr 7027 7340;Class=DNA/CMC-EnSpm;PercDiv=16.8;PercDel=2.1;PercIns=5.8;
Chr03	RepeatMasker	Transposon	673359531	673359727	249	+	.	ID=TE0379496;Target=LTR_FINDER_scaffold11189_32_ltr 8094 8300;Class=DNA/CMC-EnSpm;PercDiv=26.4;PercDel=9.1;PercIns=3.9;
Chr03	RepeatMasker	Transposon	673359728	673359761	1464	-	.	ID=TE0379497;Target=LTR_FINDER_scaffold15807_431_ltr 6976 7026;Class=DNA/CMC-EnSpm;PercDiv=16.8;PercDel=2.1;PercIns=5.8;
Chr03	RepeatMasker	Transposon	673362525	673367622	30696	-	.	ID=TE0379498;Target=LTR_FINDER_scaffold6817_49_ltr 9838 15828;Class=LINE/L1;PercDiv=9.6;PercDel=1.2;PercIns=1.2;
Chr03	RepeatMasker	Transposon	673368209	673368384	296	+	.	ID=TE0379499;Target=peo72_59 524 695;Class=LTR/Gypsy/del;PercDiv=29.8;PercDel=2.3;PercIns=4.7;
Chr03	RepeatMasker	Transposon	673369916	673369934	471	+	.	ID=TE0379500;Target=peo56_307 1318 1331;Class=LTR/Gypsy/del;PercDiv=15.8;PercDel=6.3;PercIns=4.5;
Chr03	RepeatMasker	Transposon	673369935	673370113	440	-	.	ID=TE0379501;Target=peo2_482 1415 1595;Class=LTR/Gypsy/del;PercDiv=25.3;PercDel=3.9;PercIns=2.8;
Chr03	RepeatMasker	Transposon	673370146	673370589	1208	-	.	ID=TE0379502;Target=peo35_203 10026 10433;Class=LTR/Gypsy/del;PercDiv=10.3;PercDel=3.4;PercIns=12.5;
Chr03	RepeatMasker	Transposon	673370936	673371078	798	+	.	ID=TE0379503;Target=LTR_FINDER_scaffold2865_26_ltr 5046 5114;Class=DNA/CMC-EnSpm;PercDiv=18.4;PercDel=1.6;PercIns=22.1;
Chr03	RepeatMasker	Transposon	673371079	673371797	2433	+	.	ID=TE0379504;Target=peo26_48 1 1004;Class=LTR/Gypsy/del;PercDiv=11.9;PercDel=2.5;PercIns=10.3;
Chr03	RepeatMasker	Transposon	673376505	673376542	441	-	.	ID=TE0379505;Target=peo78_286 1131 1169;Class=LTR/Gypsy/del;PercDiv=21.1;PercDel=3.8;PercIns=3.5;
Chr03	RepeatMasker	Transposon	673376543	673377404	2431	+	.	ID=TE0379506;Target=peo3_655 1 2518;Class=LTR/Gypsy/del;PercDiv=19.8;PercDel=4.6;PercIns=5.2;
Chr03	RepeatMasker	Transposon	673377405	673378024	2266	-	.	ID=TE0379507;Target=peo26_31 12 663;Class=LTR/Gypsy/del;PercDiv=16.0;PercDel=8.6;PercIns=3.2;
Chr03	RepeatMasker	Transposon	673378025	673378422	2431	+	.	ID=TE0379508;Target=peo3_655 2519 3687;Class=LTR/Gypsy/del;PercDiv=19.8;PercDel=4.6;PercIns=5.2;
Chr03	RepeatMasker	Transposon	673378913	673379408	802	-	.	ID=TE0379509;Target=peo82_521 13759 14027;Class=LTR/Gypsy/del;PercDiv=13.1;PercDel=4.3;PercIns=2.6;
Chr03	RepeatMasker	Transposon	673379586	673382874	8719	-	.	ID=TE0379510;Target=peo82_521 4536 7644;Class=LTR/Gypsy/del;PercDiv=31.1;PercDel=2.3;PercIns=0.7;
Chr03	RepeatMasker	Transposon	673383171	673391160	45313	-	.	ID=TE0379511;Target=peo55_127 4491 13709;Class=LTR/Gypsy/del;PercDiv=11.2;PercDel=1.0;PercIns=1.3;
Chr03	RepeatMasker	Transposon	673391164	673392921	6930	-	.	ID=TE0379512;Target=LTR_FINDER_scaffold3631_192_ltr 1 1771;Class=DNA/CMC-EnSpm;PercDiv=16.8;PercDel=5.9;PercIns=5.1;
Chr03	RepeatMasker	Transposon	673392832	673393300	9572	+	.	ID=TE0379513;Target=LTR_FINDER_scaffold2865_26_ltr 5253 6072;Class=DNA/CMC-EnSpm;PercDiv=13.2;PercDel=3.0;PercIns=1.6;
Chr03	RepeatMasker	Transposon	673394412	673399741	33086	-	.	ID=TE0379514;Target=LTR_FINDER_scaffold3631_192_ltr 1 5361;Class=DNA/CMC-EnSpm;PercDiv=11.6;PercDel=2.3;PercIns=1.7;
Chr03	RepeatMasker	Transposon	673399659	673402532	17356	+	.	ID=TE0379515;Target=LTR_FINDER_scaffold2865_26_ltr 5293 8233;Class=DNA/CMC-EnSpm;PercDiv=10.3;PercDel=3.7;PercIns=1.3;
Chr03	RepeatMasker	Transposon	673402570	673411189	42137	-	.	ID=TE0379516;Target=peo3_718 2332 8291;Class=LTR/Gypsy/del;PercDiv=9.9;PercDel=1.2;PercIns=0.7;
Chr03	RepeatMasker	Transposon	673411873	673412343	7113	-	.	ID=TE0379517;Target=peo78_286 1706 2013;Class=LTR/Gypsy/del;PercDiv=14.1;PercDel=4.2;PercIns=4.6;
Chr03	RepeatMasker	Transposon	673412344	673423951	66127	+	.	ID=TE0379518;Target=peo69_174 4 12074;Class=LTR/Gypsy/del;PercDiv=8.4;PercDel=2.5;PercIns=1.0;
Chr03	RepeatMasker	Transposon	673423952	673424770	1210	-	.	ID=TE0379519;Target=peo25_314 14039 14853;Class=LTR/Gypsy/del;PercDiv=24.8;PercDel=8.7;PercIns=9.2;
Chr03	RepeatMasker	Transposon	673426669	673430690	25801	-	.	ID=TE0379520;Target=peo2_482 2074 6131;Class=LTR/Gypsy/del;PercDiv=9.4;PercDel=2.4;PercIns=1.5;
Chr03	RepeatMasker	Transposon	673431290	673431411	531	-	.	ID=TE0379521;Target=peo47_630 873 994;Class=LTR/Copia/copia;PercDiv=24.6;PercDel=0.0;PercIns=0.0;
Chr03	RepeatMasker	Transposon	673431412	673431441	517	+	.	ID=TE0379522;Target=LTR_FINDER_scaffold2360_174_ltr 12495 12647;Class=LINE/L1;PercDiv=28.3;PercDel=0.7;PercIns=0.0;
Chr03	RepeatMasker	Transposon	673432155	673432463	1150	-	.	ID=TE0379523;Target=peo99_714 542 850;Class=LTR/Gypsy/del;PercDiv=18.7;PercDel=2.9;PercIns=2.9;
Chr03	RepeatMasker	Transposon	673432472	673432914	1723	-	.	ID=TE0379524;Target=peo99_714 4427 4884;Class=LTR/Gypsy/del;PercDiv=18.8;PercDel=4.7;PercIns=1.3;
Chr03	RepeatMasker	Transposon	673434580	673435269	1921	+	.	ID=TE0379525;Target=LTR_FINDER_scaffold14047_444_ltr 5433 6165;Class=RC/Helitron;PercDiv=19.8;PercDel=9.1;PercIns=2.7;
Chr03	RepeatMasker	Transposon	673436122	673437018	2156	-	.	ID=TE0379526;Target=peo69_296 586 1812;Class=LTR/Gypsy/del;PercDiv=12.2;PercDel=1.9;PercIns=11.6;
Chr03	RepeatMasker	Transposon	673437773	673441993	20176	+	.	ID=TE0379527;Target=LTR_FINDER_scaffold14047_444_ltr 1840 6214;Class=RC/Helitron;PercDiv=13.9;PercDel=3.5;PercIns=1.2;
Chr03	RepeatMasker	Transposon	673442872	673443616	1879	+	.	ID=TE0379528;Target=peo99_635 114 920;Class=LTR/Gypsy/del;PercDiv=13.6;PercDel=2.6;PercIns=11.9;
Chr03	RepeatMasker	Transposon	673443617	673443726	765	+	.	ID=TE0379529;Target=LTR_FINDER_scaffold20003_15_ltr 14495 15387;Class=LINE/L1;PercDiv=22.2;PercDel=9.1;PercIns=4.5;
Chr03	RepeatMasker	Transposon	673443785	673445163	9016	+	.	ID=TE0379530;Target=LTR_FINDER_scaffold14047_444_ltr 310 1696;Class=RC/Helitron;PercDiv=9.8;PercDel=1.7;PercIns=1.1;
Chr03	RepeatMasker	Transposon	673445613	673445672	1522	+	.	ID=TE0379531;Target=peo92_37 7479 7696;Class=LTR/Gypsy/del;PercDiv=5.3;PercDel=0.6;PercIns=0.7;
Chr03	RepeatMasker	Transposon	673445673	673445949	1928	-	.	ID=TE0379532;Target=peo33_307 12505 12785;Class=LTR/Gypsy/del;PercDiv=3.3;PercDel=2.2;PercIns=0.7;
Chr03	RepeatMasker	Transposon	673445950	673445973	1522	+	.	ID=TE0379533;Target=peo92_37 7697 7791;Class=LTR/Gypsy/del;PercDiv=5.3;PercDel=0.6;PercIns=0.7;
Chr03	RepeatMasker	Transposon	673447142	673455592	34632	+	.	ID=TE0379534;Target=peo99_635 1 11066;Class=LTR/Gypsy/del;PercDiv=19.3;PercDel=2.3;PercIns=1.5;
Chr03	RepeatMasker	Transposon	673457098	673457777	1080	+	.	ID=TE0379535;Target=peo47_630 5212 5934;Class=LTR/Copia/copia;PercDiv=21.1;PercDel=10.2;PercIns=3.6;
Chr03	RepeatMasker	Transposon	673457778	673457878	1391	+	.	ID=TE0379536;Target=peo11_661 7563 8115;Class=LTR/Gypsy/del;PercDiv=22.3;PercDel=3.0;PercIns=12.1;
Chr03	RepeatMasker	Transposon	673458005	673458322	839	-	.	ID=TE0379537;Target=peo51_572 12514 12797;Class=LTR/Gypsy/del;PercDiv=20.4;PercDel=3.0;PercIns=1.0;
Chr03	RepeatMasker	Transposon	673458323	673458552	1391	+	.	ID=TE0379538;Target=peo11_661 8116 9395;Class=LTR/Gypsy/del;PercDiv=22.3;PercDel=3.0;PercIns=12.1;
Chr03	RepeatMasker	Transposon	673458810	673458864	20370	-	.	ID=TE0379539;Target=LTR_FINDER_scaffold2360_174_ltr 13913 13978;Class=LINE/L1;PercDiv=13.8;PercDel=1.8;PercIns=0.8;
Chr03	RepeatMasker	Transposon	673458865	673459644	3184	+	.	ID=TE0379540;Target=peo47_630 11880 12639;Class=LTR/Copia/copia;PercDiv=17.3;PercDel=1.9;PercIns=4.6;
Chr03	RepeatMasker	Transposon	673459645	673462320	20370	-	.	ID=TE0379541;Target=LTR_FINDER_scaffold2360_174_ltr 10670 13912;Class=LINE/L1;PercDiv=13.8;PercDel=1.8;PercIns=0.8;
Chr03	RepeatMasker	Transposon	673462253	673463064	947	+	.	ID=TE0379542;Target=peo30_317 1349 2157;Class=LTR/Gypsy/del;PercDiv=10.5;PercDel=6.5;PercIns=6.7;
Chr03	RepeatMasker	Transposon	673463065	673465087	5300	+	.	ID=TE0379543;Target=peo42_339 2 3005;Class=LTR/Gypsy/del;PercDiv=8.1;PercDel=5.2;PercIns=8.1;
Chr03	RepeatMasker	Transposon	673465088	673465495	4083	-	.	ID=TE0379544;Target=peo86_114 9 4548;Class=LTR/Gypsy/del;PercDiv=9.8;PercDel=9.2;PercIns=5.3;
Chr03	RepeatMasker	Transposon	673465626	673466787	6360	-	.	ID=TE0379545;Target=peo94_120 6846 10657;Class=LTR/Gypsy/del;PercDiv=8.7;PercDel=6.6;PercIns=3.2;
Chr03	RepeatMasker	Transposon	673466788	673467942	5034	+	.	ID=TE0379546;Target=peo30_317 1348 2535;Class=LTR/Gypsy/del;PercDiv=7.6;PercDel=6.0;PercIns=3.0;
Chr03	RepeatMasker	Transposon	673468025	673468314	6360	-	.	ID=TE0379547;Target=peo94_120 5888 6845;Class=LTR/Gypsy/del;PercDiv=8.7;PercDel=6.6;PercIns=3.2;
Chr03	RepeatMasker	Transposon	673469794	673475327	30971	-	.	ID=TE0379548;Target=LTR_FINDER_scaffold6178_179_ltr 968 6485;Class=LINE/L1;PercDiv=12.3;PercDel=2.2;PercIns=2.5;
Chr03	RepeatMasker	Transposon	673475317	673478423	18210	+	.	ID=TE0379549;Target=LTR_FINDER_scaffold6390_2_ltr 12163 15240;Class=DNA/CMC-EnSpm;PercDiv=12.9;PercDel=1.8;PercIns=2.7;
Chr03	RepeatMasker	Transposon	673478424	673478587	936	-	.	ID=TE0379550;Target=peo33_245 9551 9706;Class=LTR/Gypsy/del;PercDiv=7.7;PercDel=0.0;PercIns=5.1;
Chr03	RepeatMasker	Transposon	673484099	673484301	1053	+	.	ID=TE0379551;Target=LTR_FINDER_scaffold30339_1_ltr 10941 11149;Class=RC/Helitron;PercDiv=4.4;PercDel=3.0;PercIns=0.0;
Chr03	RepeatMasker	Transposon	673484144	673487322	21157	-	.	ID=TE0379552;Target=LTR_FINDER_scaffold16931_10_ltr 665 3797;Class=DNA/CMC-EnSpm;PercDiv=7.8;PercDel=1.1;PercIns=2.5;
Chr03	RepeatMasker	Transposon	673487323	673487816	1865	+	.	ID=TE0379553;Target=peo71_620 1215 1721;Class=LTR/Gypsy/del;PercDiv=20.7;PercDel=3.9;PercIns=1.2;
Chr03	RepeatMasker	Transposon	673488381	673488844	1697	-	.	ID=TE0379554;Target=peo60_482 2621 3079;Class=LTR/Gypsy/tat;PercDiv=22.3;PercDel=2.2;PercIns=3.3;
Chr03	RepeatMasker	Transposon	673489198	673489256	559	-	.	ID=TE0379555;Target=LTR_FINDER_scaffold15419_33_ltr 9677 10083;Class=DNA/CMC-EnSpm;PercDiv=24.0;PercDel=8.4;PercIns=4.2;
Chr03	RepeatMasker	Transposon	673489257	673489588	595	-	.	ID=TE0379556;Target=peo60_482 1673 1996;Class=LTR/Gypsy/tat;PercDiv=27.4;PercDel=3.0;PercIns=5.6;
Chr03	RepeatMasker	Transposon	673489675	673489743	329	-	.	ID=TE0379557;Target=peo60_482 1606 1674;Class=LTR/Gypsy/tat;PercDiv=20.3;PercDel=0.0;PercIns=0.0;
Chr03	RepeatMasker	Transposon	673491585	673492276	1288	-	.	ID=TE0379558;Target=LTR_FINDER_scaffold15419_33_ltr 7809 8669;Class=DNA/CMC-EnSpm;PercDiv=19.3;PercDel=6.7;PercIns=4.0;
Chr03	RepeatMasker	Transposon	673492341	673492673	1114	-	.	ID=TE0379559;Target=LTR_FINDER_scaffold15419_33_ltr 7405 7720;Class=DNA/CMC-EnSpm;PercDiv=19.8;PercDel=1.8;PercIns=7.3;
Chr03	RepeatMasker	Transposon	673492674	673492812	592	-	.	ID=TE0379560;Target=peo38_410 14856 14995;Class=LTR/Gypsy/tat;PercDiv=0.0;PercDel=0.7;PercIns=0.0;
Chr03	RepeatMasker	Transposon	673492813	673492829	707	+	.	ID=TE0379561;Target=peo14_241 10203 10252;Class=LTR/Gypsy/del;PercDiv=6.7;PercDel=1.6;PercIns=1.8;
Chr03	RepeatMasker	Transposon	673492833	673493161	1515	-	.	ID=TE0379562;Target=LTR_FINDER_scaffold15419_33_ltr 7044 7376;Class=DNA/CMC-EnSpm;PercDiv=15.8;PercDel=3.3;PercIns=2.1;
Chr03	RepeatMasker	Transposon	673493523	673494200	2549	-	.	ID=TE0379563;Target=peo60_482 2408 3093;Class=LTR/Gypsy/tat;PercDiv=23.3;PercDel=3.0;PercIns=1.8;
Chr03	RepeatMasker	Transposon	673494418	673494730	576	-	.	ID=TE0379564;Target=LTR_FINDER_scaffold15419_33_ltr 5496 5791;Class=DNA/CMC-EnSpm;PercDiv=24.2;PercDel=4.2;PercIns=10.1;
Chr03	RepeatMasker	Transposon	673494966	673495027	359	-	.	ID=TE0379565;Target=LTR_FINDER_scaffold15419_33_ltr 9606 9745;Class=DNA/CMC-EnSpm;PercDiv=19.1;PercDel=7.8;PercIns=7.8;
Chr03	RepeatMasker	Transposon	673495028	673495105	383	-	.	ID=TE0379566;Target=peo60_482 1605 1682;Class=LTR/Gypsy/tat;PercDiv=16.7;PercDel=0.0;PercIns=0.0;
Chr03	RepeatMasker	Transposon	673497106	673498015	2898	+	.	ID=TE0379567;Target=peo86_642 1040 1923;Class=LTR/Gypsy/del;PercDiv=20.7;PercDel=6.7;PercIns=4.8;
Chr03	RepeatMasker	Transposon	673500832	673501747	1800	+	.	ID=TE0379568;Target=peo11_661 8909 9844;Class=LTR/Gypsy/del;PercDiv=27.6;PercDel=5.9;PercIns=3.6;
Chr03	RepeatMasker	Transposon	673502351	673502416	272	+	.	ID=TE0379569;Target=peo11_661 9866 9930;Class=LTR/Gypsy/del;PercDiv=18.8;PercDel=1.5;PercIns=3.1;
Chr03	RepeatMasker	Transposon	673502628	673502712	338	+	.	ID=TE0379570;Target=peo11_661 10171 10264;Class=LTR/Gypsy/del;PercDiv=22.4;PercDel=10.6;PercIns=0.0;
Chr03	RepeatMasker	Transposon	673502736	673502958	797	-	.	ID=TE0379571;Target=peo84_771 472 696;Class=LTR/Gypsy/tat;PercDiv=22.6;PercDel=1.8;PercIns=0.9;
Chr03	RepeatMasker	Transposon	673504101	673504481	764	+	.	ID=TE0379572;Target=peo11_661 10242 10631;Class=LTR/Gypsy/del;PercDiv=30.6;PercDel=5.5;PercIns=3.1;
Chr03	RepeatMasker	Transposon	673504946	673505095	378	-	.	ID=TE0379573;Target=LTR_FINDER_scaffold907_263_ltr 3475 3615;Class=DNA/CMC-EnSpm;PercDiv=24.6;PercDel=1.3;PercIns=7.8;
Chr03	RepeatMasker	Transposon	673505917	673509892	13058	-	.	ID=TE0379574;Target=peo60_506 3957 10105;Class=LTR/Gypsy/del;PercDiv=20.6;PercDel=4.1;PercIns=3.2;
Chr03	RepeatMasker	Transposon	673509895	673514259	19564	-	.	ID=TE0379575;Target=peo19_606 3015 7373;Class=LTR/Gypsy/del;PercDiv=21.5;PercDel=1.7;PercIns=1.9;
Chr03	RepeatMasker	Transposon	673517142	673520886	19031	+	.	ID=TE0379576;Target=peo68_347 2742 6470;Class=LTR/Gypsy/del;PercDiv=21.4;PercDel=0.5;PercIns=0.9;
Chr03	RepeatMasker	Transposon	673521645	673525143	26136	-	.	ID=TE0379577;Target=LTR_FINDER_scaffold15419_33_ltr 13791 17362;Class=DNA/CMC-EnSpm;PercDiv=7.3;PercDel=2.5;PercIns=0.4;
Chr03	RepeatMasker	Transposon	673525171	673527842	16268	+	.	ID=TE0379578;Target=LTR_FINDER_scaffold8342_288_ltr 9721 12344;Class=DNA/CMC-EnSpm;PercDiv=7.0;PercDel=0.8;PercIns=0.3;
Chr03	RepeatMasker	Transposon	673532455	673539987	36462	+	.	ID=TE0379579;Target=peo6_490 64 7536;Class=LTR/Gypsy/tat;PercDiv=11.0;PercDel=0.6;PercIns=0.9;
Chr03	RepeatMasker	Transposon	673549327	673549424	319	-	.	ID=TE0379580;Target=LTR_FINDER_scaffold1885_104_ltr 14529 14627;Class=DNA/CMC-EnSpm;PercDiv=24.7;PercDel=2.0;PercIns=1.0;
Chr03	RepeatMasker	Transposon	673550375	673551101	1110	-	.	ID=TE0379581;Target=LTR_FINDER_scaffold1885_104_ltr 13032 13783;Class=DNA/CMC-EnSpm;PercDiv=30.8;PercDel=6.5;PercIns=2.9;
Chr03	RepeatMasker	Transposon	673551797	673551869	238	+	.	ID=TE0379582;Target=peo76_494 10437 10510;Class=LTR/Gypsy/tat;PercDiv=18.6;PercDel=5.5;PercIns=4.0;
Chr03	RepeatMasker	Transposon	673555412	673555686	2304	+	.	ID=TE0379583;Target=peo51_156 7460 7733;Class=LTR/Gypsy/tat;PercDiv=2.9;PercDel=0.0;PercIns=0.4;
Chr03	RepeatMasker	Transposon	673557622	673563289	31107	+	.	ID=TE0379584;Target=LTR_FINDER_scaffold26099_6_ltr 1690 7334;Class=LINE/L2;PercDiv=13.6;PercDel=2.3;PercIns=2.7;
Chr03	RepeatMasker	Transposon	673563079	673567525	23771	-	.	ID=TE0379585;Target=LTR_FINDER_scaffold73_672_ltr 4137 8516;Class=DNA/CMC-EnSpm;PercDiv=10.6;PercDel=3.2;PercIns=4.8;
Chr03	RepeatMasker	Transposon	673568506	673574406	45973	+	.	ID=TE0379586;Target=peo80_552 6945 12818;Class=LTR/Gypsy/tat;PercDiv=6.3;PercDel=0.3;PercIns=0.8;
Chr03	RepeatMasker	Transposon	673574427	673575092	2516	+	.	ID=TE0379587;Target=peo60_415 5946 6648;Class=LTR/Copia/copia;PercDiv=21.4;PercDel=7.2;PercIns=1.6;
Chr03	RepeatMasker	Transposon	673575472	673575658	1191	+	.	ID=TE0379588;Target=peo33_195 525 711;Class=LTR/Copia/copia;PercDiv=4.8;PercDel=0.0;PercIns=0.0;
Chr03	RepeatMasker	Transposon	673576254	673577005	5627	+	.	ID=TE0379589;Target=peo25_556 13 777;Class=LTR/Copia/tork;PercDiv=7.1;PercDel=2.1;PercIns=0.4;
Chr03	RepeatMasker	Transposon	673577038	673577425	1810	-	.	ID=TE0379590;Target=peo80_100 6582 6971;Class=LTR/Copia/retrofit;PercDiv=12.6;PercDel=6.7;PercIns=6.2;
Chr03	RepeatMasker	Transposon	673577574	673581866	28112	+	.	ID=TE0379591;Target=peo2_619 394 5697;Class=LTR/Copia/tork;PercDiv=7.2;PercDel=1.5;PercIns=1.1;
Chr03	RepeatMasker	Transposon	673582526	673582905	2057	+	.	ID=TE0379592;Target=peo94_445 9969 10293;Class=LTR/Gypsy/tat;PercDiv=5.8;PercDel=0.8;PercIns=3.4;
Chr03	RepeatMasker	Transposon	673583909	673585485	4754	+	.	ID=TE0379593;Target=LTR_FINDER_scaffold6244_43_ltr 15212 16823;Class=DNA/CMC-EnSpm;PercDiv=20.5;PercDel=7.3;PercIns=5.0;
Chr03	RepeatMasker	Transposon	673589245	673593535	26448	-	.	ID=TE0379594;Target=peo48_686 1 4915;Class=LTR/Copia/copia;PercDiv=9.6;PercDel=1.6;PercIns=0.6;
Chr03	RepeatMasker	Transposon	673593536	673593622	836	+	.	ID=TE0379595;Target=peo49_302 1012 1095;Class=LTR/Copia/copia;PercDiv=16.1;PercDel=4.4;PercIns=5.0;
Chr03	RepeatMasker	Transposon	673595235	673595904	1144	-	.	ID=TE0379596;Target=peo66_513 5245 5903;Class=LTR/Gypsy/del;PercDiv=24.6;PercDel=2.8;PercIns=4.5;
Chr03	RepeatMasker	Transposon	673596075	673596211	397	-	.	ID=TE0379597;Target=peo14_219 14663 14803;Class=LTR/Gypsy/del;PercDiv=27.2;PercDel=3.6;PercIns=0.7;
Chr03	RepeatMasker	Transposon	673596212	673596349	399	-	.	ID=TE0379598;Target=LTR_FINDER_scaffold6965_80_ltr 1 265;Class=Satellite;PercDiv=30.0;PercDel=3.5;PercIns=5.2;
Chr03	RepeatMasker	Transposon	673596391	673598811	9255	-	.	ID=TE0379599;Target=peo95_559 11143 13502;Class=LTR/Gypsy/del;PercDiv=21.0;PercDel=4.6;PercIns=3.3;
Chr03	RepeatMasker	Transposon	668435009	668435965	4663	-	.	ID=TE0422876;Target=peo53_515 2 934;Class=LTR/Gypsy/tat;PercDiv=15.3;PercDel=2.9;PercIns=5.6;
Chr03	RepeatMasker	Transposon	668416257	668416279	838	-	.	ID=TE0422877;Target=peo4_103 11169 11190;Class=LTR/Gypsy/tat;PercDiv=2.4;PercDel=1.8;PercIns=4.6;
Chr03	RepeatMasker	Transposon	668415987	668416256	451	+	.	ID=TE0422878;Target=peo100_330 1 264;Class=LTR/Gypsy/tat;PercDiv=19.3;PercDel=1.9;PercIns=4.2;
Chr03	RepeatMasker	Transposon	668415859	668415986	838	-	.	ID=TE0422879;Target=peo4_103 11191 11312;Class=LTR/Gypsy/tat;PercDiv=2.4;PercDel=1.8;PercIns=4.6;
Chr03	RepeatMasker	Transposon	668415263	668415647	838	-	.	ID=TE0422880;Target=peo4_103 11313 11684;Class=LTR/Gypsy/tat;PercDiv=2.4;PercDel=1.8;PercIns=4.6;
Chr03	RepeatMasker	Transposon	668414326	668414391	1026	+	.	ID=TE0422881;Target=peo100_330 12621 15034;Class=LTR/Gypsy/tat;PercDiv=3.2;PercDel=0.4;PercIns=0.4;
Chr03	RepeatMasker	Transposon	668414068	668414325	785	-	.	ID=TE0422882;Target=peo4_103 11378 11627;Class=LTR/Gypsy/tat;PercDiv=2.4;PercDel=0.0;PercIns=3.2;
Chr03	RepeatMasker	Transposon	668414010	668414267	785	-	.	ID=TE0422883;Target=peo4_103 11378 11627;Class=LTR/Gypsy/tat;PercDiv=2.4;PercDel=0.0;PercIns=3.2;
Chr03	RepeatMasker	Transposon	668413952	668414209	785	-	.	ID=TE0422884;Target=peo4_103 11378 11627;Class=LTR/Gypsy/tat;PercDiv=2.4;PercDel=0.0;PercIns=3.2;
Chr03	RepeatMasker	Transposon	668413894	668414151	785	-	.	ID=TE0422885;Target=peo4_103 11378 11627;Class=LTR/Gypsy/tat;PercDiv=2.4;PercDel=0.0;PercIns=3.2;
Chr03	RepeatMasker	Transposon	668413836	668414093	785	-	.	ID=TE0422886;Target=peo4_103 11378 11627;Class=LTR/Gypsy/tat;PercDiv=2.4;PercDel=0.0;PercIns=3.2;
Chr03	RepeatMasker	Transposon	668413778	668414035	785	-	.	ID=TE0422887;Target=peo4_103 11378 11627;Class=LTR/Gypsy/tat;PercDiv=2.4;PercDel=0.0;PercIns=3.2;
Chr03	RepeatMasker	Transposon	668413720	668413977	785	-	.	ID=TE0422888;Target=peo4_103 11378 11627;Class=LTR/Gypsy/tat;PercDiv=2.4;PercDel=0.0;PercIns=3.2;
Chr03	RepeatMasker	Transposon	668413662	668413919	785	-	.	ID=TE0422889;Target=peo4_103 11378 11627;Class=LTR/Gypsy/tat;PercDiv=2.4;PercDel=0.0;PercIns=3.2;
Chr03	RepeatMasker	Transposon	668413604	668413861	785	-	.	ID=TE0422890;Target=peo4_103 11378 11627;Class=LTR/Gypsy/tat;PercDiv=2.4;PercDel=0.0;PercIns=3.2;
Chr03	RepeatMasker	Transposon	668413546	668413803	785	-	.	ID=TE0422891;Target=peo4_103 11378 11627;Class=LTR/Gypsy/tat;PercDiv=2.4;PercDel=0.0;PercIns=3.2;
Chr03	RepeatMasker	Transposon	668413488	668413745	785	-	.	ID=TE0422892;Target=peo4_103 11378 11627;Class=LTR/Gypsy/tat;PercDiv=2.4;PercDel=0.0;PercIns=3.2;
Chr03	RepeatMasker	Transposon	668413430	668413687	785	-	.	ID=TE0422893;Target=peo4_103 11378 11627;Class=LTR/Gypsy/tat;PercDiv=2.4;PercDel=0.0;PercIns=3.2;
Chr03	RepeatMasker	Transposon	668413372	668413629	785	-	.	ID=TE0422894;Target=peo4_103 11378 11627;Class=LTR/Gypsy/tat;PercDiv=2.4;PercDel=0.0;PercIns=3.2;
Chr03	RepeatMasker	Transposon	668413314	668413571	785	-	.	ID=TE0422895;Target=peo4_103 11378 11627;Class=LTR/Gypsy/tat;PercDiv=2.4;PercDel=0.0;PercIns=3.2;
Chr03	RepeatMasker	Transposon	668413256	668413513	785	-	.	ID=TE0422896;Target=peo4_103 11378 11627;Class=LTR/Gypsy/tat;PercDiv=2.4;PercDel=0.0;PercIns=3.2;
Chr03	RepeatMasker	Transposon	668413198	668413455	785	-	.	ID=TE0422897;Target=peo4_103 11378 11627;Class=LTR/Gypsy/tat;PercDiv=2.4;PercDel=0.0;PercIns=3.2;
Chr03	RepeatMasker	Transposon	668413140	668413397	785	-	.	ID=TE0422898;Target=peo4_103 11378 11627;Class=LTR/Gypsy/tat;PercDiv=2.4;PercDel=0.0;PercIns=3.2;
Chr03	RepeatMasker	Transposon	668413082	668413339	785	-	.	ID=TE0422899;Target=peo4_103 11378 11627;Class=LTR/Gypsy/tat;PercDiv=2.4;PercDel=0.0;PercIns=3.2;
Chr03	RepeatMasker	Transposon	668413024	668413281	785	-	.	ID=TE0422900;Target=peo4_103 11378 11627;Class=LTR/Gypsy/tat;PercDiv=2.4;PercDel=0.0;PercIns=3.2;
Chr03	RepeatMasker	Transposon	668412966	668413223	785	-	.	ID=TE0422901;Target=peo4_103 11378 11627;Class=LTR/Gypsy/tat;PercDiv=2.4;PercDel=0.0;PercIns=3.2;
Chr03	RepeatMasker	Transposon	668412908	668413165	785	-	.	ID=TE0422902;Target=peo4_103 11378 11627;Class=LTR/Gypsy/tat;PercDiv=2.4;PercDel=0.0;PercIns=3.2;
Chr03	RepeatMasker	Transposon	668412850	668413107	785	-	.	ID=TE0422903;Target=peo4_103 11378 11627;Class=LTR/Gypsy/tat;PercDiv=2.4;PercDel=0.0;PercIns=3.2;
Chr03	RepeatMasker	Transposon	668412792	668413049	785	-	.	ID=TE0422904;Target=peo4_103 11378 11627;Class=LTR/Gypsy/tat;PercDiv=2.4;PercDel=0.0;PercIns=3.2;
Chr03	RepeatMasker	Transposon	668412734	668412991	785	-	.	ID=TE0422905;Target=peo4_103 11378 11627;Class=LTR/Gypsy/tat;PercDiv=2.4;PercDel=0.0;PercIns=3.2;
Chr03	RepeatMasker	Transposon	668412676	668412933	785	-	.	ID=TE0422906;Target=peo4_103 11378 11627;Class=LTR/Gypsy/tat;PercDiv=2.4;PercDel=0.0;PercIns=3.2;
Chr03	RepeatMasker	Transposon	668412618	668412875	785	-	.	ID=TE0422907;Target=peo4_103 11378 11627;Class=LTR/Gypsy/tat;PercDiv=2.4;PercDel=0.0;PercIns=3.2;
Chr03	RepeatMasker	Transposon	668412560	668412817	785	-	.	ID=TE0422908;Target=peo4_103 11378 11627;Class=LTR/Gypsy/tat;PercDiv=2.4;PercDel=0.0;PercIns=3.2;
Chr03	RepeatMasker	Transposon	668412502	668412759	785	-	.	ID=TE0422909;Target=peo4_103 11378 11627;Class=LTR/Gypsy/tat;PercDiv=2.4;PercDel=0.0;PercIns=3.2;
Chr03	RepeatMasker	Transposon	668412424	668412628	942	-	.	ID=TE0422910;Target=peo11_282 11173 11378;Class=LTR/Gypsy/tat;PercDiv=1.0;PercDel=0.5;PercIns=0.0;
Chr03	RepeatMasker	Transposon	668412387	668412423	1026	+	.	ID=TE0422911;Target=peo100_330 11173 12620;Class=LTR/Gypsy/tat;PercDiv=3.2;PercDel=0.4;PercIns=0.4;
Chr03	RepeatMasker	Transposon	668405201	668405425	979	-	.	ID=TE0422912;Target=peo11_282 11173 11377;Class=LTR/Gypsy/tat;PercDiv=0.8;PercDel=0.7;PercIns=0.0;
Chr03	RepeatMasker	Transposon	668389247	668399061	56555	+	.	ID=TE0422913;Target=peo15_203 1 9390;Class=LTR/Gypsy/del;PercDiv=12.4;PercDel=1.4;PercIns=0.7;
Chr03	RepeatMasker	Transposon	668385558	668389244	26411	+	.	ID=TE0422914;Target=peo76_548 4517 8191;Class=LTR/Gypsy/del;PercDiv=9.4;PercDel=0.4;PercIns=0.7;
Chr03	RepeatMasker	Transposon	668380793	668384650	24571	+	.	ID=TE0422915;Target=peo62_388 2071 9526;Class=LTR/Gypsy/del;PercDiv=9.2;PercDel=1.0;PercIns=1.0;
Chr03	RepeatMasker	Transposon	668376849	668377162	499	+	.	ID=TE0422916;Target=peo85_386 1252 1568;Class=LTR/Gypsy/del;PercDiv=31.3;PercDel=5.4;PercIns=4.4;
Chr03	RepeatMasker	Transposon	668376283	668376698	804	+	.	ID=TE0422917;Target=peo85_386 747 1170;Class=LTR/Gypsy/del;PercDiv=28.0;PercDel=5.8;PercIns=3.8;
Chr03	RepeatMasker	Transposon	668370348	668370887	1634	+	.	ID=TE0422918;Target=peo51_103 1630 1984;Class=LTR/Gypsy/del;PercDiv=10.5;PercDel=1.9;PercIns=2.7;
Chr03	RepeatMasker	Transposon	668367414	668367638	1296	-	.	ID=TE0422919;Target=peo43_528 12231 12452;Class=LTR/Gypsy/del;PercDiv=13.1;PercDel=0.0;PercIns=1.4;
Chr03	RepeatMasker	Transposon	668366461	668366622	309	+	.	ID=TE0422920;Target=peo43_528 12464 12631;Class=LTR/Gypsy/del;PercDiv=23.5;PercDel=6.8;PercIns=3.0;
Chr03	RepeatMasker	Transposon	668364260	668364560	725	+	.	ID=TE0422921;Target=peo85_386 1607 1908;Class=LTR/Gypsy/del;PercDiv=31.3;PercDel=0.7;PercIns=0.3;
Chr03	RepeatMasker	Transposon	668362723	668363065	1064	+	.	ID=TE0422922;Target=peo66_668 176 377;Class=LTR/Gypsy/del;PercDiv=14.9;PercDel=4.1;PercIns=2.9;
Chr03	RepeatMasker	Transposon	668362037	668362208	232	+	.	ID=TE0422923;Target=peo5_62 11644 11835;Class=LTR/Gypsy/del;PercDiv=31.7;PercDel=12.8;PercIns=1.0;
Chr03	RepeatMasker	Transposon	668361472	668361666	511	+	.	ID=TE0422924;Target=peo5_62 10886 11087;Class=LTR/Gypsy/del;PercDiv=20.9;PercDel=8.2;PercIns=4.5;
Chr03	RepeatMasker	Transposon	668361072	668361326	310	+	.	ID=TE0422925;Target=peo5_62 10474 10736;Class=LTR/Gypsy/del;PercDiv=22.5;PercDel=7.5;PercIns=4.2;
Chr03	RepeatMasker	Transposon	668357911	668358177	1109	+	.	ID=TE0422926;Target=peo21_44 14838 15105;Class=LTR/Gypsy/del;PercDiv=10.6;PercDel=4.9;PercIns=4.5;
Chr03	RepeatMasker	Transposon	668356491	668356565	230	+	.	ID=TE0422927;Target=peo5_62 13130 13207;Class=LTR/Gypsy/del;PercDiv=16.6;PercDel=8.0;PercIns=3.9;
Chr03	RepeatMasker	Transposon	668354018	668354082	301	-	.	ID=TE0422928;Target=peo68_468 1942 2006;Class=LTR/Gypsy/del;PercDiv=26.1;PercDel=0.0;PercIns=0.0;
Chr03	RepeatMasker	Transposon	668351404	668351997	1690	+	.	ID=TE0422929;Target=peo51_103 619 1599;Class=LTR/Gypsy/del;PercDiv=20.9;PercDel=2.9;PercIns=3.1;
Chr03	RepeatMasker	Transposon	668350329	668350503	463	+	.	ID=TE0422930;Target=peo5_62 10886 11061;Class=LTR/Gypsy/del;PercDiv=21.6;PercDel=5.1;PercIns=4.5;
Chr03	RepeatMasker	Transposon	668349869	668349915	248	-	.	ID=TE0422931;Target=peo67_526 1918 1964;Class=LTR/Gypsy/del;PercDiv=10.9;PercDel=2.1;PercIns=2.1;
Chr03	RepeatMasker	Transposon	668348340	668348523	277	-	.	ID=TE0422932;Target=peo93_536 2154 2332;Class=LTR/Gypsy/del;PercDiv=23.1;PercDel=4.5;PercIns=4.5;
Chr03	RepeatMasker	Transposon	668347665	668348109	1995	+	.	ID=TE0422933;Target=peo4_437 12773 13215;Class=LTR/Gypsy/del;PercDiv=23.7;PercDel=0.0;PercIns=0.5;
Chr03	RepeatMasker	Transposon	668346554	668347662	4212	+	.	ID=TE0422934;Target=peo4_437 10445 11569;Class=LTR/Gypsy/del;PercDiv=28.7;PercDel=1.4;PercIns=0.0;
Chr03	RepeatMasker	Transposon	668345503	668346535	4059	-	.	ID=TE0422935;Target=peo21_44 12221 13283;Class=LTR/Gypsy/del;PercDiv=15.9;PercDel=7.0;PercIns=4.0;
Chr03	RepeatMasker	Transposon	668344408	668344999	248	-	.	ID=TE0422936;Target=peo34_196 9151 9767;Class=LTR/Gypsy/del;PercDiv=27.4;PercDel=10.3;PercIns=5.8;
Chr03	RepeatMasker	Transposon	668343425	668344407	2614	+	.	ID=TE0422937;Target=peo59_433 169 797;Class=LTR/Gypsy/del;PercDiv=23.4;PercDel=5.4;PercIns=6.8;
Chr03	RepeatMasker	Transposon	668341346	668342219	3097	+	.	ID=TE0422938;Target=peo4_437 9562 10439;Class=LTR/Gypsy/del;PercDiv=27.4;PercDel=2.8;PercIns=2.3;
Chr03	RepeatMasker	Transposon	668340991	668341272	339	-	.	ID=TE0422939;Target=LTR_FINDER_scaffold28874_27_ltr 16114 16398;Class=DNA/CMC-EnSpm;PercDiv=21.4;PercDel=6.7;PercIns=5.6;
Chr03	RepeatMasker	Transposon	668339432	668339530	1427	+	.	ID=TE0422940;Target=LTR_FINDER_scaffold6658_37_ltr 10368 10839;Class=LINE/L1;PercDiv=23.6;PercDel=4.3;PercIns=8.5;
Chr03	RepeatMasker	Transposon	668338930	668339431	2137	+	.	ID=TE0422941;Target=peo52_480 328 802;Class=LTR/Gypsy/del;PercDiv=17.2;PercDel=1.4;PercIns=7.2;
Chr03	RepeatMasker	Transposon	668336893	668338648	1045	+	.	ID=TE0422942;Target=peo86_621 559 2617;Class=LTR/Gypsy/del;PercDiv=21.6;PercDel=3.8;PercIns=9.7;
Chr03	RepeatMasker	Transposon	668336248	668336514	2016	-	.	ID=TE0422943;Target=peo63_504 10884 11125;Class=LTR/Gypsy/del;PercDiv=10.4;PercDel=3.0;PercIns=6.3;
Chr03	RepeatMasker	Transposon	668335683	668336247	2613	-	.	ID=TE0422944;Target=LTR_FINDER_scaffold2985_192_ltr 2 532;Class=DNA/CMC-EnSpm;PercDiv=8.7;PercDel=1.6;PercIns=8.1;
Chr03	RepeatMasker	Transposon	668335627	668335919	928	+	.	ID=TE0422945;Target=LTR_FINDER_scaffold5694_102_ltr 17984 18274;Class=DNA/CMC-EnSpm;PercDiv=7.6;PercDel=1.0;PercIns=1.7;
Chr03	RepeatMasker	Transposon	668334125	668334962	1772	+	.	ID=TE0422946;Target=LTR_FINDER_scaffold6658_37_ltr 5405 6239;Class=LINE/L1;PercDiv=23.0;PercDel=5.1;PercIns=5.5;
Chr03	RepeatMasker	Transposon	668333927	668334023	233	-	.	ID=TE0422947;Target=LTR_FINDER_scaffold21939_1_ltr 2453 2552;Class=DNA/CMC-EnSpm;PercDiv=20.0;PercDel=5.2;PercIns=2.0;
Chr03	RepeatMasker	Transposon	668333711	668333896	436	+	.	ID=TE0422948;Target=peo20_176 7015 7121;Class=LTR/Gypsy/del;PercDiv=21.4;PercDel=7.5;PercIns=2.3;
Chr03	RepeatMasker	Transposon	668333602	668333667	243	-	.	ID=TE0422949;Target=LTR_FINDER_scaffold28874_27_ltr 194 262;Class=DNA/CMC-EnSpm;PercDiv=16.9;PercDel=6.1;PercIns=1.4;
Chr03	RepeatMasker	Transposon	668333508	668333559	239	-	.	ID=TE0422950;Target=LTR_FINDER_scaffold28874_27_ltr 649 698;Class=DNA/CMC-EnSpm;PercDiv=16.0;PercDel=0.0;PercIns=4.0;
Chr03	RepeatMasker	Transposon	668331584	668332966	2531	-	.	ID=TE0422951;Target=LTR_FINDER_scaffold28874_27_ltr 1304 2333;Class=DNA/CMC-EnSpm;PercDiv=23.7;PercDel=4.5;PercIns=8.3;
Chr03	RepeatMasker	Transposon	668330404	668331387	1703	+	.	ID=TE0422952;Target=peo60_262 382 1444;Class=LTR/Gypsy/del;PercDiv=22.1;PercDel=8.8;PercIns=4.5;
Chr03	RepeatMasker	Transposon	668329714	668330541	640	-	.	ID=TE0422953;Target=peo63_504 10869 11680;Class=LTR/Gypsy/del;PercDiv=17.8;PercDel=5.6;PercIns=7.6;
Chr03	RepeatMasker	Transposon	668329669	668329713	1215	+	.	ID=TE0422954;Target=LTR_FINDER_scaffold28874_27_ltr 1 43;Class=DNA/CMC-EnSpm;PercDiv=10.0;PercDel=3.1;PercIns=6.9;
Chr03	RepeatMasker	Transposon	668327984	668328818	1488	+	.	ID=TE0422955;Target=LTR_FINDER_scaffold6658_37_ltr 5405 6239;Class=LINE/L1;PercDiv=24.7;PercDel=5.2;PercIns=5.2;
Chr03	RepeatMasker	Transposon	668326109	668326493	1685	-	.	ID=TE0422956;Target=LTR_FINDER_scaffold21939_1_ltr 339 658;Class=DNA/CMC-EnSpm;PercDiv=9.5;PercDel=4.0;PercIns=3.9;
Chr03	RepeatMasker	Transposon	668326080	668326319	817	+	.	ID=TE0422957;Target=peo30_441 10342 10581;Class=LTR/Gypsy/del;PercDiv=13.0;PercDel=0.8;PercIns=0.8;
Chr03	RepeatMasker	Transposon	668326058	668326079	774	-	.	ID=TE0422958;Target=peo60_262 1958 2029;Class=LTR/Gypsy/del;PercDiv=9.1;PercDel=5.8;PercIns=4.7;
Chr03	RepeatMasker	Transposon	668325789	668325971	311	-	.	ID=TE0422959;Target=peo56_689 400 587;Class=LTR/Gypsy/del;PercDiv=25.3;PercDel=5.5;PercIns=2.7;
Chr03	RepeatMasker	Transposon	668325235	668325786	751	-	.	ID=TE0422960;Target=peo56_689 420 952;Class=LTR/Gypsy/del;PercDiv=25.7;PercDel=4.5;PercIns=8.3;
Chr03	RepeatMasker	Transposon	668324234	668325171	2093	-	.	ID=TE0422961;Target=peo56_689 976 1904;Class=LTR/Gypsy/del;PercDiv=19.7;PercDel=8.6;PercIns=9.7;
Chr03	RepeatMasker	Transposon	668323474	668324232	2974	+	.	ID=TE0422962;Target=LTR_FINDER_scaffold6505_20_ltr 9688 10436;Class=DNA/CMC-EnSpm;PercDiv=22.6;PercDel=3.0;PercIns=4.4;
Chr03	RepeatMasker	Transposon	668323055	668323100	237	+	.	ID=TE0422963;Target=LTR_FINDER_scaffold6505_20_ltr 9542 9593;Class=DNA/CMC-EnSpm;PercDiv=13.0;PercDel=13.0;PercIns=0.0;
Chr03	RepeatMasker	Transposon	668317676	668322864	30953	-	.	ID=TE0422964;Target=rnd-4_family-212 29 5223;Class=DNA/CMC-EnSpm;PercDiv=14.5;PercDel=1.6;PercIns=1.5;
Chr03	RepeatMasker	Transposon	668315379	668317009	6651	-	.	ID=TE0422965;Target=rnd-4_family-212 3575 5223;Class=DNA/CMC-EnSpm;PercDiv=17.5;PercDel=4.3;PercIns=3.2;
Chr03	RepeatMasker	Transposon	668311101	668315089	31079	-	.	ID=TE0422966;Target=peo17_517 4 3987;Class=LTR/Gypsy/del;PercDiv=5.1;PercDel=0.1;PercIns=0.2;
Chr03	RepeatMasker	Transposon	668310013	668310399	1062	+	.	ID=TE0422967;Target=peo13_370 989 1371;Class=LTR/Gypsy/del;PercDiv=25.3;PercDel=2.3;PercIns=3.4;
Chr03	RepeatMasker	Transposon	668300233	668304575	30973	+	.	ID=TE0422968;Target=peo55_502 9 4376;Class=LTR/Gypsy/tat;PercDiv=10.3;PercDel=0.7;PercIns=0.1;
Chr03	RepeatMasker	Transposon	668295622	668295650	566	+	.	ID=TE0422969;Target=LTR_FINDER_scaffold2985_192_ltr 19775 19853;Class=DNA/CMC-EnSpm;PercDiv=3.7;PercDel=0.4;PercIns=2.0;
Chr03	RepeatMasker	Transposon	668295498	668295621	561	+	.	ID=TE0422970;Target=peo60_646 47 175;Class=LTR/Gypsy/del;PercDiv=3.3;PercDel=5.7;PercIns=1.6;
Chr03	RepeatMasker	Transposon	668294632	668294973	484	+	.	ID=TE0422971;Target=peo13_370 5917 6144;Class=LTR/Gypsy/del;PercDiv=23.9;PercDel=10.2;PercIns=4.2;
Chr03	RepeatMasker	Transposon	668294281	668294626	834	+	.	ID=TE0422972;Target=peo13_370 196 542;Class=LTR/Gypsy/del;PercDiv=27.9;PercDel=2.0;PercIns=1.7;
Chr03	RepeatMasker	Transposon	668294199	668294217	459	-	.	ID=TE0422973;Target=peo30_441 10362 10495;Class=LTR/Gypsy/del;PercDiv=9.8;PercDel=0.8;PercIns=0.0;
Chr03	RepeatMasker	Transposon	668293984	668294186	585	+	.	ID=TE0422974;Target=peo86_621 305 422;Class=LTR/Gypsy/del;PercDiv=6.3;PercDel=2.7;PercIns=1.2;
Chr03	RepeatMasker	Transposon	668293642	668293864	661	-	.	ID=TE0422975;Target=peo63_606 12358 12533;Class=LTR/Gypsy/del;PercDiv=12.6;PercDel=8.2;PercIns=2.4;
Chr03	RepeatMasker	Transposon	668293396	668293641	1006	-	.	ID=TE0422976;Target=LTR_FINDER_scaffold28874_27_ltr 1 219;Class=DNA/CMC-EnSpm;PercDiv=3.4;PercDel=0.0;PercIns=3.8;
Chr03	RepeatMasker	Transposon	668293414	668293613	1309	+	.	ID=TE0422977;Target=LTR_FINDER_scaffold5694_102_ltr 1 192;Class=DNA/CMC-EnSpm;PercDiv=2.6;PercDel=0.0;PercIns=4.2;
Chr03	RepeatMasker	Transposon	668293346	668293395	661	-	.	ID=TE0422978;Target=peo63_606 12534 12573;Class=LTR/Gypsy/del;PercDiv=12.6;PercDel=8.2;PercIns=2.4;
Chr03	RepeatMasker	Transposon	668291627	668292106	2118	-	.	ID=TE0422979;Target=LTR_FINDER_scaffold28874_27_ltr 1948 2425;Class=DNA/CMC-EnSpm;PercDiv=15.7;PercDel=2.5;PercIns=2.9;
Chr03	RepeatMasker	Transposon	668290349	668291096	4014	+	.	ID=TE0422980;Target=peo86_621 69 1191;Class=LTR/Gypsy/del;PercDiv=13.3;PercDel=1.5;PercIns=2.5;
Chr03	RepeatMasker	Transposon	668288201	668289066	724	+	.	ID=TE0422981;Target=peo17_34 5863 6342;Class=LTR/Gypsy/del;PercDiv=27.1;PercDel=4.1;PercIns=5.9;
Chr03	RepeatMasker	Transposon	668287326	668287637	380	-	.	ID=TE0422982;Target=peo13_370 415 609;Class=LTR/Gypsy/del;PercDiv=25.9;PercDel=3.0;PercIns=12.0;
Chr03	RepeatMasker	Transposon	668287139	668287327	320	-	.	ID=TE0422983;Target=peo33_609 6018 6141;Class=LTR/Gypsy/del;PercDiv=22.7;PercDel=3.4;PercIns=10.9;
Chr03	RepeatMasker	Transposon	668286734	668286943	785	-	.	ID=TE0422984;Target=peo30_441 249 419;Class=LTR/Gypsy/del;PercDiv=13.0;PercDel=2.2;PercIns=9.7;
Chr03	RepeatMasker	Transposon	668286375	668286461	484	+	.	ID=TE0422985;Target=peo86_621 11079 11152;Class=LTR/Gypsy/del;PercDiv=17.0;PercDel=0.0;PercIns=0.2;
Chr03	RepeatMasker	Transposon	668283931	668285804	11271	+	.	ID=TE0422986;Target=rnd-6_family-10 4578 6458;Class=LTR/Gypsy;PercDiv=11.8;PercDel=2.1;PercIns=1.7;
Chr03	RepeatMasker	Transposon	668278969	668283776	32678	-	.	ID=TE0422987;Target=LTR_FINDER_scaffold8561_452_ltr 121 4860;Class=DNA/CMC-EnSpm;PercDiv=7.5;PercDel=1.0;PercIns=2.5;
Chr03	RepeatMasker	Transposon	668272814	668276839	26038	+	.	ID=TE0422988;Target=peo82_615 6331 10343;Class=LTR/Copia/sire;PercDiv=10.2;PercDel=0.9;PercIns=1.2;
Chr03	RepeatMasker	Transposon	668272397	668272623	714	+	.	ID=TE0422989;Target=LTR_FINDER_scaffold18092_11_ltr 4578 4724;Class=DNA/CMC-EnSpm;PercDiv=10.5;PercDel=5.8;PercIns=1.9;
Chr03	RepeatMasker	Transposon	668272441	668272565	586	-	.	ID=TE0422990;Target=peo48_511 10527 10647;Class=LTR/Gypsy/del;PercDiv=12.4;PercDel=0.0;PercIns=3.3;
Chr03	RepeatMasker	Transposon	668271922	668272442	1107	-	.	ID=TE0422991;Target=peo40_723 5574 6110;Class=LTR/Gypsy/athila;PercDiv=20.4;PercDel=8.1;PercIns=4.8;
Chr03	RepeatMasker	Transposon	668272354	668272380	463	-	.	ID=TE0422992;Target=LTR_FINDER_scaffold20140_8_ltr 3559 3637;Class=LINE/L1;PercDiv=11.3;PercDel=2.1;PercIns=0.8;
Chr03	RepeatMasker	Transposon	668271759	668271912	743	-	.	ID=TE0422993;Target=peo40_723 5970 6142;Class=LTR/Gypsy/athila;PercDiv=13.0;PercDel=12.3;PercIns=0.0;
Chr03	RepeatMasker	Transposon	668271487	668271576	236	-	.	ID=TE0422994;Target=LTR_FINDER_scaffold5693_244_ltr 16740 16827;Class=LINE/L1;PercDiv=22.7;PercDel=4.4;PercIns=6.8;
Chr03	RepeatMasker	Transposon	668270988	668271376	917	-	.	ID=TE0422995;Target=LTR_FINDER_scaffold6178_179_ltr 14861 15278;Class=LINE/L1;PercDiv=23.8;PercDel=10.3;PercIns=2.6;
Chr03	RepeatMasker	Transposon	668270563	668270743	228	-	.	ID=TE0422996;Target=LTR_FINDER_scaffold5693_244_ltr 17777 17952;Class=LINE/L1;PercDiv=29.1;PercDel=3.9;PercIns=6.8;
Chr03	RepeatMasker	Transposon	668269071	668270095	3228	-	.	ID=TE0422997;Target=LTR_FINDER_scaffold5693_244_ltr 18697 19713;Class=LINE/L1;PercDiv=22.4;PercDel=4.0;PercIns=4.8;
Chr03	RepeatMasker	Transposon	668267998	668268090	231	-	.	ID=TE0422998;Target=peo13_428 4273 4554;Class=LTR/Copia/tork;PercDiv=29.0;PercDel=5.0;PercIns=9.8;
Chr03	RepeatMasker	Transposon	668267796	668267997	579	+	.	ID=TE0422999;Target=LTR_FINDER_scaffold15807_431_ltr 7136 7343;Class=DNA/CMC-EnSpm;PercDiv=23.7;PercDel=5.0;PercIns=1.9;
Chr03	RepeatMasker	Transposon	668267666	668267748	791	-	.	ID=TE0423000;Target=peo11_661 150 327;Class=LTR/Gypsy/del;PercDiv=23.0;PercDel=7.7;PercIns=5.2;
Chr03	RepeatMasker	Transposon	668267210	668267665	1196	+	.	ID=TE0423001;Target=LTR_FINDER_scaffold607_260_ltr 62 527;Class=LINE/L1;PercDiv=25.2;PercDel=3.1;PercIns=0.9;
Chr03	RepeatMasker	Transposon	668266886	668267209	791	-	.	ID=TE0423002;Target=peo11_661 328 1032;Class=LTR/Gypsy/del;PercDiv=23.0;PercDel=7.7;PercIns=5.2;
Chr03	RepeatMasker	Transposon	668265039	668265373	1246	-	.	ID=TE0423003;Target=LTR_FINDER_scaffold5693_244_ltr 100 436;Class=LINE/L1;PercDiv=20.8;PercDel=3.0;PercIns=2.4;
Chr03	RepeatMasker	Transposon	668264644	668265011	2468	-	.	ID=TE0423004;Target=LTR_FINDER_scaffold5308_84_ltr 7970 8338;Class=LINE/L1;PercDiv=11.4;PercDel=0.5;PercIns=0.3;
Chr03	RepeatMasker	Transposon	668257200	668264645	45266	-	.	ID=TE0423005;Target=peo7_44 5397 12914;Class=LTR/Gypsy/del;PercDiv=9.8;PercDel=3.2;PercIns=2.3;
Chr03	RepeatMasker	Transposon	668253101	668260142	39362	-	.	ID=TE0423006;Target=LTR_FINDER_scaffold5215_191_ltr 516 7495;Class=DNA/CMC-EnSpm;PercDiv=12.0;PercDel=1.9;PercIns=2.8;
Chr03	RepeatMasker	Transposon	668250869	668251586	2616	-	.	ID=TE0423007;Target=LTR_FINDER_scaffold5308_84_ltr 8335 9107;Class=LINE/L1;PercDiv=15.8;PercDel=10.0;PercIns=2.2;
Chr03	RepeatMasker	Transposon	668250783	668250861	15886	-	.	ID=TE0423008;Target=LTR_FINDER_scaffold5308_84_ltr 2139 2282;Class=LINE/L1;PercDiv=17.0;PercDel=4.9;PercIns=5.4;
Chr03	RepeatMasker	Transposon	668248145	668250782	4185	-	.	ID=TE0423009;Target=peo7_44 6496 9215;Class=LTR/Gypsy/del;PercDiv=20.1;PercDel=10.4;PercIns=7.1;
Chr03	RepeatMasker	Transposon	668245786	668248144	15886	-	.	ID=TE0423010;Target=LTR_FINDER_scaffold5308_84_ltr 2283 6628;Class=LINE/L1;PercDiv=17.0;PercDel=4.9;PercIns=5.4;
Chr03	RepeatMasker	Transposon	668243929	668245776	9671	+	.	ID=TE0423011;Target=peo30_362 8863 10721;Class=LTR/Gypsy/del;PercDiv=14.5;PercDel=2.1;PercIns=1.4;
Chr03	RepeatMasker	Transposon	668243410	668243858	1560	-	.	ID=TE0423012;Target=peo92_47 3659 4062;Class=LTR/Copia/tork;PercDiv=13.9;PercDel=2.5;PercIns=3.4;
Chr03	RepeatMasker	Transposon	668241455	668243475	13947	-	.	ID=TE0423013;Target=LTR_FINDER_scaffold18206_40_ltr 1 2035;Class=Simple_repeat;PercDiv=8.6;PercDel=1.4;PercIns=0.7;
Chr03	RepeatMasker	Transposon	668234183	668242324	52631	-	.	ID=TE0423014;Target=LTR_FINDER_scaffold6149_845_ltr 5495 13648;Class=LINE/L2;PercDiv=10.2;PercDel=1.6;PercIns=1.4;
Chr03	RepeatMasker	Transposon	668233182	668233299	747	-	.	ID=TE0423015;Target=LTR_FINDER_scaffold5308_84_ltr 6615 6730;Class=LINE/L1;PercDiv=12.1;PercDel=0.0;PercIns=1.7;
Chr03	RepeatMasker	Transposon	668231261	668232522	4525	+	.	ID=TE0423016;Target=LTR_FINDER_scaffold5895_2_ltr 2326 3592;Class=DNA/CMC-EnSpm;PercDiv=24.4;PercDel=2.3;PercIns=1.9;
Chr03	RepeatMasker	Transposon	668232045	668232192	5701	-	.	ID=TE0423017;Target=LTR_FINDER_scaffold5308_84_ltr 7630 8144;Class=LINE/L1;PercDiv=15.0;PercDel=2.5;PercIns=1.5;
Chr03	RepeatMasker	Transposon	668231331	668232044	1287	+	.	ID=TE0423018;Target=peo57_440 1019 1456;Class=LTR/Gypsy/del;PercDiv=24.6;PercDel=10.0;PercIns=5.1;
Chr03	RepeatMasker	Transposon	668231191	668231330	5701	-	.	ID=TE0423019;Target=LTR_FINDER_scaffold5308_84_ltr 8145 8641;Class=LINE/L1;PercDiv=15.0;PercDel=2.5;PercIns=1.5;
Chr03	RepeatMasker	Transposon	668231093	668231190	2412	-	.	ID=TE0423020;Target=peo73_372 841 1466;Class=LTR/Gypsy/del;PercDiv=20.6;PercDel=4.3;PercIns=5.5;
Chr03	RepeatMasker	Transposon	668223597	668231108	7923	-	.	ID=TE0423021;Target=peo73_372 928 12967;Class=LTR/Gypsy/del;PercDiv=12.3;PercDel=3.5;PercIns=2.3;
Chr03	RepeatMasker	Transposon	668221019	668223129	6315	+	.	ID=TE0423022;Target=peo68_446 7066 8494;Class=LTR/Gypsy/del;PercDiv=19.1;PercDel=4.8;PercIns=5.2;
Chr03	RepeatMasker	Transposon	668220463	668221018	2255	-	.	ID=TE0423023;Target=peo24_519 13526 14031;Class=LTR/Gypsy/del;PercDiv=8.5;PercDel=4.0;PercIns=7.5;
Chr03	RepeatMasker	Transposon	668206398	668218812	50165	+	.	ID=TE0423024;Target=peo44_270 29 11480;Class=LTR/Gypsy/del;PercDiv=18.4;PercDel=2.1;PercIns=2.1;
Chr03	RepeatMasker	Transposon	668205716	668205904	782	-	.	ID=TE0423025;Target=peo72_442 7128 7248;Class=LTR/Gypsy/del;PercDiv=2.6;PercDel=2.9;PercIns=11.1;
Chr03	RepeatMasker	Transposon	668205069	668205106	405	+	.	ID=TE0423026;Target=peo69_668 362 423;Class=LTR/Gypsy/del;PercDiv=22.0;PercDel=2.8;PercIns=4.3;
Chr03	RepeatMasker	Transposon	668204956	668205068	373	-	.	ID=TE0423027;Target=peo33_715 4166 4277;Class=LTR/Gypsy/del;PercDiv=22.2;PercDel=3.5;PercIns=4.5;
Chr03	RepeatMasker	Transposon	668204931	668204955	405	+	.	ID=TE0423028;Target=peo69_668 318 361;Class=LTR/Gypsy/del;PercDiv=22.0;PercDel=2.8;PercIns=4.3;
Chr03	RepeatMasker	Transposon	668204780	668204916	259	+	.	ID=TE0423029;Target=peo15_222 3979 4104;Class=LTR/Gypsy/del;PercDiv=26.6;PercDel=0.7;PercIns=9.5;
Chr03	RepeatMasker	Transposon	668204281	668204756	978	-	.	ID=TE0423030;Target=peo62_193 2171 2687;Class=LTR/Gypsy/del;PercDiv=26.9;PercDel=8.8;PercIns=0.2;
Chr03	RepeatMasker	Transposon	668203503	668203880	1289	+	.	ID=TE0423031;Target=peo19_740 2857 3148;Class=LTR/Gypsy/del;PercDiv=3.7;PercDel=4.8;PercIns=5.8;
Chr03	RepeatMasker	Transposon	668202872	668203027	366	-	.	ID=TE0423032;Target=peo33_715 4175 4277;Class=LTR/Gypsy/del;PercDiv=18.2;PercDel=4.6;PercIns=5.3;
Chr03	RepeatMasker	Transposon	668202720	668202856	290	+	.	ID=TE0423033;Target=peo15_222 3979 4104;Class=LTR/Gypsy/del;PercDiv=26.6;PercDel=0.7;PercIns=9.5;
Chr03	RepeatMasker	Transposon	668202340	668202375	7041	+	.	ID=TE0423034;Target=peo63_223 9713 9774;Class=LTR/Gypsy/del;PercDiv=9.8;PercDel=0.7;PercIns=0.6;
Chr03	RepeatMasker	Transposon	668202114	668202339	1031	-	.	ID=TE0423035;Target=peo61_224 208 432;Class=LTR/Gypsy/del;PercDiv=4.5;PercDel=1.3;PercIns=1.8;
Chr03	RepeatMasker	Transposon	668201199	668202113	7041	+	.	ID=TE0423036;Target=peo63_223 8106 9712;Class=LTR/Gypsy/del;PercDiv=9.8;PercDel=0.7;PercIns=0.6;
Chr03	RepeatMasker	Transposon	668200893	668200958	392	+	.	ID=TE0423037;Target=peo32_606 1905 1970;Class=LTR/Gypsy/del;PercDiv=16.7;PercDel=0.0;PercIns=0.0;
Chr03	RepeatMasker	Transposon	668199603	668199735	284	-	.	ID=TE0423038;Target=peo29_585 13984 14118;Class=LTR/Gypsy/del;PercDiv=25.6;PercDel=4.5;PercIns=3.0;
Chr03	RepeatMasker	Transposon	668197434	668198019	1470	-	.	ID=TE0423039;Target=peo21_11 980 1539;Class=LTR/Gypsy/del;PercDiv=16.8;PercDel=2.7;PercIns=7.5;
Chr03	RepeatMasker	Transposon	668186446	668197433	46910	+	.	ID=TE0423040;Target=peo50_40 1959 13973;Class=LTR/Gypsy/del;PercDiv=14.9;PercDel=1.6;PercIns=3.1;
Chr03	RepeatMasker	Transposon	668185046	668185479	869	-	.	ID=TE0423041;Target=peo57_324 1542 1947;Class=LTR/Gypsy/del;PercDiv=23.8;PercDel=1.8;PercIns=8.9;
Chr03	RepeatMasker	Transposon	668184708	668184730	378	+	.	ID=TE0423042;Target=peo72_670 595 657;Class=LTR/Gypsy/del;PercDiv=25.9;PercDel=3.3;PercIns=20.2;
Chr03	RepeatMasker	Transposon	668184474	668184707	469	-	.	ID=TE0423043;Target=peo24_519 11125 11345;Class=LTR/Gypsy/del;PercDiv=22.6;PercDel=5.1;PercIns=11.3;
Chr03	RepeatMasker	Transposon	668184397	668184473	378	+	.	ID=TE0423044;Target=peo72_670 371 594;Class=LTR/Gypsy/del;PercDiv=25.9;PercDel=3.3;PercIns=20.2;
Chr03	RepeatMasker	Transposon	668184090	668184120	726	+	.	ID=TE0423045;Target=peo69_668 1177 1230;Class=LTR/Gypsy/del;PercDiv=9.2;PercDel=7.7;PercIns=1.8;
Chr03	RepeatMasker	Transposon	668183881	668184089	493	-	.	ID=TE0423046;Target=peo10_411 12332 12504;Class=LTR/Gypsy/del;PercDiv=7.7;PercDel=3.6;PercIns=1.9;
Chr03	RepeatMasker	Transposon	668183830	668183880	726	+	.	ID=TE0423047;Target=peo69_668 1083 1176;Class=LTR/Gypsy/del;PercDiv=9.2;PercDel=7.7;PercIns=1.8;
Chr03	RepeatMasker	Transposon	668183509	668183531	377	+	.	ID=TE0423048;Target=peo72_670 605 657;Class=LTR/Gypsy/del;PercDiv=22.9;PercDel=5.4;PercIns=15.8;
Chr03	RepeatMasker	Transposon	668183275	668183508	469	-	.	ID=TE0423049;Target=peo24_519 11125 11345;Class=LTR/Gypsy/del;PercDiv=22.6;PercDel=5.1;PercIns=11.3;
Chr03	RepeatMasker	Transposon	668183180	668183274	377	+	.	ID=TE0423050;Target=peo72_670 373 604;Class=LTR/Gypsy/del;PercDiv=22.9;PercDel=5.4;PercIns=15.8;
Chr03	RepeatMasker	Transposon	668182868	668182992	829	+	.	ID=TE0423051;Target=peo35_63 8652 8752;Class=LTR/Gypsy/del;PercDiv=11.4;PercDel=9.3;PercIns=6.0;
Chr03	RepeatMasker	Transposon	668182759	668182867	503	-	.	ID=TE0423052;Target=peo17_543 14395 14503;Class=LTR/Gypsy/del;PercDiv=4.6;PercDel=0.0;PercIns=0.0;
Chr03	RepeatMasker	Transposon	668181450	668182537	1894	-	.	ID=TE0423053;Target=peo86_665 7942 8886;Class=LTR/Gypsy/del;PercDiv=22.8;PercDel=4.6;PercIns=2.3;
Chr03	RepeatMasker	Transposon	668175982	668176946	2864	-	.	ID=TE0423054;Target=peo15_220 125 1860;Class=LTR/Gypsy/del;PercDiv=22.2;PercDel=2.8;PercIns=3.9;
Chr03	RepeatMasker	Transposon	668175724	668175750	2543	+	.	ID=TE0423055;Target=peo32_606 2719 3161;Class=LTR/Gypsy/del;PercDiv=12.0;PercDel=5.0;PercIns=4.3;
Chr03	RepeatMasker	Transposon	668174888	668175723	4747	-	.	ID=TE0423056;Target=peo52_248 194 1019;Class=LTR/Gypsy/del;PercDiv=4.5;PercDel=2.0;PercIns=3.3;
Chr03	RepeatMasker	Transposon	668174830	668174887	2543	+	.	ID=TE0423057;Target=peo32_606 1697 2718;Class=LTR/Gypsy/del;PercDiv=12.0;PercDel=5.0;PercIns=4.3;
Chr03	RepeatMasker	Transposon	668173671	668174396	2219	+	.	ID=TE0423058;Target=peo83_625 10194 10810;Class=LTR/Gypsy/del;PercDiv=17.4;PercDel=0.8;PercIns=4.5;
Chr03	RepeatMasker	Transposon	668172461	668173395	2574	-	.	ID=TE0423059;Target=peo52_149 10087 11077;Class=LTR/Gypsy/del;PercDiv=19.4;PercDel=3.1;PercIns=6.4;
Chr03	RepeatMasker	Transposon	668172495	668172558	5568	+	.	ID=TE0423060;Target=peo61_63 12130 12425;Class=LTR/Gypsy/del;PercDiv=11.6;PercDel=5.3;PercIns=5.4;
Chr03	RepeatMasker	Transposon	668171314	668172494	5580	-	.	ID=TE0423061;Target=peo98_295 8577 9771;Class=LTR/Gypsy/del;PercDiv=7.2;PercDel=5.7;PercIns=4.4;
Chr03	RepeatMasker	Transposon	668171084	668171313	5568	+	.	ID=TE0423062;Target=peo61_63 11044 12129;Class=LTR/Gypsy/del;PercDiv=11.6;PercDel=5.3;PercIns=5.4;
Chr03	RepeatMasker	Transposon	668170357	668171004	4200	+	.	ID=TE0423063;Target=LTR_FINDER_scaffold933_206_ltr 1006 1645;Class=LINE/RTE-BovB;PercDiv=11.6;PercDel=0.5;PercIns=1.7;
Chr03	RepeatMasker	Transposon	668161897	668170029	69317	+	.	ID=TE0423064;Target=LTR_FINDER_scaffold5251_126_ltr 126 8066;Class=DNA/CMC-EnSpm;PercDiv=1.5;PercDel=0.9;PercIns=0.6;
Chr03	RepeatMasker	Transposon	668161495	668161896	2572	+	.	ID=TE0423065;Target=LTR_FINDER_scaffold933_206_ltr 8553 8956;Class=LINE/RTE-BovB;PercDiv=12.2;PercDel=0.8;PercIns=0.2;
Chr03	RepeatMasker	Transposon	668161368	668161494	69317	+	.	ID=TE0423066;Target=LTR_FINDER_scaffold5251_126_ltr 1 125;Class=DNA/CMC-EnSpm;PercDiv=1.5;PercDel=0.9;PercIns=0.6;
Chr03	RepeatMasker	Transposon	668155523	668156784	8050	+	.	ID=TE0423067;Target=LTR_FINDER_scaffold5251_126_ltr 6299 7549;Class=DNA/CMC-EnSpm;PercDiv=13.8;PercDel=0.0;PercIns=0.8;
Chr03	RepeatMasker	Transposon	668154916	668155597	2261	-	.	ID=TE0423068;Target=peo54_24 8456 9176;Class=LTR/Gypsy/del;PercDiv=9.9;PercDel=7.2;PercIns=6.6;
Chr03	RepeatMasker	Transposon	668154484	668154628	288	-	.	ID=TE0423069;Target=peo23_23 10721 10863;Class=LTR/Gypsy/del;PercDiv=22.9;PercDel=2.1;PercIns=3.5;
Chr03	RepeatMasker	Transposon	668154327	668154451	378	-	.	ID=TE0423070;Target=peo23_23 10730 10855;Class=LTR/Gypsy/del;PercDiv=20.0;PercDel=0.8;PercIns=0.0;
Chr03	RepeatMasker	Transposon	668153694	668154090	1426	-	.	ID=TE0423071;Target=LTR_FINDER_scaffold4115_12_ltr 10608 10951;Class=LINE/L1;PercDiv=9.5;PercDel=2.0;PercIns=17.7;
Chr03	RepeatMasker	Transposon	668153544	668153588	1547	+	.	ID=TE0423072;Target=peo43_478 1590 1933;Class=LTR/Gypsy/del;PercDiv=13.1;PercDel=3.1;PercIns=4.3;
Chr03	RepeatMasker	Transposon	668151733	668152210	1306	+	.	ID=TE0423073;Target=LTR_FINDER_scaffold5251_126_ltr 5633 6147;Class=DNA/CMC-EnSpm;PercDiv=21.5;PercDel=13.4;PercIns=1.0;
Chr03	RepeatMasker	Transposon	668151519	668151731	1370	+	.	ID=TE0423074;Target=peo43_140 14770 14964;Class=LTR/Gypsy/del;PercDiv=3.1;PercDel=3.0;PercIns=0.1;
Chr03	RepeatMasker	Transposon	668151481	668151561	362	+	.	ID=TE0423075;Target=LTR_FINDER_scaffold4153_306_ltr 6375 6453;Class=DNA/PIF-Harbinger;PercDiv=18.0;PercDel=1.2;PercIns=3.8;
Chr03	RepeatMasker	Transposon	668149304	668150997	6296	+	.	ID=TE0423076;Target=peo23_323 114 1821;Class=LTR/Gypsy/del;PercDiv=22.2;PercDel=3.2;PercIns=2.4;
Chr03	RepeatMasker	Transposon	668147900	668149314	5938	-	.	ID=TE0423077;Target=peo98_295 7584 8005;Class=LTR/Gypsy/del;PercDiv=13.7;PercDel=2.7;PercIns=6.0;
Chr03	RepeatMasker	Transposon	668146938	668147899	1760	+	.	ID=TE0423078;Target=peo83_625 11604 12568;Class=LTR/Gypsy/del;PercDiv=16.6;PercDel=3.6;PercIns=3.3;
Chr03	RepeatMasker	Transposon	668146459	668146758	271	+	.	ID=TE0423079;Target=peo8_496 5238 5524;Class=LTR/Gypsy/del;PercDiv=27.2;PercDel=4.7;PercIns=9.4;
Chr03	RepeatMasker	Transposon	668146135	668146225	814	-	.	ID=TE0423080;Target=peo13_459 14238 14376;Class=LTR/Gypsy/del;PercDiv=9.1;PercDel=3.8;PercIns=5.9;
Chr03	RepeatMasker	Transposon	668145930	668146134	876	+	.	ID=TE0423081;Target=peo8_425 14063 14241;Class=LTR/Gypsy/del;PercDiv=10.3;PercDel=0.0;PercIns=14.5;
Chr03	RepeatMasker	Transposon	668145909	668145929	814	-	.	ID=TE0423082;Target=peo13_459 14377 14411;Class=LTR/Gypsy/del;PercDiv=9.1;PercDel=3.8;PercIns=5.9;
Chr03	RepeatMasker	Transposon	668140659	668144497	20541	+	.	ID=TE0423083;Target=peo74_492 2180 6427;Class=LTR/Gypsy/del;PercDiv=15.8;PercDel=1.6;PercIns=0.8;
Chr03	RepeatMasker	Transposon	668137298	668139168	7157	+	.	ID=TE0423084;Target=peo61_586 1558 3542;Class=LTR/Gypsy/del;PercDiv=18.9;PercDel=8.1;PercIns=2.6;
Chr03	RepeatMasker	Transposon	668137034	668137297	327	-	.	ID=TE0423085;Target=peo52_149 1 250;Class=LTR/Gypsy/del;PercDiv=23.7;PercDel=1.5;PercIns=7.2;
Chr03	RepeatMasker	Transposon	668136856	668136868	706	+	.	ID=TE0423086;Target=peo61_586 9816 9840;Class=LTR/Gypsy/del;PercDiv=13.6;PercDel=1.0;PercIns=3.1;
Chr03	RepeatMasker	Transposon	668136721	668136855	531	-	.	ID=TE0423087;Target=peo2_63 14668 14812;Class=LTR/Gypsy/del;PercDiv=8.9;PercDel=7.4;PercIns=0.0;
Chr03	RepeatMasker	Transposon	668136653	668136720	706	+	.	ID=TE0423088;Target=peo61_586 9677 9815;Class=LTR/Gypsy/del;PercDiv=13.6;PercDel=1.0;PercIns=3.1;
Chr03	RepeatMasker	Transposon	668136243	668136376	495	+	.	ID=TE0423089;Target=peo69_381 9533 9606;Class=LTR/Gypsy/del;PercDiv=9.0;PercDel=2.5;PercIns=6.8;
Chr03	RepeatMasker	Transposon	668136146	668136242	584	-	.	ID=TE0423090;Target=peo88_333 781 873;Class=LTR/Gypsy/del;PercDiv=4.3;PercDel=0.0;PercIns=4.3;
Chr03	RepeatMasker	Transposon	668135838	668136145	495	+	.	ID=TE0423091;Target=peo69_381 9362 9532;Class=LTR/Gypsy/del;PercDiv=9.0;PercDel=2.5;PercIns=6.8;
Chr03	RepeatMasker	Transposon	668132500	668133425	8126	+	.	ID=TE0423092;Target=peo72_644 491 1753;Class=LTR/Gypsy/del;PercDiv=9.2;PercDel=2.1;PercIns=1.1;
Chr03	RepeatMasker	Transposon	668131492	668132499	3974	-	.	ID=TE0423093;Target=peo98_89 1 764;Class=LTR/Gypsy/del;PercDiv=14.0;PercDel=4.8;PercIns=1.1;
Chr03	RepeatMasker	Transposon	668131428	668131491	8126	+	.	ID=TE0423094;Target=peo72_644 401 490;Class=LTR/Gypsy/del;PercDiv=9.2;PercDel=2.1;PercIns=1.1;
Chr03	RepeatMasker	Transposon	668129755	668131454	11150	+	.	ID=TE0423095;Target=peo69_593 12674 14364;Class=LTR/Gypsy/del;PercDiv=10.9;PercDel=1.1;PercIns=1.7;
Chr03	RepeatMasker	Transposon	668127140	668127469	545	+	.	ID=TE0423096;Target=LTR_FINDER_scaffold8277_197_ltr 5795 6086;Class=DNA/CMC-EnSpm;PercDiv=22.7;PercDel=3.6;PercIns=17.1;
Chr03	RepeatMasker	Transposon	668122287	668126919	24689	+	.	ID=TE0423097;Target=peo69_593 9154 12682;Class=LTR/Gypsy/del;PercDiv=8.4;PercDel=1.6;PercIns=1.3;
Chr03	RepeatMasker	Transposon	668120950	668121495	1150	+	.	ID=TE0423098;Target=peo98_284 58 702;Class=LTR/Gypsy/del;PercDiv=13.8;PercDel=3.8;PercIns=5.6;
Chr03	RepeatMasker	Transposon	668120744	668120949	1416	-	.	ID=TE0423099;Target=peo95_324 7849 8047;Class=LTR/Gypsy/del;PercDiv=2.5;PercDel=0.0;PercIns=3.5;
Chr03	RepeatMasker	Transposon	668120697	668120743	1150	+	.	ID=TE0423100;Target=peo98_284 1 57;Class=LTR/Gypsy/del;PercDiv=13.8;PercDel=3.8;PercIns=5.6;
Chr03	RepeatMasker	Transposon	668118230	668119898	3239	+	.	ID=TE0423101;Target=peo35_564 9841 11968;Class=LTR/Gypsy/del;PercDiv=14.7;PercDel=5.3;PercIns=5.0;
Chr03	RepeatMasker	Transposon	668117313	668119309	8947	-	.	ID=TE0423102;Target=peo44_285 4 2340;Class=LTR/Gypsy/del;PercDiv=16.0;PercDel=5.1;PercIns=2.1;
Chr03	RepeatMasker	Transposon	668115793	668115918	1626	-	.	ID=TE0423103;Target=peo85_33 13862 13990;Class=LTR/Gypsy/del;PercDiv=8.2;PercDel=1.6;PercIns=0.4;
Chr03	RepeatMasker	Transposon	668114980	668115681	2868	-	.	ID=TE0423104;Target=peo21_44 12588 13228;Class=LTR/Gypsy/del;PercDiv=21.3;PercDel=3.3;PercIns=5.3;
Chr03	RepeatMasker	Transposon	668114803	668114979	477	+	.	ID=TE0423105;Target=peo69_128 4244 4419;Class=LTR/Gypsy/del;PercDiv=22.9;PercDel=3.4;PercIns=4.0;
Chr03	RepeatMasker	Transposon	668114616	668114802	2868	-	.	ID=TE0423106;Target=peo21_44 13229 13400;Class=LTR/Gypsy/del;PercDiv=21.3;PercDel=3.3;PercIns=5.3;
Chr03	RepeatMasker	Transposon	668112784	668114144	2608	-	.	ID=TE0423107;Target=peo21_44 14077 14949;Class=LTR/Gypsy/del;PercDiv=14.2;PercDel=4.6;PercIns=10.0;
Chr03	RepeatMasker	Transposon	668112598	668112783	433	+	.	ID=TE0423108;Target=peo78_160 12314 12495;Class=LTR/Gypsy/del;PercDiv=12.1;PercDel=0.0;PercIns=2.2;
Chr03	RepeatMasker	Transposon	668109413	668109905	1295	+	.	ID=TE0423109;Target=peo61_407 11223 11736;Class=LTR/Gypsy/del;PercDiv=27.0;PercDel=5.3;PercIns=1.0;
Chr03	RepeatMasker	Transposon	668107812	668108327	1098	+	.	ID=TE0423110;Target=peo35_564 12984 13518;Class=LTR/Gypsy/del;PercDiv=25.3;PercDel=5.8;PercIns=2.1;
Chr03	RepeatMasker	Transposon	668107631	668107750	528	+	.	ID=TE0423111;Target=peo78_160 19 112;Class=LTR/Gypsy/del;PercDiv=1.8;PercDel=1.3;PercIns=0.9;
Chr03	RepeatMasker	Transposon	668106559	668106681	1536	+	.	ID=TE0423112;Target=peo35_564 11373 11482;Class=LTR/Gypsy/del;PercDiv=8.3;PercDel=3.9;PercIns=6.2;
Chr03	RepeatMasker	Transposon	668104510	668106558	7657	-	.	ID=TE0423113;Target=peo75_251 1 2026;Class=LTR/Gypsy/del;PercDiv=16.4;PercDel=5.0;PercIns=3.6;
Chr03	RepeatMasker	Transposon	668101536	668102029	1294	+	.	ID=TE0423114;Target=peo61_407 11223 11736;Class=LTR/Gypsy/del;PercDiv=26.4;PercDel=5.3;PercIns=1.2;
Chr03	RepeatMasker	Transposon	668099909	668100451	1118	+	.	ID=TE0423115;Target=peo35_564 12952 13518;Class=LTR/Gypsy/del;PercDiv=25.2;PercDel=6.5;PercIns=1.9;
Chr03	RepeatMasker	Transposon	668098526	668098744	5476	+	.	ID=TE0423116;Target=peo35_564 11218 11482;Class=LTR/Gypsy/del;PercDiv=15.3;PercDel=6.6;PercIns=3.6;
Chr03	RepeatMasker	Transposon	668096550	668098525	7678	-	.	ID=TE0423117;Target=peo75_251 4 2024;Class=LTR/Gypsy/del;PercDiv=16.8;PercDel=4.8;PercIns=2.5;
Chr03	RepeatMasker	Transposon	668093460	668094899	4570	+	.	ID=TE0423118;Target=rnd-5_family-5 11734 13174;Class=LTR/Gypsy;PercDiv=15.9;PercDel=7.4;PercIns=7.4;
Chr03	RepeatMasker	Transposon	668065897	668066260	600	+	.	ID=TE0423119;Target=peo44_373 6981 7296;Class=LTR/Gypsy/del;PercDiv=24.9;PercDel=5.2;PercIns=4.6;
Chr03	RepeatMasker	Transposon	668065714	668065741	368	+	.	ID=TE0423120;Target=peo57_313 6687 6862;Class=LTR/Gypsy/del;PercDiv=27.2;PercDel=2.9;PercIns=9.3;
Chr03	RepeatMasker	Transposon	668065503	668065713	321	+	.	ID=TE0423121;Target=rnd-5_family-5 10212 10420;Class=LTR/Gypsy;PercDiv=23.4;PercDel=5.7;PercIns=6.7;
Chr03	RepeatMasker	Transposon	668059378	668065240	29476	+	.	ID=TE0423122;Target=rnd-5_family-5 3984 9760;Class=LTR/Gypsy;PercDiv=18.6;PercDel=1.0;PercIns=2.5;
Chr03	RepeatMasker	Transposon	668059312	668059335	843	-	.	ID=TE0423123;Target=peo74_357 13788 13882;Class=LTR/Gypsy/del;PercDiv=5.9;PercDel=0.6;PercIns=0.7;
Chr03	RepeatMasker	Transposon	668059107	668059311	1324	+	.	ID=TE0423124;Target=peo89_292 9252 9464;Class=LTR/Gypsy/del;PercDiv=4.9;PercDel=3.9;PercIns=0.0;
Chr03	RepeatMasker	Transposon	668059085	668059106	843	-	.	ID=TE0423125;Target=peo74_357 13883 13981;Class=LTR/Gypsy/del;PercDiv=5.9;PercDel=0.6;PercIns=0.7;
Chr03	RepeatMasker	Transposon	668056290	668057340	1420	+	.	ID=TE0423126;Target=rnd-5_family-5 10459 11523;Class=LTR/Gypsy;PercDiv=25.0;PercDel=6.4;PercIns=5.0;
Chr03	RepeatMasker	Transposon	668055929	668056020	349	+	.	ID=TE0423127;Target=peo75_251 2713 2801;Class=LTR/Gypsy/del;PercDiv=14.6;PercDel=0.0;PercIns=3.4;
Chr03	RepeatMasker	Transposon	668055737	668055802	464	-	.	ID=TE0423128;Target=peo79_450 6974 7210;Class=LTR/Gypsy/del;PercDiv=24.5;PercDel=5.9;PercIns=7.4;
Chr03	RepeatMasker	Transposon	668055194	668055736	497	-	.	ID=TE0423129;Target=rnd-5_family-5 113 649;Class=LTR/Gypsy;PercDiv=22.0;PercDel=6.8;PercIns=8.0;
Chr03	RepeatMasker	Transposon	668055030	668055193	464	-	.	ID=TE0423130;Target=peo79_450 7211 7813;Class=LTR/Gypsy/del;PercDiv=24.5;PercDel=5.9;PercIns=7.4;
Chr03	RepeatMasker	Transposon	668053388	668054957	1528	-	.	ID=TE0423131;Target=rnd-5_family-5 10269 11866;Class=LTR/Gypsy;PercDiv=25.1;PercDel=8.7;PercIns=6.8;
Chr03	RepeatMasker	Transposon	668052495	668053137	1444	+	.	ID=TE0423132;Target=peo21_44 13304 13618;Class=LTR/Gypsy/del;PercDiv=22.1;PercDel=3.9;PercIns=3.8;
Chr03	RepeatMasker	Transposon	668051629	668052332	1737	+	.	ID=TE0423133;Target=peo51_285 2120 2777;Class=LTR/Gypsy/del;PercDiv=19.8;PercDel=3.8;PercIns=11.1;
Chr03	RepeatMasker	Transposon	668051467	668051517	267	+	.	ID=TE0423134;Target=rnd-5_family-5 10215 10376;Class=LTR/Gypsy;PercDiv=25.3;PercDel=4.9;PercIns=6.2;
Chr03	RepeatMasker	Transposon	668050893	668051446	975	+	.	ID=TE0423135;Target=peo36_579 9328 9880;Class=LTR/Gypsy/del;PercDiv=21.4;PercDel=4.5;PercIns=4.7;
Chr03	RepeatMasker	Transposon	668038775	668050885	64650	-	.	ID=TE0423136;Target=peo79_450 1 9875;Class=LTR/Gypsy/del;PercDiv=10.8;PercDel=0.7;PercIns=0.6;
Chr03	RepeatMasker	Transposon	668037794	668037883	264	+	.	ID=TE0423137;Target=peo27_260 11046 11088;Class=LTR/Gypsy/del;PercDiv=8.9;PercDel=4.3;PercIns=18.5;
Chr03	RepeatMasker	Transposon	668036643	668037331	3275	-	.	ID=TE0423138;Target=peo74_357 10575 11252;Class=LTR/Gypsy/del;PercDiv=18.0;PercDel=1.0;PercIns=2.6;
Chr03	RepeatMasker	Transposon	668036314	668036621	888	-	.	ID=TE0423139;Target=peo85_33 11863 12165;Class=LTR/Gypsy/del;PercDiv=12.1;PercDel=1.9;PercIns=3.6;
Chr03	RepeatMasker	Transposon	668025848	668035280	31090	+	.	ID=TE0423140;Target=peo83_518 327 10003;Class=LTR/Gypsy/del;PercDiv=15.2;PercDel=2.7;PercIns=3.2;
Chr03	RepeatMasker	Transposon	668021796	668024950	16378	-	.	ID=TE0423141;Target=LTR_FINDER_scaffold9075_7_ltr 2655 5827;Class=LINE/L1;PercDiv=20.1;PercDel=1.4;PercIns=0.8;
Chr03	RepeatMasker	Transposon	668021023	668023606	9630	-	.	ID=TE0423142;Target=peo49_381 955 3457;Class=LTR/Gypsy/crm;PercDiv=24.2;PercDel=1.5;PercIns=4.8;
Chr03	RepeatMasker	Transposon	668020329	668021022	13036	+	.	ID=TE0423143;Target=peo19_321 569 2290;Class=LTR/Gypsy/athila;PercDiv=24.2;PercDel=1.3;PercIns=1.4;
Chr03	RepeatMasker	Transposon	668016940	668019408	11050	-	.	ID=TE0423144;Target=LTR_FINDER_scaffold30938_7_ltr 212 2582;Class=DNA/CMC-EnSpm;PercDiv=23.1;PercDel=0.3;PercIns=4.5;
Chr03	RepeatMasker	Transposon	668015941	668016938	4533	-	.	ID=TE0423145;Target=peo40_451 10573 11571;Class=LTR/Gypsy/tat;PercDiv=25.8;PercDel=0.2;PercIns=0.1;
Chr03	RepeatMasker	Transposon	668012943	668015293	10706	-	.	ID=TE0423146;Target=LTR_FINDER_scaffold30938_7_ltr 16167 18520;Class=DNA/CMC-EnSpm;PercDiv=23.3;PercDel=1.3;PercIns=1.1;
Chr03	RepeatMasker	Transposon	668008657	668012955	14506	-	.	ID=TE0423147;Target=LTR_FINDER_scaffold6857_10_ltr 6097 10417;Class=DNA/CMC-EnSpm;PercDiv=27.0;PercDel=3.2;PercIns=2.7;
Chr03	RepeatMasker	Transposon	668008522	668012493	17678	+	.	ID=TE0423148;Target=LTR_FINDER_scaffold1423_244_ltr 13834 17818;Class=DNA/CMC-EnSpm;PercDiv=23.0;PercDel=1.9;PercIns=1.6;
Chr03	RepeatMasker	Transposon	668008240	668008303	267	-	.	ID=TE0423149;Target=peo19_616 5753 5818;Class=LTR/Gypsy/del;PercDiv=20.3;PercDel=3.1;PercIns=0.0;
Chr03	RepeatMasker	Transposon	668005881	668005938	254	+	.	ID=TE0423150;Target=LTR_FINDER_scaffold1423_244_ltr 11293 11352;Class=DNA/CMC-EnSpm;PercDiv=19.0;PercDel=3.5;PercIns=0.0;
Chr03	RepeatMasker	Transposon	668004238	668004493	1168	-	.	ID=TE0423151;Target=peo22_617 1858 2038;Class=LTR/Gypsy/del;PercDiv=4.4;PercDel=1.6;PercIns=0.4;
Chr03	RepeatMasker	Transposon	668003412	668003987	1219	+	.	ID=TE0423152;Target=LTR_FINDER_scaffold6971_9_ltr 10790 11380;Class=LINE/L1;PercDiv=27.9;PercDel=5.6;PercIns=2.9;
Chr03	RepeatMasker	Transposon	668002600	668003462	4373	+	.	ID=TE0423153;Target=peo58_392 3843 4610;Class=LTR/Gypsy/del;PercDiv=10.2;PercDel=1.3;PercIns=0.8;
Chr03	RepeatMasker	Transposon	668002515	668002711	408	-	.	ID=TE0423154;Target=LTR_FINDER_scaffold570_299_ltr 1 216;Class=LINE/L1;PercDiv=28.9;PercDel=9.6;PercIns=0.0;
Chr03	RepeatMasker	Transposon	668002174	668002357	428	-	.	ID=TE0423155;Target=LTR_FINDER_scaffold9441_178_ltr 14862 15038;Class=LINE/L1;PercDiv=27.6;PercDel=1.6;PercIns=5.7;
Chr03	RepeatMasker	Transposon	667990389	668001662	91067	+	.	ID=TE0423156;Target=LTR_FINDER_scaffold6111_78_ltr 1 10661;Class=LINE/L1;PercDiv=1.6;PercDel=0.5;PercIns=1.0;
Chr03	RepeatMasker	Transposon	667986215	667988114	25781	+	.	ID=TE0423157;Target=peo36_656 6544 8386;Class=LTR/Gypsy/tat;PercDiv=7.8;PercDel=1.9;PercIns=3.3;
Chr03	RepeatMasker	Transposon	667983740	667985840	12352	+	.	ID=TE0423158;Target=LTR_FINDER_scaffold6111_78_ltr 52 2160;Class=LINE/L1;PercDiv=5.0;PercDel=4.1;PercIns=3.8;
Chr03	RepeatMasker	Transposon	667979338	667983476	25852	+	.	ID=TE0423159;Target=peo36_656 6544 10628;Class=LTR/Gypsy/tat;PercDiv=7.1;PercDel=2.1;PercIns=3.5;
Chr03	RepeatMasker	Transposon	667978921	667979122	5607	+	.	ID=TE0423160;Target=LTR_FINDER_scaffold6111_78_ltr 7209 7515;Class=LINE/L1;PercDiv=14.2;PercDel=3.1;PercIns=0.8;
Chr03	RepeatMasker	Transposon	667978814	667978920	748	-	.	ID=TE0423161;Target=peo93_438 7166 7727;Class=LTR/Gypsy/del;PercDiv=14.4;PercDel=11.9;PercIns=3.6;
Chr03	RepeatMasker	Transposon	667978401	667978749	1748	-	.	ID=TE0423162;Target=LTR_FINDER_scaffold1007_507_ltr 7459 7741;Class=LINE/L1;PercDiv=5.4;PercDel=0.4;PercIns=8.8;
Chr03	RepeatMasker	Transposon	667978342	667978400	1217	+	.	ID=TE0423163;Target=LTR_FINDER_scaffold8186_584_ltr 18098 18495;Class=DNA/CMC-EnSpm;PercDiv=14.2;PercDel=3.9;PercIns=6.5;
Chr03	RepeatMasker	Transposon	667977553	667978341	5607	+	.	ID=TE0423164;Target=LTR_FINDER_scaffold6111_78_ltr 6005 7208;Class=LINE/L1;PercDiv=14.2;PercDel=3.1;PercIns=0.8;
Chr03	RepeatMasker	Transposon	667973123	667976253	12039	-	.	ID=TE0423165;Target=peo34_193 2915 6077;Class=LTR/Gypsy/del;PercDiv=6.7;PercDel=2.4;PercIns=4.0;
Chr03	RepeatMasker	Transposon	667972574	667972763	354	-	.	ID=TE0423166;Target=peo35_30 629 810;Class=LTR/Gypsy/del;PercDiv=20.9;PercDel=4.7;PercIns=9.3;
Chr03	RepeatMasker	Transposon	667972048	667972270	1580	-	.	ID=TE0423167;Target=peo34_193 1300 1468;Class=LTR/Gypsy/del;PercDiv=9.2;PercDel=2.3;PercIns=3.2;
Chr03	RepeatMasker	Transposon	667971923	667972047	812	+	.	ID=TE0423168;Target=peo47_420 9172 9292;Class=LTR/Gypsy/del;PercDiv=2.5;PercDel=0.0;PercIns=3.3;
Chr03	RepeatMasker	Transposon	667971854	667971922	1580	-	.	ID=TE0423169;Target=peo34_193 1469 1521;Class=LTR/Gypsy/del;PercDiv=9.2;PercDel=2.3;PercIns=3.2;
Chr03	RepeatMasker	Transposon	667970940	667971487	744	-	.	ID=TE0423170;Target=peo58_2 11 565;Class=LTR/Gypsy/del;PercDiv=24.4;PercDel=4.9;PercIns=3.6;
Chr03	RepeatMasker	Transposon	667964703	667970512	20546	-	.	ID=TE0423171;Target=peo52_133 16 9704;Class=LTR/Gypsy/del;PercDiv=14.1;PercDel=3.7;PercIns=7.1;
Chr03	RepeatMasker	Transposon	667964459	667964480	2607	+	.	ID=TE0423172;Target=peo58_2 12403 12876;Class=LTR/Gypsy/del;PercDiv=9.2;PercDel=1.9;PercIns=5.3;
Chr03	RepeatMasker	Transposon	667963862	667964458	2337	-	.	ID=TE0423173;Target=peo32_566 7826 8440;Class=LTR/Gypsy/del;PercDiv=7.8;PercDel=7.2;PercIns=2.5;
Chr03	RepeatMasker	Transposon	667963749	667963837	441	+	.	ID=TE0423174;Target=peo46_643 13153 13241;Class=LTR/Gypsy/del;PercDiv=18.0;PercDel=0.0;PercIns=0.0;
Chr03	RepeatMasker	Transposon	667963495	667963594	1157	+	.	ID=TE0423175;Target=peo99_701 7933 8005;Class=LTR/Gypsy/del;PercDiv=5.0;PercDel=1.9;PercIns=1.1;
Chr03	RepeatMasker	Transposon	667949873	667963494	65621	-	.	ID=TE0423176;Target=peo58_2 1 13268;Class=LTR/Gypsy/del;PercDiv=13.3;PercDel=1.0;PercIns=1.4;
Chr03	RepeatMasker	Transposon	667949623	667949872	588	+	.	ID=TE0423177;Target=peo46_643 1 226;Class=LTR/Gypsy/del;PercDiv=15.5;PercDel=1.6;PercIns=12.4;
Chr03	RepeatMasker	Transposon	667949572	667949622	65621	-	.	ID=TE0423178;Target=peo58_2 13269 13319;Class=LTR/Gypsy/del;PercDiv=13.3;PercDel=1.0;PercIns=1.4;
Chr03	RepeatMasker	Transposon	667947837	667948022	1944	+	.	ID=TE0423179;Target=peo50_175 891 1082;Class=LTR/Gypsy/del;PercDiv=12.0;PercDel=1.0;PercIns=7.3;
Chr03	RepeatMasker	Transposon	667947561	667947836	1053	-	.	ID=TE0423180;Target=peo58_2 1 286;Class=LTR/Gypsy/del;PercDiv=12.4;PercDel=4.0;PercIns=0.3;
Chr03	RepeatMasker	Transposon	667944736	667946897	6209	+	.	ID=TE0423181;Target=peo56_536 1 3266;Class=LTR/Gypsy/del;PercDiv=8.3;PercDel=4.4;PercIns=6.8;
Chr03	RepeatMasker	Transposon	667943394	667943557	1490	+	.	ID=TE0423182;Target=peo50_175 860 1027;Class=LTR/Gypsy/del;PercDiv=8.9;PercDel=1.4;PercIns=0.0;
Chr03	RepeatMasker	Transposon	667943168	667943393	1203	-	.	ID=TE0423183;Target=peo11_691 1 214;Class=LTR/Gypsy/athila;PercDiv=7.6;PercDel=0.9;PercIns=6.5;
Chr03	RepeatMasker	Transposon	667942787	667942950	451	+	.	ID=TE0423184;Target=peo49_638 11140 11262;Class=LTR/Gypsy/del;PercDiv=18.6;PercDel=2.9;PercIns=3.8;
Chr03	RepeatMasker	Transposon	667942184	667942707	1939	+	.	ID=TE0423185;Target=peo26_48 807 1252;Class=LTR/Gypsy/del;PercDiv=7.7;PercDel=4.7;PercIns=2.7;
Chr03	RepeatMasker	Transposon	667942216	667942394	498	+	.	ID=TE0423186;Target=peo11_691 5696 5883;Class=LTR/Gypsy/athila;PercDiv=2.2;PercDel=5.0;PercIns=0.0;
Chr03	RepeatMasker	Transposon	667942170	667942215	391	-	.	ID=TE0423187;Target=peo54_619 2989 3062;Class=LTR/Gypsy/del;PercDiv=16.6;PercDel=5.6;PercIns=3.8;
Chr03	RepeatMasker	Transposon	667939010	667939097	393	+	.	ID=TE0423188;Target=peo25_369 77 165;Class=LTR/Gypsy/del;PercDiv=9.2;PercDel=2.3;PercIns=1.1;
Chr03	RepeatMasker	Transposon	667937571	667937583	342	+	.	ID=TE0423189;Target=peo99_701 14804 14823;Class=LTR/Gypsy/del;PercDiv=10.2;PercDel=6.5;PercIns=4.3;
Chr03	RepeatMasker	Transposon	667937495	667937570	301	-	.	ID=TE0423190;Target=peo50_175 627 698;Class=LTR/Gypsy/del;PercDiv=12.5;PercDel=0.0;PercIns=5.6;
Chr03	RepeatMasker	Transposon	667937452	667937494	342	+	.	ID=TE0423191;Target=peo99_701 14731 14803;Class=LTR/Gypsy/del;PercDiv=10.2;PercDel=6.5;PercIns=4.3;
Chr03	RepeatMasker	Transposon	667936431	667936623	1025	+	.	ID=TE0423192;Target=peo75_209 11032 11198;Class=LTR/Gypsy/del;PercDiv=3.9;PercDel=0.5;PercIns=7.8;
Chr03	RepeatMasker	Transposon	667936400	667936430	891	-	.	ID=TE0423193;Target=peo50_175 1054 1286;Class=LTR/Gypsy/del;PercDiv=9.9;PercDel=4.5;PercIns=0.4;
Chr03	RepeatMasker	Transposon	667934065	667934512	1279	+	.	ID=TE0423194;Target=peo49_638 11819 12257;Class=LTR/Gypsy/del;PercDiv=22.9;PercDel=2.5;PercIns=4.6;
Chr03	RepeatMasker	Transposon	667933439	667934053	1668	+	.	ID=TE0423195;Target=peo49_638 11136 11765;Class=LTR/Gypsy/del;PercDiv=21.0;PercDel=5.7;PercIns=3.2;
Chr03	RepeatMasker	Transposon	667933379	667933438	596	-	.	ID=TE0423196;Target=peo9_106 3444 3708;Class=LTR/Gypsy/del;PercDiv=22.3;PercDel=3.5;PercIns=16.8;
Chr03	RepeatMasker	Transposon	667931691	667931768	347	-	.	ID=TE0423197;Target=peo46_183 9321 9397;Class=LTR/Gypsy/del;PercDiv=23.4;PercDel=0.0;PercIns=1.3;
Chr03	RepeatMasker	Transposon	667930657	667931290	1898	-	.	ID=TE0423198;Target=peo34_193 1502 2105;Class=LTR/Gypsy/del;PercDiv=26.4;PercDel=1.9;PercIns=7.0;
Chr03	RepeatMasker	Transposon	667930488	667930548	264	-	.	ID=TE0423199;Target=peo34_193 2177 2237;Class=LTR/Gypsy/del;PercDiv=24.6;PercDel=0.0;PercIns=0.0;
Chr03	RepeatMasker	Transposon	667929318	667929383	233	-	.	ID=TE0423200;Target=peo34_193 3146 3204;Class=LTR/Gypsy/del;PercDiv=12.5;PercDel=3.0;PercIns=15.2;
Chr03	RepeatMasker	Transposon	667929083	667929148	266	-	.	ID=TE0423201;Target=peo34_193 4292 4357;Class=LTR/Gypsy/del;PercDiv=21.5;PercDel=1.5;PercIns=1.5;
Chr03	RepeatMasker	Transposon	667927514	667927876	699	-	.	ID=TE0423202;Target=peo34_193 4683 4999;Class=LTR/Gypsy/del;PercDiv=22.2;PercDel=2.2;PercIns=17.0;
Chr03	RepeatMasker	Transposon	667927225	667927362	448	-	.	ID=TE0423203;Target=peo34_193 5107 5240;Class=LTR/Gypsy/del;PercDiv=22.6;PercDel=0.7;PercIns=3.7;
Chr03	RepeatMasker	Transposon	667925641	667925791	408	-	.	ID=TE0423204;Target=peo35_30 640 792;Class=LTR/Gypsy/del;PercDiv=21.1;PercDel=4.0;PercIns=2.6;
Chr03	RepeatMasker	Transposon	667923313	667923976	1238	+	.	ID=TE0423205;Target=peo49_638 11556 12257;Class=LTR/Gypsy/del;PercDiv=24.1;PercDel=9.8;PercIns=3.9;
Chr03	RepeatMasker	Transposon	667922828	667923254	1330	+	.	ID=TE0423206;Target=peo49_638 11136 11573;Class=LTR/Gypsy/del;PercDiv=16.4;PercDel=7.3;PercIns=4.6;
Chr03	RepeatMasker	Transposon	667920234	667920422	538	-	.	ID=TE0423207;Target=peo11_691 14223 14379;Class=LTR/Gypsy/athila;PercDiv=7.3;PercDel=0.0;PercIns=20.4;
Chr03	RepeatMasker	Transposon	667920072	667920233	1818	+	.	ID=TE0423208;Target=peo58_2 12398 12554;Class=LTR/Gypsy/del;PercDiv=12.8;PercDel=0.0;PercIns=1.6;
Chr03	RepeatMasker	Transposon	672091468	672092204	5746	+	.	ID=TE0476529;Target=LTR_FINDER_scaffold10317_99_ltr 9943 10684;Class=DNA/CMC-EnSpm;PercDiv=4.1;PercDel=0.9;PercIns=0.3;
Chr03	RepeatMasker	Transposon	672092388	672095085	12747	+	.	ID=TE0476530;Target=LTR_FINDER_scaffold7164_167_ltr 15481 18234;Class=DNA/CMC-EnSpm;PercDiv=16.9;PercDel=4.1;PercIns=2.0;
Chr03	RepeatMasker	Transposon	672097672	672098967	8406	-	.	ID=TE0476531;Target=LTR_FINDER_scaffold7029_149_ltr 16718 18016;Class=DNA/CMC-EnSpm;PercDiv=12.8;PercDel=0.5;PercIns=0.2;
Chr03	RepeatMasker	Transposon	672100149	672100186	372	+	.	ID=TE0476532;Target=LTR_FINDER_scaffold17632_1_ltr 17844 17917;Class=DNA/CMC-EnSpm;PercDiv=12.3;PercDel=0.3;PercIns=7.6;
Chr03	RepeatMasker	Transposon	672100198	672100289	392	-	.	ID=TE0476533;Target=peo19_166 13116 13207;Class=LTR/Gypsy/tat;PercDiv=10.0;PercDel=2.2;PercIns=2.2;
Chr03	RepeatMasker	Transposon	672100290	672100305	290	-	.	ID=TE0476534;Target=LTR_FINDER_scaffold6323_109_ltr 11122 11223;Class=DNA/CMC-EnSpm;PercDiv=11.3;PercDel=3.7;PercIns=9.8;
Chr03	RepeatMasker	Transposon	672100516	672100916	1775	+	.	ID=TE0476535;Target=LTR_FINDER_scaffold13695_278_ltr 16205 16600;Class=DNA/CMC-EnSpm;PercDiv=19.8;PercDel=0.5;PercIns=1.8;
Chr03	RepeatMasker	Transposon	672100596	672100739	805	+	.	ID=TE0476536;Target=peo90_368 1 345;Class=LTR/Gypsy/del;PercDiv=21.5;PercDel=5.8;PercIns=1.5;
Chr03	RepeatMasker	Transposon	672100740	672100957	865	+	.	ID=TE0476537;Target=LTR_FINDER_scaffold7266_2_ltr 4155 4365;Class=LINE/L1;PercDiv=14.7;PercDel=0.0;PercIns=3.3;
Chr03	RepeatMasker	Transposon	672100958	672100977	805	+	.	ID=TE0476538;Target=peo90_368 346 398;Class=LTR/Gypsy/del;PercDiv=21.5;PercDel=5.8;PercIns=1.5;
Chr03	RepeatMasker	Transposon	672100978	672100998	328	-	.	ID=TE0476539;Target=peo19_527 3487 3659;Class=LTR/Gypsy/del;PercDiv=27.3;PercDel=3.9;PercIns=4.1;
Chr03	RepeatMasker	Transposon	672101840	672101998	784	+	.	ID=TE0476540;Target=LTR_FINDER_scaffold6400_110_ltr 7050 7205;Class=DNA/CMC-EnSpm;PercDiv=17.3;PercDel=0.0;PercIns=1.9;
Chr03	RepeatMasker	Transposon	672103157	672103309	737	-	.	ID=TE0476541;Target=LTR_FINDER_scaffold6400_110_ltr 7054 7205;Class=DNA/CMC-EnSpm;PercDiv=18.4;PercDel=0.0;PercIns=0.7;
Chr03	RepeatMasker	Transposon	672104699	672104815	227	-	.	ID=TE0476542;Target=LTR_FINDER_scaffold23482_1_ltr 11660 11790;Class=DNA/CMC-EnSpm;PercDiv=31.0;PercDel=12.8;PercIns=0.8;
Chr03	RepeatMasker	Transposon	672105833	672108668	19506	-	.	ID=TE0476543;Target=rnd-4_family-102 2142 5038;Class=LTR/Copia;PercDiv=8.5;PercDel=3.4;PercIns=1.2;
Chr03	RepeatMasker	Transposon	672109796	672112303	13818	-	.	ID=TE0476544;Target=peo82_349 3 2499;Class=LTR/Copia/1731;PercDiv=15.0;PercDel=2.3;PercIns=2.7;
Chr03	RepeatMasker	Transposon	672112124	672112148	1714	-	.	ID=TE0476545;Target=peo36_72 5212 5267;Class=LTR/Gypsy/del;PercDiv=13.5;PercDel=4.7;PercIns=1.3;
Chr03	RepeatMasker	Transposon	672112149	672112328	974	-	.	ID=TE0476546;Target=peo25_25 6341 6520;Class=LTR/Copia/copia;PercDiv=18.3;PercDel=0.0;PercIns=0.0;
Chr03	RepeatMasker	Transposon	672112255	672112325	1099	-	.	ID=TE0476547;Target=LTR_FINDER_scaffold5572_4_ltr 1490 2170;Class=LINE/L1;PercDiv=18.8;PercDel=7.5;PercIns=0.7;
Chr03	RepeatMasker	Transposon	672112326	672112569	3142	-	.	ID=TE0476548;Target=peo94_121 734 1007;Class=LTR/Gypsy/tat;PercDiv=8.0;PercDel=5.8;PercIns=0.5;
Chr03	RepeatMasker	Transposon	672112570	672118615	48093	+	.	ID=TE0476549;Target=LTR_FINDER_scaffold2649_66_ltr 1 10026;Class=DNA/CMC-EnSpm;PercDiv=3.7;PercDel=1.1;PercIns=0.2;
Chr03	RepeatMasker	Transposon	672119459	672120052	1845	+	.	ID=TE0476550;Target=LTR_FINDER_scaffold4433_52_ltr 5991 6584;Class=LINE/L1;PercDiv=28.8;PercDel=1.7;PercIns=1.7;
Chr03	RepeatMasker	Transposon	672120062	672121300	10903	+	.	ID=TE0476551;Target=LTR_FINDER_scaffold19632_142_ltr 2802 4582;Class=LINE/L1;PercDiv=17.1;PercDel=3.8;PercIns=5.2;
Chr03	RepeatMasker	Transposon	672121301	672122501	3352	+	.	ID=TE0476552;Target=peo36_72 5155 6339;Class=LTR/Gypsy/del;PercDiv=12.1;PercDel=5.3;PercIns=6.8;
Chr03	RepeatMasker	Transposon	672122502	672125641	10903	+	.	ID=TE0476553;Target=LTR_FINDER_scaffold19632_142_ltr 4583 9100;Class=LINE/L1;PercDiv=17.1;PercDel=3.8;PercIns=5.2;
Chr03	RepeatMasker	Transposon	672125824	672125943	603	-	.	ID=TE0476554;Target=peo15_188 3305 3421;Class=LTR/Gypsy/del;PercDiv=5.2;PercDel=1.7;PercIns=4.3;
Chr03	RepeatMasker	Transposon	672125858	672126035	724	-	.	ID=TE0476555;Target=LTR_FINDER_scaffold700_421_ltr 11748 12081;Class=LINE/CRE-II;PercDiv=19.3;PercDel=2.9;PercIns=5.4;
Chr03	RepeatMasker	Transposon	672126036	672126218	864	+	.	ID=TE0476556;Target=peo13_176 12532 12720;Class=LTR/Gypsy/tat;PercDiv=8.3;PercDel=4.4;PercIns=1.1;
Chr03	RepeatMasker	Transposon	672126101	672127081	26736	-	.	ID=TE0476557;Target=peo47_633 10134 11157;Class=LTR/Gypsy/del;PercDiv=10.5;PercDel=3.9;PercIns=2.4;
Chr03	RepeatMasker	Transposon	672127082	672128332	5661	+	.	ID=TE0476558;Target=peo36_72 4696 5929;Class=LTR/Gypsy/del;PercDiv=6.5;PercDel=4.6;PercIns=6.0;
Chr03	RepeatMasker	Transposon	672128608	672133809	26736	-	.	ID=TE0476559;Target=peo47_633 4701 10133;Class=LTR/Gypsy/del;PercDiv=10.5;PercDel=3.9;PercIns=2.4;
Chr03	RepeatMasker	Transposon	672135980	672138278	11466	+	.	ID=TE0476560;Target=LTR_FINDER_scaffold2402_479_ltr 13403 15468;Class=LINE/L1;PercDiv=17.9;PercDel=0.8;PercIns=0.6;
Chr03	RepeatMasker	Transposon	672139138	672141558	16432	+	.	ID=TE0476561;Target=LTR_FINDER_scaffold9447_37_ltr 10014 12449;Class=LINE/L1;PercDiv=11.8;PercDel=0.7;PercIns=0.0;
Chr03	RepeatMasker	Transposon	672141595	672141749	971	+	.	ID=TE0476562;Target=LTR_FINDER_scaffold9447_37_ltr 12613 12775;Class=LINE/L1;PercDiv=9.0;PercDel=5.2;PercIns=0.0;
Chr03	RepeatMasker	Transposon	672145264	672148933	27377	-	.	ID=TE0476563;Target=peo39_115 1965 5594;Class=LTR/Gypsy/del;PercDiv=5.4;PercDel=0.2;PercIns=1.4;
Chr03	RepeatMasker	Transposon	672150964	672156322	30423	-	.	ID=TE0476564;Target=LTR_FINDER_scaffold20734_3_ltr 527 5827;Class=LINE/R2;PercDiv=12.2;PercDel=1.7;PercIns=2.8;
Chr03	RepeatMasker	Transposon	672153384	672160034	43219	-	.	ID=TE0476565;Target=LTR_FINDER_scaffold1966_599_ltr 548 7189;Class=LINE/CR1;PercDiv=9.5;PercDel=1.4;PercIns=1.6;
Chr03	RepeatMasker	Transposon	672164152	672164552	2891	-	.	ID=TE0476566;Target=peo78_96 9552 11071;Class=LTR/Gypsy/del;PercDiv=11.4;PercDel=5.2;PercIns=5.7;
Chr03	RepeatMasker	Transposon	672164553	672165406	4383	+	.	ID=TE0476567;Target=peo85_329 6681 7560;Class=LTR/Gypsy/del;PercDiv=3.0;PercDel=6.8;PercIns=3.6;
Chr03	RepeatMasker	Transposon	672165414	672167196	11263	+	.	ID=TE0476568;Target=LTR_FINDER_scaffold23736_86_ltr 12523 14253;Class=LINE/L1;PercDiv=10.3;PercDel=0.3;PercIns=3.3;
Chr03	RepeatMasker	Transposon	672167594	672168362	1876	-	.	ID=TE0476569;Target=LTR_FINDER_scaffold17131_87_ltr 13007 13688;Class=DNA/CMC-EnSpm;PercDiv=16.4;PercDel=4.4;PercIns=6.0;
Chr03	RepeatMasker	Transposon	672168667	672171089	20402	-	.	ID=TE0476570;Target=peo54_206 3442 5869;Class=LTR/Copia/tork;PercDiv=3.0;PercDel=0.5;PercIns=0.2;
Chr03	RepeatMasker	Transposon	672171093	672174010	21527	+	.	ID=TE0476571;Target=LTR_FINDER_scaffold23736_86_ltr 12351 16735;Class=LINE/L1;PercDiv=10.8;PercDel=0.9;PercIns=0.9;
Chr03	RepeatMasker	Transposon	672174011	672175488	3185	-	.	ID=TE0476572;Target=LTR_FINDER_scaffold81_322_ltr 3 1483;Class=DNA/CMC-EnSpm;PercDiv=23.6;PercDel=7.6;PercIns=7.4;
Chr03	RepeatMasker	Transposon	672175489	672176673	21527	+	.	ID=TE0476573;Target=LTR_FINDER_scaffold23736_86_ltr 16736 18519;Class=LINE/L1;PercDiv=10.8;PercDel=0.9;PercIns=0.9;
Chr03	RepeatMasker	Transposon	672176819	672177707	6003	-	.	ID=TE0476574;Target=peo24_366 11943 12821;Class=LTR/Gypsy/tat;PercDiv=9.6;PercDel=0.1;PercIns=1.2;
Chr03	RepeatMasker	Transposon	672177969	672179176	7632	-	.	ID=TE0476575;Target=peo24_366 5556 6774;Class=LTR/Gypsy/tat;PercDiv=10.9;PercDel=2.1;PercIns=1.1;
Chr03	RepeatMasker	Transposon	672179738	672189333	37892	+	.	ID=TE0476576;Target=peo82_222 967 9281;Class=LTR/Gypsy/del;PercDiv=11.1;PercDel=2.0;PercIns=2.2;
Chr03	RepeatMasker	Transposon	672189487	672195060	23417	+	.	ID=TE0476577;Target=peo82_222 446 10569;Class=LTR/Gypsy/del;PercDiv=11.0;PercDel=4.4;PercIns=2.2;
Chr03	RepeatMasker	Transposon	672198618	672198675	286	-	.	ID=TE0476578;Target=LTR_FINDER_scaffold4395_172_ltr 15402 15462;Class=DNA/CMC-EnSpm;PercDiv=7.0;PercDel=6.9;PercIns=1.6;
Chr03	RepeatMasker	Transposon	672204623	672204873	1320	+	.	ID=TE0476579;Target=LTR_FINDER_scaffold19556_4_ltr 15400 15639;Class=DNA/CMC-EnSpm;PercDiv=10.2;PercDel=2.0;PercIns=6.7;
Chr03	RepeatMasker	Transposon	672205372	672206005	1940	+	.	ID=TE0476580;Target=peo28_283 10426 11038;Class=LTR/Gypsy/del;PercDiv=22.7;PercDel=1.4;PercIns=4.9;
Chr03	RepeatMasker	Transposon	672206580	672207427	3487	+	.	ID=TE0476581;Target=peo28_283 11376 12213;Class=LTR/Gypsy/del;PercDiv=22.8;PercDel=2.0;PercIns=3.2;
Chr03	RepeatMasker	Transposon	672207220	672208873	9404	+	.	ID=TE0476582;Target=LTR_FINDER_scaffold19556_4_ltr 11312 12927;Class=DNA/CMC-EnSpm;PercDiv=13.3;PercDel=0.8;PercIns=3.2;
Chr03	RepeatMasker	Transposon	672209165	672214412	34945	-	.	ID=TE0476583;Target=peo84_209 8160 12982;Class=LTR/Gypsy/tat;PercDiv=8.9;PercDel=1.1;PercIns=1.8;
Chr03	RepeatMasker	Transposon	672214968	672215691	31991	-	.	ID=TE0476584;Target=LTR_FINDER_scaffold498_343_ltr 4502 9737;Class=DNA/CMC-EnSpm;PercDiv=15.7;PercDel=2.2;PercIns=1.7;
Chr03	RepeatMasker	Transposon	672215692	672220477	34205	-	.	ID=TE0476585;Target=peo63_442 14 4861;Class=LTR/Gypsy/tat;PercDiv=10.8;PercDel=1.3;PercIns=0.0;
Chr03	RepeatMasker	Transposon	672220478	672220523	31991	-	.	ID=TE0476586;Target=LTR_FINDER_scaffold498_343_ltr 4155 4501;Class=DNA/CMC-EnSpm;PercDiv=15.7;PercDel=2.2;PercIns=1.7;
Chr03	RepeatMasker	Transposon	672220524	672222894	15852	+	.	ID=TE0476587;Target=rnd-4_family-102 2790 5136;Class=LTR/Copia;PercDiv=10.1;PercDel=0.7;PercIns=1.8;
Chr03	RepeatMasker	Transposon	672224685	672226180	7780	-	.	ID=TE0476588;Target=peo33_537 7516 8969;Class=LTR/Gypsy/del;PercDiv=5.1;PercDel=1.1;PercIns=1.7;
Chr03	RepeatMasker	Transposon	672227524	672228357	4070	+	.	ID=TE0476589;Target=peo56_533 1022 1766;Class=LTR/Gypsy/del;PercDiv=5.6;PercDel=1.5;PercIns=1.9;
Chr03	RepeatMasker	Transposon	672229888	672230278	2057	+	.	ID=TE0476590;Target=peo75_317 12124 12441;Class=LTR/Gypsy/del;PercDiv=3.6;PercDel=1.0;PercIns=2.7;
Chr03	RepeatMasker	Transposon	672230912	672230972	327	-	.	ID=TE0476591;Target=peo30_71 4268 4346;Class=LTR/Gypsy/del;PercDiv=6.5;PercDel=1.5;PercIns=3.1;
Chr03	RepeatMasker	Transposon	672230981	672231049	336	-	.	ID=TE0476592;Target=LTR_FINDER_scaffold4395_172_ltr 130 198;Class=DNA/CMC-EnSpm;PercDiv=4.3;PercDel=0.0;PercIns=0.0;
Chr03	RepeatMasker	Transposon	672231051	672231067	327	-	.	ID=TE0476593;Target=peo30_71 4243 4267;Class=LTR/Gypsy/del;PercDiv=6.5;PercDel=1.5;PercIns=3.1;
Chr03	RepeatMasker	Transposon	672231870	672231909	1935	+	.	ID=TE0476594;Target=peo100_663 13211 13238;Class=LTR/Gypsy/del;PercDiv=14.1;PercDel=2.9;PercIns=7.7;
Chr03	RepeatMasker	Transposon	672232177	672233020	1935	+	.	ID=TE0476595;Target=peo100_663 13239 13829;Class=LTR/Gypsy/del;PercDiv=14.1;PercDel=2.9;PercIns=7.7;
Chr03	RepeatMasker	Transposon	672233688	672234153	1410	-	.	ID=TE0476596;Target=LTR_FINDER_scaffold37_37_ltr 15706 16187;Class=DNA/CMC-EnSpm;PercDiv=22.1;PercDel=5.6;PercIns=2.1;
Chr03	RepeatMasker	Transposon	672234119	672234429	1434	+	.	ID=TE0476597;Target=peo4_159 1 294;Class=LTR/Gypsy/del;PercDiv=8.6;PercDel=7.1;PercIns=1.1;
Chr03	RepeatMasker	Transposon	672234867	672235097	502	-	.	ID=TE0476598;Target=LTR_FINDER_scaffold37_37_ltr 15070 15291;Class=DNA/CMC-EnSpm;PercDiv=22.6;PercDel=3.9;PercIns=8.1;
Chr03	RepeatMasker	Transposon	672235374	672235437	250	+	.	ID=TE0476599;Target=LTR_FINDER_scaffold498_343_ltr 15946 16010;Class=DNA/CMC-EnSpm;PercDiv=20.3;PercDel=1.6;PercIns=0.0;
Chr03	RepeatMasker	Transposon	672236047	672242147	25326	+	.	ID=TE0476600;Target=peo71_120 630 7423;Class=LTR/Gypsy/del;PercDiv=14.0;PercDel=4.7;PercIns=2.4;
Chr03	RepeatMasker	Transposon	672242934	672248569	24634	+	.	ID=TE0476601;Target=peo48_479 3265 9727;Class=LTR/Gypsy/del;PercDiv=13.2;PercDel=4.5;PercIns=3.5;
Chr03	RepeatMasker	Transposon	672256987	672267769	56661	+	.	ID=TE0476602;Target=peo88_175 3169 13970;Class=LTR/Gypsy/tat;PercDiv=13.4;PercDel=1.2;PercIns=1.4;
Chr03	RepeatMasker	Transposon	672270088	672270598	1571	-	.	ID=TE0476603;Target=peo83_397 1535 2032;Class=LTR/Gypsy/tat;PercDiv=22.8;PercDel=1.2;PercIns=3.8;
Chr03	RepeatMasker	Transposon	672271125	672271201	375	-	.	ID=TE0476604;Target=peo10_369 7699 7775;Class=LTR/Gypsy/tat;PercDiv=9.1;PercDel=0.0;PercIns=0.0;
Chr03	RepeatMasker	Transposon	672271269	672271663	425	-	.	ID=TE0476605;Target=LTR_FINDER_scaffold8561_432_ltr 14070 14488;Class=DNA/CMC-EnSpm;PercDiv=26.2;PercDel=10.9;PercIns=4.5;
Chr03	RepeatMasker	Transposon	672272518	672272687	304	-	.	ID=TE0476606;Target=LTR_FINDER_scaffold8561_438_ltr 2493 2703;Class=DNA/CMC-EnSpm;PercDiv=18.5;PercDel=25.9;PercIns=1.4;
Chr03	RepeatMasker	Transposon	672273805	672273867	509	+	.	ID=TE0476607;Target=LTR_FINDER_scaffold8467_79_ltr 5303 5433;Class=DNA/CMC-EnSpm;PercDiv=16.0;PercDel=6.4;PercIns=4.7;
Chr03	RepeatMasker	Transposon	672273868	672274031	649	-	.	ID=TE0476608;Target=LTR_FINDER_scaffold15097_6_ltr 633 795;Class=LINE/L1;PercDiv=9.8;PercDel=0.0;PercIns=0.6;
Chr03	RepeatMasker	Transposon	672273900	672274118	1342	-	.	ID=TE0476609;Target=peo83_397 12363 12586;Class=LTR/Gypsy/tat;PercDiv=8.7;PercDel=2.3;PercIns=0.0;
Chr03	RepeatMasker	Transposon	672274119	672274145	1330	+	.	ID=TE0476610;Target=peo51_70 2579 2828;Class=LTR//galadriel;PercDiv=12.0;PercDel=2.4;PercIns=0.8;
Chr03	RepeatMasker	Transposon	672274146	672274156	618	+	.	ID=TE0476611;Target=peo3_76 3661 3787;Class=LTR/Copia/tork;PercDiv=13.7;PercDel=13.1;PercIns=1.6;
Chr03	RepeatMasker	Transposon	672275408	672277325	25986	+	.	ID=TE0476612;Target=LTR_FINDER_scaffold19269_12_ltr 1737 4900;Class=DNA/CMC-EnSpm;PercDiv=12.8;PercDel=1.6;PercIns=3.2;
Chr03	RepeatMasker	Transposon	672277326	672282023	31458	-	.	ID=TE0476613;Target=LTR_FINDER_scaffold7269_379_ltr 15015 19662;Class=DNA/CMC-EnSpm;PercDiv=8.4;PercDel=0.9;PercIns=2.0;
Chr03	RepeatMasker	Transposon	672282024	672284183	25986	+	.	ID=TE0476614;Target=LTR_FINDER_scaffold19269_12_ltr 4901 8468;Class=DNA/CMC-EnSpm;PercDiv=12.8;PercDel=1.6;PercIns=3.2;
Chr03	RepeatMasker	Transposon	672284184	672284418	6748	+	.	ID=TE0476615;Target=peo26_376 4649 4870;Class=LTR/Gypsy/del;PercDiv=16.8;PercDel=2.4;PercIns=3.3;
Chr03	RepeatMasker	Transposon	668686363	668686452	365	+	.	ID=TE0497547;Target=LTR_FINDER_scaffold8946_16_ltr 1647 1730;Class=DNA/CMC-EnSpm;PercDiv=14.7;PercDel=2.2;PercIns=9.5;
Chr03	RepeatMasker	Transposon	668684192	668684566	1010	-	.	ID=TE0497548;Target=peo4_103 11364 11561;Class=LTR/Gypsy/tat;PercDiv=10.1;PercDel=2.1;PercIns=7.5;
Chr03	RepeatMasker	Transposon	668683428	668684192	6374	-	.	ID=TE0497549;Target=peo100_330 3240 4002;Class=LTR/Gypsy/tat;PercDiv=2.6;PercDel=0.1;PercIns=0.4;
Chr03	RepeatMasker	Transposon	668683251	668683391	322	+	.	ID=TE0497550;Target=LTR_FINDER_scaffold8342_288_ltr 15957 16095;Class=DNA/CMC-EnSpm;PercDiv=16.9;PercDel=3.8;PercIns=4.8;
Chr03	RepeatMasker	Transposon	668683036	668683250	296	-	.	ID=TE0497551;Target=peo83_277 1 353;Class=LTR/Gypsy/tat;PercDiv=12.4;PercDel=2.9;PercIns=12.5;
Chr03	RepeatMasker	Transposon	668681361	668681659	571	+	.	ID=TE0497552;Target=LTR_FINDER_scaffold8946_16_ltr 3638 3909;Class=DNA/CMC-EnSpm;PercDiv=22.3;PercDel=2.7;PercIns=12.9;
Chr03	RepeatMasker	Transposon	668671932	668678706	46023	-	.	ID=TE0497553;Target=LTR_FINDER_scaffold8342_288_ltr 4542 11170;Class=DNA/CMC-EnSpm;PercDiv=6.3;PercDel=1.5;PercIns=3.7;
Chr03	RepeatMasker	Transposon	668667114	668670394	24502	-	.	ID=TE0497554;Target=LTR_FINDER_scaffold8342_288_ltr 7916 11168;Class=DNA/CMC-EnSpm;PercDiv=4.7;PercDel=0.8;PercIns=1.7;
Chr03	RepeatMasker	Transposon	668665643	668665668	586	+	.	ID=TE0497555;Target=peo86_727 11635 11653;Class=LTR/Gypsy/tat;PercDiv=6.2;PercDel=2.1;PercIns=5.2;
Chr03	RepeatMasker	Transposon	668665095	668665642	906	-	.	ID=TE0497556;Target=peo83_277 1 363;Class=LTR/Gypsy/tat;PercDiv=8.3;PercDel=2.1;PercIns=6.7;
[truncated: 8,431 more rows]
