# Supplementary material for: Genomic basis of the giga-chromosomes and giga-genome of tree peony Paeonia ostii
Source: Nat Commun. 2022 Nov 28;13:7328. doi: 10.1038/s41467-022-35063-1 (PMC9705720; doi:10.1038/s41467-022-35063-1)
Supplement: Supplementary file 13 — Source Data [file 41467_2022_35063_MOESM13_ESM.zip › Source Data Figure 4c SAD.txt]

Chr	Start	End	strand	Length	Type	Gene	GeneName
Chr03	661743904	661747723	+	3820	mRNA	Pos.gene65901.mRNA-1	SAD
Chr03	666185567	666187558	+	1992	mRNA	Pos.gene15812.mRNA-1	SAD
Chr03	662391254	662391910	+	657	mRNA	Pos.gene16379.mRNA-1	SAD
Chr03	662598166	662599311	+	1146	mRNA	Pos.gene16381.mRNA-1	SAD
Chr03	662620005	662627079	-	7075	mRNA	Pos.gene16383.mRNA-1	SAD
Chr03	662989230	662994243	-	5014	mRNA	Pos.gene16384.mRNA-1	SAD
Chr03	662994272	662994626	-	355	mRNA	Pos.gene16385.mRNA-1	SAD
Chr03	662994903	662997752	-	2850	mRNA	Pos.gene16386.mRNA-1	SAD
Chr03	665431283	665433478	-	2196	mRNA	Pos.gene29270.mRNA-1	SAD
