# Supplementary material for: Genomic basis of the giga-chromosomes and giga-genome of tree peony Paeonia ostii
Source: Nat Commun. 2022 Nov 28;13:7328. doi: 10.1038/s41467-022-35063-1 (PMC9705720; doi:10.1038/s41467-022-35063-1)
Supplement: Supplementary file 13 — Source Data [file 41467_2022_35063_MOESM13_ESM.zip › Source Data Figure 4c SNP.txt]

RelativePosition	color	Chr	SNPPosition	pvalue
5472547290	skyblue	Chr03	661486534	1.18E-06
5472547290	skyblue	Chr03	661486534	1.18E-06
5472547290	skyblue	Chr03	661486534	1.18E-06
5472547290	skyblue	Chr03	661486534	1.18E-06
5472547290	skyblue	Chr03	661486534	1.18E-06
5472547290	skyblue	Chr03	661486534	1.18E-06	
5475663659	skyblue	Chr03	664602903	4.92E-07
5475880290	skyblue	Chr03	664819534	5.42E-06
5476559844	skyblue	Chr03	665499088	6.81E-06
5476896630	skyblue	Chr03	665835874	1.49E-06
5478019493	skyblue	Chr03	666958737	8.50E-06							
5478019528	skyblue	Chr03	666958772	6.68E-06							
5478829140	skyblue	Chr03	667768384	6.27E-06				
