# Supplementary material for: Genomic basis of the giga-chromosomes and giga-genome of tree peony Paeonia ostii
Source: Nat Commun. 2022 Nov 28;13:7328. doi: 10.1038/s41467-022-35063-1 (PMC9705720; doi:10.1038/s41467-022-35063-1)
Supplement: Supplementary file 13 — Source Data [file 41467_2022_35063_MOESM13_ESM.zip › Source Data Figure 5c. FAD-cTP-prediction.txt]

# TargetP-2.0	Organism: Plant	Timestamp: 20220818100930
# ID	Prediction	OTHER	SP	mTP	cTP	lTP	CS Position
Amborella_trichopoda_05008	OTHER	0.999881	0.000110	0.000001	0.000007	0.000001
Amborella_trichopoda_18793	cTP	0.021819	0.000010	0.003008	0.968062	0.007101	CS pos: 47-48. KVC-RV. Pr: 0.3303
Camellia_sinensis_09058	OTHER	0.999912	0.000060	0.000025	0.000003	0.000000
Camellia_sinensis_16608	OTHER	0.999899	0.000024	0.000012	0.000036	0.000028
Camellia_sinensis_20633	cTP	0.281134	0.000070	0.002567	0.647359	0.068869	CS pos: 73-74. KVA-SV. Pr: 0.2993
Camellia_sinensis_36926	cTP	0.035277	0.000021	0.010195	0.934947	0.019561	CS pos: 71-72. KVQ-SI. Pr: 0.3049
#Ginkgo_biloba_06289	cTP	0.012363	0.000002	0.002292	0.982435	0.002908	CS pos: 77-78. IVN-VA. Pr: 0.3190
#Ginkgo_biloba_16124	mTP	0.243313	0.036210	0.431266	0.285022	0.004189	CS pos: 27-28. RRF-VA. Pr: 0.3007
#Ginkgo_biloba_16125	OTHER	0.999955	0.000029	0.000008	0.000006	0.000003
#Ginkgo_biloba_23926	cTP	0.397637	0.012257	0.028933	0.559426	0.001747	CS pos: 46-47. LVS-GH. Pr: 0.3412
#Ginkgo_biloba_23928	OTHER	0.941250	0.000564	0.007928	0.048913	0.001344
Glycine_max_01076	cTP	0.140098	0.000289	0.042629	0.798150	0.018833	CS pos: 70-71. RVA-SI. Pr: 0.3519
Glycine_max_02777	OTHER	0.998020	0.000330	0.000068	0.000879	0.000702
Glycine_max_13998	OTHER	0.999711	0.000216	0.000024	0.000045	0.000004
Glycine_max_25653	OTHER	0.998915	0.000362	0.000095	0.000351	0.000276
Glycine_max_42278	cTP	0.088618	0.000102	0.018104	0.879705	0.013472	CS pos: 70-71. RIA-SI. Pr: 0.3527
Glycine_max_58244	cTP	0.021252	0.000009	0.003170	0.914299	0.061271	CS pos: 55-56. TCC-SF. Pr: 0.4343
Glycine_max_60164	OTHER	0.999840	0.000100	0.000016	0.000041	0.000003
Glycine_max_64790	cTP	0.026161	0.000029	0.006056	0.935499	0.032255	CS pos: 73-74. KVA-TT. Pr: 0.1302
Helianthus_annuus_04827	OTHER	0.999806	0.000015	0.000010	0.000152	0.000017
Helianthus_annuus_05213	cTP	0.051599	0.000014	0.011401	0.919136	0.017851	CS pos: 66-67. VSA-PA. Pr: 0.1808
Helianthus_annuus_07810	OTHER	0.999784	0.000029	0.000009	0.000142	0.000036
Helianthus_annuus_08544	cTP	0.000220	0.000001	0.000248	0.999303	0.000228	CS pos: 52-53. IKA-SA. Pr: 0.7860
Helianthus_annuus_14255	OTHER	0.999957	0.000041	0.000001	0.000001	0.000000
Helianthus_annuus_19679	cTP	0.031540	0.000020	0.003407	0.961068	0.003964	CS pos: 53-54. RWA-VK. Pr: 0.1786
Helianthus_annuus_39217	OTHER	0.999966	0.000034	0.000001	0.000000	0.000000
Helianthus_annuus_53641	cTP	0.125399	0.000090	0.010510	0.862843	0.001157	CS pos: 50-51. VLK-VS. Pr: 0.2866
Linum_usitatissimum_02549	OTHER	0.999816	0.000083	0.000004	0.000090	0.000007
Linum_usitatissimum_06540	OTHER	0.999825	0.000063	0.000004	0.000100	0.000006
Linum_usitatissimum_08137	OTHER	0.999899	0.000072	0.000004	0.000024	0.000002
Linum_usitatissimum_17005	OTHER	0.999910	0.000043	0.000003	0.000044	0.000000
Linum_usitatissimum_43173	cTP	0.009183	0.000011	0.004367	0.985551	0.000888	CS pos: 46-47. SAA-AD. Pr: 0.3485
Linum_usitatissimum_45696	cTP	0.089458	0.000091	0.002785	0.893351	0.014315	CS pos: 46-47. SAA-AD. Pr: 0.3623
Olea_europaea_10833	OTHER	0.998381	0.001437	0.000016	0.000086	0.000080
Olea_europaea_43388	OTHER	0.997352	0.002570	0.000007	0.000060	0.000011
Olea_europaea_45747	cTP	0.033808	0.000028	0.004951	0.947972	0.013242	CS pos: 64-65. VSA-PL. Pr: 0.1423
Olea_europaea_46039	cTP	0.113827	0.000018	0.010745	0.775283	0.100127	CS pos: 70-71. VLN-VS. Pr: 0.2551
Pos.gene47657.mRNA-1	OTHER	0.999812	0.000076	0.000046	0.000057	0.000009
Pos.gene61376.mRNA-1	OTHER	0.999970	0.000024	0.000004	0.000002	0.000000
Pos.gene58261.mRNA-1	OTHER	0.999658	0.000044	0.000289	0.000008	0.000000
Pos.gene16302.mRNA-1	cTP	0.207787	0.000056	0.066545	0.615756	0.109856	CS pos: 73-74. KVA-SV. Pr: 0.3314
Pos.gene25040.mRNA-1	OTHER	0.999991	0.000006	0.000000	0.000002	0.000000
Vitis_vinifera_01145	OTHER	0.971972	0.006206	0.020986	0.000777	0.000060
Vitis_vinifera_01522	OTHER	0.999974	0.000026	0.000000	0.000000	0.000000
Vitis_vinifera_08575	cTP	0.052665	0.000107	0.003473	0.931584	0.012170	CS pos: 41-42. PLC-KN. Pr: 0.2101
Vitis_vinifera_19981	cTP	0.200986	0.000024	0.083674	0.535648	0.179669	CS pos: 56-57. IGC-SK. Pr: 0.1779
FAD3_AT2G29980.1	OTHER	0.999899	0.000097	0.000003	0.000000	0.000000
FAD7_AT3G11170.1	cTP	0.037043	0.000006	0.005003	0.934216	0.023732	CS pos: 65-66. ALN-VS. Pr: 0.3264
FAD8_AT5G05580.1	cTP	0.013579	0.000007	0.000466	0.981242	0.004707	CS pos: 62-63. ALN-VA. Pr: 0.2450
Aco012472.1	OTHER	0.999897	0.000100	0.000000	0.000003	0.000000
Aco001563.1	cTP	0.009132	0.000003	0.001355	0.988272	0.001238	CS pos: 57-58. MRA-GA. Pr: 0.1873
evm.model.AsparagusV1_07.489	OTHER	0.881400	0.058643	0.041975	0.011440	0.006542
evm.model.AsparagusV1_08.3420	OTHER	0.922969	0.018806	0.046959	0.005052	0.006214
Dioal.0177s0012.1	OTHER	0.999994	0.000005	0.000001	0.000000	0.000000
Dioal.1172s0002.1	cTP	0.014675	0.000011	0.001987	0.932605	0.050722	CS pos: 69-70. VPA-VE. Pr: 0.1623
Dr16026.1.cds	cTP	0.016493	0.000011	0.002256	0.921395	0.059845	CS pos: 69-70. VPA-VE. Pr: 0.1688
Dr10838.1.cds	OTHER	0.999998	0.000002	0.000000	0.000000	0.000000
Dr10840.1.cds	OTHER	0.999998	0.000002	0.000000	0.000000	0.000000
Elaeis_guineensis_13180	cTP	0.005051	0.000008	0.002473	0.989553	0.002915	CS pos: 69-70. RVA-TV. Pr: 0.3725
Elaeis_guineensis_14913	OTHER	0.667764	0.239246	0.079126	0.011261	0.002603
Elaeis_guineensis_26855	cTP	0.142636	0.000075	0.004639	0.845988	0.006663	CS pos: 69-70. RVA-TV. Pr: 0.4149
Elaeis_guineensis_40741	cTP	0.142636	0.000075	0.004639	0.845988	0.006663	CS pos: 69-70. RVA-TV. Pr: 0.4149
GSMUA_Achr5T14190_001	OTHER	0.466722	0.288031	0.190581	0.033028	0.021638
GSMUA_Achr5T29350_001	OTHER	0.999817	0.000150	0.000021	0.000011	0.000002
GSMUA_Achr8T02750_001	OTHER	0.999746	0.000246	0.000007	0.000000	0.000001
GSMUA_Achr9T04440_001	cTP	0.006859	0.000034	0.009430	0.982360	0.001317	CS pos: 56-57. ALR-VS. Pr: 0.2340
GSMUA_Achr10T03080_001	OTHER	0.999933	0.000066	0.000001	0.000000	0.000000
GSMUA_Achr11T24740_001	cTP	0.012630	0.000012	0.005833	0.980254	0.001270	CS pos: 62-63. ALR-VS. Pr: 0.2007
Mb_08_t02450.1	cTP	0.270523	0.222268	0.080286	0.380417	0.046507	CS pos: 36-37. MVA-IT. Pr: 0.1549
Mb_08_t21520.1	cTP	0.032663	0.000148	0.020588	0.932198	0.014403	CS pos: 74-75. PFA-DD. Pr: 0.1152
Mb_05_t03980.1	OTHER	0.731682	0.107345	0.137169	0.022420	0.001384
Mb_05_t30990.1	OTHER	0.496990	0.010098	0.279789	0.208904	0.004219
Mb_11_t22150.1	cTP	0.014778	0.000030	0.007427	0.973350	0.004415	CS pos: 49-50. ICC-SV. Pr: 0.2370
Mb_10_t25160.1	OTHER	0.999850	0.000141	0.000007	0.000001	0.000000
Mb_09_t04090.1	cTP	0.000979	0.000005	0.006408	0.990932	0.001675	CS pos: 56-57. ALR-VS. Pr: 0.2360
LOC_Os03g18070.1	cTP	0.049637	0.000192	0.183661	0.766211	0.000300	CS pos: 41-42. VSA-AA. Pr: 0.1689
LOC_Os07g49310.1	cTP	0.061950	0.002331	0.101995	0.832999	0.000726	CS pos: 45-46. RVA-TV. Pr: 0.4103
LOC_Os11g01340.4	OTHER	0.999573	0.000001	0.000001	0.000170	0.000256
LOC_Os12g01370.1	OTHER	0.999535	0.000009	0.000003	0.000228	0.000225
PDK_30s999931g005	cTP	0.004021	0.000001	0.000086	0.991921	0.003971	CS pos: 73-74. RVA-TV. Pr: 0.3347
Spipo23G0035900	cTP	0.044984	0.000225	0.009880	0.944056	0.000856	CS pos: 70-71. PVR-TA. Pr: 0.2759
Zm00001d028742_P001	cTP	0.081981	0.000230	0.421206	0.496199	0.000384	CS pos: 62-63. LTS-AV. Pr: 0.2867
Zm00001d044605_P001	OTHER	0.999969	0.000030	0.000000	0.000000	0.000001
Zm00001d047743_P001	cTP	0.032091	0.000034	0.341054	0.626725	0.000096	CS pos: 63-64. ASA-AV. Pr: 0.4239
Zm00001d007228_P001	cTP	0.055687	0.007185	0.162323	0.771322	0.003482	CS pos: 35-36. GVC-VA. Pr: 0.2638
Zosma114g00740.1	OTHER	0.999892	0.000081	0.000024	0.000002	0.000001
Zosma121g00290.1	cTP	0.009409	0.000001	0.001010	0.986741	0.002838	CS pos: 56-57. VQR-VS. Pr: 0.3688
Zosma193g00160.1	OTHER	0.999938	0.000060	0.000002	0.000000	0.000000
Zosma230g00390.1	cTP	0.013673	0.000023	0.011484	0.848406	0.126414	CS pos: 62-63. FTA-KL. Pr: 0.2558
#Crei_Cre01.g038600.t1.2	cTP	0.018621	0.000140	0.332528	0.640407	0.008304	CS pos: 32-33. KVA-NV. Pr: 0.4358
#Cvar_XP_005842826.1	cTP	0.000329	0.000011	0.004038	0.995321	0.000302	CS pos: 41-42. RVA-NI. Pr: 0.4451
#Ppat_Pp3c3_8980V3.1	OTHER	0.755935	0.027912	0.182081	0.031540	0.002532
#Ppat_Pp3c13_9460V3.2	OTHER	0.999796	0.000088	0.000104	0.000004	0.000007
#Ppat_Pp3c14_25550V3.1	cTP	0.007017	0.000084	0.173695	0.816895	0.002309	CS pos: 73-74. VLN-VA. Pr: 0.4334
#Ppat_Pp3c17_15490V3.2	cTP	0.010552	0.000010	0.228091	0.761008	0.000339	CS pos: 69-70. VRN-VA. Pr: 0.5907
#Ppat_Pp3c17_17840V3.2	cTP	0.005311	0.000006	0.199756	0.728579	0.066347	CS pos: 69-70. VLN-VA. Pr: 0.4655
#Ppat_Pp3c26_11060V3.2	OTHER	0.999174	0.000162	0.000657	0.000007	0.000001
#Smoe_103593	OTHER	0.995636	0.001894	0.000307	0.001993	0.000169
#Vcar_Vocar.0001s0730.1	cTP	0.005778	0.000059	0.089317	0.904474	0.000373	CS pos: 34-35. RVA-NV. Pr: 0.4187
Lchi_Lchi25955	cTP	0.025962	0.000007	0.000385	0.940622	0.033023	CS pos: 70-71. VAN-AG. Pr: 0.4315
Lchi_Lchi18433	cTP	0.025962	0.000007	0.000385	0.940622	0.033023	CS pos: 70-71. VAN-AG. Pr: 0.4315
Lchi_Lchi29892	OTHER	0.993512	0.001182	0.005038	0.000265	0.000002
Ncol_XM_031629548.1	cTP	0.046172	0.000212	0.012416	0.933098	0.008103	CS pos: 74-75. KVA-SV. Pr: 0.2236
Pame_Scf00004-21.5.mRNA1	cTP	0.264771	0.000100	0.003343	0.711608	0.020178	CS pos: 71-72. PLR-VA. Pr: 0.2369
Pame_Scf00007-27.5.mRNA1	OTHER	0.908793	0.002552	0.088607	0.000016	0.000032
