# Supplementary material for: Genomic basis of the giga-chromosomes and giga-genome of tree peony Paeonia ostii
Source: Nat Commun. 2022 Nov 28;13:7328. doi: 10.1038/s41467-022-35063-1 (PMC9705720; doi:10.1038/s41467-022-35063-1)
Supplement: Supplementary file 13 — Source Data [file 41467_2022_35063_MOESM13_ESM.zip › Source Data Figure 5c. FAD_pep.fa.muscle.phylip.txt]

105 1292
Ppat_Pp3c26_11060V3.2 ---------------------------------------------------------------------------------------------------------------------------------------MASR------RGMISLD----------------------------------------------------------------------QAKSMIEELPPVVSMRSAEDDDKGGGGGGGGGVVSV-------EAKGQEE----AWDASKKPPFTLGQIRAAIPKHCWERSIPRSLRYV----ANDIAIVVAL-AVVAAYVD---SWFLWPFYWFVQGTMFWSLFVLGHD----------------------------C---GH-GSFSPS----------------------------------------------------------------RRLNNFVGHIVHSFILV---PY-----------------------HGW--------------------------------------------------------------------------------------------------------------------RIS--------------------HRTHHANHGHVENDESWYP-----------------------------MTEALYRTLNIFEKLGRLQFPFPLLAYPFYL---------------------------------------------------------------------------------------------WTRSPGKNGTHYSPSSDLFDSSEWKEVITSTACWFAMVAILADVVFHKGFLWTFKLYFIPYIVNVVWLDFVTYLHHHGYEK---KIPWYRGQ-------------------------------------------------------------------------EWNYMRGGLSTIDRDYGIFNKIHHDIGTHVVHHLFPQ-----IPHYHLVEATAAVKPLLGNYYREPKRS-GLIPLHLLPILVKSFNEDHYVADEGDIVFYQNDVKQ---------------------------------------------------------------------------------------------------------------------------------------------------------------------------------------------------
Ppat_Pp3c3_8980V3.1 -----------------------------------------------------------------------------------------------------------------------------------MQPVLFMSLLSNKCLGKGRVSERERLQWRVAAELLWTG------------AMSSRRGLISL------------------------------DQPRKIGHNLPVVSLDSIENVRNVGGMSVKH------------EINRKDE----EFDASRKPPFSLGQLRAAIPKHCWERSLSRSFSYV----VRDVAIVVTL-AYVAVYFD---SWFLWPVYWLAQGTMFWAIFVLGHD----------------------------C---GH-GSFSSN----------------------------------------------------------------KSLNNLVGHILHSFILV---PY-----------------------HGW--------------------------------------------------------------------------------------------------------------------RIS--------------------HRTHHANHGHVKNDESWYP-----------------------------MTEGLFITLDFWGKFGRLNFPATLFAYPAYL---------------------------------------------------------------------------------------------WWRTPGKSGSHFNPSSDLFDPSEWKEVATSTTCWLTMVAISMTSVSQVGFLFVFKLYFVPYIVNVMWLDAVTYLHHHGYEK---QIPWYRGQ-------------------------------------------------------------------------EWSYLRGGLSTIDRDYGLFNEIHHDIGTHVVHHLFPQ-----IPHYHLREATAAVRPLLKSYYREPQKS-GLFPLHLISVMMKSFSEHHFVADECDIVFYQKSTNAK--------------------------------------------------------------------------------------------------------------------------------------------------------------------------------------------------
Ppat_Pp3c13_9460V3.2 ---------------------------------------------------------------------------------------------------------------------------------------------MSSRRGMISMD---------QASKIADN-----------------------------------------------------PSAVSLRSAEDDGKLAAISVKH---------------------QHNRDDE----EFDASTRPPFSLGQIRAAIPKLCWERSIVRSFSYV----GRDVTIVVAL-ACVTAYLD---SWFLWPFYWIAQGTMFWAIFVLGHD----------------------------C---GH-GSFSNS----------------------------------------------------------------KRLNNLVGHIMHSFILV---PY-----------------------HGW--------------------------------------------------------------------------------------------------------------------RIS--------------------HRTHHANHGHVENDESWYP-----------------------------MTEAVFKTLNFWAKCGRLKFPTTLFAYPVYL---------------------------------------------------------------------------------------------WTRSPGKDGSHFNPSSDLFDQSEWSEVTMSTACWLAMGAILTAAVSQFGFLWMLKLYFVPYIINVMWLDAVTYLHHHGYDK---KIPWYRGK-------------------------------------------------------------------------EWNYLRGGLSTVDRDYGFFNKIHHDIGTHVVHHLFPQ-----IPHYHLCEATAAVKSLLGNFYREPEKS-GPIPLHLIPVIMKSFSEDHFVADEGDIVFYQKDPKQCNCR-----------------------------------------------------------------------------------------------------------------------------------------------------------------------------------------------
Zosma114g00740.1 ------------------------------------------------------------------------------------------------------------------------------------------------------------------------------------------------------------------------------MAVWEDEVRAKAATLTTTAMTDGT-------------------KTKNLEE----VFDPAGKPPFGIGEIRNAIPKHCFVKDSWRSMSYV----LRDLVAVVFL-AATVMYFD---RWFAWPLYWVAQGTIFWAIFVLGHD----------------------------C---GH-GSFSDS----------------------------------------------------------------KMLNSVVGHTLHSFILV---PY-----------------------DGW--------------------------------------------------------------------------------------------------------------------RIS--------------------HRTHHQNHGHVENDESWHP-----------------------------TPESLYKALPESTLKLKFKLPFPLFAYPVYL---------------------------------------------------------------------------------------------LWRSPGKSGSHFHPYSKLFAPNERLEVLFSTFCWAVMATLLAVASMVFGPIVILKLYFLPLWVFIVWLDLVTYLHHHGHQQ---KLPWYRGK-------------------------------------------------------------------------EWSYLRGALTTVDRDYGLFNNIHHNIETHVVHHLFPQ-----IPHYNLVEATKAAKNVLGKYYREPEKS-GPLPIHLYNVLEKSLRNDHFVSDDGDIVYYQTDPLYSAT----TITKQD--------------------------------------------------------------------------------------------------------------------------------------------------------------------------------------
Zosma193g00160.1 ------------------------------------------------------------------------------------------------------------------------------------------------------------------------------------------------------------------------------MTTLHDEVGAKAVDVTHVANNMSNK------------------RVVAEEE----EFDPSSKPPFGIGEIRNAIPKHCWVKDPWRSMSYV----FRDFTIVALL-ATVMVYVD---RWYLWPLYWAIQGTIFWAIFVLGHD----------------------------C---GH-GSFSDS----------------------------------------------------------------KKLNSVVGHVLHSFILV---PY-----------------------NGW--------------------------------------------------------------------------------------------------------------------RIS--------------------HRTHHQNHGHVENDESWHP-----------------------------TPESLYRTLDDSTLRLRFTLPFPLFAYPVYL---------------------------------------------------------------------------------------------LWRTPGKTGSHFHPYSKLFAPNERLEVVISTASWGAMALLLTGLTWVFGPIIMLKFYFFPLWVFIAWLDMVTYLHHHGHEK---KLPWYRGK-------------------------------------------------------------------------EWSYLRGALTTLDRDYGIINNVHHNIETHVVHHLFPQ-----IPHYHLVDATKAAKPVLGKYYRQPEKS-ALLPFHLLRTVARSLSIDHFVSDDGDIVYYQNDLRINNK----TEEKQA--------------------------------------------------------------------------------------------------------------------------------------------------------------------------------------
Ginkgo_biloba_23928 ---------------------------------------------------------------------------------------------------------------------------------------MCHMRGPEAEGGVGSEREQRTGVTQAGIRGRGWAMGGAGRRATYSYFISLVGRLLS-------------------------------GPVRRFVAAAPLRPSSTLV------------------------SGHEDDI----GFDQSALPPFTIGDVRAAIPKHCWVKSSWRSMTFV----LIDVVGVVSL-AAAALYFN---SWVVWPFYWFVQELCFGHFLSLDTT---------------------------GG---GH-GSFSDN----------------------------------------------------------------QKLNSVIGHLFHSFILV---PY-----------------------NGW--------------------------------------------------------------------------------------------------------------------YIN--------------------LQ--------------------------------------------------------------------------------------------------------------------------------------------------------------------------------KEGSHFDPNSDLFVPSEREDVLISTLCCSEMVSLLLGLAIVMGPMWILKLYAVPYWTFVIWLDLVTYLHHHGHEK---KIPWYRGK----------------------------------------------------------------------------------------------------------------------------TEAAKPMLGKYYREPKKS-SVFPIELIKPLVKSMAQDHYVKDDGDIVFYQSDAGPHSLK-----------------------------------------------------------------------------------------------------------------------------------------------------------------------------------------------
Ginkgo_biloba_16125 -------------------------------------------------------------------------------------------------------------------------------------------------------------------------------------------------------------------------------------MGAPLGRSSTLVSHHLD-------------------EDDSNDI----GFDQSALPTFTIGDVRLAIPKHCWVKSVWRSMSYV----FRDVVVVVSL-AAAALYFN---SWFVWPFYWFAQGTMFWALFVLGHD----------------------------C---GH-GSFSDN----------------------------------------------------------------QKLNSVVGHLIHSFILV---PY-----------------------NGW--------------------------------------------------------------------------------------------------------------------RIS--------------------HRPLNQNHGHVEKDESWYP-----------------------------LPEKVYKSMEQSSRKMRFTLPWLLFAYPFYL---------------------------------------------------------------------------------------------WRRSPGKEGSHFDPNSDLFAPSEREDVLRSTLCFSAMASLLLGLAIVVGPMWILKLYAVPYWTFVMWLDLVTYLHHHGHEK---KIPWYRGK-------------------------------------------------------------------------EWSYLRGGLSTIDRDYGLFNKIHHDIGIHVVHHLFPQ-----IPHYHLVEATEAAKPVLGKYYREPKKS-SAFPIELIKPLVKSMAQDHYVKDDGDIVFYQSESDASYLK-----------------------------------------------------------------------------------------------------------------------------------------------------------------------------------------------
Ginkgo_biloba_16124 ----------------------------------------------------------------------------------------------------------------------------------------------------MNPAFRATYSYSISLVGHLLS-----------------------------------------------------GPVRRFVAAAPLRPSST--------------------------LVSGHED--DIGLDQSALPPFTIGDVRAAIPEHCWVKSSWRSMSFV----LRDVVGVVSL-AAAALYFN---SWVVWPFYWFAQGTMFWALFVLGHD----------------------------C---GH-GSFSDN----------------------------------------------------------------QKLNSVIGHLLHSFILV---PY-----------------------NGW--------------------------------------------------------------------------------------------------------------------RIS--------------------HRTHHQNHGHVEKDESWHP-----------------------------LTEKVYKSMEQSTRKMRFTLPWPLFAYPFYL-----------------------------------------------------------------------------------------MRWQWWRSPGKEGSHFDSNSDLFGPSEREDVLRSTLCCSAMASLLLGLAIVMGPMRILKLYSVPYWTFVTWLDLVTYLHHHGHEK---KIPWYRGK-------------------------------------------------------------------------EWSYLRGGLSTIDRDYGLFNKIHHDIGTHVVHHLFPQ-----IPHYHLVEATEAAKPVLGMYYREPKKS-SAFPIELIKPLVKSMAQDHYVNDDGDIVFYQSDADLYTLK-----------------------------------------------------------------------------------------------------------------------------------------------------------------------------------------------
Ginkgo_biloba_23926 -----------------------------------------------------------------------------------------------------------------------------------------------MVTPMNNPAFGATYSYSISLVGQLLS-----------------------------------------------------GPVRRFVAAAPLRPSST--------------------------LVSGHED--DIGFDQSALPPFTIGDVRAAIPKHCWVKSSWRSMTFV----LRDVVGVMSL-GAAALYFN---SWVVWPFYWFVQGTMFWALFVLGHD----------------------------C---GH-GSFSDN----------------------------------------------------------------QKLNTLIGHLLHSFILV---PY-----------------------NGW--------------------------------------------------------------------------------------------------------------------RIS--------------------HRTHHQNHGHVEKDESWYP-----------------------------VPEKVYKSMDQSTRNIRFTFPWPLFAYPVYL---------------------------------------------------------------------------------------------WKRSPGKEGSHFDPNSDLFVPSEREDVLRSTLCCSAMFSLLLGLAIVMGPMWILKLYAVPYWTFVMWLDLVTYLHHHGHEK---KIPWYRGK-------------------------------------------------------------------------EWSYLRGGLSTIDRDYGLFNKIHHDIGTHVVHHLFPQ-----IPHYHLVEATEAAKPVLGKYYREPKKS-SAFPIELIKPLVKSMAQDHYVKDDGDIVFYQSDADTHSLK-----------------------------------------------------------------------------------------------------------------------------------------------------------------------------------------------
FAD3_AT2G29980.1 ---------------------------------------------------------------------------------------------------------------------------------------MVVAM----------------------------------------------------------------------------------DQRTNVNGDPGA-------------------------------GDRKKEE----RFDPSAQPPFKIGDIRAAIPKHCWVKSPLRSMSYV----VRDIIAVAAL-AIAAVYVD---SWFLWPLYWAAQGTLFWAIFVLGHD----------------------------C---GH-GSFSDI----------------------------------------------------------------PLLNSVVGHILHSFILV---PY-----------------------HGW--------------------------------------------------------------------------------------------------------------------RIS--------------------HRTHHQNHGHVENDESWVP-----------------------------LPERVYKKLPHSTRMLRYTVPLPMLAYPLYL---------------------------------------------------------------------------------------------CYRSPGKEGSHFNPYSSLFAPSERKLIATSTTCWSIMFVSLIALSFVFGPLAVLKVYGVPYIIFVMWLDAVTYLHHHGHDE---KLPWYRGK-------------------------------------------------------------------------EWSYLRGGLTTIDRDYGIFNNIHHDIGTHVIHHLFPQ-----IPHYHLVDATKAAKHVLGRYYREPKTS-GAIPIHLVESLVASIKKDHYVSDTGDIVFYETDPDLYVY----ASDKSKIN------------------------------------------------------------------------------------------------------------------------------------------------------------------------------------
Linum_usitatissimum_08137 ---------------------------------------------------------------------------------------------------------------------------------------------------------------------------------------------------------------------------------MGMEAAHPTGNGNGVAVMN---------------------GSAANKP----DFDPSEAPPFKIADIRAAIPPHCWVKNPWRSLSYV----LRDAVVILAF-AAAALKLD---LWAVWPLYWIAQGTMFWAVFVLGHD----------------------------C---GH-GSFSDS----------------------------------------------------------------WLLNNVVGHILHSAILV---PY-----------------------HGW--------------------------------------------------------------------------------------------------------------------RIS--------------------HKTHHQNHGNVEKDESWVP-----------------------------LPEKVYKTLDTSTKFMRFTIPLPMFAYPIYL---------------------------------------------------------------------------------------------WTRSPGKKGSHFNPYSDLFAPQERKSVLISTISWISMVLILLYASFLFGFLTVFKVYTVPYLIFVAWLDMVTYLHHHGHEE---KLPWYRGK-------------------------------------------------------------------------EWSYLRGGLTTVDRDYGIINNIHHDIGTHVIHHLFPQ-----IPHYHLVEATKAAKSVLGKYYREPKKS-GPFPFHLFDNLVRSLGEDHYVSDAGDVVFYQSDPDIFKF----SKSKSA--------------------------------------------------------------------------------------------------------------------------------------------------------------------------------------
Linum_usitatissimum_17005 ---------------------------------------------------------------------------------------------------------------------------------------MSP------------------------------------------------------------------------------------PNSMGMEAAHPTGNGNGVAVMN---------------------GASANKP----DFDPSEAPPFKIADIRAAIPPHCWVKNPWRSLSYV----LRDAVVILAF-AAAALKLD---LWAVWPLYWIAQGTMFWAVFVLGHD----------------------------C---GH-GSFSDS----------------------------------------------------------------WWLNNVVGHILHSAILV---PY-----------------------HGW--------------------------------------------------------------------------------------------------------------------RIS--------------------HKTHHQNHGNVEKDESWVP-----------------------------LPEKVYKTLDTSTKFMRFTIPLPMFAYPIYL---------------------------------------------------------------------------------------------WTRSPGKKGSHFNPYSDLFAPQERKSVLISTISWISMVLILLYASFLFGFLTVFKVYTVPYLIFVAWLDMVTYLHHHGHEE---KLPWYRGQ-------------------------------------------------------------------------EWSYLRGGLTTVDRDYGIINNIHHDIGTHVIHHLFPQ-----IPHYHLVEATKAAKSVLGKYYREPKKS-GPFPFHLFDNLVRSLGEDHYVSDAGDVVFYQSDPEIFKF----SKSKSA--------------------------------------------------------------------------------------------------------------------------------------------------------------------------------------
Linum_usitatissimum_02549 ---------------------------------------------------------------------------------------------------------------------------------------MSP------------------------------------------------------------------------------------PNSMSPATNGSTNGVAI--------------------------NGAKKLL----DFDPSAAPPFKIADIRAAIPPHCWVKNPWRSLSYV----LRDLLVILSF-AVAATKLD---SWTVWPLYWIAQGTMFWAVFVLGHD----------------------------C---GH-GSFSDS----------------------------------------------------------------WLLNNVMGHILHSSILV---PY-----------------------HGW--------------------------------------------------------------------------------------------------------------------RIS--------------------HKTHHQNHGNVEKDESWVP-----------------------------LPEKVYKSLDTGTKFMRFTIPLPMFAYPIYL---------------------------------------------------------------------------------------------WRRSPGKKGSHFNPYSDLFAPNERTSVMISTLCWTAMALLLCYSSFIYGFLPVFKIYGVPYLIFVAWLDMVTYLHHHGYEQ---KLPWYRGK-------------------------------------------------------------------------EWSYLRGGLTTVDRDYGVINNIHHDIGTHVIHHLFPQ-----MPHYHLVEATQAAKHVLGKYYREPKKS-GPFPFHLFGYLVRSLGEDHYVSDTGDVVFYQSDPHIPKFPT-SATTKSKSS------------------------------------------------------------------------------------------------------------------------------------------------------------------------------------
Linum_usitatissimum_06540 ---------------------------------------------------------------------------------------------------------------------------------------M--------------------------------------------------------------------------------------SPPNSMSPTTNGNGVAM--------------------------NGAKKQL----DFDPSAAPPFKIADIRAAIPPHCWVKNPWRSLSYV----LRDLLVILSF-AVAAAKLD---SWTFWPLYWVAQGTMFWAVFVLGHD----------------------------C---GH-GSFSDI----------------------------------------------------------------WLLNNVMGHILHSSILV---PY-----------------------HGW--------------------------------------------------------------------------------------------------------------------RIS--------------------HKTHHQNHGNVEKDESWVP-----------------------------LPEKVYKSLDTSTKFMRFTIPLPMFAYPIYL---------------------------------------------------------------------------------------------WTRSPGKKGSHFNPYSDLFAPNERAAVLISTLCWTAMALLLCYSSFIYGFAPVLKIYGVPYLIFVAWLDMVTYLHHHGYEQ---KLPWYRGK-------------------------------------------------------------------------EWSYLRGGLTTVDRDYGVINNIHHDIGTHVIHHLFPQ-----MPHYHLVEATQAAKHVLGKYYREPKKS-GPFPFHLFGYLVRSLGEDHYVSDTGDVVFYQSDPHIPKFRTSSATTKSKSS------------------------------------------------------------------------------------------------------------------------------------------------------------------------------------
Glycine_max_02777 -----------------------------------------------------------------------------------------------------------------------------------------------------------------------------------------------------------------------------------MVQAQPLQHVGN--------------------------GAGKEDQ---AYFDPSAPPPFKIANIRAAIPKHCWEKNTLRSLSYV----LRDVLVVTAL-VAAAIGFN---SWFFWPLYWPAQGTMFWALFVLGHD----------------------------C---GH-GSFSNS----------------------------------------------------------------PLLNSIVGHILHSSILV---PY-----------------------HGW--------------------------------------------------------------------------------------------------------------------RIS--------------------HRTHHQNHGHVEKDESWVP-----------------------------LTEKVYKNLDNMTRMMRFTLPFPIFAYPFYL---------------------------------------------------------------------------------------------WSRSPGKEGSHFNPYSNLFSPGERRDVLTSTLCWGIMLSVLLYLSLTMGPLFMLKLYGVPYLIFVMWLDFVTYLHHHGYKQ---KLPWYRGQ-------------------------------------------------------------------------EWSYLRGGLTTVDRDYGWINNIHHDIGTHVIHHLFPQ-----IPHYHLIEATKAAKAVLGKYYREPQKS-GPLPLHLIKYLLHSISQDHFVSDSGDIVYYQTDSQLHKD----SWTQSN--------------------------------------------------------------------------------------------------------------------------------------------------------------------------------------
Glycine_max_25653 -----------------------------------------------------------------------------------------------------------------------------------------------------------------------------------------------------------------------------------MVQAQPLQHVGN--------------------------GAGKEDL--AYNFDPSAPPPFKIADIRAAIPKHCWEKNTLRSLSYV----LRDVLIVSAL-VAAAIGFN---SWLFWPPYWSAQGTMFWALFVLGHD----------------------------C---GH-GSFSNS----------------------------------------------------------------PMLNSIVGHILHSSILV---PY-----------------------HGW--------------------------------------------------------------------------------------------------------------------RIS--------------------HRTHHQNHGHVEKDESWVP-----------------------------LSEKVYKNLDNMTRMMRFTLPFPIFAYPFYL---------------------------------------------------------------------------------------------WSRSPGKEGSHFNPYSNLFSPGERRDVITSTLCWGIMLSLLLYLSLTLDPLFMFKLYGVPYLIFVVWLDFVTYLHHHGYKQ---KLPWYRGQ-------------------------------------------------------------------------EWTYLRGGLTTVDRDYGWINNIHHDIGTHVIHHLFPQ-----IPHYHLVEATKAAKAVLGKYYREPQKS-GPLPLHLIKYLLHSISQDHFVSDYGDIVYYQTDSQFHKD----SWTKSN--------------------------------------------------------------------------------------------------------------------------------------------------------------------------------------
Glycine_max_13998 ----------------------------------------------------------------------------------------------------------------------------------------------------------------------------------------------------------------------------------MVKDTKPLAYAAN--------------------------NGYQKEA-----FDPSAPPPFKIAEIRVAIPKHCWVKNPWRSLSYV----LRDVLVIAAL-MAAASHFN---NWLLWLIYWPIQGTMFWALFVLGHD----------------------------C---GH-GSFSDS----------------------------------------------------------------PFLNSLVGHILHSSILV---PY-----------------------HGW--------------------------------------------------------------------------------------------------------------------RIS--------------------HRTHHQNHGHIEKDESWVP-----------------------------LTEKIYKNLDNMTRLVRFTVPFPLFVYPIYL---------------------------------------------------------------------------------------------FSRSPGKEGSHFNPYSNLFPPSERKGIAISTLCWVTMFSMLIYLSFITSPVLLLKLYGIPYWIFVMWLDFVTYLHHHGHHQ---KLPWYRGK-------------------------------------------------------------------------EWSYLRGGLTTVDRDYGWINNIHHDIGTHVIHHLFPQ-----IPHYHLVEATQAAKSVLGEYYREPERS-APLPFHLIKYLIQSMRQDHFVSDTGDVVYYQTDSLHLHS----HRD-----------------------------------------------------------------------------------------------------------------------------------------------------------------------------------------
Glycine_max_60164 ----------------------------------------------------------------------------------------------------------------------------------------------------------------------------------------------------------------------------------MVKDTKPLAYAAN--------------------------NGYQQKG-SSFDFDPSAPPPFKIAEIRASIPKHCWVKNPWRSLSYV----LRDVLVIAAL-VAAAIHFD---NWLLWLIYCPIQGTMFWALFVLGHD----------------------------C---GH-GSFSDS----------------------------------------------------------------PLLNSLVGHILHSSILV---PY-----------------------HGW--------------------------------------------------------------------------------------------------------------------RIS--------------------HRTHHQNHGHIEKDESWVP-----------------------------LTEKIYKNLDSMTRLIRFTVPFPLFVYPIYL---------------------------------------------------------------------------------------------FSRSPGKEGSHFNPYSNLFPPSERKGIAISTLCWATMFSLLIYLSFITSPLLVLKLYGIPYWIFVMWLDFVTYLHHHGHHQ---KLPWYRGK-------------------------------------------------------------------------EWSYLRGGLTTVDRDYGWINNIHHDIGTHVIHHLFPQ-----IPHYHLVEATQAAKPVLGDYYREPERS-APLPFHLIKYLIQSMRQDHFVSDTGDVVYYQTDSLLLHS----QRD-----------------------------------------------------------------------------------------------------------------------------------------------------------------------------------------
Vitis_vinifera_01145 ---------------------------------------------------------------------------------------------------------------------------------MHITLQIELFVVYMQRSNAWSSGSLFILSECYISITIFLGLAG--------------------------------------------------KEHLGLEASSQLKASSINGERGEGKAI----------------DGVDEDD----EFDPSAPPPFRLAEVRAVIPKHCWVKDPWKSMSYV----FRDFIVIFGL-AIAAIYLD---RWVVWPLYWAAQGTMFWALFVLGHD----------------------------C---GH-GSFSDN----------------------------------------------------------------PMLNSMVGHLLHSTILV---PY-----------------------NGW--------------------------------------------------------------------------------------------------------------------RIS--------------------HRTHHQNQGHVENDESWVP-----------------------------FPEKLYRSLDAKTRTLRFTLPFPMFAYPLYL---------------------------------------------------------------------------------------------WYRSPGKEGSHFNPYSDMFPISERKAVLTSTVCWSIMVALLLVLSFVAGPVQVLKLYGVPYWVFIMWLDFVTYLQHHGYEQ---KLPWYRGK-------------------------------------------------------------------------EWSYLRGGLTTVDRDYGWFNSIQHNTGTHVIHHLFPQ-----IPHYHLIEATEAAKPVLGKYYREPKKS-GPIPAHLVKTLIKSMKEDHYVSDTGDILYYQTDPELYPS----SHYKSN--------------------------------------------------------------------------------------------------------------------------------------------------------------------------------------
Olea_europaea_10833 ---------------------------------------------------------------------------------------------------------------------------------------MAIGLS---------------HSYSLPSANKNNE-----------------------------------------------------DELMKKVCFSPLENGNE--------------------------VVNGDEI----DFDPSEPPPFKIGDIRAAIPEHCWVKDPWRSCSYV----VRDIAVALGL-VGMALHFN---SWIHWPVYWFAQGTIFWAIFVLGHD----------------------------C---GH-GSFSDN----------------------------------------------------------------PNLNNIVGHILHSSILV---PY-----------------------HGW--------------------------------------------------------------------------------------------------------------------RIS--------------------HRTHHQNHGHVENDESWVP-----------------------------LPEKIYKKLDMSTKFLRYKVPFPLFAYPLYL---------------------------------------------------------------------------------------------WSRSPGKKGSHFNPHSDLFKSSERKLVLTSTICWAAMVAFLFCLSFRFGPLLLLKLYGVPYVIFVMWLDLVTYLHHHGHEK---KLPWYRGK-------------------------------------------------------------------------EWSYLRGGLTTVDRDYGWFNKIHHDIGTHVIHHLFPQ-----IPHYHLEEATCAAKQVMGMYYREPIKS-GPVPYHLLQNLVRSIKEDHFVSDSGDIVYYRKDAQLS--------------------------------------------------------------------------------------------------------------------------------------------------------------------------------------------------
Olea_europaea_43388 ---------------------------------------------------------------------------------------------------------------------------------------MAIGLS---------------HSYSSPSADKNGE-----------------------------------------------------DELMKKVSFSPLGKGNE--------------------------VVNGEEI----GFDPSEPPPFKIGDIRAAIPEHCWVKDPWRSCSYV----VRDISVALGL-VAIALHFN---SWILWPVYWFAQGTIFWAIFVLGHD----------------------------C---GH-GSFSEN----------------------------------------------------------------PNLNDIVGHILHSSILV---PY-----------------------HGW--------------------------------------------------------------------------------------------------------------------RIS--------------------HRTHHQNHGHVENDESWVP-----------------------------LPEKIYKNLDLATKFLRYKVPFPLFAYPLYL---------------------------------------------------------------------------------------------WSRSPGKKGSHFNPYSDLFKSSERKLALTSTICWAAMVSFLFCLSIRIGPLLLLKLYGVPYVIFVMWLDFVTYLHHHGHEK---KLPWYRGK-------------------------------------------------------------------------EWSYLRGGLTTVDRDYGWFNKIHHDIGTHVIHHLFPQ-----IPHYHLEEATRAAKPIMGMYYREPKKS-GPVPFHLLQNLVRSINEDHFVSDSGEIVYYQKDSPLY--------------------------------------------------------------------------------------------------------------------------------------------------------------------------------------------------
Vitis_vinifera_01522 ---------------------------------------------------------------------------------------------------------------------------------------MAG------------------------------------------------------------------------------------DKENSFSGERAGSKATD--------------------------GVGGRDG-----FDPSAPPPFRIADIRAAIPKHCWVKDPWKSMSYV----LRDVVVVFGL-AVAAIYSD---SWLVWPLYWAAQGTMFWALFVLGHD----------------------------C---GH-GSFSDN----------------------------------------------------------------PKLNSIVGHLLHSWILV---PY-----------------------HGW--------------------------------------------------------------------------------------------------------------------RIS--------------------HRTHHQNHGHVENDESWVP-----------------------------LPEKMYKNLDNSTRIFRFTVPFPIFAYPMYL---------------------------------------------------------------------------------------------WHRSPGKKGSHFNPNSDLFPTSERKAVLTSTLCWCMMVALLVCVSFVVGLPQVLKLYGVPYLVFVMWLDFVTYLHHHGYEQ---KLPWYRGK-------------------------------------------------------------------------EWSYLRGGLTTVDRDYGWFNNIHHDIGTHVIHHLFPQ-----IPHYHLIEATKAARPVLGKYYREPKKS-GPIPIHLLKNLTRSIKQDHYVSDTGDVVYYQTDPHLYQF----FHDKSK--------------------------------------------------------------------------------------------------------------------------------------------------------------------------------------
Camellia_sinensis_16608 -------------------------------------------------------------------------------------------------------------------------------------------------------------------------------------------------------------------------------KEGGLSVVSSSSKASSKVMEGNAMIGV---------------DKVRNED----KFDPGAPPPFRIAEIRAAIPSHCWVKNPWRSISYV----IRDVIVIFGL-AALANFFD---SWVVWPFYWAAQGTMFWALFVLGHD----------------------------C---GH-GSFSDN----------------------------------------------------------------PLLNSVVGHLLHSSILV---PY-----------------------HGW--------------------------------------------------------------------------------------------------------------------RIS--------------------HRTHHQNHGHVENDESWVP-----------------------------LPEKIYKTLDESTKILRFKVPFPMFAYPIYL---------------------------------------------------------------------------------------------WTRSPGKTGSHFNPYSELFLPGERKHVITSTVCWTLMVSLLFYLSTVFGSVQMLKLYGVPYMIFVMWLDTVTYLHHHGYEQ---KLPWYRGK-------------------------------------------------------------------------EWSYLRGGLTTIDRDYGWINNIHHDIGTHVVHHLFPQ-----IPHYHLIEATKAAKPVLGKYYREPKKS-GPIPFHLVSYLVRSIKQDHYVSDTGEVVYYQTDPKLYGL----SSSKMD--------------------------------------------------------------------------------------------------------------------------------------------------------------------------------------
Pos.gene47657.mRNA-1 ---------------------------------------------------------------------------------------------------------------------------------------MKM------------------------------------------------------------------------------------NQDFSANN----------------------------------------------VFDPSAPPPFRIAEVRAAIPMHCWVKNPWWSLSYV----VRDIIVVLGL-IASAIYFN---SWIFWPFYWVAQGTMFWALFVLGHD----------------------------C---GH-GSFSDI----------------------------------------------------------------PKLNSVIGHLLHSSILV---PY-----------------------NGW--------------------------------------------------------------------------------------------------------------------RIS--------------------HRTHHQNHGHVEKDESWVP-----------------------------LPEKVYKELDIGTRFMRFTVPLPMFAYPFYL---------------------------------------------------------------------------------------------WWRSPGKTGSHFNPNSDLFLPTERKDVITSTVCWTVMVVLLAYLSFVVGPVPMLMLYGVPYMICIMWLDFVTYLHHHGHEQ---KVPWYRGK-------------------------------------------------------------------------EWNYLRGGLTTIDRDYGMFNDIHHDIGTHVIHHLFPQ-----IPHYHLVEATNAAKPVLGKYYREPKKS-GPLPFHLIGYLVRSMIQDHYVNDTGDVVFYQTDKQLYRF----PKRKSD--------------------------------------------------------------------------------------------------------------------------------------------------------------------------------------
Pos.gene58261.mRNA-1 MEDEWWLRQANHGQKAAGEWRIPRNSSQKIFSATVAGRNLEDSSRATGGEWAPTGDRSSKLEPPPLQWWRRCRQKLPELAGNRLVSGPSRTGRPTMARKQPENGGFQEILPRKFSQQQLLAVTWRTPPEQLAASGHQPATDPRSLSLHLFNGGGGVDKSYRSSPKIAWFQALLVLVAEEEKQLSRGAKLDPFLGELSSTPVEQMGEDKGWCGRGEWCIYNHPIRCGAIQVKNRVEAYINMVGLKMNPVRD---------------LSENGSG----VFEPSAPPPFRIADVRAAIPKHCWVKNSWRSLSYV----LRDVIIVFVL-AAVAIYFN---SWLVWPVYWASQGTMFWALFVLGHD----------------------------C---GH-GSFSDL----------------------------------------------------------------PWFNSFVGHLLHSFILV---PY-----------------------HGW--------------------------------------------------------------------------------------------------------------------RIS--------------------HRTHHQNHGHVEKDESWVPVGILWFNSKLCFTISSMWLVFTLCFFFFQLPEKVYKELDVSTRFLRFTVPLPLLAYPFYL---------------------------------------------------------------------------------------------WWRSPGKSGSHFNPNSDLFTSAERGYVITSTSCWTVMVALLAYFSLVVGTIPMLKIYGVPYLIFVMWLDFVTYLHHHGHEN---KVPWYRGE-------------------------------------------------------------------------EWNYLRGGLTTIDRDYGLINDIHHDIGTHVIHHLFPQ-----IPHYHLVQATKAAKPVLGKYYREPKKS-GPLPFHLIGYLVKSMKHDHYVSDIGDVVFYQTDPRLYRF------L-----------------------------------------------------------------------------------------------------------------------------------------------------------------------------------------
Pos.gene61376.mRNA-1 ---------------------------------------------------------------------------------------------------------------------------------------MG-------------------------------------------------------------------------------------------------------------------------------------------EFDPSAPPPFRIAEVRAAIPKHCWVKNPWRSLSYV----LRDVIVVFGL-AAIAIYFN---SWVVWPFYWVAQGTVFWALFVLGHD----------------------------C---GH-GSFSDL----------------------------------------------------------------PWLNSVVGHLLHSSILV---PY-----------------------HGW--------------------------------------------------------------------------------------------------------------------RIS--------------------HRTHHQNHGHVENDESWVP-----------------------------MPEKVYKELDFSTRFFRFTVPLPLLAYPFYL---------------------------------------------------------------------------------------------WWRSPGKTGSHYNPNSDLFTPAERKDVITSTSCWTVMVALLAYLNYVVGPVPVLRIYGVPYMIFVMWLDFVTYLHHHGHES---KVPWYRGE-------------------------------------------------------------------------EWSYLRGGLTTIDRDYGLFNDIHHDIGTHVIHHLFPQ-----IPHYHLIEATKAAKPVLGKYYREPKKS-GLFPFHLIGYLVKSMKHDHYVSDTGDVVFYQTDPHLYRF----SHDKAD--------------------------------------------------------------------------------------------------------------------------------------------------------------------------------------
Pos.gene25040.mRNA-1 -----------------------------------------------------------------------------------------------------------------------------------------MEMT----------------------------------------------------------------------------------------------------------------------------SDFSDNG----KFDPSAPPPFRIADVRAAIPKHCWVKDPWRSLSYV----LRDVIVVFGL-AAIAIYFN---SWLVWPFYWAAQGTMFWALFVLGHD----------------------------C---GH-GSFSDL----------------------------------------------------------------PWLNSLVGHLLHSSILV---PY-----------------------HGW--------------------------------------------------------------------------------------------------------------------RIS--------------------HRTHHQNHGNVEKDESWVP-----------------------------IPEKVYKELDITTRFMRFTVPFPLLAYPFYL---------------------------------------------------------------------------------------------WWRSPGKTGSHYDPNSDLFTPAEKMDVIISTSCWTVMVALLAYLNIVVGPVPMLKIYGVPYMIFVMWLDFVTYLHHHGYDS---EVPWYRGE-------------------------------------------------------------------------EWNYLRGGLTTIDRDYGLFNDIHHDIGTHVVHHLFPQ-----IPHYHLIEATKAAKPVLGKYYREPKKS-GPFPFHLIGYLVRSMKQDHYVSDTGNVVFYQTDPQLYRF----FRGKAD--------------------------------------------------------------------------------------------------------------------------------------------------------------------------------------
Camellia_sinensis_09058 ---------------------------------------------------------------------------------------------------------------------------------------MHI------------------------------------------------------------------------------------DKDGLIKTVTASLKVATYLNGKEGEGKDINGF-----------DKFGDED----DFDPSAPPPFRIAEIRAAIPKHCWVKDPLRSLSYV----VRDLLVVFGL-VAVALHFN---SWIIWPFYWAAQGTMFWALFVLGHD----------------------------C---GH-GSFSDS----------------------------------------------------------------PLLNSVVGHVLHSSILV---PY-----------------------HGW--------------------------------------------------------------------------------------------------------------------RIS--------------------HRTHHQNHGHVENDESWVP-----------------------------LPERIYKTLGNSTKLLRFKVPFPMFAYPFYL---------------------------------------------------------------------------------------------WSRSPGKKGSHFNPYSELFLPSDRRHVLTSTVSWTLMVALLVYLAVVIGLVPVLKLYGVPYLVFVMWLDFVTYLHHHGHEQ---KLPWYRGE-------------------------------------------------------------------------EWSYLRGGLTTIDRDYGMFNNIHHDIGTHVIHHLFPQ-----IPHYHLVEATESAKHVLGKYYREPKKS-GPIPFHLLNYLVRSINQDHYVSDTGDVVFYQTDAELCGL----SRSKKE--------------------------------------------------------------------------------------------------------------------------------------------------------------------------------------
Helianthus_annuus_14255 ---------------------------------------------------------------------------------------------------------------------------------------MAI------------------------------------------------------------------------------------PSANGRKIQEDEGVAIV--------------------------NGGEEDD---MGFDPSAPPPFRVAEIRAAIPKHCWVKNSWRSLAYV----LRDILVISSL-VALAVYLK-NFTWVFWPLYWVAQGTMFWALFVLGHD----------------------------C---GH-GSFSNS----------------------------------------------------------------STLNNIVGHFLHSSILV---PY-----------------------HGW--------------------------------------------------------------------------------------------------------------------RIS--------------------HRTHHQNHGHVENDESWVP-----------------------------IPEKTYKGLDAKTKFFRFKIPFPMFAYPLYL---------------------------------------------------------------------------------------------MKRSPGKSGSHFNPYSELFSPDERHYIVTSTICWGVMVVLLVYLANLVGPLLLFNLYGVPYFIFIAWLDIVTYLHHHGYEQ---KLPWYRGK-------------------------------------------------------------------------EWNYLRGGLTTVDRDYGLLNNIHHDIGTHVIHHLFPQ-----IPHYHLIEATKAAKPVLGKYYREPKKS-GLIPVHLINNLTRSIRQDHFVSDVGDIVYYQTDDDMIGK----KRQ-----------------------------------------------------------------------------------------------------------------------------------------------------------------------------------------
Helianthus_annuus_07810 ------------------------------------------------------------------------------------------------------------------------------------------------------------------------------------------------------------------------------------MAVSSSPSSKK-----------------------------QETI----HFDPSAPPPFKVADIRAAIPAHCWVKNPWRSLGYV----LRDILVISSL-VAIAVLFK-NCSWV-WPVYWVAQGTMFWAIFVLGHD----------------------------C---GH-GSFSDI----------------------------------------------------------------PNLNSIVGHILHSAILV---PY-----------------------HGW--------------------------------------------------------------------------------------------------------------------RIS--------------------HRTHHQNHGHVENDESWVP-----------------------------LTEKTYTKLDAPTKLLRFKVPLPLFAYPLYL---------------------------------------------------------------------------------------------WKRSPGKSGSHFNPYSDMFAPNERGYIVTSTLCWTLMVAILVYLSTVIGPTLLFKLYIVPYLIFVMWLDFVTYLHHHGHEQ---KLPWYRGK-------------------------------------------------------------------------EWSYLRGGLTTVDRDYGIFNNIHHDIGTHVVHHLFPQ-----IPHYHLIEATNAAKPVLGNYYREPKKS-GPIPIHLIDNLVRSIKQDHYVSDSGDIVYYQTDYRMMGK----KIE-----------------------------------------------------------------------------------------------------------------------------------------------------------------------------------------
Helianthus_annuus_04827 ------------------------------------------------------------------------------------------------------------------------------------------------------------------------------------------------------------------------------------------------------------------------------ME----QFDPSAPPPFKIADIRAAIPAHCWVKNPWRSLSYV----LRDILVISSL-VAIAVCFH-SSSWV-WPVYWAAQGTMFWAIFVLGHD----------------------------C---GH-GSFSDS----------------------------------------------------------------TNLNSIVGHILHSLILV---PY-----------------------HGW--------------------------------------------------------------------------------------------------------------------RIS--------------------HRTHHQNHGHVENDESWVP-----------------------------LTEKNYKTLDAPTKLLRFKVPFPLFAYPLYL---------------------------------------------------------------------------------------------WTRSPGKSGSHFNPYSELFAPNERRYIATSTLCWTLMVANLIYLSTIIGPGLLFKLYGVPYFVFVMWLDFVTYLHHHGHED---KLPWYRGK-------------------------------------------------------------------------EWSYLRGGLTTVDRDYGMFNNIHHDIGTHVIHHLFPQ-----IPHYHLIEATMAAKQVLGKYYREPKRS-GPIPVHLIDNLVKSIKQDHYVSDVGDVVYYQTDYQMIGK----KVE-----------------------------------------------------------------------------------------------------------------------------------------------------------------------------------------
Helianthus_annuus_39217 ------------------------------------------------------------------------------------------------------------------------------MDTDYRNVSTDTWVKSFEFFICQKDETLNELEARFKILTDNIRRKGIKMSNDEYLSKLTTALPAKWDEFMVELKQKDYFPELFPYQFFNEVRGEFYKEVKKRRDFLSEMEKNLHRLELDVLIEVDRRISTHHFFVELRKPNKKIME----QFEPSAPPPFKIADIRAAIPAHCWVKNPWRSLSYV----LRDILVICSL-VAIAVFFH-NSSW-VWPVYWAAQGTMFWAIFVLGHD----------------------------C---GH-GSFSDS----------------------------------------------------------------TNLNSIVGHILHSLILV---PY-----------------------HGW--------------------------------------------------------------------------------------------------------------------RIS--------------------HRTHHQNHGHVENDESWVP-----------------------------LTEKNYKTLDAPTKLLRFKVPFPLFAYPLYL---------------------------------------------------------------------------------------------WTRSPGKTGSHFNPYSELFAPNERRYIATSTLCWTLMVANLIYLSTIIGPSLLFKLYGVPYFVFIMWLDFVTYLHHHGHED---KLPWYRGK-------------------------------------------------------------------------EWSYLRGGLTTVDRDYGMFNNIHHDIGTHVIHHLFPQ-----IPHYHLIEATMAAKPVLGKYYREPKRS-GPIPLHLIDNLVKSIKQDHYVSDVGDVVYYQTDYQMIGK----KVE-----------------------------------------------------------------------------------------------------------------------------------------------------------------------------------------
Ppat_Pp3c14_25550V3.1 --------------------------------------------------------------------------------------------------------------------------------------MAASLVSRKSVCAGVASPFVVTKGVASSRTCNAVL-----------LRPASFIKLAQVRGLGLLGGLDPLSNVETKK-----------RSSVVLNVATPLTLVPEPETP----------------------EIAEESG----EFDPARKPPFTLSDIRAAIPKHCWEKNTWKSLSYV----MRDVAIVFGL-AAGAAAVN---SWFVWPLYWLAQGTMFWALFVLGHD----------------------------C---GH-GSFSNN----------------------------------------------------------------KTLNSLIGHLTHSSILV---PY-----------------------HGW--------------------------------------------------------------------------------------------------------------------RIS--------------------HRTHHQNHGHVENDESWHP-----------------------------LTKSQFDKMDLLAKVGRLKFPWAMFAYPFYL---------------------------------------------------------------------------------------------WARSPGKTGSHYDPKSDLFVPSEAKDVITSTTCWAAMLAGLVALSFAVGPMWILKLYVVPYWVNVVWLDAVTYLHHHGYEK---KVPWYRGE-------------------------------------------------------------------------EWNYMRGGLSTIDRDYGIFNNIHHDIGTHVVHHLFPQ-----IPHYHLIEATEAVKPLLGEYYRNPMKS-GPIPLHLLDPLLQSFKEDHFVADTGNIVYYETDPNF---------------------------------------------------------------------------------------------------------------------------------------------------------------------------------------------------
Ppat_Pp3c17_15490V3.2 ---------------------------------------------------------------------------------------------------------------------------------------MAASLLSRKTMCVGTEACVVAKRIVGARTCNAVSLGSSFNVTTKVRRLGLGGLEPARRLPER-------------------------RGGVVRNVAAPPTLVPEPETP----------------------EVAEEEQ----EFNPARKPPFTLSDIRAAIPKHCWEKNTWKSMSYV----ARDVAIVFAL-AAGAAALN---SWFVWPLYWLAQGTMFWALFVLGHD----------------------------C---GH-GSFSNN----------------------------------------------------------------KVLNSLIGHLTHSSILV---PY-----------------------HGW--------------------------------------------------------------------------------------------------------------------RIS--------------------HRTHHQNHGHVENDESWHP-----------------------------LTKSQYDNMDFWAKVGRLKFPWAMFAYPFYL---------------------------------------------------------------------------------------------WTRSPGKNGSHYNPKSDLFVPSEAKDVITSTTCWTAMLAGLVALSFAVGPMWVLKLYVVPYWVNVVWLDAVTYLHHHGYDK---KVPWYRGT-------------------------------------------------------------------------EWNYMRGGLCTIDRDYGIFNNIHHDIGTHVVHHLFPQ-----IPHYHLIEATEAVKPVLGEYYREPKKS-GPLPLHLMEPLLKSLKEDHYVADTGDIVHYQTDPNF---------------------------------------------------------------------------------------------------------------------------------------------------------------------------------------------------
Ppat_Pp3c17_17840V3.2 ---------------------------------------------------------------------------------------------------------------------------------------MAASLLSRTSVCVGTEARVVAKRFVAARTCNAVS------------LGSSFNEVTKVKGLGLDGLSLARRVERR-------------RSGVVLNVAAPLTLVPEPETP----------------------EVAEEVQ----EFDASRKPPFTLSDIRAAIPKHCWEKNTWKSLSYV----LRDVAIVFGL-AAGAAAVN---SWFVWPLYWLAQGTMFWALFVLGHD----------------------------C---GH-GSFSNN----------------------------------------------------------------KTLNSLIGHLTHSSILV---PY-----------------------HGW--------------------------------------------------------------------------------------------------------------------RIS--------------------HRTHHQNHGHVENDESWHP-----------------------------LTKSQYDGMDFWAKVGRLKFPWAMFAYPFYL---------------------------------------------------------------------------------------------WTRSPGKSGSHYDPKSDLFVPSEAKDVITSTTCWTAMLAGLVALSFAVGPMWVFKLYVVPYWVNVVWLDAVTYLHHHGYDK---KVPWYRGT-------------------------------------------------------------------------EWNYMRGGLSTIDRDYGIFNNIHHDIGTHVVHHLFPQ-----IPHYHLIEATEAVKPVLGDYYRDPKKS-GPIPTHLLDPLMTSLKEDHYVADTGDIVHYQTDPTF---------------------------------------------------------------------------------------------------------------------------------------------------------------------------------------------------
Smoe_103593 ------------------------------------------------------------------------------------------------------------------------------------------------------------------------------------------------------------------------------------MVAVPLRTVTA--PQSD--------------------VVGDFSK----EFDPAAPPPFSLGDIRAAIPKHCWEKNVWRSISYV----VRDIAVVLGL-AAGAAYLN---NWLVWPLYWAAQGTMFWALFVLGHD----------------------------C---GH-GSFSNN----------------------------------------------------------------KKLNHVFGHILHSSILV---PY-----------------------HGW--------------------------------------------------------------------------------------------------------------------RIS--------------------HRTHHQNHGHVENDESWHP-----------------------------MTEKLYKDADIFTRFGRFQLPWVMFAYPLYL---------------------------------------------------------------------------------------------ATRSPGKTGSHFHPDSSLFVPSERNDVITSTVCWSAMLALLAAMTAAVGPVWMFKLYVVPYLINIVWLDAVTYMHHHGHEV---KVPWYRGK-------------------------------------------------------------------------EWNYIRGGLSTIDRDYGLFNNIHHDIGTHVVHHLFPQ-----IPHYHLIEATKAIKPILGKYYRDPETS-GPVPIHLFKVLSKSLKEDQFVADDGDVVFYQSDPGLK--------------------------------------------------------------------------------------------------------------------------------------------------------------------------------------------------
Mb_08_t21520.1 ---------------------------------------------------------------------------------------------------------------------------------------MASWVLSSERCVFRPLP--AAFSR--PKSGLRS--------------PASLKPLRSDCSRGGGLDLCRPVWLGD-------------RREWRLGVSAPA-MMAPFADDMKDREGKGERVAS---------GCDGEEE----VFDPAMPPPFGLAEIRAAIPKHCWQKDPWRSMSYV----VRDIVAVFGL-AAAAAFLD---NWIAWPLYWVAQGTMFWALFVLGHD----------------------------C---GH-GSFSNN----------------------------------------------------------------SKLNSVVGHLLHSSILV---PY-----------------------HGW--------------------------------------------------------------------------------------------------------------------QCSYDVSGAEAILLCTAGGLVTGHTTRTMDTPRMTNHGT-RF-----------------------------LSEKLYKSLDSLTQKLRFTMPYPLFAFPLYL---------------------------------------------------------------------------------------------WARSPGKTGTHFHPSSDLFLPNEKKDVITSTTCWIAMVGVLAGLSCLMGPLQVLKLYGIPYLIFVMWLDLVTYLHHHGHNE---KLPWYRGK-------------------------------------------------------------------------EWSYLRGGLTTVDRDYGWINYIHHDIGTHVIHHLFPQ-----IPHYHLVEATEAAKPVLGKYYREPVKS-GPLPLHLFGVLAKSLAHNHYVSDTGDVVYYQSDDRLSDA----PKTKSH--------------------------------------------------------------------------------------------------------------------------------------------------------------------------------------
Zosma121g00290.1 ---------------------------------------------------------------------------------------------------------------------------------------MATWAI-SN-ITLRPHHIPNPRFPTYPLPHFHRN---------TSHLRPAGKFHPSL------------------------------PERAPFMVQRVSKSVNPLITTKDQEEG----------------EEITKEE----DFDPRKPPPFKLSDIRAAIPKHCWVKNPWKSMSYV----VRDISVAIAL-AATASFFN---SWMVWPLYWVAQGTIFWAFFVLGHD----------------------------C---GH-GSFSND----------------------------------------------------------------PKLNSVVGHFLHSVILV---PY-----------------------HGW--------------------------------------------------------------------------------------------------------------------RIS--------------------HRTHHQNHGHIENDESWHP-----------------------------LSETLLKNSDFLTKVFRYKLPFPLLAYPGYL---------------------------------------------------------------------------------------------WVRSPGKNGNHYHPDSDLFVPNEKKDVLTSTACWTAMVALLVGMSLKIGFVRMLNLYFIPYFVFVMWLDVVTYLHHHDHDE---KLPWYRGK-------------------------------------------------------------------------EWSYLRGGLTTHDRDYGWINNIHHDIGTHVIHHLFPQ-----IPHYNLIEATEAAQPILGKYYREPKKS-KPLPFHLFGILSRSLKLDHFVSDTGDIVYYQTDPDLSGD----LEKKKAY-------------------------------------------------------------------------------------------------------------------------------------------------------------------------------------
Zm00001d044605_P001 ------------------------------------------------------------------------------------------------------------------------------------------------------------------------------------------------------------------------------MQMTADQESAAK-------ATEDDTMSGRRRVD----------DDHDHDV----VFDAGKPPPFRIGDVRAAVPEHCWRKNPWRSLWYV----ARDVAVVAAL-GAAAAGMD---SWAVWPLYWAAQGTMFWALFVLGHD----------------------------C---GH-GSFSDS----------------------------------------------------------------ATLNSVVGHLLHSFILV---PY-----------------------HGW--------------------------------------------------------------------------------------------------------------------RIS--------------------HRTHHQNHGHIHRDESWHP-----------------------------ITEKLYRQLEPRTKKLRFTVPFPLLAFPVYL---------------------------------------------------------------------------------------------LYRSPGKSGSHFLPSSDLFSPKEKSDVMVSTTCWCIMLASLLAMACAFGPLQVLKMYGIPYLVFVMWLDLVTYLHHHGHHQ--LPLPWYRGQ-------------------------------------------------------------------------EWSYLRGGLTTVDRDYGWINNVHHDIGTHVIHHLFPQ-----IPHYHLVEATKAAKPVLGRYYREPHKS-GPLPLHLLVVLLRSLRVDHFVSDHGDVVYYQTDHDLNTSSAHRWANQNHHKQK----------------------------------------------------------------------------------------------------------------------------------------------------------------------------------
LOC_Os11g01340.4 ---------------------------------------------------------------------------------------------------------------------------------------MAASATQ--------------------------------------------------------------------------------EADCKASEDARL------------------------------------------FFDAAKPPPFRIGDVRAAIPAHCWRKTPLRSLSYV----ARDLLIVAALFAAAASSIDLAWAW-AWPLYWAAQGTMFWALFVLGHDWYFYSFIHRFHFFFSYMHQSIEISMKKACKHSGH-GSFSDS----------------------------------------------------------------AMLNNVVGHLLHSFILV---PY-----------------------HGW--------------------------------------------------------------------------------------------------------------------RIS--------------------HRTHHQNHGHIERDESWHP-----------------------------ITEKLYWQLETRTKKLRFTLPFTLLAFP------------------------------------------------------------------------------------------------WYRSPGKTGSHFLPSSDLFSPKEKSDVIVSTTCWCIMISLLVALACVFGPVPVLMLYGVPYLVFVMWLDLVTYLHHHGHND----LPWYRGE-------------------------------------------------------------------------EWSYLRGGLTTVDRDYGWINNIHHDIGTHVIHHLFPQ-----IPHYHLVEATKAARPVLGRYYREPEKS-GPLPLHLFGVLLRSLRVDHFVSDVGDVVYYQTDHSLNGT---DWAEDAKHK------------------------------------------------------------------------------------------------------------------------------------------------------------------------------------
LOC_Os12g01370.1 ---------------------------------------------------------------------------------------------------------------------------------------MAASATQ--------------------------------------------------------------------------------EADCKASEDARL------------------------------------------FFDAAKPPPFRIGDVRAAIPAHCWRKTPLRSLSYV----ARDLLIVAALFAAAATRIDVSVAWAAWPLYWAAQGTMFWALFVLGHD----------------------------C---GH-GSFSDS----------------------------------------------------------------AMLNNVVGHLLHSFILV---PY-----------------------HGW--------------------------------------------------------------------------------------------------------------------RIS--------------------HRTHHQNHGHIEKDESWHP-----------------------------ITEKLYRKLETRTKKLRFTLPFPLLAFPVYL---------------------------------------------------------------------------------------------WYRSPGKTGSHFLPSSDLFSPKEKSDVIVSTTCWCIMISLLVALACVFGSVPVLMLYGVPYLVFVMWLDLVTYLHHHGHND----LPWYRGE-------------------------------------------------------------------------EWSYLRGGLTTVDRDYGWINNIHHDIGTHVIHHLFPQ-----IPHYHLVEATKAARPVLGRYYREPEKS-GPLPLHLFGVLLRSLRVDHFVSDVGDVVYYQTDHSLNGT---DWAEDAKHK------------------------------------------------------------------------------------------------------------------------------------------------------------------------------------
Amborella_trichopoda_05008 -----------------------------------------------------------------------------------------------------------------------------------------------------MVPSTLVAPSISPKISDFED----------STTIYEKKNMTGSGMEGR-------------------------EETQTEDESCPV-------------------------------DKNSEDD----LFDPSSPPPFTIGDIRAAIPTHCWVKNPWRSLSYV----LRDLIAIFCL-FAFAVKIE---SWVLWPIYWMVQGTMFWAIFVLGHD----------------------------C---GH-GSFSEN----------------------------------------------------------------PKLNSIVGHLVHSFILV---PY-----------------------HGW--------------------------------------------------------------------------------------------------------------------RIS--------------------HRTHHQNHGNVDHDESWHP-----------------------------LTEQTYRSIDPNTRKLRFTLPFPMMAYPVYL---------------------------------------------------------------------------------------------LCRSPGRSGSHFHPGSDLFAPKERKAVITSTLCCSAMAALLAKLAWIMGPTQILKLYFVPYLIFVMWLDFVTYLHHHGYEK---KLPWYRGK-------------------------------------------------------------------------EWSYLRGGLTTIDRDYGMINNIHHDIGTHVIHHMFPQ-----IPHYNLVEATKAAKPVLGKYYREPEKCKMMLPLHLLKVLERSMNEDHYVSDHGDIVYYRTDPALFSS----NSKMSS--------------------------------------------------------------------------------------------------------------------------------------------------------------------------------------
GSMUA_Achr5T14190_001 ----------------------------------------------------------------------------------------------------------------------------------------------------------MRLSYSFPRPRISL------------------------------------------------------VYIWLWSTAVPALKKTVAPTKKQKVDASN--------------PEESAAE----EVQSGKPPPFRIGDVRAAIPSHCWVKDPWRSMSYV----LRDAVVVALL-ALAAASLD---SWTFWPLYWFAQGTMFWALFVLGHD----------------------------C---GH-GSFSNS----------------------------------------------------------------ALLNNVVGHLLHSIILV---PY-----------------------HGW--------------------------------------------------------------------------------------------------------------------RIS--------------------HRTHHQNHGNVDKDESWHP-----------------------------LSEKTYREMDSTSRKMRFTSPFPLFAFPVYL---------------------------------------------------------------------------------------------WRRSPGKEGSHFLPSSKLFRPGEEQDVVVSTVCWSAMAASLLCLSWAYGPVPVLKLYGVPYLVFVMWLDLVTYLHHHGHRQ---KLPWYRGK-------------------------------------------------------------------------EWSYLRGGLTTLDRDYGWINNIHHDIGTHVIHHLFPQ-----IPHYNLVEATTAAKPVLGKYYREPERS-GPLPFHLLGVLLRSLRVDHFVSDEGDVVYYQTDHQLHGG----RRQKSK--------------------------------------------------------------------------------------------------------------------------------------------------------------------------------------
Mb_05_t03980.1 ---------------------------------------------------------------------------------------------------------------------------------------MRLSYF--------------------PRPRISL------------------------------------------------------LYIWPWFKAVPALKKTVAPTKKQEVDAFN--------------PEESAAG----EVQSGKPPPFRIGDVRAAIPSHCWVKDPLRSMSYV----LRDAVVVALL-ALAATSLD---SWTFWPLYWFAQGTMFWALFVLGHD----------------------------C---GH-GSFSNS----------------------------------------------------------------ALLNNVVGHLLHSIILV---PY-----------------------HGW--------------------------------------------------------------------------------------------------------------------RIS--------------------HRTHHQNHGNVDKDESWHP-----------------------------LSEKTYREMDSTSRKMRFTLPFPLFAFPVYL---------------------------------------------------------------------------------------------WRRSPGKEGSHFLPSSKLFRPGEQQDVVVSTVCWSAMAASLLCLSWANGPAPVLKLYGVPYLVFVMWLDLVTYLHHHGHRQ---KLPWYRGK-------------------------------------------------------------------------EWSYLRGGLTTIDRDYGWINNIHHDIGTHVIHHLFPQ-----IPHYNLVEATTAAKPVLGKYYREPERS-APLPFHLLGVLLRSLRVDHFVSDEGDVVYYQTDHQLHGG----RRQKLK--------------------------------------------------------------------------------------------------------------------------------------------------------------------------------------
GSMUA_Achr5T29350_001 ------------------------------------------------------------------------------------------------------------------------------------------------------------------------------------------------------------------------------MVAMAKKEAELV-------------------------------NGGEPQG----KFESANRPPFKIGDVRAAIPSHCWVKDKWRSMSYV----LRDVVVIAAL-ALAAGHLN---SWIFWHVYWLAQGTMFWAIFVLGHD----------------------------C---GH-GSFSDS----------------------------------------------------------------VRLNNVVGHLLHSAILV---PY-----------------------HGW--------------------------------------------------------------------------------------------------------------------RIS--------------------HRTHHQNHGNVDKDESWHP-----------------------------LTEKTYRGMASSSRTLRFRLPFPLFAFPAYL---------------------------------------------------------------------------------------------WWRSPGKEGSHFLPNSKLFHPEEKQDVMVSTICWSAMVASLLILSWAYGPVAVLKFYGVPHLVFIMWLDLVTYLHHHGHRE---RLPWYRGK-------------------------------------------------------------------------EWNYLRGGLTTMDRDYGWINNIHHDIGTHVVHHLFPQ-----IPHYNLVEATKAAKPVLGKYYREPEKS-GPLPLHLFGALLRSLRVDHFVSDEGDVVYYQTDPQLSAG----WQQKSH--------------------------------------------------------------------------------------------------------------------------------------------------------------------------------------
Mb_05_t30990.1 ---------------------------------------------------------------------------------------------------------------------------------------MRLLYS-------------------FPRPRISLRY----------------------------------------------------IWPWSWAVAAPKKMVAMAKKEAELA------------------NGGEPQE----KFESASRPPFKIGDVRAAIPSHCWVKDSWRSMSYV----LRDVVVIAAL-ALAAGHLN---SWIFWHVYWLAQGTMFWAIFVLGHD----------------------------C---GH-GSFSDS----------------------------------------------------------------VRLNNVVGHLLHSAILV---PY-----------------------HGW--------------------------------------------------------------------------------------------------------------------RIS--------------------HRTHHQNHGNIDKDESWHP-----------------------------LTEKTYRGMASSSRTLRFRLPFPLFAFPAYL---------------------------------------------------------------------------------------------WWRSPGKEGSHFHPNSKLFRPEEKQDVMVSTICWSAMVASLLIFSWVCGPVAVLKFYGVPYLVFIMWLDLVTYLHHHGHRE---RLPWYRGK-------------------------------------------------------------------------EWNYLRGGLTTLDRDYGWINNVHHDIGTHVVHHLFPQ-----IPHYNLVEATKAAKPVLGKYYREPEKS-GPLPLHLFGVLLRSLRVDHFVSDEGDVVFYQTDPQLYAG----WQQKSH--------------------------------------------------------------------------------------------------------------------------------------------------------------------------------------
GSMUA_Achr8T02750_001 ----------------------------------------------------------------------------------------------------------------------------------------------------------------------------------------------------------------------------------MVAITRREEEVTA----------------------------KSEED----KSDLGRPPPFRIGDVRAAIPSHCWVKDPWRSMSYV----LRDVVVIAAL-AVAAGYLD---SWIVWLIYWLAQGTMFWAVFVLGHD----------------------------C---GH-GSFSDN----------------------------------------------------------------VWLNNAVGHLLHSSILV---PY-----------------------HGW--------------------------------------------------------------------------------------------------------------------RIS--------------------HRTHHQNHGNVEKDESWLP-----------------------------LTEKTYKQMNPTGRKMRFTLPYHLFAFPVYL---------------------------------------------------------------------------------------------LWRSPGKEGSHFLPSSSLFHPNEEHDVIVSTVCWSSMMALLLCLSWVYGPVPVLKLYGVPYAIFIMWLDLVTYLHHHGHSE---KLPWYRGK-------------------------------------------------------------------------EWSYLRGGLTTLDRDYGWINSIHHDIGTHVVHHLFPQ-----IPHYNLVEATQAAKPVLGKYYREPEKS-GPLPLHLFGILLRSLRVDHFVSDEGDVVYYQSDPQLYGD----WQHKSK--------------------------------------------------------------------------------------------------------------------------------------------------------------------------------------
Mb_08_t02450.1 ---------------------------------------------------------------------------------------------------------------------------------------MRLLYSSSPFSGISPLC----------------------------------------------------------------------IWPWSWTAAAAPAPKKMVAITRREEEV----------------TAKSEED----KSDLGRPPSFRIGDVRAAIPSHCWVKDPWRSMSYV----LRDVVVIAAL-AVAAGYLD---SWIVWPIYWLAQGTMFWAVFVLGHD----------------------------C---GH-GSFSDN----------------------------------------------------------------VWLNNAVGHLLHSSILV---PY-----------------------HGW--------------------------------------------------------------------------------------------------------------------RIS--------------------HRTHHQNHGNVEKDESWLP-----------------------------LTEKTYKQMNPTGRKMRFTLPYHLFAFPVYL---------------------------------------------------------------------------------------------LWRSPGKEGSHFLPSSSLFHPNEEHDVIVSTVCWSSMMALLLCLSWVYGPVPVLKLYGVPYAIFIMWLDLVTYLHHHGHSE---KLPWYRGK-------------------------------------------------------------------------EWSYLRGGLTTLDRDYGWINSIHHDIGTHVVHHLFPQ-----IPHYNLVEATQAAKPVLGKYYREPEKS-GPLPLHLFGILLRSLRVDHFVSDEGDVVYYQSDPQLYGD----WQHKSKVEIAVRFLYGGPHLDSQWDDAGRRGSRARHARRHVVPTCKRYAYPQRSS-------------------------------------------------------------------------------------------------------------------------------------
GSMUA_Achr10T03080_001 ---------------------------------------------------------------------------------------------------------------------------------------MT-------------------------------------------------------------------------------------KRDDGE-------------------------------------VVNGEDG----KFEAGRPPPFRIGDIRVAIPSHCWVKNPWRSMSYV----LRDAVVIAAL-AAAAGYFD---SWIIWPIYWLAQGTMFWAVFVLGHD----------------------------C---GH-GSFSNS----------------------------------------------------------------VWLNNMVGHFLHSSILV---PY-----------------------HGW--------------------------------------------------------------------------------------------------------------------RIS--------------------HRTHHQNHGNVDKDESWHP-----------------------------LPEKTYRGMKPNGRKMRFSLPYPLFAFPAYL---------------------------------------------------------------------------------------------LWRSPGKEGSHFLPSSSLFHPNEQGDIIVSTLCWSAMVTLLLGLSWVYGPIPVLKLYGLPSLVFVMWLDLVTYLHHHGYHE---KLPWYRGK-------------------------------------------------------------------------EWSYLRGGLTTIDRDYGWINNIHHDIGTHVIHHLFPQ-----IPHYNLVEATKAAKPVLGKYYREPEKS-GPLPLHLFGVLLRSLRVDHFVSDEGEVVYYQTDPQQYGD----WQQKFK--------------------------------------------------------------------------------------------------------------------------------------------------------------------------------------
Mb_10_t25160.1 ---------------------------------------------------------------------------------------------------------------------------------------MVAMT----------------------------------------------------------------------------------KRDDGE-------------------------------------VVNGEEG----KFEAGRSPPFRIGDIRAAIPSHCWVKNPWRSMSYV----LRDAVVIAAL-AAAAGYLD---SWVIWPIYWLAQGTMFWAVFVLGHD----------------------------C---GH-GSFSNS----------------------------------------------------------------VWLNNVVGHLLHSSILV---PY-----------------------HGW--------------------------------------------------------------------------------------------------------------------RIS--------------------HRTHHQNHGNVDKDESWHP-----------------------------LPEKTYRGMKPNGRKMRFSLPYPLFAFPAYL---------------------------------------------------------------------------------------------LWRSPGKEGSHFLPSSSLFHPNEQGDIIVSTLCWSAMVTLLLGLSWVYGPIPVLKLYGLPSLVFVMWLDLVTYLHHHGYHE---KLPWYRGK-------------------------------------------------------------------------EWSYLRGGLTTIDRDYGWINNIHHDIGTHVIHHLFPQ-----IPHYNLVEATKAAKPVLGKYYREPEKS-GPLPLHLFGVLLRSLRVDHFVSDEGEVVYYQTDPLLCND----WQQKSK--------------------------------------------------------------------------------------------------------------------------------------------------------------------------------------
Elaeis_guineensis_14913 ---------------------------------------------------------------------------------------------------------------------------------------MAQQMV-RLWSCLSL-----------PKASLFY------------------------------------------------------GWGWGWGLAKAE-KVAA---------------------------RKEEEE----NFDPANPPPFRLGEIRAAIPTHCWVKDPWRSMSYV----ARDGVAVVGL-VAMAMLLD---SWVVWPFYWLAQGTMFWAIFVLGHD----------------------------C---GH-GSFSDS----------------------------------------------------------------ARLNSIVGHFLHTGILV---PY-----------------------HGW--------------------------------------------------------------------------------------------------------------------RIS--------------------HRKHHQNHGHVDRDESWHP-----------------------------LSEKTYRDLGSLSRKLRFSKPFPLFAFPLYL---------------------------------------------------------------------------------------------WSRSPGKQGSHFHPGSDLFHPNERSDVITSTICWLAMVAMLLSLSWVIGPVPMLKLYGAPYIVFIMWLAFVTYLHHHGHAK---KIPWYRGK-------------------------------------------------------------------------EWSYLRGALTTLDRDYGWINNIHHDIGTHVIHHLFPQ-----IPHYNLVEATEAARPVLGKYYREPQKS-GPFPFHLFGILARSLRIDHFVSDVGDVICYQTDPQLHGG----WQDKSE--------------------------------------------------------------------------------------------------------------------------------------------------------------------------------------
Ginkgo_biloba_06289 ---------------------------------------------------------------------------------------------------------------------------------------MAASVI-LN-CGLCTRSEGPSHKNTLKHKPLVCK--------ATVLSPSNVVAFRSAPSRGPFLHKSTLTHRGAFLNGPR-------PSVGIVNVAAPH-RTTL--VSENEDNGE---------------EKKRKKQ----DFDPSASPPFTLADVRAAIPKHCWVKSAWKSLSYV----ARDVAVVFGL-AAAAAYFN---NWALWPLYWIAQGTMFWALFVVGHD----------------------------C---GH-GSFSNN----------------------------------------------------------------QKLNSLIGHLTHSSILV---PY-----------------------HGW--------------------------------------------------------------------------------------------------------------------RIS--------------------HRTHHQNHGHVEKDESWHP-----------------------------LSKKVYNSLDDATRKLRFTIPWPMFAYPFYL---------------------------------------------------------------------------------------------WGRSPGKKGSHFNPKSDLFVPNEKKDVISSTVCWSAMVSLLVGLTFLMGPAWILKLYVVPYWIFVMWLDLVTYLHHHGYEE---KVPWYRGK-------------------------------------------------------------------------EWSYLRGGLTTIDRDYGWINNIHHDIGTHVVHHLFPQ-----IPHYHLVEATEAVKPLLGKYYRQPKKS-GPFPFHLLEPLRKSMEHDHYVSDEGDIVFYETDPNLKNS----RS------------------------------------------------------------------------------------------------------------------------------------------------------------------------------------------
evm.model.AsparagusV1_08.3420 ---------------------------------------------------------------------------------------------------------------------------------------------------------------------------------------------------------------------------------------------------------------------------------------------------------------------------------------------------------------MFWALFVLGHD----------------------------C---GH-GSFSNY----------------------------------------------------------------GWLNSLVGHFLHSLILV---PY-----------------------HGW--------------------------------------------------------------------------------------------------------------------RIS--------------------HKRHHNNHGHVDNDESWHP-----------------------------LTEKTYKALDYVTWKMRFTVPFPLFAYPVYL---------------------------------------------------------------------------------------------LFRSPGKKGSHFHPDSDLFLPHEKGDVTVSTICWMAMLALLLVCSHIAGPMSVFKIYGVPYAIFIMWLDAVTYLHHHGHHE---KLPWYRGK-------------------------------------------------------------------------EWNYLRGALTTVDRDYGWINKIHHNIETHVIHHLFPQ-----IPHYNLVEATKAAKPVLGKYYREPEKS-GPLPFHLLGILARSLRVDHFVSDAGDVVYYQTDPQLNGD----ARAKSE--------------------------------------------------------------------------------------------------------------------------------------------------------------------------------------
Dr10838.1.cds ------------------------------------------------------------------------------------------------------------------------------------------------------------------------------------------------------------------------------MDNAGAREMGKI------------------------------------------EFDAGKPPPFRISDIREAIPKHCWEKNAWKSMSYV----LRDIVFIVFF-AVFFLWID---AWFAWPIYWLAQGTMFWALFVLGHD----------------------------C---GH-GSFSES----------------------------------------------------------------VKMNNLVGHFLHSFILV---PY-----------------------HGW--------------------------------------------------------------------------------------------------------------------RIS--------------------HKTHHQNHGHVEKDESWHP-----------------------------LTEKLYRSLNFVTLKLRFTIPFPMLAYPVYL---------------------------------------------------------------------------------------------LRRSPGKQGSHFHPDSDLFHPKDRKDVITSTFCYMAMVILLTGAALVFGPGYILKLYIAPYFVFIMWLDLVTYLHHHGYHE---KLPWYRGN-------------------------------------------------------------------------EWSYLRGALTTLDRDYGWINNIHHDIGTHVIHHIFPQ-----IPHYNLIEATRAAKSVLGKYYREPEKS-RPLPVHLFGVLVKSMRIDHFVSDVGDVVYYQTDPNLHGN----HHAKQQ-LKEKQTLPNNKLY------------------------------------------------------------------------------------------------------------------------------------------------------------------------
Dioal.0177s0012.1 --------------------------------------------------------------------------------------------------------------------------------------------------------------------------------------------------------------------------------------MGKI------------------------------------------DFDAGKPPPFRISEIREAIPKHCWEKNAWKSMSYV----LRDIVFIVFF-AVFFLWID---AWYAWPIYWLAQGTMFWALFVLGHD----------------------------C---GH-GSFSES----------------------------------------------------------------VKMNNFVGHFLHSFILV---PY-----------------------HGW--------------------------------------------------------------------------------------------------------------------RIS--------------------HKTHHQNHGHVEKDESWHP-----------------------------LTEKLYRSLDFATRKLRFTIPFPLFAYPAYL---------------------------------------------------------------------------------------------CWRTPGKQGSHFHPDSDLFHPKDRKDVITSTLSCMTMVILLTGAALVFGPGFILKLYFMLH-VFIIWLDLVTYLQHHGYHE---KLPWYRGN-------------------------------------------------------------------------EWSYLRGALTTLDRDYGWINNIHHDVGTHVIHHIFPQ-----IPHYNLIEATKAAKPVLGKYYREPEKS-GPLPVHLFGVLVKSLRIDHFVSDVGDVVYYQTDPNLHGN----HQAKQQHQKEKQTLLNNKLY------------------------------------------------------------------------------------------------------------------------------------------------------------------------
Dr10840.1.cds ------------------------------------------------------------------------------------------------------------------------------------------------------------------------------------------------------------------------------MDNAGAREIGKI------------------------------------------DFDAGKPPPFRISDIREAIPKHCWEKNAWKSMSYV----LRDIIFIVFF-AVFFLWID---VWFAWPIYWLAQGTMFWALFVLGHD----------------------------C---GH-GSFSES----------------------------------------------------------------VKMNNLVGHFLHSFILV---PY-----------------------HGW--------------------------------------------------------------------------------------------------------------------RIS--------------------HKTHHQNHGHVEKDESWHP-----------------------------LTEKLYRSLDFATRKLRFTIPFPLFAYPAYL-----------------------------------------------------------------------------------------------------------------------------------------------------------VFIMWLDLVTYLQHHGYHE---KLPWYRGN-------------------------------------------------------------------------EWSYLRGALTTLDRDYGWINNIHHDVGTHVIHHIFPQ-----IPHYNLIEATRAAKPVLGKYYREPEKS-RPLPVHLFGVLVKSMRIDHFVSDVGDVVYYQTDPNLHGN----HHAKQ--QKQKQTLVNNKLY------------------------------------------------------------------------------------------------------------------------------------------------------------------------
Aco012472.1 --------------------------------------------------------------------------------------------------------------------------------------------------MAPPHP---------PPPHPPPP--------LAELGPMALREAEAKRG----------------------------EEGEGAKFAGER-------------------------------GVGDADD----VFDAGRAPPFRIGEVRAAIPGHCWDRDARRSLAYV----ARDAALVAAL-AGAAARID---GWALWPFYGLAQGTMFWALFVLGHD----------------------------C---GH-GSFSSN----------------------------------------------------------------ATLNSVVGHLLHTFILV---PY-----------------------NGW--------------------------------------------------------------------------------------------------------------------RIS--------------------HRTHHQNHGHVERDESWHP-----------------------------LSEKTYRGLDFVTQKLRYTLPFPLFAYPLYL---------------------------------------------------------------------------------------------WTRSPGKRGSHFHPSSSLFQPNEKYDVLISTICWFLMVALLLGLAYVVGPVPVLKLYGVPYLVFVMWLDFVTYLHHHGHHD----LPWYRGK-------------------------------------------------------------------------EWSYLRGALTTVDRDYGWINNIHHDIGTHVIHHLFPQ-----IPHYHLVEATRAAKPVLGKYYREPEKS-GPLPLHLFGVLMRSLRVDHFVSDVGDVVYYQTDPQLTGE----WEEKLK--------------------------------------------------------------------------------------------------------------------------------------------------------------------------------------
FAD7_AT3G11170.1 ---------------------------------------------------------------------------------------------------------------------------------------MANLVL-SE-CGIRPLP--RIYTT--PRSNFLSN---------------NNKFRPSLSSSSYKTSSSPLSFGLNSRDGF--------TRNWALNVSTPL-TTPI--FEESP-------------------LEEDNKQ----RFDPGAPPPFNLADIRAAIPKHCWVKNPWKSLSYV----VRDVAIVFAL-AAGAAYLN---NWIVWPLYWLAQGTMFWALFVLGHD----------------------------C---GH-GSFSND----------------------------------------------------------------PKLNSVVGHLLHSSILV---PY-----------------------HGW--------------------------------------------------------------------------------------------------------------------RIS--------------------HRTHHQNHGHVENDESWHP-----------------------------MSEKIYNTLDKPTRFFRFTLPLVMLAYPFYL---------------------------------------------------------------------------------------------WARSPGKKGSHYHPDSDLFLPKERKDVLTSTACWTAMAALLVCLNFTIGPIQMLKLYGIPYWINVMWLDFVTYLHHHGHED---KLPWYRGK-------------------------------------------------------------------------EWSYLRGGLTTLDRDYGLINNIHHDIGTHVIHHLFPQ-----IPHYHLVEATEAAKPVLGKYYREPDKS-GPLPLHLLEILAKSIKEDHYVSDEGEVVYYKADPNLYGE----VKVRAD--------------------------------------------------------------------------------------------------------------------------------------------------------------------------------------
Pame_Scf00007-27.5.mRNA1 -------------------------------------------------------MWKRMNEAMTRMATAVAYLLKNYIPKALVDDFTSSAAEEEDRGFAFLPSRDRKLTYPFAQKLIFFIDSSAFLLFPGFGNIMASWLL-SE-SGLKPLP---LLPK--TRVTHLSN-------------PTLRSTFSSYSPKTNFNAKVASFMCRSGVSG---------RRDWASKVSAPP-HAAP--VTKEKEEAIS--------------PERKEMG----KFDPGAPPPFTIGEIRAAIPKHCWVKNTWRSMSYV----VRDLIAVFGL-AAAAAYFN---NWAVWPLYWAAQGTMFWALFVLGHD----------------------------C---GH-GSFSNN----------------------------------------------------------------RKLNSVVGHLLHTSILV---PY-----------------------HGW--------------------------------------------------------------------------------------------------------------------RIS--------------------HRTHHQNHGHVENDESWHP-----------------------------LSEKIYKSLDDVTRKMRFTVPFPLFAYPVYL---------------------------------------------------------------------------------------------WSRSPGKKGSHFDPNSDLFLPNEKKDIIASTLCWTAMVGLLVGLSCAFGPATIFKLYGVPYLIFVAWLDLVTYLHHHGHEQ---KLPWYRGK-------------------------------------------------------------------------EWSYLRGGLTTIDRDYGWINNIHHDIGTHVVHHLFPQ-----IPHYHLVEATEAAKPVLGKYYREPKRS-GPIPFHLLENLIDSLRHDHYVSDTGDVVYYQTDSQLSSS---ASKNKSQ--------------------------------------------------------------------------------------------------------------------------------------------------------------------------------------
Pame_Scf00004-21.5.mRNA1 ---------------------------------------------------------------------------------------------------------------------------------------MSCWVL-SE-CGLKPFP---------PHLRSKK----------TKCLSKDFIFTTRPTIRRITDLCGSLPLAPPFISSR--------HRDWGLKVSVPL-RVAL--PEEEEIE-----------------EKNTQEA----GFDPGSPPPFNLAEIRAAIPKHCWIKDPWRSMSYV----VRDVVVVIGL-AAAAAYVN---NWVVWPLYWAAQGTMFWALFVLGHD----------------------------C---GH-GSFSNN----------------------------------------------------------------PKLNSVAGHLLHSSILV---PY-----------------------HGW--------------------------------------------------------------------------------------------------------------------RIS--------------------HRTHHQNHGHVEKDESWHP-----------------------------LSEKIFKNLDDVSRKLRFTVPFPMFAYPFYL---------------------------------------------------------------------------------------------WVRSPGKKGSHFHPDSDLFNPSEKKDVITSTVCWAAMVAVLVGLSCIIGPVQMLKLYGVPYWVFVMWLDLVTYLHHHGHEQ---KLPWYRGK-------------------------------------------------------------------------EWSYLRGGLTTLDRDYGLINNIHHDIGTHVIHHLFPQ-----IPHYNLIEATEAAKPVLGKYYREPKKS-GPLPFHLIGTLLQSMKRDHYVSDAGDTVYYQTDPQLYGD----LESTAKLISED---------------------------------------------------------------------------------------------------------------------------------------------------------------------------------
Ncol_XM_031629548.1 ---------------------------------------------------------------------------------------------------------------------------------------MASLLL-SE-CGLRPLPKISLYRGMGAPLGKPLG---------SQVTLPKMDLCLRRREAFFLGGGVSAR-----------------DREWGLGVSAPL-KVAS--VSEGGE------------------AEGQNFP----SFNPGAPPPFNLGEIRAAIPKHCWVKDPWKSMSYV----LRDIVVVFGL-AAAAAYFN---NWWVWPLYWVAQGTMFWALFVLGHD----------------------------C---GH-GSFSNN----------------------------------------------------------------RTLNNVVGHVLHSSILV---PY-----------------------HGW--------------------------------------------------------------------------------------------------------------------RIS--------------------HRTHHQNHGHVENDESWHP-----------------------------LPEKIYRNLDDTTKKLRFNPPFPMFAYPFYL---------------------------------------------------------------------------------------------WGRSPGKTGSHFHPDSALFVPNEKKDVIVSTVSWSAMVALLVGLSCWMGPVLMLKLYGVPYWVFVMWLDFVTYLHHHGHEQ---KLPWYRGK-------------------------------------------------------------------------EWSYLRGGLTTLDRDYGVFNNIHHDIGTHVIHHLFPQ-----IPHYHLVEATEAVKPVMGKYYREPQKS-GPVPFHLVRDLLTSLKYDHFVSDQGDVVYYQTDPHFSSS-----KGKSE--------------------------------------------------------------------------------------------------------------------------------------------------------------------------------------
Zosma230g00390.1 ---------------------------------------------------------------------------------------------------------------------------------------MTIGIF-SVSSTLCS----RFYPN--PTTNLHRRISSKSSICICLPNSTSQPSLNIQSLPSTRFCSFTAKLQSSSRH----------DGVDPWRVGSPVVLMET--AEDEDDRLSI--------------NTVKSEV----EFDPGLPPPFKLADIRAAIPKHCWEKNKWRSMSYV----LRDVAVVFGF-AAIASVLN---SWVVWPLYWVAQGTMFWALFVLGHD----------------------------C---GH-GSFSNS----------------------------------------------------------------TNLNSVIGHILHSSILV---PY-----------------------HGW--------------------------------------------------------------------------------------------------------------------RIS--------------------HRTHHQNHGHTENDESWHP-----------------------------LNKSLYDKLEASTRYLRFKLPFPMLAYPVYL---------------------------------------------------------------------------------------------WVRSPGKKGSHYNPDSDLFVPNEKKDVLTSTACWSAMVALLAGLTWTLGPIQMIKLYFIPYMLFVMWLDAVTYLHHHGHED---KLPWYRGK-------------------------------------------------------------------------EWSYLRGGLTTLDRDFGWINNIHHDIGTHVIHHLFPQ-----IPHYHLIEATEAAKPVLGRYYREPEKS-SPLPFHLFGVLGRSMKRDHYVSDTGDIVYYQTDPQLSGE----LPKKAG--------------------------------------------------------------------------------------------------------------------------------------------------------------------------------------
Glycine_max_01076 ---------------------------------------------------------------------------------------------------------------------------------------MATWIL-SE-CGLKPLA--PVIPR--PRTGAALSSTSRVEFLDTNKVVAGPKFQPLRCNLR--------------------------ERNWGLKVSAPL-RVAS--I-EEEQKSVDLTNG-------TNGVEHEKLP----EFDPGAPPPFNLADIRAAIPKHCWVKDPWRSMSYV----VRDVIAVFGL-AAAAAYLN---NWLVWPLYWAAQGTMFWALFVLGHD----------------------------C---GH-GSFSNN----------------------------------------------------------------SKLNSVVGHLLHSSILV---PY-----------------------HGW--------------------------------------------------------------------------------------------------------------------RIS--------------------HRTHHQHHGHAENDESWHP-----------------------------LPEKLFRSLDTVTRMLRFTAPFPLLAFPVYL---------------------------------------------------------------------------------------------FSRSPGKTGSHFDPSSDLFVPNERKDVITSTACWAAMLGLLVGLGFVMGPIQLLKLYGVPYVIFVMWLDLVTYLHHHGHED---KLPWYRGK-------------------------------------------------------------------------EWSYLRGGLTTLDRDYGWINNIHHDIGTHVIHHLFPQ-----IPHYHLVEATEAAKPVFGKYYREPKKSAAPLPFHLIGEIIRSFKTDHFVSDTGDVVYYQTDSKINGS----SKLE----------------------------------------------------------------------------------------------------------------------------------------------------------------------------------------
Glycine_max_42278 ---------------------------------------------------------------------------------------------------------------------------------------MATWVL-SE-CSLKPLA--PVIPR--PRTGAVLSSTSKVGFLETNKVLEGSKFQPLRCNLR--------------------------ERNWGLKVSVPL-RIAS--IEEEEQKSVDVING-------SNGVEHEKLP----EFDPGAPPPFNLADIRAAIPKHCWVKDPLKSMSYV----VRDVIAVFGL-ASAAAYLN---NWLVWPLYWAAQGTMFWALFVLGHD----------------------------C---GH-GSFSNN----------------------------------------------------------------PKLNSVVGHLLHSSILV---PY-----------------------HGW--------------------------------------------------------------------------------------------------------------------RIS--------------------HRTHHQHHGHVENDESWHP-----------------------------LPEKLFRSLDTVTRMLRFTAPFPLLAYPVYL---------------------------------------------------------------------------------------------WGRSPGKTGSHFDPSSDLFVPNERKDVITSTACWAAMLGLLVGLGFVMGPIQLLKLYGVPYVIFVMWLDLVTYLHHHGHEG---KLPWYRGK-------------------------------------------------------------------------EWSYLRGGLTTLDRDYGLINNIHHDIGTHVIHHLFPQ-----IPHYHLVEATEAAKPVFGKYYREPKKS-SPLPFHLIGELIRSFKTDHFVSDKGDVVYYQTDSEIIGS----SKSE----------------------------------------------------------------------------------------------------------------------------------------------------------------------------------------
Glycine_max_58244 ---------------------------------------------------------------------------------------------------------------------------------------MATWVL-SE-CGLRPLP--PVFPR--STRPISCQ------------KPSKSRFLSTNKGVPDLNLQARGLTCCSFR-----------DRKWELGVSAPL-KFAT--NEGEEEERTNGANN----------GVGEEVS----EFDPSAPPPFKLADIRAAIPKHCWVKDPWKSMSYV----VRDVIVVFGL-AAAAAYLN---NWVVWPLYWAAQGTMFWALFVLGHD----------------------------C---GH-GSFSNN----------------------------------------------------------------PKLNSVAGHLLHSSILV---PY-----------------------HGW--------------------------------------------------------------------------------------------------------------------RIS--------------------HRTHHQNHGHVENDESWHP-----------------------------LPEKIFKSLDNVTRILRFTLPFPLLAYPIYL---------------------------------------------------------------------------------------------WSRSPGKTGSHFNPDSDLFVPSERKDVITSTICWTAMAALLVGLGFVMGPVQLLKLYGIPYAIFVMWLDLVTYLHHHGHED---KLPWYRGE-------------------------------------------------------------------------EWSYLRGGLTTIDRDYGWINNIHHDIGTHVIHHLFPQ-----IPHYHLIEATEAAKPVLGQYYREPKKS-SPLPIYLIGELLRSMKKDHFVSDSGDIVYYQTDPTLSSS----STSQ----------------------------------------------------------------------------------------------------------------------------------------------------------------------------------------
Glycine_max_64790 ---------------------------------------------------------------------------------------------------------------------------------------MATWVL-SE-CGLRSLP--PVFPR--PTRPISCQ------------KPSKFRFLSINKGVADLNLQPRGFTCYNFR-----------ERKWESGVSAPL-KVAT--TEGEEEEGINGA-N----------GVVEEVP----EFDPSAPPPFKLADIRASIPKHCWVKDPWKSMSYV----VRDVIVVFGL-AVAAAYLN---NWVVWPLYWAAQGTMFWALFVLGHD----------------------------C---GH-GSFSNN----------------------------------------------------------------PKLNSVAGHLLHSSILV---PY-----------------------HGW--------------------------------------------------------------------------------------------------------------------RIS--------------------HRTHHQNHGHVENDESWHP-----------------------------LPEKIFKSLDNVTRILRFTLPFPLLAYPIYL---------------------------------------------------------------------------------------------WSRSPGKTGSHFNPDSDLFVPSERKDVITSTVCWTAMAALLVGLGFVMGPVQLLKLYGIPYVIFVMWLDLVTYLHHHGHED---KLPWYRGE-------------------------------------------------------------------------EWSYLRGGLTTIDRDYGWINNIHHDIGTHVIHHLFPQ-----IPHYHLIEATEAAKPVLGLYYREPKKS-SPLPIYLIGELLRSMKKDHFVSNTGDIVYYQTDPTLSSS----STSQ----------------------------------------------------------------------------------------------------------------------------------------------------------------------------------------
Pos.gene16302.mRNA-1 ---------------------------------------------------------------------------------------------------------------------------------------MASWVL-SE-CGVRPLP--RMISR--SRTKVVHDSPSKNRISYSNKGVSDLKFLSIRVSNGLSR-----------------------ERNWFLRVSAPL-KVAS--VDEDERGKRV--------------NGIEGEA----DFNPGAPPPFKLADIRAAIPKHCWVRDPWKSISYV----VRDVAVVFAL-AATAAYLN---NWLVWPLYWAAQGTMFWALFVLGHD----------------------------C---GH-GSFSSN----------------------------------------------------------------PKLNSVMGHFLHSSILV---PY-----------------------HGW--------------------------------------------------------------------------------------------------------------------RIS--------------------HRTHHQNHGHVENDESWHP-----------------------------LPERIFKSLDYVSKKMRFTAPFPMLAYPFYL---------------------------------------------------------------------------------------------WTRSPGKTGSHFHPGSDLFMPNERKDVITSTVCWTTMAALLVGLCFVVGPIQVLKLYGVPYWGFVMWLDFVTYLHHHGHED---KLPWYRGK-------------------------------------------------------------------------EWSYLRGGLTTIDRDYGVINNIHHDIGTHVIHHLFPQ-----IPHYHLVEATEAAKPVLGKYYREPKKS-GPLPFHLIENLVKSLKEDHYVSDTGDVVYYQSDPELINN----SSNSN---------------------------------------------------------------------------------------------------------------------------------------------------------------------------------------
Dioal.1172s0002.1 ---------------------------------------------------------------------------------------------------------------------------------------MASFVL-SECCGLRPLP--VALHSRVPHRHQIGN---------FKLSKGQTIEVRRPIRVGSRAL----------------------LRDWALGVSAPL-RVPA--VEEDGGWDVRVEK-----------KEVGGEE----RFDPGSPPPFGLAEIRAAIPKHCWVKDTWRSVSYV----VRDVLVVFGL-AAAATYLN---SWAFWPIYWVAQGTMFWALFVLGHD----------------------------C---GH-GSFSND----------------------------------------------------------------PKLNSVMGHFLHSTILV---PY-----------------------HGW--------------------------------------------------------------------------------------------------------------------RIS--------------------HRTHHQNHGHVENDESWHP-----------------------------LSEKIYKGLDSSTRKLRFSVPFPLLAYPIYL---------------------------------------------------------------------------------------------WARSPGKKGSHFHPDSDLFVPNERKDVITSSTCFTAMLGVLAGLSWVLGPLQMIKLYAVPYFIFVMWLDLVTYLHHHGHED---KLPWYRGK-------------------------------------------------------------------------EWSYLRGGLTTLDRDYGWINNIHHDIGTHVIHHLFPQ-----IPHYHLIEATKAARPVLGKYYKEPAKS-KPLPFHLFKDLGRSLKNDHYVSDSGDIVYYQTDPQMNES----PQNNSR--------------------------------------------------------------------------------------------------------------------------------------------------------------------------------------
Dr16026.1.cds ---------------------------------------------------------------------------------------------------------------------------------------MASFVL-SECCGLRPLP--VALHSRVPHRHQIGN---------FKLSKGQSIDIRRPIQVGSRAL----------------------LRDWALGVSAPL-RVPA--VEEDGGWDVRVEK-----------KEVGGEE----RFDPGSXPPFGLAEIRAAIPKHCWVKDTWRSVSYV----VRDVLVVFGL-AAAATYLN---SWAFWPIYWVAQGTMFWALFVLGHD----------------------------C---GH-GSFSND----------------------------------------------------------------TKLNSVMGHFLHSTILV---PY-----------------------HGW--------------------------------------------------------------------------------------------------------------------RIS--------------------HRTHHQNHGHVENDESWHP-----------------------------LSEKIYKGLDSTTRKLRFSVPFPLLAYPIYL---------------------------------------------------------------------------------------------WARSPGKKGSHFHPDSDLFVPNEKXDVITSSTCFTAMLGVLAGLSWVLGPLQMIKLYAVPYFIFVMWLDLVTYLHHHGHED---KLPWYRGK-------------------------------------------------------------------------EWSYLRGGLTTLDRDYGWINNIHHDIGTHVIHHLFPQ-----IPHYHLIEATKAAKPVLGKYYKEPAKS-GPMPFHLFKDLGRSLKNDHYVSDSGDIVYYQTDPQMNES----PQNNSR--------------------------------------------------------------------------------------------------------------------------------------------------------------------------------------
Zm00001d007228_P001 ---------------------------------------------------------------------------------------------------------------------------------------MARLLL------SVSVPMSASSSRRIVVPGTARH-----------------------------------------------------RGRSGVCVAVPATSTAT-----------------------------ATQQ----EFDPAAAPPFGLGDIRAAIPKHCWVKDPWRSMGYV----VRDVVLVLGL-AAAAARLD---SWLVWPLYWAAQGTMFWALFVLGHD----------------------------C---GH-GSFSNN----------------------------------------------------------------PRLNSVVGHILHSSILV---PY-----------------------NGW--------------------------------------------------------------------------------------------------------------------RIS--------------------HRTHHQNHGHVDKDESWHP-----------------------------LPERLFKSLDSVVLMLRFRLPFPMLVYPFYL---------------------------------------------------------------------------------------------ANRSPGKSGSHFHPASDLFQPSESKQVLTSTACWLAMVALLAGLAFLMGPLQMLKLYLVPYWVFVMWLDFVTYLHHHGHND---KLPWYRGKV------------------------------------------------------------------------EWTYLRGGLTTLDRDYGWINNIHHDIGTHVIHHLFPQ-----IPHYHLIEATEAAKPVLGNYYREPQKS-GPLPLHLLGDLVQSLRRDHYVSDTGDVVYYQTDPTISCS----GPFT----------------------------------------------------------------------------------------------------------------------------------------------------------------------------------------
Vitis_vinifera_19981 ---------------------------------------------------------------------------------------------------------------------------------------MASWVL-SE-CGIRPLP--QIYTR--PRTGHISN---------SKNNHSRIRFFHSNQSKTDLKFREPIGCSK--------------ERNWALKVSAPL-RVEY---GEEEERGEIINRV----------NGVEEQP----EFDPGAPPPFKLADIRAAIPKHCWVKDPWRSMSYV----VRDVVVVCGL-AAAAAYLN---NWVVWPLYWAAQGTMFWALFVLGHD----------------------------C---GH-GSFSNN----------------------------------------------------------------PTLNSVVGHLLHSSILV---PY-----------------------HGW--------------------------------------------------------------------------------------------------------------------RIS--------------------HRTHHQNHGHVENDESWHP-----------------------------LPERIYKNLDVVTRMLRFTVPFPMLAYPFYL---------------------------------------------------------------------------------------------WSRSPGKTGSHFDPSSDLFVPSERKNVITSTICWTAMAALLVGLSFVMGPIQMLKLYGVPYWIFVMWLDFVTYLHHHGHDD---KLPWYRGK-------------------------------------------------------------------------EWSYLRGGLTTLDRDYGWINNIHHDIGTHVIHHLFPQ-----IPHYHLIEATEAAKPVLGKYYREPKGS-GPLPFHLIGSLVRSLKKDHYVNDTDEIVYYQSDPQLSGS----SNSK----------------------------------------------------------------------------------------------------------------------------------------------------------------------------------------
Olea_europaea_46039 ---------------------------------------------------------------------------------------------------------------------------------------MAGWVL-SE-CGIKPLP--QIFPK--PRTSFFSN------SIKNHTHLQKVQFLHAN------KKILNPKFSPGSIPRLSR------DKIWVLNVSAPS-RIAS--LDEYEKGEKMETID------GVNGIGEEEEG----EFDCGAPPPFKLADIRAAIPKHCWVKDPWRSMSYV----VRDVAIVFGL-AAGAAYLN---NWFIWPLYWAAQGTMFWAFFVLGHD----------------------------C---GH-GSFSNN----------------------------------------------------------------QKLNSVVGHILHSSILV---PY-----------------------HGW--------------------------------------------------------------------------------------------------------------------RIS--------------------HRTHHQNHGHVENDESWHP-----------------------------LPEKIYKNLDKVTQTLRFTVPFPMLAYPFYL---------------------------------------------------------------------------------------------WNRSPGKTGSHFDPNSDLFIPNERKDVITSTICWTAMAALLAGLSFVLGPVKLLQLYGVPYWGFVMWLDFVTYLHHHGHED---KLPWYRGK-------------------------------------------------------------------------EWSYLRGGLTTLDRDYGWINNIHHDIGTHVIHHLFPQ-----IPHYHLVEATEAAKPVLGEYYREPKKS-SPLPFHLIGDLVKSLEQDHYVSDTGDVVYYQTDPNLSSS----NKSK----------------------------------------------------------------------------------------------------------------------------------------------------------------------------------------
FAD8_AT5G05580.1 ---------------------------------------------------------------------------------------------------------------------------------------MASSVL-SE-CGFRPLP--RFYPK--HTTSFASN------------PKPTFKFNPPLKPPSSLLNSRYGFYSK--------------TRNWALNVATPLTTLQS--------------------------PSEEDTE----RFDPGAPPPFNLADIRAAIPKHCWVKNPWMSMSYV----VRDVAIVFGL-AAVAAYFN---NWLLWPLYWFAQGTMFWALFVLGHD----------------------------C---GH-GSFSND----------------------------------------------------------------PRLNSVAGHLLHSSILV---PY-----------------------HGW--------------------------------------------------------------------------------------------------------------------RIS--------------------HRTHHQNHGHVENDESWHP-----------------------------LPESIYKNLEKTTQMFRFTLPFPMLAYPFYL---------------------------------------------------------------------------------------------WNRSPGKQGSHYHPDSDLFLPKEKKDVLTSTACWTAMAALLVCLNFVMGPIQMLKLYGIPYWIFVMWLDFVTYLHHHGHED---KLPWYRGK-------------------------------------------------------------------------EWSYLRGGLTTLDRDYGWINNIHHDIGTHVIHHLFPQ-----IPHYHLVEATEAAKPVLGKYYREPKNS-GPLPLHLLGSLIKSMKQDHFVSDTGDVVYYEADPKLNGQ----RT------------------------------------------------------------------------------------------------------------------------------------------------------------------------------------------
Amborella_trichopoda_18793 ---------------------------------------------------------------------------------------------------------------------------------------MASWVL-SD-CGLRPLPKVSPFPKLTPRLRHSLP----------LGFSAKRADLNSK-------VCRVVSVGRGG------------LRDWKLRVSAPL-DLKV--VSFDEREI--------------------EGE----KFDPAAPPPFKLADIRAAIPKHCWVKDPWKSMSYV----VRDVVVVFGL-AAAAAYVN---NWLVWPLYWAAQGTMFWALFVLGHD----------------------------C---GH-GSFSNN----------------------------------------------------------------AKLNSVVGHLLHSSILV---PY-----------------------HGW--------------------------------------------------------------------------------------------------------------------RIS--------------------HRTHHQNHGHVENDESWHP-----------------------------LSENIYRSLDNATRKLRFTLPFPMFAFPFYL---------------------------------------------------------------------------------------------WSRSPGKKGSHFHPEGDLFVPTEKKDAITSTLCWTAMAALLVGLSWVMGPLQLLKLYGVPYCIFVMWLDLVTYLHHHGHED---KLPWYRGK-------------------------------------------------------------------------EWSYLRGGLTTVDRDYGIFNNIHHDIGTHVIHHLFPQ-----IPHYNLIEATEAAKPLLRKYYREPKKS-GPIPFHLLDSLLVSMRRDHYVSDSGDIVYYQTDPALRGD----SRD-----------------------------------------------------------------------------------------------------------------------------------------------------------------------------------------
LOC_Os07g49310.1 ---------------------------------------------------------------------------------------------------------------------------------------MARLLL----SGVAPLP----------------------------LLPCRRRAIAFALPLG--------------------------NVRLRLRVAAPTSRVAT--VEEDDNENN---------------APPPPCE----DFDPGAAPPFGLADIRAAIPKHCWVKDPWRSMGYV----LRDVVVVFAL-AAAAARLH---SCLAWPLYWAAQGTMFWALFVLGHD----------------------------C---GH-GSFSNN----------------------------------------------------------------SRLNSVMGHILHSSILV---PY-----------------------HGW--------------------------------------------------------------------------------------------------------------------RIS--------------------HRTHHQNHGHVDKDESWHP-----------------------------LPERLYRSLNRATRMLRFSIPFPMLAYPFYL---------------------------------------------------------------------------------------------WSRSPGKSGSHFHPSSDLFQPNERNDVLTSTACWVAMAALLAGLTFLMGPLLMLNLYFVPYWIFVMWLDFVTYLHHHGHND---KLPWYRGK-------------------------------------------------------------------------EWSYLRGGLTTVDRDYGWINNIHHDIGTHVIHHLFPQ-----IPHYHLIEATEAAKGVMGKYYREPDKS-GPFPLHLFGALSRSLKRDHYVSDTGDVVYYQTDPAN---------------------------------------------------------------------------------------------------------------------------------------------------------------------------------------------------
PDK_30s999931g005 ---------------------------------------------------------------------------------------------------------------------------------------MASSVL-SECCGIRPLPAYFSRPKSRLQPPRRSL----------------RRSLPCPAVRGMDFRRQICLGGRAP------------QRDWALRVSAPL-RVAT--------------------------VEEEREG----------------GEIRAAIPKHCWVKDSWKSMSYV----VRDVVAVFGL-AAAAAYLN---NWMVWPLYWAAQGTMFWALFVLGHD----------------------------C---GH-GSFSSN----------------------------------------------------------------PKLNSVVGHLLHSSILV---PY-----------------------HGW--------------------------------------------------------------------------------------------------------------------RIS--------------------HRTHHQNHGHVENDESWHP-----------------------------IPEKLYRSLDSATRILRFTLPFPMLAYPLYL---------------------------------------------------------------------------------------------WTRSPGKKGSHFHPGSDLFLPNERKDVITSTACWSAMLVALAGLTWKFGLVPMIKLYGIPYWIFVMWLDFLTYLHHHGHDE---KLPWYRGK-------------------------------------------------------------------------AWSYLRGGLTTLDRDYGWINNIHHDIGTHKMRFLIVRRNSTPLAIYLDRKSMDSTHLCHG--------T-EGLVFHMAGAISMVL----LVKARGVLLSSPFVPVRTPG----NVTE----------------------------------------------------------------------------------------------------------------------------------------------------------------------------------------
Helianthus_annuus_19679 ---------------------------------------------------------------------------------------------------------------------------------------MAGLVL-SG-CAIKPFS--QSLPI--PTKRFITN-------------PSNINLLHPK----------DPIFSPNFHG----------FSRWAVKVSAPL-RIPS--IDQQDLDLER---------ERISSLDVQEEE----IFDAGAPPPFKLADIRAAIPKRCWVKDPWRSMSYV----VRDVAIVLGL-AAAAAHLN---NWLVWPLYWAAQGTMFWALFVLGHD----------------------------C---GH-GSFSNN----------------------------------------------------------------AKLNSVVGHLLHSSILV---PY-----------------------HGW--------------------------------------------------------------------------------------------------------------------RIS--------------------HRTHHQNHGHVENDESWHP-----------------------------LTEKTFKSLDWITRTLRFTLPFPMLAYPFYL---------------------------------------------------------------------------------------------WNRSPGKSGSHFDPSSDLFVPAEQKDVITSTICWTTMLALLFGLNFVVGPVQMLKLYGIPYLINVMWLDFVTYLHHHGHED---KLPWYRGK-------------------------------------------------------------------------EWSYLRGGLTTIDRDYGWINNIHHDIGTHVIHHLFPQ-----IPHYHLIEATEAAKPVLGKYYREPKKS-SPIPFHLLGELVRSLKKDHYVSDTGDVLYYQTDDKPCKE----K-------------------------------------------------------------------------------------------------------------------------------------------------------------------------------------------
Lchi_Lchi29892 ----------------------------------------------------------------------------------------------------------------------------------------------MQRNGNAHLQ----------------------------------------------------------------------RKDWGLNVSAPL-REAP--VGKLMEESGTLAS-----------GSVESSN----EFDPGSRPPFSIGEIRAAIPKHCWVKNPWRSMSYV----VRDVAVVFGL-AAAAAYFN---NWVVWPIYWAAQGTMFWALFVLGHD----------------------------C---GH-GSFSNN----------------------------------------------------------------PKLNSVVGHILHSSILV---PY-----------------------HGW--------------------------------------------------------------------------------------------------------------------RIS--------------------HRTHHQNHGHVEKDESWHP-----------------------------LSEKIYRSLDDSTRMLRFTVPFPLFAYPFYL---------------------------------------------------------------------------------------------WARSPGKKGSHFDPNSDLFQPNERKDVMTSTLCWTAMVALLVGLSCVVGPIQMLKFYVVPYWIFVMWLDLVTYLHHHGHED---KLPWYRGK-------------------------------------------------------------------------EWSYLRGGLTTVDHDYGWINNVHHDIGTHVIHHLFPQ-----IPHYNLVEATEAAKTVLGKYYREPKKS-CPLPFHLIGNLLRSMRRDHYVSDTGEVVYYQTDPHFNGA----SQNKLE--------------------------------------------------------------------------------------------------------------------------------------------------------------------------------------
Linum_usitatissimum_43173 ---------------------------------------------------------------------------------------------------------------------------------------MASWVL-SE-CGIKPLP--SAFPK--PRTGAL-----------SRNTLPKLRYLPPRSNLSAAADGGASDLSLNLPKLSSVEKKK--PLLGQVRVTAPF-KVAP--VKEE---------------------DGEGES----NFDPGAPPPFNLADIRAAIPKHCWVKDPWRSMAYV----ARDVAVVLGL-AAAAAYLN---NWIVWPLYWAAQGTMFWALFVLGHD----------------------------C---GH-GSFSSN----------------------------------------------------------------HKLNSVVGHILHSSILV---PY-----------------------HGW--------------------------------------------------------------------------------------------------------------------RIS--------------------HRTHHQNHGHVENDESWHP-----------------------------LSEKIFRSLDATTRSMRFTLPFPMLAYPFYL---------------------------------------------------------------------------------------------WNRSPGKKGSHFDPSSDLFVASEKKDVITSTVCWTAMAALLAGLSFVMGPIQMIKLYGIPYWGFVMWLDFVTYLHHHGHDD---KLPWYRGK-------------------------------------------------------------------------EWSYLRGGLTTIDRDYGWINNIHHDIGTHVIHHLFPQ-----IPHYHLIEATEAAKPVLGKYYKEPAKS-KPLPFHLIGDLIKSLKRDHYVSDTGDVVYYQTDPELQRP----SSSS----------------------------------------------------------------------------------------------------------------------------------------------------------------------------------------
Linum_usitatissimum_45696 ---------------------------------------------------------------------------------------------------------------------------------------MASWVL--SECGIKPLP-------------------------------------------------------------------------------------------------------------------------------SAFPKPRTGALSRNTLPKLRYLP-PRSNLSAAADGGASDLSLVVVL-QAAAAFLN---NWIVWPLYWAAQGTMFWALFVLGHD----------------------------C---GH-GSFSSN----------------------------------------------------------------HKLNSVVGHILHSSILV---PY-----------------------HGW--------------------------------------------------------------------------------------------------------------------RIS--------------------HRTHHQNHGHVENDESWHP-----------------------------LSEKIFRSLDATTRSMRFTLPFPMLAYPFYL---------------------------------------------------------------------------------------------WNRSPGKKGSHFDPSSDLFVASEKKDVITSTVCWTAMAALLAGLSFVMGPIQMIKLYGIPYWGFVMWLDFVTYLHHHGHDD---KLPWYRGK-------------------------------------------------------------------------EWNYLRGGLTTIDRDYGWINNIHHDIGTHVIHHLFPQ-----IPHYHLIEATEAAKPVLGKYYKEPAKS-KPLPFHLIGDLIKSLKRDHYVSDTGDVVYYQTDPELQRP----SSSS----------------------------------------------------------------------------------------------------------------------------------------------------------------------------------------
Lchi_Lchi25955 ---------------------------------------------------------------------------------------------------------------------------------------MASWVF-PE-CGLKPLP--SI-----PRVGTRMR---------CLSYPNSSNFRRSH------VGFIPSFIYPNGVSS---------KRVLGLNVTAPL-RVAN---------------------------AGDEES----EFNPAAPPPFNLAEIRAAIPKHCWVKDPWRSMSYV----LRDVVAVFGL-AAAAAYLN---SWIVWPLYWAAQGTMFWALFVLGHD----------------------------C---GH-GSFSNN----------------------------------------------------------------PKLNSVVGHLLHSSILV---PY-----------------------HGW--------------------------------------------------------------------------------------------------------------------RIS--------------------HRTHHQNHGHVENDESWHP-----------------------------LSEKVFRNLDVVSRKLRFTVPFPMFAYPFYL---------------------------------------------------------------------------------------------WVRSPGKKGSHFNPNSDLFVPNEKKDVTTSTLCWMGMVALLVGLSCVMGPFQMLKLYGVPYWIFVMWLDLVTYLHHHGHKQ---KLPWYRGK-------------------------------------------------------------------------EWSYLRGGLTTLDRDYGWINNIHHDIGTHVIHHLFPQ-----IPHYNLVEATEAAKPVLGKYYREPKKS-APLPFHLIGSLLRSMKKDHYVSDNGDVVYYQTDPQLYGV----SQNK----------------------------------------------------------------------------------------------------------------------------------------------------------------------------------------
Lchi_Lchi18433 ---------------------------------------------------------------------------------------------------------------------------------------MASWVF-PE-CGLKPLP--SI-----PRVGTRMR---------CLSYPNSSNFRRSH------VGFIPSFIYPNGVSS---------KRVLGLNVTAPL-RVAN---------------------------AGDEES----EFNPAAPPPFNLAEIRAAIPKHCWVKDPWRSMSYV----LRDVVAVFGL-AAAAAYLN---SWIVWPLYWAAQGTMFWALFVLGHD----------------------------C---GH-GSFSNN----------------------------------------------------------------PKLNSVVGHLLHSSILV---PY-----------------------HGW--------------------------------------------------------------------------------------------------------------------RIS--------------------HRTHHQNHGHVENDESWHP-----------------------------LSEKVFRNLDVVSRKLRFTVPFPMFAYPFYL---------------------------------------------------------------------------------------------WVRSPGKKGSHFNPNSDLFVPNEKKDVTTSTLCWMGMVALLVGLSCVMGPFQMLKLYGVPYWIFVMWLDLVTYLHHHGHEQ---KLPWYRGK-------------------------------------------------------------------------EWSYLRGGLTTLDRDYGWINNIHHDIGTHVIHHLFPQ-----IPHYNLVEATEAAKPVLGKYYREPKKS-APLPFHLIGSLLRSMKKDHYVSDNGDVVYYQTDPQLYGV----SQNK----------------------------------------------------------------------------------------------------------------------------------------------------------------------------------------
Camellia_sinensis_36926 ---------------------------------------------------------------------------------------------------------------------------------------MASWVL-SE-CGLRPLP--RIYPK--PRTGLTS----------LNANPSKIKLIQSD------PVCSSSFWVSSSGSR---------ERNWKIKVSTPL-KVQS-IEEEEERETKKINGV----------NGVQEEA----EFNPGAPPPFRLADIRAAIPKHCWVKNPWRSMSYV----LRDVVVVFGL-AAMAAYFN---NWAVWPLYWFAQGTMFWALFVLGHD----------------------------C---GH-GSFSNN----------------------------------------------------------------HKLNSVVGHLLHSSILV---PY-----------------------HGW--------------------------------------------------------------------------------------------------------------------RIS--------------------HRTHHQNHGHVENDESWHP-----------------------------LSEKIYRSLDNATKILRFTLPFPLLAYPIYL---------------------------------------------------------------------------------------------WSRSPGKTGSHYNPSSDLFVRSERKDVITSTACWTAMAALLVGLSFVMGPIQLLKLYGVPYVIFVMWLDLVTYLHHHGHEE---KLPWYRGE-------------------------------------------------------------------------EWSYLRGGLTTLDRDYGWINNIQHDIGTHVIHHLFPQ-----IPHYHLVEATEAARPVLGKYYREPKKS-GPLPLHLLGSLVRSMKQDHYVSDTGDIVYYQTDPQLSGS----PEAE----------------------------------------------------------------------------------------------------------------------------------------------------------------------------------------
Camellia_sinensis_20633 ---------------------------------------------------------------------------------------------------------------------------------------MGSWVL--SECCIRPIP--QHFPR--PRTGFINPNQSKIGFLHVNKKLTDLKCLSISSPIGFYR-----------------------ERKWVLKVSAPL-KVAS---------------------------VEEDEI----EFDPGSPPPFKLSEIRAAIPKHCWVKNPWTSMSYV----FRDVCVIFGL-AAMAAYFN---NWLVWPLYWAAQGTMFWALFVLGHD----------------------------C---GH-GSFSNN----------------------------------------------------------------PKLNSVVGHLLHSSILV---PY-----------------------HGW--------------------------------------------------------------------------------------------------------------------RIS--------------------HRTHHQNHGHVENDESWHP-----------------------------LSEKIYNTLDGITRTLRFTIPFPMLAYPFYL---------------------------------------------------------------------------------------------WGRSPGKTGSHFHPNSDLFVPSERKDVITSTVCWTTMAALLVGLCFVIGPVQMLKLYGIPYWGFVMWLDLVTYLHHHGHEE---KLPWYRGK-------------------------------------------------------------------------EWNYLRGGLTTLDRDYGWINNIHHDIGTHVIHHLFPQ-----IPHYHLVEATEAAKPVLGKYYREPKKS-GPLPFHLIGNLITSMKQDHYVSDAGDVVYYQTDPKLSSS----SKSE----------------------------------------------------------------------------------------------------------------------------------------------------------------------------------------
Elaeis_guineensis_13180 ---------------------------------------------------------------------------------------------------------------------------------------MASWVL-SECCGLRPLP--ADFSR--PTSRLQPL----------------RRSLPCPAVRGVDFRRQICLGGRPP------------YRDWALRVSTPL-RVAT--VEEE-REGGEVNGKRVN-------GCEREVP----KFDHGMPPPFGLAEIRAAIPKHCWVKDPWKSMSYV----VRDVVAVFGL-AAAAAYLN---NWMVWPLYWAAQGTMFWALFVLGHD----------------------------C---GH-GSFSSN----------------------------------------------------------------PKLNSVVGHLLHSSILV---PY-----------------------HGW--------------------------------------------------------------------------------------------------------------------RIS--------------------HRTHHQNHGHVENDESWHP-----------------------------LPEKLYRSLDSATRILRFTLPFPMLAYPLYL---------------------------------------------------------------------------------------------WSRSPGKKGSHFHPDSDLFLPKERKDVITSTACWSAMVAVLAGLTWKFGLVPMIKLYGIPYLIFVMWLDFVTYLHHHGHDE---KLPWYRGK-------------------------------------------------------------------------EWSYLRGGLTTLDRDYGWINNIHHDIGTHVIHHLFPQ-----IPHYHLIEATEAAKPVLGKYYREPEKS-GPLPFHLVGVLTKSMGSDRYVSDTGDVVYYQNDSQKNSF----SQKNSD--------------------------------------------------------------------------------------------------------------------------------------------------------------------------------------
Elaeis_guineensis_26855 ---------------------------------------------------------------------------------------------------------------------------------------MASWVL-SECRGIRPLP--ADNAR--PKSRLQPP----------------RRSLPCPPPRGVDFHRSICLQGRAF------------HRDWAWRVSSPL-RVAT--VEEE-REGGVVNGN------------EKEEP----EFDPAMPPTFGLAEIRAAIPKHCWVKDPWRSMSYV----VRDVVVVFGL-AAAAAFLN---NWMGWPLYWVAQGTMFWALFVLGHD----------------------------C---GH-GSFSTN----------------------------------------------------------------PKLNSVVGHLLHSSILV---PY-----------------------HGW--------------------------------------------------------------------------------------------------------------------RIS--------------------HRTHHQNHGHVENDESWHP-----------------------------LPEKLYRSLESATRILRFTVPFPMLAYPLYL---------------------------------------------------------------------------------------------WKRSPGKTGSHFHPDSDLFVPNERKDVLTSTACWSAMVAMLAGLTWKFGLVPMIKLYGIPYLTFVMWLDFVTYLHHHGHDE---KLPWYRGK-------------------------------------------------------------------------EWSYLRGGLTTLDRDYGWINNIHHDIGTHVIHHLFPQ-----IPHYHLVEATEAAKPVLGKYYREPEKS-APLPFHLFGILAKSLRHDHYVGDTGDVVYYQTDGQMK--------------------------------------------------------------------------------------------------------------------------------------------------------------------------------------------------
Elaeis_guineensis_40741 ---------------------------------------------------------------------------------------------------------------------------------------MASWVL-SECRGIRPLP--ADNAR--PKSRLQPP----------------RRSLPCPPPRGVDFHRSICLQGRAF------------HRDWAWRVSSPL-RVAT--VEEE-REGGVVNGN------------EKEEP----EFDPAMPPTFGLAEIRAAIPKHCWVKDPWRSMSYV----VRDVVVVFGL-AAAAAFLN---NWMGWPLYWVAQGTMFWALFVLGHD----------------------------C---GH-GSFSTN----------------------------------------------------------------PKLNSVVGHLLHSSILV---PY-----------------------HGW--------------------------------------------------------------------------------------------------------------------RIS--------------------HRTHHQNHGHVENDESWHP-----------------------------LPEKLYRSLESATRILRFTVPFPMLAYPLYL---------------------------------------------------------------------------------------------WKRSPGKTGSHFHPDSDLFVPNERKDVLTSTACWSAMVAMLAGLTWKFGLVPMIKLYGIPYL-------------------------------------------------------------------------------------------------------EWSYLRGGLTTLDRDYGWINNIHHDIGTHVIHHLFPQ-----IPHYHLVEATEAAKPVLGKYYREPEKS-APLPFHLFGILAKSLRHDHYVGDTGDVVYYQTDGQMK--------------------------------------------------------------------------------------------------------------------------------------------------------------------------------------------------
Olea_europaea_45747 ---------------------------------------------------------------------------------------------------------------------------------------MASWVL-SE-CGLKPLP--RFYAK--PRTGQAF----------LNSNPSKVRISRTS------GNGYSFSLSSGFR-----------ERNWGLKVSAPL-RVQP--VEENKEEG----------------KILNGDE----SFDPGAPPPFKLSDIKAAIPKHCWVKDPWKSMSYV----VRDVVVVFGL-AAVAAYFN---NWVFWPLYWFAQGTMFWALFVLGHD----------------------------C---GH-GSFSNN----------------------------------------------------------------PKLNSVAGHLLHSSILV---PY-----------------------HGW--------------------------------------------------------------------------------------------------------------------RIS--------------------HRTHHQNHGHVENDESWHP-----------------------------LSEKIYKNLDNVTKKLRFTLPFPLLAYPIYL---------------------------------------------------------------------------------------------WSRSPGKTGSHYHPDSDLFVPNERKDVITSTVCWTAMVAILAGLSFIMGPVQLLKLYGIPYAIFVMWLDLVTYLHHHGHDA---KLPWYRGK-------------------------------------------------------------------------EWSYLRGGLTTLDRDYGWVNNIHHDIGTHVIHHLYPQ-----IPHYHLVEATEAAKPVLGKYYREPKKS-GPLPLYLLGVLIRSMRKDHYVSDSGDIVYYQTDSQL---------------------------------------------------------------------------------------------------------------------------------------------------------------------------------------------------
LOC_Os03g18070.1 ---------------------------------------------------------------------------------------------------------------------------------------MARLVL-SECCGLTPLRLRGRGAIALPAPPSLAA--------------GPRRPVSAAAAGGAI------------------------HREWALRVSAPTRLTSVVEEDNRGEEVVEEEARGSLAAAEAAAGEVGGDG---DGFDPGAPPPFGLAEIRAAIPKHCWVKDPWRSMSYV----LRDVVVVLGL-AAAAARVD---SWLVWPLYWAAQGTMFWALFVLGHD----------------------------C---GH-GSFSSN----------------------------------------------------------------AKLNSVVGHILHSSILV---PY-----------------------HGW--------------------------------------------------------------------------------------------------------------------RIS--------------------HRTHHQNHGHVEKDESWQP-----------------------------LSERLYNSLDYMTKKLRFTMPFPMLAFPLYL---------------------------------------------------------------------------------------------FARSPGKKGSHFNPSSDLFQPNEKKDVITSTASWLAMVGILAGLTFVMGPLKMLKLYAVPYVIFVMWLDFVTYLHHHGHED---KLPWYRGK-------------------------------------------------------------------------EWSYLRGGLTTLDRDYGWINNVHHDIGTHVIHHLFPQ-----IPHYHLVEATEAAKPVLGKYYKEPEKS-APLPFHLLGVLAKSLNSDHYVSDTGDVVYYQTDLKTSSS----AQSSD---------------------------------------------------------------------------------------------------------------------------------------------------------------------------------------
Zm00001d028742_P001 ---------------------------------------------------------------------------------------------------------------------------------------MARLVL-SECCGLAPLRLRAGRGAIAAPSPPALS-----------AAAAPGRPAPAAI-----------------------------HRDWALRVSAATRLTSA--VEEDKRSSPLGEGDEHVA------ASGAAGG----EFDPGAPPPFGLAEIRAAIPKHCWVKDPWRSMAYV----LRDVVVVLGL-AAAAARLD---SWLVWPLYWAAQGTMFWALFVLGHD----------------------------C---GH-GSFSNN----------------------------------------------------------------PKLNSVVGHILHSSILV---PY-----------------------HGW--------------------------------------------------------------------------------------------------------------------RIS--------------------HRTHHQNHGHVEKDESWHP-----------------------------LPERLYKSLDFMTRKLRFTMPFPLLAFPLYL---------------------------------------------------------------------------------------------FARSPGKSGSHFNPSSDLFQPNEKKDIITSTASWLAMVGVLAGLTFLMGPVTMLKLYGVPYFVFVAWLDMVTYLHHHGHED---KLPWYRGQ-------------------------------------------------------------------------EWSYLRGGLTTLDRDYGLINNIHHDIGTHVIHHLFPQ-----IPHYHLIEATEAAKPVLGKYYKEPKKS-GPLPWHLFGVLAQSLKQDHYVSDTGDVVYYQTDSKTNTS----AQKSD---------------------------------------------------------------------------------------------------------------------------------------------------------------------------------------
Zm00001d047743_P001 ---------------------------------------------------------------------------------------------------------------------------------------MARLVL-SECCGLAPLRRLRAGRGAIAAPSPPAL-----------SAAPRRRPASASI-----------------------------HRDWALRVSAPT-RLASAAVEEDKPSAAPGQE-----------EGAAAGG----EFDPGAPPPFGLAEIRAAIPKHCWVKDPWRSMSYV----LRDVAVVLGL-AAAAARLD---SWLVWPLYWAAQGTMFWALFVLGHD----------------------------C---GH-GSFSNN----------------------------------------------------------------PKLNSVVGHILHSSILV---PY-----------------------HGW--------------------------------------------------------------------------------------------------------------------RIS--------------------HRTHHQNHGHVEKDESWHP-----------------------------LPERLYKSLDFMTRKLRFTMPFPLLAFPLYL---------------------------------------------------------------------------------------------FARSPGKSGSHFNPGSDLFQPTEKNDIITSTASWLAMVGVLAGLTFLMGPVPMLKLYGVPYLVFVAWLDMVTYLHHHGHED---KLPWYRGK-------------------------------------------------------------------------EWSYLRGGLTTLDRDYGWINNIHHDIGTHVIHHLFPQ-----IPHYHLIEATEAAKPVLGKYYKEPKKS-GALPWHLFRVLAQSLKQDHYVSDTGDVVYYQAESKTSTS----ALKSD---------------------------------------------------------------------------------------------------------------------------------------------------------------------------------------
Helianthus_annuus_08544 ---------------------------------------------------------------------------------------------------------------------------------------MASIFL-SSKCGLKPLA-ISSYIN--PTTRVS-----------VSSFPVSIKSSSSS------SN----------------------LFRLTIKASAPV-GVQL--VEKDEKRV----------------DGFESES----GFNPGAPPPFTLADIRAAIPKHCWVKDPWRSMSYV----LRDVVVVFGL-AAVAAYFN---NMVVWPLYWFAQGTMFWALFVLGHD----------------------------C---GH-GSFSNN----------------------------------------------------------------AKLNSVVGHLLHSSILV---PY-----------------------HGW--------------------------------------------------------------------------------------------------------------------RIS--------------------HRTHHQNHGHVENDESWHP-----------------------------LSEKIYKSLDTATRMLRFTLPFPMLAFPLYL---------------------------------------------------------------------------------------------WGRSPGKKGSHYHPGSDLFRANEKTDVIMSTVCWSAMVALLVGLSFVMGPLQVLKLYGIPYLGFVVWLDLVTYLHHHGHED---KLPWYRGK-------------------------------------------------------------------------EWGYLRGGLTTLDRDYGWINNIHHDIGTHVIHHLFPQ-----IPHYHLVEATKAAKPVFGKYYREPKKS-QPLPFHLLGLLASSMKRDHYVSDEGDVVYYQTDPKLTDD----SRQ-----------------------------------------------------------------------------------------------------------------------------------------------------------------------------------------
Helianthus_annuus_53641 ---------------------------------------------------------------------------------------------------------------------------------------MATRIL-TE-CGLRPLP--KQYPN--PRTIIP-----------VSSFPNSISLLPSK------------KFGPNF---------------SVLKVSTPA-GVQI--ADQDEQQVD---------------ELKVQET----EFDPGAAPPFTLADIRAAIPKHCWVKDPWRSMSYV----LRDVVVVFGL-AAVAAYFN---NMVVWPLYWFAQGTMFWALFVLGHD----------------------------C---GH-GSFSNN----------------------------------------------------------------AKLNSVVGHLLHSSILV---PY-----------------------HGW--------------------------------------------------------------------------------------------------------------------RIS--------------------HRTHHQNHGHVEKDESWHP-----------------------------LSEKIYKSLDMATRMLRFTLPFPMLAYPFYL---------------------------------------------------------------------------------------------WGRSPGKKGTHFHPDSDLFLPNERKDVITSTICWSAMAALLVGLSFVMGPLQVFKLYGIPYWGFVMWLDLVTYLHHHGHED---KLPWYRGK-------------------------------------------------------------------------EWSYLRGGLTTLDRDYGWINNIHHDIGTHVIHHLFPQ-----IPHYNLVEATEAAKPVLGKYYREPKES-WPLPFHLLGLLANSMKKDHYVSDEGDVVYYQADPKLTRG----SKQ-----------------------------------------------------------------------------------------------------------------------------------------------------------------------------------------
Spipo23G0035900 ---------------------------------------------------------------------------------------------------------------------------------------MGSYVL--SECGLRPLP-----SRHLPLPGCRLS-----------PNPCRVLPVPAPLGAQRVRPCRAVFFGPRS------------ARDWRLKVSAPV-RTAPVEEGEEGRPG----------------GIKEVEG----EFDPGMPPPFGLAEIRAAIPKHCWVKNPWRSMSYV----VRDVAIVLGL-AATAAYFN---SWIVWPLYWAAQGTMFWALFVLGHD----------------------------C---GH-GSFSND----------------------------------------------------------------AKLNSVAGHFLHSSILV---PY-----------------------HGW--------------------------------------------------------------------------------------------------------------------RIS--------------------HRTHHQNHGHVENDESWHP-----------------------------LSEKIYNSLDTVTRIMRFTVPFPLLAYPIYL---------------------------------------------------------------------------------------------WKRSPGKQGSHFHPDSDLFLPNEKKDVLTSTACWTAMVAILAGLTCAMGPMWMLKLYFVPYVIFVMWLDFVTYMHHHGHEE---KLPWYRGE-------------------------------------------------------------------------EWSYLRGGLTTLDRDYGWINNIHHDIGTHVIHHLFPQ-----IPHYNLVEATKAARPVLGKYYKEPKKS-APLPFHLLGDLMRSLRRDHFVSDHGDVVYYQTDPRLNPT----LGSDN---------------------------------------------------------------------------------------------------------------------------------------------------------------------------------------
Vitis_vinifera_08575 ---------------------------------------------------------------------------------------------------------------------------------------MASWVV-SE-CGLRPLP--RIYPR--PRTGISS----------TETSQLKCRALPLC------KNGKAPSLWVSGGSR---------SREWGLKVSAPL-MVGS--VDEEFREGEAINGVSELGL-----GEGDGDG----GFDPGAPPPFRLAEIRAAIPKHCWMKDPWRSMSYV----VRDVAVVFGL-AAAAAYFN---HWAVWPLYWFAQGTMFWALFVLGHD----------------------------C---GH-GSFSSN----------------------------------------------------------------PKLNSVVGHLLHSSILV---PY-----------------------HGW--------------------------------------------------------------------------------------------------------------------RIS--------------------HRTHHQNHGHVENDESWHP-----------------------------LSEKIYRSLDTATRTLRFTLPFPMLAYPLYL---------------------------------------------------------------------------------------------WGRSPGKTGSHFDPNSDLFIPNERKDVITSTVCWSAMAALLVCLSFVMGPVQMLKLYGIPYWIFVMWLDLVTYLHHHGHEE---KLPWYRGK-------------------------------------------------------------------------EWSYLRGGLTTLDRDYGVINNIHHDIGTHVIHHLFPQ-----IPHYHLVEATKAAKPVLGKYYREPKKS-GPLPFHLLGSLIRSMKQDHYVSDTGDVVYYQKDPQLPGS----QKSE----------------------------------------------------------------------------------------------------------------------------------------------------------------------------------------
Helianthus_annuus_05213 ---------------------------------------------------------------------------------------------------------------------------------------MATWVL--SECCVRPIPRTSSYPK--PRFTILNSPVSNSTLFKTNNKPITFNPLFSRAKD---------------------------RRNLGLKVSAPA-KIQFVDEEDDD-------------------SEITNGF----KFNPGAPPPFTLADIRAAIPKHCWVKDPWKSMSYV----VRDVVVVFGL-AAVAAFFN---NIVVWPLYWIAQSTMFWALFVLGHD----------------------------C---GH-GSFSNN----------------------------------------------------------------AKLNSVVGHILHSSILV---PY-----------------------HGW--------------------------------------------------------------------------------------------------------------------RIS--------------------HRTHHQNHGHVENDESWHP-----------------------------LSEKIYRNLDKGTRTLRFTLPFPMLAYPFYL---------------------------------------------------------------------------------------------WSRSPGKKGSHFNPDSDLFLPNERKDIITSTVCWTAMAALLVGLSVTMGPLQVLKLYGIPYWGFVVWLDLVTYLHHHGHED---KLPWYRGK-------------------------------------------------------------------------EWSYLRGGLTTLDRDYGWINNIHHDIGTHVIHHLFPQ-----IPHYNLIEATEAAKPVFGKYYREPKKS-GPLPFHLLGVLINSLKKDHYVSDEGEIVYYQTDPKMTAN------------------------------------------------------------------------------------------------------------------------------------------------------------------------------------------------
GSMUA_Achr11T24740_001 ---------------------------------------------------------------------------------------------------------------------------------------MASWVL-FQGCGVRLLP--AALPR--PRSGIPPA---------AKLKPLRRTRLPSS------TSCLCCSVGLAG------------RRAWALRVSAPL-QVAP--LEEG-SA----------M------GSGVKEE----AFDPGTPPPFGLAEIREAIPRHCWVKDPWRSMSYV----VRDVVVVFGL-AVAAAYLN---NWIMWPLYWIAQGTMFWALFVLGHD----------------------------C---GH-GSFSND----------------------------------------------------------------RKLNSVVGHLLHSSILV---PY-----------------------HGW--------------------------------------------------------------------------------------------------------------------RIS--------------------HRTHHQNHGHVENDESWHP-----------------------------LSEKLYRSLNAVTRKLRFTLPFPMFAYPFYL---------------------------------------------------------------------------------------------WRRSPGKSGSHFHPSSDLFVPNEKKDVITSTVCCATMVVILAGLTYLMGPIQMLKLYGIPYWIFVMWLDLVTYLHHHGHEE---KLPWYRGK-------------------------------------------------------------------------EWSYLRGGLTTLDRDYGWLNNIHHDIGTHVIHHLFPQ-----IPHYHLVEATEAAKPILGKYYREPVKS-GPLPFHLFGVLMRSLGCDHFVSDIGDVVYYQTDPRLNGA----SEAKWHRH------------------------------------------------------------------------------------------------------------------------------------------------------------------------------------
Mb_11_t22150.1 ---------------------------------------------------------------------------------------------------------------------------------------MASWVL-FQGCGLRLLP--AALPR--PRSGIPPA---------ASLKPLRRRRLPSS------TSCICCSVGLAG------------RRDWALRVSAQL-QVAP--LEEG-SA----------M------GSGVKEE----AFDPGTPPPFGLAEIREAIPRHCWVKDPWRSMSYV----VRDVVVVFGL-AVAAAYLN---NWIMWPLYWIAQGTMFWALFVLGHD----------------------------C---GH-GSFSND----------------------------------------------------------------RKLNSVVGHLLHSSILV---PY-----------------------HGW--------------------------------------------------------------------------------------------------------------------RIS--------------------HRTHHQNHGHVENDESWHP-----------------------------LSEKLYRSLNAVTRKLRFTLPFPMFAYPFYL---------------------------------------------------------------------------------------------WRRSPGKSGSHFHPSSDLFVPNEKKDVITSTVCCAMMVVILAGLTYLMGPIQMLKLYGIPYWIFVMWLDLVTYLHHHGHEE---KLPWYRGK-------------------------------------------------------------------------EWSYLRGGLTTLDRDYGWLNNVHHDIGTHVIHHLFPQ-----ISHYHLVEATEAAKPILGKYYREPVKS-GPLPFHLFGVLMRSLGCDHFVSDIGDVVYYQTDHRLNSA----SEAK----------------------------------------------------------------------------------------------------------------------------------------------------------------------------------------
Aco001563.1 ---------------------------------------------------------------------------------------------------------------------------------------MASWVI-SECCGLRPLP---TIHSRAPGSRLPSP---------VRLKAPKRSLGPSPALGSAAPRRAMRAGAGPI------------HRDWALRVSAPL-RVVPFEEEREESASRVG-------------GSAGDEE----GFDPGAPPPFGLAEIRAAIPKRCWVKDPWRSMSYV----VRDVAVVIGL-AAAAAYIN---SWIVWPLYWVAQGTMFWALFVLGHD----------------------------C---GH-GSFSSN----------------------------------------------------------------PKLNSVVGHLLHSSILV---PY-----------------------HGW--------------------------------------------------------------------------------------------------------------------RIS--------------------HRTHHQNHGHVENDESWHP-----------------------------LPEKLYRSLDNVTRKLRFTMPFPMLAFPIYL---------------------------------------------------------------------------------------------WGRSPGKKGSHFHASSDLFLPNEKKDVMTSTVCWTAMAAVLAGLTWIMGPLQMLKLYFVPYLIFVAWLDLVTYLHHHGHEQ---KLPWYRGK-------------------------------------------------------------------------EWSYLRGGLTTLDRDYGLINNIHHDIGTHVIHHLFPQ-----IPHYHLVEATKAAKPVLGKYYREPEKS-GPFPLHLFGVLARSLNVDHYVSDTGDVVYYQTDTLQK--------------------------------------------------------------------------------------------------------------------------------------------------------------------------------------------------
evm.model.AsparagusV1_07.489 ---------------------------------------------------------------------------------------------------------------------------------------------------------------------------------------------------------------------------------------------------------------------------------------------------------------------------------------------------------------MFWALFVLGHD----------------------------C---GH-GSFSSD----------------------------------------------------------------AKLNSVVGHFLHSSILV---PY-----------------------HGW--------------------------------------------------------------------------------------------------------------------RIS--------------------HRTHHQNHGHVENDESWHP-----------------------------LPEKIYNSLDSITRKLRFSLPFPMLAYPFYL---------------------------------------------------------------------------------------------WGRSPGKKGSHFNPSSDLFLPNEKKDIITSTSCWLSMAAILAGLTCFMGPLQMLKLYFVPYGIFVMWLDFVTYLHHHGHQD---KLPWYRGK-------------------------------------------------------------------------EWSYLRGGLTTLDRDYGWINNIHHDIGTHVIHHLFPQ-----IPHYHLVEATEAAKPVLGKYYREPEKS-GPLPFHLLGVLARSMRVDHFVSDVGDVVYYQTDPQLSPR----KSD-----------------------------------------------------------------------------------------------------------------------------------------------------------------------------------------
GSMUA_Achr9T04440_001 ---------------------------------------------------------------------------------------------------------------------------------------MASWVV-SNCCGLRPLP--ASLRR--PNSGLLPA---------ASLKPLKRRPLFSPTVGLGG------------------------RREWALRVSAPLQVAPL--------------------------EDERESG------EGSGEPSLK----GTAIPKHCWVKDPWRSMSYV----VRDVVVVFGL-AAAAASLN---NWIVWPLYWIAQGTMFWALFVLGHD----------------------------C---GH-GSFSNN----------------------------------------------------------------PKLNSVVGHLLHSSILV---PY-----------------------HGW--------------------------------------------------------------------------------------------------------------------RIS--------------------HRTHHQNHGHVENDESWHP-----------------------------LAEKLYRSLDSTTRKLRFTLPFPMFAYPFYL---------------------------------------------------------------------------------------------WGRSPGKCGSHFHPSSDLFVPNEKKDVITSTICWAAMVVILAGLTYLMGPNQMLKLYGVPYWIFVMWLDLVTYLHHHGHEE---KLPWYRGK-------------------------------------------------------------------------EWSYLRGGLTTLDRDYGWINNIHHDIGTHVIHHLFPQ-----IPHYHLVEATEAAKPVIGKYYREPAKS-GPLPFHLLGVLVRSLKHDHYVNDTGEVVYYQTD------------------------------------------------------------------------------------------------------------------------------------------------------------------------------------------------------
Mb_09_t04090.1 ---------------------------------------------------------------------------------------------------------------------------------------MASWVL-SNCCGLRPLP--ASLPR--PNSGLLSA---------ASLKPLKRRPLFSPTVGLGG------------------------RREWALRVSAPL-QVAPLEDERESGEGSGEPSLK---------GSDGKEE----AFDPGMPPPFGLAEIRAAIPKHCWVKDPWRSMSYV----VRDVVVVFGL-AAAAASLN---NWIVWPLYWIAQGTMFWALFVLGHD----------------------------C---GH-GSFSNN----------------------------------------------------------------PKLNSVVGHLLHSSILV---PY-----------------------HGW--------------------------------------------------------------------------------------------------------------------RIS--------------------HRTHHQNHGHVENDESWHP-----------------------------LPEKLYRSLDSTTRKLRFTLPFPMFAYPFYL---------------------------------------------------------------------------------------------WGRSPGKCGSHFHPSSDLFVPNEKMDVITSTVCWAAMVVILAGLTYLMGPNQMLKLYGVPYW-------------------------------------------------------------------------------------------------------EWSYLRGGLTTLDRDYGWINNIHHDIGTHVIHHLFPQ-----IPHYHLVEATEAAKPVIGKYYREPAKS-RPLPFHLLGVLVRSLKHDHYVNDTGEVVYYQTD------------------------------------------------------------------------------------------------------------------------------------------------------------------------------------------------------
Cvar_XP_005842826.1 ----------------------------------------------------------------------------------------------------------------------------------------------MTAALLSSS--SSTLCAARRSAASAGP-----------------------------------------------------ARALPLRRRAGVVRVANIAAPAEEMLGQQ--------------GAGQTTKY-EGGKKLGNAPPFTLQDMRDAIPPECFVKDTVRSAGFL----ALDVGVVAAL-AIGAYFLD---NPLVWPLYWFAQGTMFWALFVVGHD----------------------------C---GH-QSFSNN----------------------------------------------------------------KALNDLVGNIVHSSIMV---PY-----------------------HGW--------------------------------------------------------------------------------------------------------------------RIS--------------------HRTHHANHGHVENDESWYP-----------------------------TTKSNYEKMDKWGKLGRLLFPFPLFAYPFYL---------------------------------------------------------------------------------------------LNRSPGKDGSHYDPKCDLFTESEGPLVETSNKFQCAWVGFLAGCTLALGPLAMLNLYVLPYWVFVMWLDVVTYLHHHGPSDPEEEVPWYRGE-------------------------------------------------------------------------EWSYFRGGLSTIDRDYGIFNKIHHDIGTHVVHHLFPQ------------------------------------------------------------------------------------------------------------------------------------------------------------------------------------------------------------------------------------------------------------------------
Crei_Cre01.g038600.t1.2 ---------------------------------------------------------------------------------------------------------------------------------------MQCLSR-----SSLRAPTLSTRARAAPV-----------------------------------------------------------LRRSVVKVANVAAIPEAPQQDR---------------------FKRNADG----TYDLSAPPPFTLQDLRNAIPAHCWEKNTFRSMAHL----ALDVGIVFGL-AAVAFTVN---QWWMWPLYWVAQGTMFWALFVVGHD----------------------------C---GH-QSFSNN----------------------------------------------------------------KALNDFIGHLTHSSILV---PY-----------------------HGW--------------------------------------------------------------------------------------------------------------------RIS--------------------HRTHHANHGHVENDESWHP-----------------------------VTKKLYDHLEPMARVGRLSMPWALFAFPFYL---------------------------------------------------------------------------------------------WKRSPGKEGSHYDPECDLFTAAERNQVLTTNAYMLGMVAVLAACTIKLGPLAMFNLYLIPYWINVVWLDIVTYLHHHGSHDQNEKMPWYRGE-------------------------------------------------------------------------EWSYLRGGLTTIDRDYGIFNKIHHDIGTHVVHHLFPQ-----IPHYNLEEATEAVKPVMGPYYREPMKSPGPLPTHLVEPLIRSFTNDHYVADSGDIVYYQKDPNFPSVGKAVAGKA----------------------------------------------------------------------------------------------------------------------------------------------------------------------------------------
Vcar_Vocar.0001s0730.1 ---------------------------------------------------------------------------------------------------------------------------------------MQCLVS----SGVRVPALTRARRAHAPAVGRRTV-----------------------------------------------------VRVANVAAIPEAPSTDR--------------------------FKRNADG----TYDLSAPPPFTLQDLRAAIPAQCWEKNTFKSMAHM----ALDVGIVFGL-AAAAYTIN---QWWLWPLYWFAQGTMFWALFVVGHD----------------------------C---GH-QSFSNN----------------------------------------------------------------KALNDFVGHLTHSSILV---PY-----------------------HGW--------------------------------------------------------------------------------------------------------------------RIS--------------------HRTHHANHGHVENDESWHP-----------------------------VTKKLYDKLDSWGRVGRLSMPWALFAFPFYL---------------------------------------------------------------------------------------------WKRSPGKEGSHYDPECDLFTESERNQVLTTNAYLLGMVAVLVACTVKLGPLAMLNLYFLPYWINVVWLDVVTYLHHHGSHDMNEKMPWYRGE-------------------------------------------------------------------------EWSYLRGGLTTIDRDYGIFNKIHHDIGTHVVHHLFPQ-----IPHYNLEAATEAVKPVMGPYYREPVKSPGPLPFHLVEPLVRSFTKDHYVADTGDIVFYETDPKFPSIGSAATASPKQ--------------------------------------------------------------------------------------------------------------------------------------------------------------------------------------
