# Supplementary material for: Genomic basis of the giga-chromosomes and giga-genome of tree peony Paeonia ostii
Source: Nat Commun. 2022 Nov 28;13:7328. doi: 10.1038/s41467-022-35063-1 (PMC9705720; doi:10.1038/s41467-022-35063-1)
Supplement: Supplementary file 13 — Source Data [file 41467_2022_35063_MOESM13_ESM.zip › Source Data Figure 5c. FAD_pep.fa.muscle.txt]

>Ppat_Pp3c26_11060V3.2  [mRNA]  locus=Chr26:6929473:6930690:- [translate_table: standard]
------------------------------------------------------------
------------------------------------------------------------
---------------MASR------RGMISLD----------------------------
------------------------------------------QAKSMIEELPPVVSMRSA
EDDDKGGGGGGGGGVVSV-------EAKGQEE----AWDASKKPPFTLGQIRAAIPKHCW
ERSIPRSLRYV----ANDIAIVVAL-AVVAAYVD---SWFLWPFYWFVQGTMFWSLFVLG
HD----------------------------C---GH-GSFSPS-----------------
-----------------------------------------------RRLNNFVGHIVHS
FILV---PY-----------------------HGW-------------------------
------------------------------------------------------------
-------------------------------RIS--------------------HRTHHA
NHGHVENDESWYP-----------------------------MTEALYRTLNIFEKLGRL
QFPFPLLAYPFYL-----------------------------------------------
----------------------------------------------WTRSPGKNGTHYSP
SSDLFDSSEWKEVITSTACWFAMVAILADVVFHKGFLWTFKLYFIPYIVNVVWLDFVTYL
HHHGYEK---KIPWYRGQ------------------------------------------
-------------------------------EWNYMRGGLSTIDRDYGIFNKIHHDIGTH
VVHHLFPQ-----IPHYHLVEATAAVKPLLGNYYREPKRS-GLIPLHLLPILVKSFNEDH
YVADEGDIVFYQNDVKQ-------------------------------------------
------------------------------------------------------------
------------------------------------------------------------
--------------------------------
>Ppat_Pp3c3_8980V3.1  [mRNA]  locus=Chr03:6339494:6340813:+ [translate_table: standard]
------------------------------------------------------------
------------------------------------------------------------
-----------MQPVLFMSLLSNKCLGKGRVSERERLQWRVAAELLWTG-----------
-AMSSRRGLISL------------------------------DQPRKIGHNLPVVSLDSI
ENVRNVGGMSVKH------------EINRKDE----EFDASRKPPFSLGQLRAAIPKHCW
ERSLSRSFSYV----VRDVAIVVTL-AYVAVYFD---SWFLWPVYWLAQGTMFWAIFVLG
HD----------------------------C---GH-GSFSSN-----------------
-----------------------------------------------KSLNNLVGHILHS
FILV---PY-----------------------HGW-------------------------
------------------------------------------------------------
-------------------------------RIS--------------------HRTHHA
NHGHVKNDESWYP-----------------------------MTEGLFITLDFWGKFGRL
NFPATLFAYPAYL-----------------------------------------------
----------------------------------------------WWRTPGKSGSHFNP
SSDLFDPSEWKEVATSTTCWLTMVAISMTSVSQVGFLFVFKLYFVPYIVNVMWLDAVTYL
HHHGYEK---QIPWYRGQ------------------------------------------
-------------------------------EWSYLRGGLSTIDRDYGLFNEIHHDIGTH
VVHHLFPQ-----IPHYHLREATAAVRPLLKSYYREPQKS-GLFPLHLISVMMKSFSEHH
FVADECDIVFYQKSTNAK------------------------------------------
------------------------------------------------------------
------------------------------------------------------------
--------------------------------
>Ppat_Pp3c13_9460V3.2  [mRNA]  locus=Chr13:6501028:6502239:- [translate_table: standard]
------------------------------------------------------------
------------------------------------------------------------
---------------------MSSRRGMISMD---------QASKIADN-----------
------------------------------------------PSAVSLRSAEDDGKLAAI
SVKH---------------------QHNRDDE----EFDASTRPPFSLGQIRAAIPKLCW
ERSIVRSFSYV----GRDVTIVVAL-ACVTAYLD---SWFLWPFYWIAQGTMFWAIFVLG
HD----------------------------C---GH-GSFSNS-----------------
-----------------------------------------------KRLNNLVGHIMHS
FILV---PY-----------------------HGW-------------------------
------------------------------------------------------------
-------------------------------RIS--------------------HRTHHA
NHGHVENDESWYP-----------------------------MTEAVFKTLNFWAKCGRL
KFPTTLFAYPVYL-----------------------------------------------
----------------------------------------------WTRSPGKDGSHFNP
SSDLFDQSEWSEVTMSTACWLAMGAILTAAVSQFGFLWMLKLYFVPYIINVMWLDAVTYL
HHHGYDK---KIPWYRGK------------------------------------------
-------------------------------EWNYLRGGLSTVDRDYGFFNKIHHDIGTH
VVHHLFPQ-----IPHYHLCEATAAVKSLLGNFYREPEKS-GPIPLHLIPVIMKSFSEDH
FVADEGDIVFYQKDPKQCNCR---------------------------------------
------------------------------------------------------------
------------------------------------------------------------
--------------------------------
>Zosma114g00740.1  [mRNA]  locus=scaffold_114:317738:319583:- [translate_table: standard]
------------------------------------------------------------
------------------------------------------------------------
------------------------------------------------------------
------------------------------------------MAVWEDEVRAKAATLTTT
AMTDGT-------------------KTKNLEE----VFDPAGKPPFGIGEIRNAIPKHCF
VKDSWRSMSYV----LRDLVAVVFL-AATVMYFD---RWFAWPLYWVAQGTIFWAIFVLG
HD----------------------------C---GH-GSFSDS-----------------
-----------------------------------------------KMLNSVVGHTLHS
FILV---PY-----------------------DGW-------------------------
------------------------------------------------------------
-------------------------------RIS--------------------HRTHHQ
NHGHVENDESWHP-----------------------------TPESLYKALPESTLKLKF
KLPFPLFAYPVYL-----------------------------------------------
----------------------------------------------LWRSPGKSGSHFHP
YSKLFAPNERLEVLFSTFCWAVMATLLAVASMVFGPIVILKLYFLPLWVFIVWLDLVTYL
HHHGHQQ---KLPWYRGK------------------------------------------
-------------------------------EWSYLRGALTTVDRDYGLFNNIHHNIETH
VVHHLFPQ-----IPHYNLVEATKAAKNVLGKYYREPEKS-GPLPIHLYNVLEKSLRNDH
FVSDDGDIVYYQTDPLYSAT----TITKQD------------------------------
------------------------------------------------------------
------------------------------------------------------------
--------------------------------
>Zosma193g00160.1  [mRNA]  locus=scaffold_193:105939:108071:+ [translate_table: standard]
------------------------------------------------------------
------------------------------------------------------------
------------------------------------------------------------
------------------------------------------MTTLHDEVGAKAVDVTHV
ANNMSNK------------------RVVAEEE----EFDPSSKPPFGIGEIRNAIPKHCW
VKDPWRSMSYV----FRDFTIVALL-ATVMVYVD---RWYLWPLYWAIQGTIFWAIFVLG
HD----------------------------C---GH-GSFSDS-----------------
-----------------------------------------------KKLNSVVGHVLHS
FILV---PY-----------------------NGW-------------------------
------------------------------------------------------------
-------------------------------RIS--------------------HRTHHQ
NHGHVENDESWHP-----------------------------TPESLYRTLDDSTLRLRF
TLPFPLFAYPVYL-----------------------------------------------
----------------------------------------------LWRTPGKTGSHFHP
YSKLFAPNERLEVVISTASWGAMALLLTGLTWVFGPIIMLKFYFFPLWVFIAWLDMVTYL
HHHGHEK---KLPWYRGK------------------------------------------
-------------------------------EWSYLRGALTTLDRDYGIINNVHHNIETH
VVHHLFPQ-----IPHYHLVDATKAAKPVLGKYYRQPEKS-ALLPFHLLRTVARSLSIDH
FVSDDGDIVYYQNDLRINNK----TEEKQA------------------------------
------------------------------------------------------------
------------------------------------------------------------
--------------------------------
>Ginkgo_biloba_23928
------------------------------------------------------------
------------------------------------------------------------
---------------MCHMRGPEAEGGVGSEREQRTGVTQAGIRGRGWAMGGAGRRATYS
YFISLVGRLLS-------------------------------GPVRRFVAAAPLRPSSTL
V------------------------SGHEDDI----GFDQSALPPFTIGDVRAAIPKHCW
VKSSWRSMTFV----LIDVVGVVSL-AAAALYFN---SWVVWPFYWFVQELCFGHFLSLD
TT---------------------------GG---GH-GSFSDN-----------------
-----------------------------------------------QKLNSVIGHLFHS
FILV---PY-----------------------NGW-------------------------
------------------------------------------------------------
-------------------------------YIN--------------------LQ----
------------------------------------------------------------
------------------------------------------------------------
----------------------------------------------------KEGSHFDP
NSDLFVPSEREDVLISTLCCSEMVSLLLGLAIVMGPMWILKLYAVPYWTFVIWLDLVTYL
HHHGHEK---KIPWYRGK------------------------------------------
------------------------------------------------------------
----------------------TEAAKPMLGKYYREPKKS-SVFPIELIKPLVKSMAQDH
YVKDDGDIVFYQSDAGPHSLK---------------------------------------
------------------------------------------------------------
------------------------------------------------------------
--------------------------------
>Ginkgo_biloba_16125
------------------------------------------------------------
------------------------------------------------------------
------------------------------------------------------------
-------------------------------------------------MGAPLGRSSTL
VSHHLD-------------------EDDSNDI----GFDQSALPTFTIGDVRLAIPKHCW
VKSVWRSMSYV----FRDVVVVVSL-AAAALYFN---SWFVWPFYWFAQGTMFWALFVLG
HD----------------------------C---GH-GSFSDN-----------------
-----------------------------------------------QKLNSVVGHLIHS
FILV---PY-----------------------NGW-------------------------
------------------------------------------------------------
-------------------------------RIS--------------------HRPLNQ
NHGHVEKDESWYP-----------------------------LPEKVYKSMEQSSRKMRF
TLPWLLFAYPFYL-----------------------------------------------
----------------------------------------------WRRSPGKEGSHFDP
NSDLFAPSEREDVLRSTLCFSAMASLLLGLAIVVGPMWILKLYAVPYWTFVMWLDLVTYL
HHHGHEK---KIPWYRGK------------------------------------------
-------------------------------EWSYLRGGLSTIDRDYGLFNKIHHDIGIH
VVHHLFPQ-----IPHYHLVEATEAAKPVLGKYYREPKKS-SAFPIELIKPLVKSMAQDH
YVKDDGDIVFYQSESDASYLK---------------------------------------
------------------------------------------------------------
------------------------------------------------------------
--------------------------------
>Ginkgo_biloba_16124
------------------------------------------------------------
------------------------------------------------------------
----------------------------MNPAFRATYSYSISLVGHLLS-----------
------------------------------------------GPVRRFVAAAPLRPSST-
-------------------------LVSGHED--DIGLDQSALPPFTIGDVRAAIPEHCW
VKSSWRSMSFV----LRDVVGVVSL-AAAALYFN---SWVVWPFYWFAQGTMFWALFVLG
HD----------------------------C---GH-GSFSDN-----------------
-----------------------------------------------QKLNSVIGHLLHS
FILV---PY-----------------------NGW-------------------------
------------------------------------------------------------
-------------------------------RIS--------------------HRTHHQ
NHGHVEKDESWHP-----------------------------LTEKVYKSMEQSTRKMRF
TLPWPLFAYPFYL-----------------------------------------------
------------------------------------------MRWQWWRSPGKEGSHFDS
NSDLFGPSEREDVLRSTLCCSAMASLLLGLAIVMGPMRILKLYSVPYWTFVTWLDLVTYL
HHHGHEK---KIPWYRGK------------------------------------------
-------------------------------EWSYLRGGLSTIDRDYGLFNKIHHDIGTH
VVHHLFPQ-----IPHYHLVEATEAAKPVLGMYYREPKKS-SAFPIELIKPLVKSMAQDH
YVNDDGDIVFYQSDADLYTLK---------------------------------------
------------------------------------------------------------
------------------------------------------------------------
--------------------------------
>Ginkgo_biloba_23926
------------------------------------------------------------
------------------------------------------------------------
-----------------------MVTPMNNPAFGATYSYSISLVGQLLS-----------
------------------------------------------GPVRRFVAAAPLRPSST-
-------------------------LVSGHED--DIGFDQSALPPFTIGDVRAAIPKHCW
VKSSWRSMTFV----LRDVVGVMSL-GAAALYFN---SWVVWPFYWFVQGTMFWALFVLG
HD----------------------------C---GH-GSFSDN-----------------
-----------------------------------------------QKLNTLIGHLLHS
FILV---PY-----------------------NGW-------------------------
------------------------------------------------------------
-------------------------------RIS--------------------HRTHHQ
NHGHVEKDESWYP-----------------------------VPEKVYKSMDQSTRNIRF
TFPWPLFAYPVYL-----------------------------------------------
----------------------------------------------WKRSPGKEGSHFDP
NSDLFVPSEREDVLRSTLCCSAMFSLLLGLAIVMGPMWILKLYAVPYWTFVMWLDLVTYL
HHHGHEK---KIPWYRGK------------------------------------------
-------------------------------EWSYLRGGLSTIDRDYGLFNKIHHDIGTH
VVHHLFPQ-----IPHYHLVEATEAAKPVLGKYYREPKKS-SAFPIELIKPLVKSMAQDH
YVKDDGDIVFYQSDADTHSLK---------------------------------------
------------------------------------------------------------
------------------------------------------------------------
--------------------------------
>FAD3_AT2G29980.1 pacid=19640298 transcript=AT2G29980.1 locus=AT2G29980 ID=AT2G29980.1.TAIR10 annot-version=TAIR10
------------------------------------------------------------
------------------------------------------------------------
---------------MVVAM----------------------------------------
------------------------------------------DQRTNVNGDPGA------
-------------------------GDRKKEE----RFDPSAQPPFKIGDIRAAIPKHCW
VKSPLRSMSYV----VRDIIAVAAL-AIAAVYVD---SWFLWPLYWAAQGTLFWAIFVLG
HD----------------------------C---GH-GSFSDI-----------------
-----------------------------------------------PLLNSVVGHILHS
FILV---PY-----------------------HGW-------------------------
------------------------------------------------------------
-------------------------------RIS--------------------HRTHHQ
NHGHVENDESWVP-----------------------------LPERVYKKLPHSTRMLRY
TVPLPMLAYPLYL-----------------------------------------------
----------------------------------------------CYRSPGKEGSHFNP
YSSLFAPSERKLIATSTTCWSIMFVSLIALSFVFGPLAVLKVYGVPYIIFVMWLDAVTYL
HHHGHDE---KLPWYRGK------------------------------------------
-------------------------------EWSYLRGGLTTIDRDYGIFNNIHHDIGTH
VIHHLFPQ-----IPHYHLVDATKAAKHVLGRYYREPKTS-GAIPIHLVESLVASIKKDH
YVSDTGDIVFYETDPDLYVY----ASDKSKIN----------------------------
------------------------------------------------------------
------------------------------------------------------------
--------------------------------
>Linum_usitatissimum_08137
------------------------------------------------------------
------------------------------------------------------------
------------------------------------------------------------
---------------------------------------------MGMEAAHPTGNGNGV
AVMN---------------------GSAANKP----DFDPSEAPPFKIADIRAAIPPHCW
VKNPWRSLSYV----LRDAVVILAF-AAAALKLD---LWAVWPLYWIAQGTMFWAVFVLG
HD----------------------------C---GH-GSFSDS-----------------
-----------------------------------------------WLLNNVVGHILHS
AILV---PY-----------------------HGW-------------------------
------------------------------------------------------------
-------------------------------RIS--------------------HKTHHQ
NHGNVEKDESWVP-----------------------------LPEKVYKTLDTSTKFMRF
TIPLPMFAYPIYL-----------------------------------------------
----------------------------------------------WTRSPGKKGSHFNP
YSDLFAPQERKSVLISTISWISMVLILLYASFLFGFLTVFKVYTVPYLIFVAWLDMVTYL
HHHGHEE---KLPWYRGK------------------------------------------
-------------------------------EWSYLRGGLTTVDRDYGIINNIHHDIGTH
VIHHLFPQ-----IPHYHLVEATKAAKSVLGKYYREPKKS-GPFPFHLFDNLVRSLGEDH
YVSDAGDVVFYQSDPDIFKF----SKSKSA------------------------------
------------------------------------------------------------
------------------------------------------------------------
--------------------------------
>Linum_usitatissimum_17005
------------------------------------------------------------
------------------------------------------------------------
---------------MSP------------------------------------------
------------------------------------------PNSMGMEAAHPTGNGNGV
AVMN---------------------GASANKP----DFDPSEAPPFKIADIRAAIPPHCW
VKNPWRSLSYV----LRDAVVILAF-AAAALKLD---LWAVWPLYWIAQGTMFWAVFVLG
HD----------------------------C---GH-GSFSDS-----------------
-----------------------------------------------WWLNNVVGHILHS
AILV---PY-----------------------HGW-------------------------
------------------------------------------------------------
-------------------------------RIS--------------------HKTHHQ
NHGNVEKDESWVP-----------------------------LPEKVYKTLDTSTKFMRF
TIPLPMFAYPIYL-----------------------------------------------
----------------------------------------------WTRSPGKKGSHFNP
YSDLFAPQERKSVLISTISWISMVLILLYASFLFGFLTVFKVYTVPYLIFVAWLDMVTYL
HHHGHEE---KLPWYRGQ------------------------------------------
-------------------------------EWSYLRGGLTTVDRDYGIINNIHHDIGTH
VIHHLFPQ-----IPHYHLVEATKAAKSVLGKYYREPKKS-GPFPFHLFDNLVRSLGEDH
YVSDAGDVVFYQSDPEIFKF----SKSKSA------------------------------
------------------------------------------------------------
------------------------------------------------------------
--------------------------------
>Linum_usitatissimum_02549
------------------------------------------------------------
------------------------------------------------------------
---------------MSP------------------------------------------
------------------------------------------PNSMSPATNGSTNGVAI-
-------------------------NGAKKLL----DFDPSAAPPFKIADIRAAIPPHCW
VKNPWRSLSYV----LRDLLVILSF-AVAATKLD---SWTVWPLYWIAQGTMFWAVFVLG
HD----------------------------C---GH-GSFSDS-----------------
-----------------------------------------------WLLNNVMGHILHS
SILV---PY-----------------------HGW-------------------------
------------------------------------------------------------
-------------------------------RIS--------------------HKTHHQ
NHGNVEKDESWVP-----------------------------LPEKVYKSLDTGTKFMRF
TIPLPMFAYPIYL-----------------------------------------------
----------------------------------------------WRRSPGKKGSHFNP
YSDLFAPNERTSVMISTLCWTAMALLLCYSSFIYGFLPVFKIYGVPYLIFVAWLDMVTYL
HHHGYEQ---KLPWYRGK------------------------------------------
-------------------------------EWSYLRGGLTTVDRDYGVINNIHHDIGTH
VIHHLFPQ-----MPHYHLVEATQAAKHVLGKYYREPKKS-GPFPFHLFGYLVRSLGEDH
YVSDTGDVVFYQSDPHIPKFPT-SATTKSKSS----------------------------
------------------------------------------------------------
------------------------------------------------------------
--------------------------------
>Linum_usitatissimum_06540
------------------------------------------------------------
------------------------------------------------------------
---------------M--------------------------------------------
------------------------------------------SPPNSMSPTTNGNGVAM-
-------------------------NGAKKQL----DFDPSAAPPFKIADIRAAIPPHCW
VKNPWRSLSYV----LRDLLVILSF-AVAAAKLD---SWTFWPLYWVAQGTMFWAVFVLG
HD----------------------------C---GH-GSFSDI-----------------
-----------------------------------------------WLLNNVMGHILHS
SILV---PY-----------------------HGW-------------------------
------------------------------------------------------------
-------------------------------RIS--------------------HKTHHQ
NHGNVEKDESWVP-----------------------------LPEKVYKSLDTSTKFMRF
TIPLPMFAYPIYL-----------------------------------------------
----------------------------------------------WTRSPGKKGSHFNP
YSDLFAPNERAAVLISTLCWTAMALLLCYSSFIYGFAPVLKIYGVPYLIFVAWLDMVTYL
HHHGYEQ---KLPWYRGK------------------------------------------
-------------------------------EWSYLRGGLTTVDRDYGVINNIHHDIGTH
VIHHLFPQ-----MPHYHLVEATQAAKHVLGKYYREPKKS-GPFPFHLFGYLVRSLGEDH
YVSDTGDVVFYQSDPHIPKFRTSSATTKSKSS----------------------------
------------------------------------------------------------
------------------------------------------------------------
--------------------------------
>Glycine_max_02777
------------------------------------------------------------
------------------------------------------------------------
------------------------------------------------------------
-----------------------------------------------MVQAQPLQHVGN-
-------------------------GAGKEDQ---AYFDPSAPPPFKIANIRAAIPKHCW
EKNTLRSLSYV----LRDVLVVTAL-VAAAIGFN---SWFFWPLYWPAQGTMFWALFVLG
HD----------------------------C---GH-GSFSNS-----------------
-----------------------------------------------PLLNSIVGHILHS
SILV---PY-----------------------HGW-------------------------
------------------------------------------------------------
-------------------------------RIS--------------------HRTHHQ
NHGHVEKDESWVP-----------------------------LTEKVYKNLDNMTRMMRF
TLPFPIFAYPFYL-----------------------------------------------
----------------------------------------------WSRSPGKEGSHFNP
YSNLFSPGERRDVLTSTLCWGIMLSVLLYLSLTMGPLFMLKLYGVPYLIFVMWLDFVTYL
HHHGYKQ---KLPWYRGQ------------------------------------------
-------------------------------EWSYLRGGLTTVDRDYGWINNIHHDIGTH
VIHHLFPQ-----IPHYHLIEATKAAKAVLGKYYREPQKS-GPLPLHLIKYLLHSISQDH
FVSDSGDIVYYQTDSQLHKD----SWTQSN------------------------------
------------------------------------------------------------
------------------------------------------------------------
--------------------------------
>Glycine_max_25653
------------------------------------------------------------
------------------------------------------------------------
------------------------------------------------------------
-----------------------------------------------MVQAQPLQHVGN-
-------------------------GAGKEDL--AYNFDPSAPPPFKIADIRAAIPKHCW
EKNTLRSLSYV----LRDVLIVSAL-VAAAIGFN---SWLFWPPYWSAQGTMFWALFVLG
HD----------------------------C---GH-GSFSNS-----------------
-----------------------------------------------PMLNSIVGHILHS
SILV---PY-----------------------HGW-------------------------
------------------------------------------------------------
-------------------------------RIS--------------------HRTHHQ
NHGHVEKDESWVP-----------------------------LSEKVYKNLDNMTRMMRF
TLPFPIFAYPFYL-----------------------------------------------
----------------------------------------------WSRSPGKEGSHFNP
YSNLFSPGERRDVITSTLCWGIMLSLLLYLSLTLDPLFMFKLYGVPYLIFVVWLDFVTYL
HHHGYKQ---KLPWYRGQ------------------------------------------
-------------------------------EWTYLRGGLTTVDRDYGWINNIHHDIGTH
VIHHLFPQ-----IPHYHLVEATKAAKAVLGKYYREPQKS-GPLPLHLIKYLLHSISQDH
FVSDYGDIVYYQTDSQFHKD----SWTKSN------------------------------
------------------------------------------------------------
------------------------------------------------------------
--------------------------------
>Glycine_max_13998
------------------------------------------------------------
------------------------------------------------------------
------------------------------------------------------------
----------------------------------------------MVKDTKPLAYAAN-
-------------------------NGYQKEA-----FDPSAPPPFKIAEIRVAIPKHCW
VKNPWRSLSYV----LRDVLVIAAL-MAAASHFN---NWLLWLIYWPIQGTMFWALFVLG
HD----------------------------C---GH-GSFSDS-----------------
-----------------------------------------------PFLNSLVGHILHS
SILV---PY-----------------------HGW-------------------------
------------------------------------------------------------
-------------------------------RIS--------------------HRTHHQ
NHGHIEKDESWVP-----------------------------LTEKIYKNLDNMTRLVRF
TVPFPLFVYPIYL-----------------------------------------------
----------------------------------------------FSRSPGKEGSHFNP
YSNLFPPSERKGIAISTLCWVTMFSMLIYLSFITSPVLLLKLYGIPYWIFVMWLDFVTYL
HHHGHHQ---KLPWYRGK------------------------------------------
-------------------------------EWSYLRGGLTTVDRDYGWINNIHHDIGTH
VIHHLFPQ-----IPHYHLVEATQAAKSVLGEYYREPERS-APLPFHLIKYLIQSMRQDH
FVSDTGDVVYYQTDSLHLHS----HRD---------------------------------
------------------------------------------------------------
------------------------------------------------------------
--------------------------------
>Glycine_max_60164
------------------------------------------------------------
------------------------------------------------------------
------------------------------------------------------------
----------------------------------------------MVKDTKPLAYAAN-
-------------------------NGYQQKG-SSFDFDPSAPPPFKIAEIRASIPKHCW
VKNPWRSLSYV----LRDVLVIAAL-VAAAIHFD---NWLLWLIYCPIQGTMFWALFVLG
HD----------------------------C---GH-GSFSDS-----------------
-----------------------------------------------PLLNSLVGHILHS
SILV---PY-----------------------HGW-------------------------
------------------------------------------------------------
-------------------------------RIS--------------------HRTHHQ
NHGHIEKDESWVP-----------------------------LTEKIYKNLDSMTRLIRF
TVPFPLFVYPIYL-----------------------------------------------
----------------------------------------------FSRSPGKEGSHFNP
YSNLFPPSERKGIAISTLCWATMFSLLIYLSFITSPLLVLKLYGIPYWIFVMWLDFVTYL
HHHGHHQ---KLPWYRGK------------------------------------------
-------------------------------EWSYLRGGLTTVDRDYGWINNIHHDIGTH
VIHHLFPQ-----IPHYHLVEATQAAKPVLGDYYREPERS-APLPFHLIKYLIQSMRQDH
FVSDTGDVVYYQTDSLLLHS----QRD---------------------------------
------------------------------------------------------------
------------------------------------------------------------
--------------------------------
>Vitis_vinifera_01145
------------------------------------------------------------
------------------------------------------------------------
---------MHITLQIELFVVYMQRSNAWSSGSLFILSECYISITIFLGLAG--------
------------------------------------------KEHLGLEASSQLKASSIN
GERGEGKAI----------------DGVDEDD----EFDPSAPPPFRLAEVRAVIPKHCW
VKDPWKSMSYV----FRDFIVIFGL-AIAAIYLD---RWVVWPLYWAAQGTMFWALFVLG
HD----------------------------C---GH-GSFSDN-----------------
-----------------------------------------------PMLNSMVGHLLHS
TILV---PY-----------------------NGW-------------------------
------------------------------------------------------------
-------------------------------RIS--------------------HRTHHQ
NQGHVENDESWVP-----------------------------FPEKLYRSLDAKTRTLRF
TLPFPMFAYPLYL-----------------------------------------------
----------------------------------------------WYRSPGKEGSHFNP
YSDMFPISERKAVLTSTVCWSIMVALLLVLSFVAGPVQVLKLYGVPYWVFIMWLDFVTYL
QHHGYEQ---KLPWYRGK------------------------------------------
-------------------------------EWSYLRGGLTTVDRDYGWFNSIQHNTGTH
VIHHLFPQ-----IPHYHLIEATEAAKPVLGKYYREPKKS-GPIPAHLVKTLIKSMKEDH
YVSDTGDILYYQTDPELYPS----SHYKSN------------------------------
------------------------------------------------------------
------------------------------------------------------------
--------------------------------
>Olea_europaea_10833
------------------------------------------------------------
------------------------------------------------------------
---------------MAIGLS---------------HSYSLPSANKNNE-----------
------------------------------------------DELMKKVCFSPLENGNE-
-------------------------VVNGDEI----DFDPSEPPPFKIGDIRAAIPEHCW
VKDPWRSCSYV----VRDIAVALGL-VGMALHFN---SWIHWPVYWFAQGTIFWAIFVLG
HD----------------------------C---GH-GSFSDN-----------------
-----------------------------------------------PNLNNIVGHILHS
SILV---PY-----------------------HGW-------------------------
------------------------------------------------------------
-------------------------------RIS--------------------HRTHHQ
NHGHVENDESWVP-----------------------------LPEKIYKKLDMSTKFLRY
KVPFPLFAYPLYL-----------------------------------------------
----------------------------------------------WSRSPGKKGSHFNP
HSDLFKSSERKLVLTSTICWAAMVAFLFCLSFRFGPLLLLKLYGVPYVIFVMWLDLVTYL
HHHGHEK---KLPWYRGK------------------------------------------
-------------------------------EWSYLRGGLTTVDRDYGWFNKIHHDIGTH
VIHHLFPQ-----IPHYHLEEATCAAKQVMGMYYREPIKS-GPVPYHLLQNLVRSIKEDH
FVSDSGDIVYYRKDAQLS------------------------------------------
------------------------------------------------------------
------------------------------------------------------------
--------------------------------
>Olea_europaea_43388
------------------------------------------------------------
------------------------------------------------------------
---------------MAIGLS---------------HSYSSPSADKNGE-----------
------------------------------------------DELMKKVSFSPLGKGNE-
-------------------------VVNGEEI----GFDPSEPPPFKIGDIRAAIPEHCW
VKDPWRSCSYV----VRDISVALGL-VAIALHFN---SWILWPVYWFAQGTIFWAIFVLG
HD----------------------------C---GH-GSFSEN-----------------
-----------------------------------------------PNLNDIVGHILHS
SILV---PY-----------------------HGW-------------------------
------------------------------------------------------------
-------------------------------RIS--------------------HRTHHQ
NHGHVENDESWVP-----------------------------LPEKIYKNLDLATKFLRY
KVPFPLFAYPLYL-----------------------------------------------
----------------------------------------------WSRSPGKKGSHFNP
YSDLFKSSERKLALTSTICWAAMVSFLFCLSIRIGPLLLLKLYGVPYVIFVMWLDFVTYL
HHHGHEK---KLPWYRGK------------------------------------------
-------------------------------EWSYLRGGLTTVDRDYGWFNKIHHDIGTH
VIHHLFPQ-----IPHYHLEEATRAAKPIMGMYYREPKKS-GPVPFHLLQNLVRSINEDH
FVSDSGEIVYYQKDSPLY------------------------------------------
------------------------------------------------------------
------------------------------------------------------------
--------------------------------
>Vitis_vinifera_01522
------------------------------------------------------------
------------------------------------------------------------
---------------MAG------------------------------------------
------------------------------------------DKENSFSGERAGSKATD-
-------------------------GVGGRDG-----FDPSAPPPFRIADIRAAIPKHCW
VKDPWKSMSYV----LRDVVVVFGL-AVAAIYSD---SWLVWPLYWAAQGTMFWALFVLG
HD----------------------------C---GH-GSFSDN-----------------
-----------------------------------------------PKLNSIVGHLLHS
WILV---PY-----------------------HGW-------------------------
------------------------------------------------------------
-------------------------------RIS--------------------HRTHHQ
NHGHVENDESWVP-----------------------------LPEKMYKNLDNSTRIFRF
TVPFPIFAYPMYL-----------------------------------------------
----------------------------------------------WHRSPGKKGSHFNP
NSDLFPTSERKAVLTSTLCWCMMVALLVCVSFVVGLPQVLKLYGVPYLVFVMWLDFVTYL
HHHGYEQ---KLPWYRGK------------------------------------------
-------------------------------EWSYLRGGLTTVDRDYGWFNNIHHDIGTH
VIHHLFPQ-----IPHYHLIEATKAARPVLGKYYREPKKS-GPIPIHLLKNLTRSIKQDH
YVSDTGDVVYYQTDPHLYQF----FHDKSK------------------------------
------------------------------------------------------------
------------------------------------------------------------
--------------------------------
>Camellia_sinensis_16608
------------------------------------------------------------
------------------------------------------------------------
------------------------------------------------------------
-------------------------------------------KEGGLSVVSSSSKASSK
VMEGNAMIGV---------------DKVRNED----KFDPGAPPPFRIAEIRAAIPSHCW
VKNPWRSISYV----IRDVIVIFGL-AALANFFD---SWVVWPFYWAAQGTMFWALFVLG
HD----------------------------C---GH-GSFSDN-----------------
-----------------------------------------------PLLNSVVGHLLHS
SILV---PY-----------------------HGW-------------------------
------------------------------------------------------------
-------------------------------RIS--------------------HRTHHQ
NHGHVENDESWVP-----------------------------LPEKIYKTLDESTKILRF
KVPFPMFAYPIYL-----------------------------------------------
----------------------------------------------WTRSPGKTGSHFNP
YSELFLPGERKHVITSTVCWTLMVSLLFYLSTVFGSVQMLKLYGVPYMIFVMWLDTVTYL
HHHGYEQ---KLPWYRGK------------------------------------------
-------------------------------EWSYLRGGLTTIDRDYGWINNIHHDIGTH
VVHHLFPQ-----IPHYHLIEATKAAKPVLGKYYREPKKS-GPIPFHLVSYLVRSIKQDH
YVSDTGEVVYYQTDPKLYGL----SSSKMD------------------------------
------------------------------------------------------------
------------------------------------------------------------
--------------------------------
>Pos.gene47657.mRNA-1  [mRNA] [translate_table: standard]
------------------------------------------------------------
------------------------------------------------------------
---------------MKM------------------------------------------
------------------------------------------NQDFSANN----------
------------------------------------VFDPSAPPPFRIAEVRAAIPMHCW
VKNPWWSLSYV----VRDIIVVLGL-IASAIYFN---SWIFWPFYWVAQGTMFWALFVLG
HD----------------------------C---GH-GSFSDI-----------------
-----------------------------------------------PKLNSVIGHLLHS
SILV---PY-----------------------NGW-------------------------
------------------------------------------------------------
-------------------------------RIS--------------------HRTHHQ
NHGHVEKDESWVP-----------------------------LPEKVYKELDIGTRFMRF
TVPLPMFAYPFYL-----------------------------------------------
----------------------------------------------WWRSPGKTGSHFNP
NSDLFLPTERKDVITSTVCWTVMVVLLAYLSFVVGPVPMLMLYGVPYMICIMWLDFVTYL
HHHGHEQ---KVPWYRGK------------------------------------------
-------------------------------EWNYLRGGLTTIDRDYGMFNDIHHDIGTH
VIHHLFPQ-----IPHYHLVEATNAAKPVLGKYYREPKKS-GPLPFHLIGYLVRSMIQDH
YVNDTGDVVFYQTDKQLYRF----PKRKSD------------------------------
------------------------------------------------------------
------------------------------------------------------------
--------------------------------
>Pos.gene58261.mRNA-1  [mRNA] [translate_table: standard]
MEDEWWLRQANHGQKAAGEWRIPRNSSQKIFSATVAGRNLEDSSRATGGEWAPTGDRSSK
LEPPPLQWWRRCRQKLPELAGNRLVSGPSRTGRPTMARKQPENGGFQEILPRKFSQQQLL
AVTWRTPPEQLAASGHQPATDPRSLSLHLFNGGGGVDKSYRSSPKIAWFQALLVLVAEEE
KQLSRGAKLDPFLGELSSTPVEQMGEDKGWCGRGEWCIYNHPIRCGAIQVKNRVEAYINM
VGLKMNPVRD---------------LSENGSG----VFEPSAPPPFRIADVRAAIPKHCW
VKNSWRSLSYV----LRDVIIVFVL-AAVAIYFN---SWLVWPVYWASQGTMFWALFVLG
HD----------------------------C---GH-GSFSDL-----------------
-----------------------------------------------PWFNSFVGHLLHS
FILV---PY-----------------------HGW-------------------------
------------------------------------------------------------
-------------------------------RIS--------------------HRTHHQ
NHGHVEKDESWVPVGILWFNSKLCFTISSMWLVFTLCFFFFQLPEKVYKELDVSTRFLRF
TVPLPLLAYPFYL-----------------------------------------------
----------------------------------------------WWRSPGKSGSHFNP
NSDLFTSAERGYVITSTSCWTVMVALLAYFSLVVGTIPMLKIYGVPYLIFVMWLDFVTYL
HHHGHEN---KVPWYRGE------------------------------------------
-------------------------------EWNYLRGGLTTIDRDYGLINDIHHDIGTH
VIHHLFPQ-----IPHYHLVQATKAAKPVLGKYYREPKKS-GPLPFHLIGYLVKSMKHDH
YVSDIGDVVFYQTDPRLYRF------L---------------------------------
------------------------------------------------------------
------------------------------------------------------------
--------------------------------
>Pos.gene61376.mRNA-1  [mRNA] [translate_table: standard]
------------------------------------------------------------
------------------------------------------------------------
---------------MG-------------------------------------------
------------------------------------------------------------
------------------------------------EFDPSAPPPFRIAEVRAAIPKHCW
VKNPWRSLSYV----LRDVIVVFGL-AAIAIYFN---SWVVWPFYWVAQGTVFWALFVLG
HD----------------------------C---GH-GSFSDL-----------------
-----------------------------------------------PWLNSVVGHLLHS
SILV---PY-----------------------HGW-------------------------
------------------------------------------------------------
-------------------------------RIS--------------------HRTHHQ
NHGHVENDESWVP-----------------------------MPEKVYKELDFSTRFFRF
TVPLPLLAYPFYL-----------------------------------------------
----------------------------------------------WWRSPGKTGSHYNP
NSDLFTPAERKDVITSTSCWTVMVALLAYLNYVVGPVPVLRIYGVPYMIFVMWLDFVTYL
HHHGHES---KVPWYRGE------------------------------------------
-------------------------------EWSYLRGGLTTIDRDYGLFNDIHHDIGTH
VIHHLFPQ-----IPHYHLIEATKAAKPVLGKYYREPKKS-GLFPFHLIGYLVKSMKHDH
YVSDTGDVVFYQTDPHLYRF----SHDKAD------------------------------
------------------------------------------------------------
------------------------------------------------------------
--------------------------------
>Pos.gene25040.mRNA-1  [mRNA] [translate_table: standard]
------------------------------------------------------------
------------------------------------------------------------
-----------------MEMT---------------------------------------
------------------------------------------------------------
-------------------------SDFSDNG----KFDPSAPPPFRIADVRAAIPKHCW
VKDPWRSLSYV----LRDVIVVFGL-AAIAIYFN---SWLVWPFYWAAQGTMFWALFVLG
HD----------------------------C---GH-GSFSDL-----------------
-----------------------------------------------PWLNSLVGHLLHS
SILV---PY-----------------------HGW-------------------------
------------------------------------------------------------
-------------------------------RIS--------------------HRTHHQ
NHGNVEKDESWVP-----------------------------IPEKVYKELDITTRFMRF
TVPFPLLAYPFYL-----------------------------------------------
----------------------------------------------WWRSPGKTGSHYDP
NSDLFTPAEKMDVIISTSCWTVMVALLAYLNIVVGPVPMLKIYGVPYMIFVMWLDFVTYL
HHHGYDS---EVPWYRGE------------------------------------------
-------------------------------EWNYLRGGLTTIDRDYGLFNDIHHDIGTH
VVHHLFPQ-----IPHYHLIEATKAAKPVLGKYYREPKKS-GPFPFHLIGYLVRSMKQDH
YVSDTGNVVFYQTDPQLYRF----FRGKAD------------------------------
------------------------------------------------------------
------------------------------------------------------------
--------------------------------
>Camellia_sinensis_09058
------------------------------------------------------------
------------------------------------------------------------
---------------MHI------------------------------------------
------------------------------------------DKDGLIKTVTASLKVATY
LNGKEGEGKDINGF-----------DKFGDED----DFDPSAPPPFRIAEIRAAIPKHCW
VKDPLRSLSYV----VRDLLVVFGL-VAVALHFN---SWIIWPFYWAAQGTMFWALFVLG
HD----------------------------C---GH-GSFSDS-----------------
-----------------------------------------------PLLNSVVGHVLHS
SILV---PY-----------------------HGW-------------------------
------------------------------------------------------------
-------------------------------RIS--------------------HRTHHQ
NHGHVENDESWVP-----------------------------LPERIYKTLGNSTKLLRF
KVPFPMFAYPFYL-----------------------------------------------
----------------------------------------------WSRSPGKKGSHFNP
YSELFLPSDRRHVLTSTVSWTLMVALLVYLAVVIGLVPVLKLYGVPYLVFVMWLDFVTYL
HHHGHEQ---KLPWYRGE------------------------------------------
-------------------------------EWSYLRGGLTTIDRDYGMFNNIHHDIGTH
VIHHLFPQ-----IPHYHLVEATESAKHVLGKYYREPKKS-GPIPFHLLNYLVRSINQDH
YVSDTGDVVFYQTDAELCGL----SRSKKE------------------------------
------------------------------------------------------------
------------------------------------------------------------
--------------------------------
>Helianthus_annuus_14255
------------------------------------------------------------
------------------------------------------------------------
---------------MAI------------------------------------------
------------------------------------------PSANGRKIQEDEGVAIV-
-------------------------NGGEEDD---MGFDPSAPPPFRVAEIRAAIPKHCW
VKNSWRSLAYV----LRDILVISSL-VALAVYLK-NFTWVFWPLYWVAQGTMFWALFVLG
HD----------------------------C---GH-GSFSNS-----------------
-----------------------------------------------STLNNIVGHFLHS
SILV---PY-----------------------HGW-------------------------
------------------------------------------------------------
-------------------------------RIS--------------------HRTHHQ
NHGHVENDESWVP-----------------------------IPEKTYKGLDAKTKFFRF
KIPFPMFAYPLYL-----------------------------------------------
----------------------------------------------MKRSPGKSGSHFNP
YSELFSPDERHYIVTSTICWGVMVVLLVYLANLVGPLLLFNLYGVPYFIFIAWLDIVTYL
HHHGYEQ---KLPWYRGK------------------------------------------
-------------------------------EWNYLRGGLTTVDRDYGLLNNIHHDIGTH
VIHHLFPQ-----IPHYHLIEATKAAKPVLGKYYREPKKS-GLIPVHLINNLTRSIRQDH
FVSDVGDIVYYQTDDDMIGK----KRQ---------------------------------
------------------------------------------------------------
------------------------------------------------------------
--------------------------------
>Helianthus_annuus_07810
------------------------------------------------------------
------------------------------------------------------------
------------------------------------------------------------
------------------------------------------------MAVSSSPSSKK-
----------------------------QETI----HFDPSAPPPFKVADIRAAIPAHCW
VKNPWRSLGYV----LRDILVISSL-VAIAVLFK-NCSWV-WPVYWVAQGTMFWAIFVLG
HD----------------------------C---GH-GSFSDI-----------------
-----------------------------------------------PNLNSIVGHILHS
AILV---PY-----------------------HGW-------------------------
------------------------------------------------------------
-------------------------------RIS--------------------HRTHHQ
NHGHVENDESWVP-----------------------------LTEKTYTKLDAPTKLLRF
KVPLPLFAYPLYL-----------------------------------------------
----------------------------------------------WKRSPGKSGSHFNP
YSDMFAPNERGYIVTSTLCWTLMVAILVYLSTVIGPTLLFKLYIVPYLIFVMWLDFVTYL
HHHGHEQ---KLPWYRGK------------------------------------------
-------------------------------EWSYLRGGLTTVDRDYGIFNNIHHDIGTH
VVHHLFPQ-----IPHYHLIEATNAAKPVLGNYYREPKKS-GPIPIHLIDNLVRSIKQDH
YVSDSGDIVYYQTDYRMMGK----KIE---------------------------------
------------------------------------------------------------
------------------------------------------------------------
--------------------------------
>Helianthus_annuus_04827
------------------------------------------------------------
------------------------------------------------------------
------------------------------------------------------------
------------------------------------------------------------
------------------------------ME----QFDPSAPPPFKIADIRAAIPAHCW
VKNPWRSLSYV----LRDILVISSL-VAIAVCFH-SSSWV-WPVYWAAQGTMFWAIFVLG
HD----------------------------C---GH-GSFSDS-----------------
-----------------------------------------------TNLNSIVGHILHS
LILV---PY-----------------------HGW-------------------------
------------------------------------------------------------
-------------------------------RIS--------------------HRTHHQ
NHGHVENDESWVP-----------------------------LTEKNYKTLDAPTKLLRF
KVPFPLFAYPLYL-----------------------------------------------
----------------------------------------------WTRSPGKSGSHFNP
YSELFAPNERRYIATSTLCWTLMVANLIYLSTIIGPGLLFKLYGVPYFVFVMWLDFVTYL
HHHGHED---KLPWYRGK------------------------------------------
-------------------------------EWSYLRGGLTTVDRDYGMFNNIHHDIGTH
VIHHLFPQ-----IPHYHLIEATMAAKQVLGKYYREPKRS-GPIPVHLIDNLVKSIKQDH
YVSDVGDVVYYQTDYQMIGK----KVE---------------------------------
------------------------------------------------------------
------------------------------------------------------------
--------------------------------
>Helianthus_annuus_39217
------------------------------------------------------------
------------------------------------------------------------
------MDTDYRNVSTDTWVKSFEFFICQKDETLNELEARFKILTDNIRRKGIKMSNDEY
LSKLTTALPAKWDEFMVELKQKDYFPELFPYQFFNEVRGEFYKEVKKRRDFLSEMEKNLH
RLELDVLIEVDRRISTHHFFVELRKPNKKIME----QFEPSAPPPFKIADIRAAIPAHCW
VKNPWRSLSYV----LRDILVICSL-VAIAVFFH-NSSW-VWPVYWAAQGTMFWAIFVLG
HD----------------------------C---GH-GSFSDS-----------------
-----------------------------------------------TNLNSIVGHILHS
LILV---PY-----------------------HGW-------------------------
------------------------------------------------------------
-------------------------------RIS--------------------HRTHHQ
NHGHVENDESWVP-----------------------------LTEKNYKTLDAPTKLLRF
KVPFPLFAYPLYL-----------------------------------------------
----------------------------------------------WTRSPGKTGSHFNP
YSELFAPNERRYIATSTLCWTLMVANLIYLSTIIGPSLLFKLYGVPYFVFIMWLDFVTYL
HHHGHED---KLPWYRGK------------------------------------------
-------------------------------EWSYLRGGLTTVDRDYGMFNNIHHDIGTH
VIHHLFPQ-----IPHYHLIEATMAAKPVLGKYYREPKRS-GPIPLHLIDNLVKSIKQDH
YVSDVGDVVYYQTDYQMIGK----KVE---------------------------------
------------------------------------------------------------
------------------------------------------------------------
--------------------------------
>Ppat_Pp3c14_25550V3.1  [mRNA]  locus=Chr14:16371027:16373534:- [translate_table: standard]
------------------------------------------------------------
------------------------------------------------------------
--------------MAASLVSRKSVCAGVASPFVVTKGVASSRTCNAVL-----------
LRPASFIKLAQVRGLGLLGGLDPLSNVETKK-----------RSSVVLNVATPLTLVPEP
ETP----------------------EIAEESG----EFDPARKPPFTLSDIRAAIPKHCW
EKNTWKSLSYV----MRDVAIVFGL-AAGAAAVN---SWFVWPLYWLAQGTMFWALFVLG
HD----------------------------C---GH-GSFSNN-----------------
-----------------------------------------------KTLNSLIGHLTHS
SILV---PY-----------------------HGW-------------------------
------------------------------------------------------------
-------------------------------RIS--------------------HRTHHQ
NHGHVENDESWHP-----------------------------LTKSQFDKMDLLAKVGRL
KFPWAMFAYPFYL-----------------------------------------------
----------------------------------------------WARSPGKTGSHYDP
KSDLFVPSEAKDVITSTTCWAAMLAGLVALSFAVGPMWILKLYVVPYWVNVVWLDAVTYL
HHHGYEK---KVPWYRGE------------------------------------------
-------------------------------EWNYMRGGLSTIDRDYGIFNNIHHDIGTH
VVHHLFPQ-----IPHYHLIEATEAVKPLLGEYYRNPMKS-GPIPLHLLDPLLQSFKEDH
FVADTGNIVYYETDPNF-------------------------------------------
------------------------------------------------------------
------------------------------------------------------------
--------------------------------
>Ppat_Pp3c17_15490V3.2  [mRNA]  locus=Chr17:10606503:10608831:+ [translate_table: standard]
------------------------------------------------------------
------------------------------------------------------------
---------------MAASLLSRKTMCVGTEACVVAKRIVGARTCNAVSLGSSFNVTTKV
RRLGLGGLEPARRLPER-------------------------RGGVVRNVAAPPTLVPEP
ETP----------------------EVAEEEQ----EFNPARKPPFTLSDIRAAIPKHCW
EKNTWKSMSYV----ARDVAIVFAL-AAGAAALN---SWFVWPLYWLAQGTMFWALFVLG
HD----------------------------C---GH-GSFSNN-----------------
-----------------------------------------------KVLNSLIGHLTHS
SILV---PY-----------------------HGW-------------------------
------------------------------------------------------------
-------------------------------RIS--------------------HRTHHQ
NHGHVENDESWHP-----------------------------LTKSQYDNMDFWAKVGRL
KFPWAMFAYPFYL-----------------------------------------------
----------------------------------------------WTRSPGKNGSHYNP
KSDLFVPSEAKDVITSTTCWTAMLAGLVALSFAVGPMWVLKLYVVPYWVNVVWLDAVTYL
HHHGYDK---KVPWYRGT------------------------------------------
-------------------------------EWNYMRGGLCTIDRDYGIFNNIHHDIGTH
VVHHLFPQ-----IPHYHLIEATEAVKPVLGEYYREPKKS-GPLPLHLMEPLLKSLKEDH
YVADTGDIVHYQTDPNF-------------------------------------------
------------------------------------------------------------
------------------------------------------------------------
--------------------------------
>Ppat_Pp3c17_17840V3.2  [mRNA]  locus=Chr17:12080640:12082928:+ [translate_table: standard]
------------------------------------------------------------
------------------------------------------------------------
---------------MAASLLSRTSVCVGTEARVVAKRFVAARTCNAVS-----------
-LGSSFNEVTKVKGLGLDGLSLARRVERR-------------RSGVVLNVAAPLTLVPEP
ETP----------------------EVAEEVQ----EFDASRKPPFTLSDIRAAIPKHCW
EKNTWKSLSYV----LRDVAIVFGL-AAGAAAVN---SWFVWPLYWLAQGTMFWALFVLG
HD----------------------------C---GH-GSFSNN-----------------
-----------------------------------------------KTLNSLIGHLTHS
SILV---PY-----------------------HGW-------------------------
------------------------------------------------------------
-------------------------------RIS--------------------HRTHHQ
NHGHVENDESWHP-----------------------------LTKSQYDGMDFWAKVGRL
KFPWAMFAYPFYL-----------------------------------------------
----------------------------------------------WTRSPGKSGSHYDP
KSDLFVPSEAKDVITSTTCWTAMLAGLVALSFAVGPMWVFKLYVVPYWVNVVWLDAVTYL
HHHGYDK---KVPWYRGT------------------------------------------
-------------------------------EWNYMRGGLSTIDRDYGIFNNIHHDIGTH
VVHHLFPQ-----IPHYHLIEATEAVKPVLGDYYRDPKKS-GPIPTHLLDPLMTSLKEDH
YVADTGDIVHYQTDPTF-------------------------------------------
------------------------------------------------------------
------------------------------------------------------------
--------------------------------
>Smoe_103593  [mRNA]  locus=scaffold_28:91306:94971:+ [translate_table: standard]
------------------------------------------------------------
------------------------------------------------------------
------------------------------------------------------------
------------------------------------------------MVAVPLRTVTA-
-PQSD--------------------VVGDFSK----EFDPAAPPPFSLGDIRAAIPKHCW
EKNVWRSISYV----VRDIAVVLGL-AAGAAYLN---NWLVWPLYWAAQGTMFWALFVLG
HD----------------------------C---GH-GSFSNN-----------------
-----------------------------------------------KKLNHVFGHILHS
SILV---PY-----------------------HGW-------------------------
------------------------------------------------------------
-------------------------------RIS--------------------HRTHHQ
NHGHVENDESWHP-----------------------------MTEKLYKDADIFTRFGRF
QLPWVMFAYPLYL-----------------------------------------------
----------------------------------------------ATRSPGKTGSHFHP
DSSLFVPSERNDVITSTVCWSAMLALLAAMTAAVGPVWMFKLYVVPYLINIVWLDAVTYM
HHHGHEV---KVPWYRGK------------------------------------------
-------------------------------EWNYIRGGLSTIDRDYGLFNNIHHDIGTH
VVHHLFPQ-----IPHYHLIEATKAIKPILGKYYRDPETS-GPVPIHLFKVLSKSLKEDQ
FVADDGDVVFYQSDPGLK------------------------------------------
------------------------------------------------------------
------------------------------------------------------------
--------------------------------
>Mb_08_t21520.1  [mRNA]  locus=Bchr08:35518881:35521249:-
------------------------------------------------------------
------------------------------------------------------------
---------------MASWVLSSERCVFRPLP--AAFSR--PKSGLRS------------
--PASLKPLRSDCSRGGGLDLCRPVWLGD-------------RREWRLGVSAPA-MMAPF
ADDMKDREGKGERVAS---------GCDGEEE----VFDPAMPPPFGLAEIRAAIPKHCW
QKDPWRSMSYV----VRDIVAVFGL-AAAAAFLD---NWIAWPLYWVAQGTMFWALFVLG
HD----------------------------C---GH-GSFSNN-----------------
-----------------------------------------------SKLNSVVGHLLHS
SILV---PY-----------------------HGW-------------------------
------------------------------------------------------------
-------------------------------QCSYDVSGAEAILLCTAGGLVTGHTTRTM
DTPRMTNHGT-RF-----------------------------LSEKLYKSLDSLTQKLRF
TMPYPLFAFPLYL-----------------------------------------------
----------------------------------------------WARSPGKTGTHFHP
SSDLFLPNEKKDVITSTTCWIAMVGVLAGLSCLMGPLQVLKLYGIPYLIFVMWLDLVTYL
HHHGHNE---KLPWYRGK------------------------------------------
-------------------------------EWSYLRGGLTTVDRDYGWINYIHHDIGTH
VIHHLFPQ-----IPHYHLVEATEAAKPVLGKYYREPVKS-GPLPLHLFGVLAKSLAHNH
YVSDTGDVVYYQSDDRLSDA----PKTKSH------------------------------
------------------------------------------------------------
------------------------------------------------------------
--------------------------------
>Zosma121g00290.1  [mRNA]  locus=scaffold_121:169270:171425:- [translate_table: standard]
------------------------------------------------------------
------------------------------------------------------------
---------------MATWAI-SN-ITLRPHHIPNPRFPTYPLPHFHRN---------TS
HLRPAGKFHPSL------------------------------PERAPFMVQRVSKSVNPL
ITTKDQEEG----------------EEITKEE----DFDPRKPPPFKLSDIRAAIPKHCW
VKNPWKSMSYV----VRDISVAIAL-AATASFFN---SWMVWPLYWVAQGTIFWAFFVLG
HD----------------------------C---GH-GSFSND-----------------
-----------------------------------------------PKLNSVVGHFLHS
VILV---PY-----------------------HGW-------------------------
------------------------------------------------------------
-------------------------------RIS--------------------HRTHHQ
NHGHIENDESWHP-----------------------------LSETLLKNSDFLTKVFRY
KLPFPLLAYPGYL-----------------------------------------------
----------------------------------------------WVRSPGKNGNHYHP
DSDLFVPNEKKDVLTSTACWTAMVALLVGMSLKIGFVRMLNLYFIPYFVFVMWLDVVTYL
HHHDHDE---KLPWYRGK------------------------------------------
-------------------------------EWSYLRGGLTTHDRDYGWINNIHHDIGTH
VIHHLFPQ-----IPHYNLIEATEAAQPILGKYYREPKKS-KPLPFHLFGILSRSLKLDH
FVSDTGDIVYYQTDPDLSGD----LEKKKAY-----------------------------
------------------------------------------------------------
------------------------------------------------------------
--------------------------------
>Zm00001d044605_P001
------------------------------------------------------------
------------------------------------------------------------
------------------------------------------------------------
------------------------------------------MQMTADQESAAK------
-ATEDDTMSGRRRVD----------DDHDHDV----VFDAGKPPPFRIGDVRAAVPEHCW
RKNPWRSLWYV----ARDVAVVAAL-GAAAAGMD---SWAVWPLYWAAQGTMFWALFVLG
HD----------------------------C---GH-GSFSDS-----------------
-----------------------------------------------ATLNSVVGHLLHS
FILV---PY-----------------------HGW-------------------------
------------------------------------------------------------
-------------------------------RIS--------------------HRTHHQ
NHGHIHRDESWHP-----------------------------ITEKLYRQLEPRTKKLRF
TVPFPLLAFPVYL-----------------------------------------------
----------------------------------------------LYRSPGKSGSHFLP
SSDLFSPKEKSDVMVSTTCWCIMLASLLAMACAFGPLQVLKMYGIPYLVFVMWLDLVTYL
HHHGHHQ--LPLPWYRGQ------------------------------------------
-------------------------------EWSYLRGGLTTVDRDYGWINNVHHDIGTH
VIHHLFPQ-----IPHYHLVEATKAAKPVLGRYYREPHKS-GPLPLHLLVVLLRSLRVDH
FVSDHGDVVYYQTDHDLNTSSAHRWANQNHHKQK--------------------------
------------------------------------------------------------
------------------------------------------------------------
--------------------------------
>LOC_Os11g01340.4
------------------------------------------------------------
------------------------------------------------------------
---------------MAASATQ--------------------------------------
------------------------------------------EADCKASEDARL------
------------------------------------FFDAAKPPPFRIGDVRAAIPAHCW
RKTPLRSLSYV----ARDLLIVAALFAAAASSIDLAWAW-AWPLYWAAQGTMFWALFVLG
HDWYFYSFIHRFHFFFSYMHQSIEISMKKACKHSGH-GSFSDS-----------------
-----------------------------------------------AMLNNVVGHLLHS
FILV---PY-----------------------HGW-------------------------
------------------------------------------------------------
-------------------------------RIS--------------------HRTHHQ
NHGHIERDESWHP-----------------------------ITEKLYWQLETRTKKLRF
TLPFTLLAFP--------------------------------------------------
----------------------------------------------WYRSPGKTGSHFLP
SSDLFSPKEKSDVIVSTTCWCIMISLLVALACVFGPVPVLMLYGVPYLVFVMWLDLVTYL
HHHGHND----LPWYRGE------------------------------------------
-------------------------------EWSYLRGGLTTVDRDYGWINNIHHDIGTH
VIHHLFPQ-----IPHYHLVEATKAARPVLGRYYREPEKS-GPLPLHLFGVLLRSLRVDH
FVSDVGDVVYYQTDHSLNGT---DWAEDAKHK----------------------------
------------------------------------------------------------
------------------------------------------------------------
--------------------------------
>LOC_Os12g01370.1
------------------------------------------------------------
------------------------------------------------------------
---------------MAASATQ--------------------------------------
------------------------------------------EADCKASEDARL------
------------------------------------FFDAAKPPPFRIGDVRAAIPAHCW
RKTPLRSLSYV----ARDLLIVAALFAAAATRIDVSVAWAAWPLYWAAQGTMFWALFVLG
HD----------------------------C---GH-GSFSDS-----------------
-----------------------------------------------AMLNNVVGHLLHS
FILV---PY-----------------------HGW-------------------------
------------------------------------------------------------
-------------------------------RIS--------------------HRTHHQ
NHGHIEKDESWHP-----------------------------ITEKLYRKLETRTKKLRF
TLPFPLLAFPVYL-----------------------------------------------
----------------------------------------------WYRSPGKTGSHFLP
SSDLFSPKEKSDVIVSTTCWCIMISLLVALACVFGSVPVLMLYGVPYLVFVMWLDLVTYL
HHHGHND----LPWYRGE------------------------------------------
-------------------------------EWSYLRGGLTTVDRDYGWINNIHHDIGTH
VIHHLFPQ-----IPHYHLVEATKAARPVLGRYYREPEKS-GPLPLHLFGVLLRSLRVDH
FVSDVGDVVYYQTDHSLNGT---DWAEDAKHK----------------------------
------------------------------------------------------------
------------------------------------------------------------
--------------------------------
>Amborella_trichopoda_05008
------------------------------------------------------------
------------------------------------------------------------
-----------------------------MVPSTLVAPSISPKISDFED----------S
TTIYEKKNMTGSGMEGR-------------------------EETQTEDESCPV------
-------------------------DKNSEDD----LFDPSSPPPFTIGDIRAAIPTHCW
VKNPWRSLSYV----LRDLIAIFCL-FAFAVKIE---SWVLWPIYWMVQGTMFWAIFVLG
HD----------------------------C---GH-GSFSEN-----------------
-----------------------------------------------PKLNSIVGHLVHS
FILV---PY-----------------------HGW-------------------------
------------------------------------------------------------
-------------------------------RIS--------------------HRTHHQ
NHGNVDHDESWHP-----------------------------LTEQTYRSIDPNTRKLRF
TLPFPMMAYPVYL-----------------------------------------------
----------------------------------------------LCRSPGRSGSHFHP
GSDLFAPKERKAVITSTLCCSAMAALLAKLAWIMGPTQILKLYFVPYLIFVMWLDFVTYL
HHHGYEK---KLPWYRGK------------------------------------------
-------------------------------EWSYLRGGLTTIDRDYGMINNIHHDIGTH
VIHHMFPQ-----IPHYNLVEATKAAKPVLGKYYREPEKCKMMLPLHLLKVLERSMNEDH
YVSDHGDIVYYRTDPALFSS----NSKMSS------------------------------
------------------------------------------------------------
------------------------------------------------------------
--------------------------------
>GSMUA_Achr5T14190_001  [mRNA]  locus=chr5:10194967:10196807:- [translate_table: standard]
------------------------------------------------------------
------------------------------------------------------------
----------------------------------MRLSYSFPRPRISL------------
------------------------------------------VYIWLWSTAVPALKKTVA
PTKKQKVDASN--------------PEESAAE----EVQSGKPPPFRIGDVRAAIPSHCW
VKDPWRSMSYV----LRDAVVVALL-ALAAASLD---SWTFWPLYWFAQGTMFWALFVLG
HD----------------------------C---GH-GSFSNS-----------------
-----------------------------------------------ALLNNVVGHLLHS
IILV---PY-----------------------HGW-------------------------
------------------------------------------------------------
-------------------------------RIS--------------------HRTHHQ
NHGNVDKDESWHP-----------------------------LSEKTYREMDSTSRKMRF
TSPFPLFAFPVYL-----------------------------------------------
----------------------------------------------WRRSPGKEGSHFLP
SSKLFRPGEEQDVVVSTVCWSAMAASLLCLSWAYGPVPVLKLYGVPYLVFVMWLDLVTYL
HHHGHRQ---KLPWYRGK------------------------------------------
-------------------------------EWSYLRGGLTTLDRDYGWINNIHHDIGTH
VIHHLFPQ-----IPHYNLVEATTAAKPVLGKYYREPERS-GPLPFHLLGVLLRSLRVDH
FVSDEGDVVYYQTDHQLHGG----RRQKSK------------------------------
------------------------------------------------------------
------------------------------------------------------------
--------------------------------
>Mb_05_t03980.1  [mRNA]  locus=Bchr05:3137606:3139441:+
------------------------------------------------------------
------------------------------------------------------------
---------------MRLSYF--------------------PRPRISL------------
------------------------------------------LYIWPWFKAVPALKKTVA
PTKKQEVDAFN--------------PEESAAG----EVQSGKPPPFRIGDVRAAIPSHCW
VKDPLRSMSYV----LRDAVVVALL-ALAATSLD---SWTFWPLYWFAQGTMFWALFVLG
HD----------------------------C---GH-GSFSNS-----------------
-----------------------------------------------ALLNNVVGHLLHS
IILV---PY-----------------------HGW-------------------------
------------------------------------------------------------
-------------------------------RIS--------------------HRTHHQ
NHGNVDKDESWHP-----------------------------LSEKTYREMDSTSRKMRF
TLPFPLFAFPVYL-----------------------------------------------
----------------------------------------------WRRSPGKEGSHFLP
SSKLFRPGEQQDVVVSTVCWSAMAASLLCLSWANGPAPVLKLYGVPYLVFVMWLDLVTYL
HHHGHRQ---KLPWYRGK------------------------------------------
-------------------------------EWSYLRGGLTTIDRDYGWINNIHHDIGTH
VIHHLFPQ-----IPHYNLVEATTAAKPVLGKYYREPERS-APLPFHLLGVLLRSLRVDH
FVSDEGDVVYYQTDHQLHGG----RRQKLK------------------------------
------------------------------------------------------------
------------------------------------------------------------
--------------------------------
>GSMUA_Achr5T29350_001  [mRNA]  locus=chr5:29126910:29130696:- [translate_table: standard]
------------------------------------------------------------
------------------------------------------------------------
------------------------------------------------------------
------------------------------------------MVAMAKKEAELV------
-------------------------NGGEPQG----KFESANRPPFKIGDVRAAIPSHCW
VKDKWRSMSYV----LRDVVVIAAL-ALAAGHLN---SWIFWHVYWLAQGTMFWAIFVLG
HD----------------------------C---GH-GSFSDS-----------------
-----------------------------------------------VRLNNVVGHLLHS
AILV---PY-----------------------HGW-------------------------
------------------------------------------------------------
-------------------------------RIS--------------------HRTHHQ
NHGNVDKDESWHP-----------------------------LTEKTYRGMASSSRTLRF
RLPFPLFAFPAYL-----------------------------------------------
----------------------------------------------WWRSPGKEGSHFLP
NSKLFHPEEKQDVMVSTICWSAMVASLLILSWAYGPVAVLKFYGVPHLVFIMWLDLVTYL
HHHGHRE---RLPWYRGK------------------------------------------
-------------------------------EWNYLRGGLTTMDRDYGWINNIHHDIGTH
VVHHLFPQ-----IPHYNLVEATKAAKPVLGKYYREPEKS-GPLPLHLFGALLRSLRVDH
FVSDEGDVVYYQTDPQLSAG----WQQKSH------------------------------
------------------------------------------------------------
------------------------------------------------------------
--------------------------------
>Mb_05_t30990.1  [mRNA]  locus=Bchr05:42158075:42161991:-
------------------------------------------------------------
------------------------------------------------------------
---------------MRLLYS-------------------FPRPRISLRY----------
------------------------------------------IWPWSWAVAAPKKMVAMA
KKEAELA------------------NGGEPQE----KFESASRPPFKIGDVRAAIPSHCW
VKDSWRSMSYV----LRDVVVIAAL-ALAAGHLN---SWIFWHVYWLAQGTMFWAIFVLG
HD----------------------------C---GH-GSFSDS-----------------
-----------------------------------------------VRLNNVVGHLLHS
AILV---PY-----------------------HGW-------------------------
------------------------------------------------------------
-------------------------------RIS--------------------HRTHHQ
NHGNIDKDESWHP-----------------------------LTEKTYRGMASSSRTLRF
RLPFPLFAFPAYL-----------------------------------------------
----------------------------------------------WWRSPGKEGSHFHP
NSKLFRPEEKQDVMVSTICWSAMVASLLIFSWVCGPVAVLKFYGVPYLVFIMWLDLVTYL
HHHGHRE---RLPWYRGK------------------------------------------
-------------------------------EWNYLRGGLTTLDRDYGWINNVHHDIGTH
VVHHLFPQ-----IPHYNLVEATKAAKPVLGKYYREPEKS-GPLPLHLFGVLLRSLRVDH
FVSDEGDVVFYQTDPQLYAG----WQQKSH------------------------------
------------------------------------------------------------
------------------------------------------------------------
--------------------------------
>GSMUA_Achr8T02750_001  [mRNA]  locus=chr8:1921634:1925444:- [translate_table: standard]
------------------------------------------------------------
------------------------------------------------------------
------------------------------------------------------------
----------------------------------------------MVAITRREEEVTA-
---------------------------KSEED----KSDLGRPPPFRIGDVRAAIPSHCW
VKDPWRSMSYV----LRDVVVIAAL-AVAAGYLD---SWIVWLIYWLAQGTMFWAVFVLG
HD----------------------------C---GH-GSFSDN-----------------
-----------------------------------------------VWLNNAVGHLLHS
SILV---PY-----------------------HGW-------------------------
------------------------------------------------------------
-------------------------------RIS--------------------HRTHHQ
NHGNVEKDESWLP-----------------------------LTEKTYKQMNPTGRKMRF
TLPYHLFAFPVYL-----------------------------------------------
----------------------------------------------LWRSPGKEGSHFLP
SSSLFHPNEEHDVIVSTVCWSSMMALLLCLSWVYGPVPVLKLYGVPYAIFIMWLDLVTYL
HHHGHSE---KLPWYRGK------------------------------------------
-------------------------------EWSYLRGGLTTLDRDYGWINSIHHDIGTH
VVHHLFPQ-----IPHYNLVEATQAAKPVLGKYYREPEKS-GPLPLHLFGILLRSLRVDH
FVSDEGDVVYYQSDPQLYGD----WQHKSK------------------------------
------------------------------------------------------------
------------------------------------------------------------
--------------------------------
>Mb_08_t02450.1  [mRNA]  locus=Bchr08:2146694:2150930:-
------------------------------------------------------------
------------------------------------------------------------
---------------MRLLYSSSPFSGISPLC----------------------------
------------------------------------------IWPWSWTAAAAPAPKKMV
AITRREEEV----------------TAKSEED----KSDLGRPPSFRIGDVRAAIPSHCW
VKDPWRSMSYV----LRDVVVIAAL-AVAAGYLD---SWIVWPIYWLAQGTMFWAVFVLG
HD----------------------------C---GH-GSFSDN-----------------
-----------------------------------------------VWLNNAVGHLLHS
SILV---PY-----------------------HGW-------------------------
------------------------------------------------------------
-------------------------------RIS--------------------HRTHHQ
NHGNVEKDESWLP-----------------------------LTEKTYKQMNPTGRKMRF
TLPYHLFAFPVYL-----------------------------------------------
----------------------------------------------LWRSPGKEGSHFLP
SSSLFHPNEEHDVIVSTVCWSSMMALLLCLSWVYGPVPVLKLYGVPYAIFIMWLDLVTYL
HHHGHSE---KLPWYRGK------------------------------------------
-------------------------------EWSYLRGGLTTLDRDYGWINSIHHDIGTH
VVHHLFPQ-----IPHYNLVEATQAAKPVLGKYYREPEKS-GPLPLHLFGILLRSLRVDH
FVSDEGDVVYYQSDPQLYGD----WQHKSKVEIAVRFLYGGPHLDSQWDDAGRRGSRARH
ARRHVVPTCKRYAYPQRSS-----------------------------------------
------------------------------------------------------------
--------------------------------
>GSMUA_Achr10T03080_001  [mRNA]  locus=chr10:10308374:10311299:- [translate_table: standard]
------------------------------------------------------------
------------------------------------------------------------
---------------MT-------------------------------------------
------------------------------------------KRDDGE------------
-------------------------VVNGEDG----KFEAGRPPPFRIGDIRVAIPSHCW
VKNPWRSMSYV----LRDAVVIAAL-AAAAGYFD---SWIIWPIYWLAQGTMFWAVFVLG
HD----------------------------C---GH-GSFSNS-----------------
-----------------------------------------------VWLNNMVGHFLHS
SILV---PY-----------------------HGW-------------------------
------------------------------------------------------------
-------------------------------RIS--------------------HRTHHQ
NHGNVDKDESWHP-----------------------------LPEKTYRGMKPNGRKMRF
SLPYPLFAFPAYL-----------------------------------------------
----------------------------------------------LWRSPGKEGSHFLP
SSSLFHPNEQGDIIVSTLCWSAMVTLLLGLSWVYGPIPVLKLYGLPSLVFVMWLDLVTYL
HHHGYHE---KLPWYRGK------------------------------------------
-------------------------------EWSYLRGGLTTIDRDYGWINNIHHDIGTH
VIHHLFPQ-----IPHYNLVEATKAAKPVLGKYYREPEKS-GPLPLHLFGVLLRSLRVDH
FVSDEGEVVYYQTDPQQYGD----WQQKFK------------------------------
------------------------------------------------------------
------------------------------------------------------------
--------------------------------
>Mb_10_t25160.1  [mRNA]  locus=Bchr10:22211131:22214306:+
------------------------------------------------------------
------------------------------------------------------------
---------------MVAMT----------------------------------------
------------------------------------------KRDDGE------------
-------------------------VVNGEEG----KFEAGRSPPFRIGDIRAAIPSHCW
VKNPWRSMSYV----LRDAVVIAAL-AAAAGYLD---SWVIWPIYWLAQGTMFWAVFVLG
HD----------------------------C---GH-GSFSNS-----------------
-----------------------------------------------VWLNNVVGHLLHS
SILV---PY-----------------------HGW-------------------------
------------------------------------------------------------
-------------------------------RIS--------------------HRTHHQ
NHGNVDKDESWHP-----------------------------LPEKTYRGMKPNGRKMRF
SLPYPLFAFPAYL-----------------------------------------------
----------------------------------------------LWRSPGKEGSHFLP
SSSLFHPNEQGDIIVSTLCWSAMVTLLLGLSWVYGPIPVLKLYGLPSLVFVMWLDLVTYL
HHHGYHE---KLPWYRGK------------------------------------------
-------------------------------EWSYLRGGLTTIDRDYGWINNIHHDIGTH
VIHHLFPQ-----IPHYNLVEATKAAKPVLGKYYREPEKS-GPLPLHLFGVLLRSLRVDH
FVSDEGEVVYYQTDPLLCND----WQQKSK------------------------------
------------------------------------------------------------
------------------------------------------------------------
--------------------------------
>Elaeis_guineensis_14913
------------------------------------------------------------
------------------------------------------------------------
---------------MAQQMV-RLWSCLSL-----------PKASLFY------------
------------------------------------------GWGWGWGLAKAE-KVAA-
--------------------------RKEEEE----NFDPANPPPFRLGEIRAAIPTHCW
VKDPWRSMSYV----ARDGVAVVGL-VAMAMLLD---SWVVWPFYWLAQGTMFWAIFVLG
HD----------------------------C---GH-GSFSDS-----------------
-----------------------------------------------ARLNSIVGHFLHT
GILV---PY-----------------------HGW-------------------------
------------------------------------------------------------
-------------------------------RIS--------------------HRKHHQ
NHGHVDRDESWHP-----------------------------LSEKTYRDLGSLSRKLRF
SKPFPLFAFPLYL-----------------------------------------------
----------------------------------------------WSRSPGKQGSHFHP
GSDLFHPNERSDVITSTICWLAMVAMLLSLSWVIGPVPMLKLYGAPYIVFIMWLAFVTYL
HHHGHAK---KIPWYRGK------------------------------------------
-------------------------------EWSYLRGALTTLDRDYGWINNIHHDIGTH
VIHHLFPQ-----IPHYNLVEATEAARPVLGKYYREPQKS-GPFPFHLFGILARSLRIDH
FVSDVGDVICYQTDPQLHGG----WQDKSE------------------------------
------------------------------------------------------------
------------------------------------------------------------
--------------------------------
>Ginkgo_biloba_06289
------------------------------------------------------------
------------------------------------------------------------
---------------MAASVI-LN-CGLCTRSEGPSHKNTLKHKPLVCK--------ATV
LSPSNVVAFRSAPSRGPFLHKSTLTHRGAFLNGPR-------PSVGIVNVAAPH-RTTL-
-VSENEDNGE---------------EKKRKKQ----DFDPSASPPFTLADVRAAIPKHCW
VKSAWKSLSYV----ARDVAVVFGL-AAAAAYFN---NWALWPLYWIAQGTMFWALFVVG
HD----------------------------C---GH-GSFSNN-----------------
-----------------------------------------------QKLNSLIGHLTHS
SILV---PY-----------------------HGW-------------------------
------------------------------------------------------------
-------------------------------RIS--------------------HRTHHQ
NHGHVEKDESWHP-----------------------------LSKKVYNSLDDATRKLRF
TIPWPMFAYPFYL-----------------------------------------------
----------------------------------------------WGRSPGKKGSHFNP
KSDLFVPNEKKDVISSTVCWSAMVSLLVGLTFLMGPAWILKLYVVPYWIFVMWLDLVTYL
HHHGYEE---KVPWYRGK------------------------------------------
-------------------------------EWSYLRGGLTTIDRDYGWINNIHHDIGTH
VVHHLFPQ-----IPHYHLVEATEAVKPLLGKYYRQPKKS-GPFPFHLLEPLRKSMEHDH
YVSDEGDIVFYETDPNLKNS----RS----------------------------------
------------------------------------------------------------
------------------------------------------------------------
--------------------------------
>evm.model.AsparagusV1_08.3420  [mRNA]  locus=AsparagusV1_08:127758942:127761614:+ [translate_table: standard]
------------------------------------------------------------
------------------------------------------------------------
------------------------------------------------------------
------------------------------------------------------------
------------------------------------------------------------
---------------------------------------------------MFWALFVLG
HD----------------------------C---GH-GSFSNY-----------------
-----------------------------------------------GWLNSLVGHFLHS
LILV---PY-----------------------HGW-------------------------
------------------------------------------------------------
-------------------------------RIS--------------------HKRHHN
NHGHVDNDESWHP-----------------------------LTEKTYKALDYVTWKMRF
TVPFPLFAYPVYL-----------------------------------------------
----------------------------------------------LFRSPGKKGSHFHP
DSDLFLPHEKGDVTVSTICWMAMLALLLVCSHIAGPMSVFKIYGVPYAIFIMWLDAVTYL
HHHGHHE---KLPWYRGK------------------------------------------
-------------------------------EWNYLRGALTTVDRDYGWINKIHHNIETH
VIHHLFPQ-----IPHYNLVEATKAAKPVLGKYYREPEKS-GPLPFHLLGILARSLRVDH
FVSDAGDVVYYQTDPQLNGD----ARAKSE------------------------------
------------------------------------------------------------
------------------------------------------------------------
--------------------------------
>Dr10838.1.cds
------------------------------------------------------------
------------------------------------------------------------
------------------------------------------------------------
------------------------------------------MDNAGAREMGKI------
------------------------------------EFDAGKPPPFRISDIREAIPKHCW
EKNAWKSMSYV----LRDIVFIVFF-AVFFLWID---AWFAWPIYWLAQGTMFWALFVLG
HD----------------------------C---GH-GSFSES-----------------
-----------------------------------------------VKMNNLVGHFLHS
FILV---PY-----------------------HGW-------------------------
------------------------------------------------------------
-------------------------------RIS--------------------HKTHHQ
NHGHVEKDESWHP-----------------------------LTEKLYRSLNFVTLKLRF
TIPFPMLAYPVYL-----------------------------------------------
----------------------------------------------LRRSPGKQGSHFHP
DSDLFHPKDRKDVITSTFCYMAMVILLTGAALVFGPGYILKLYIAPYFVFIMWLDLVTYL
HHHGYHE---KLPWYRGN------------------------------------------
-------------------------------EWSYLRGALTTLDRDYGWINNIHHDIGTH
VIHHIFPQ-----IPHYNLIEATRAAKSVLGKYYREPEKS-RPLPVHLFGVLVKSMRIDH
FVSDVGDVVYYQTDPNLHGN----HHAKQQ-LKEKQTLPNNKLY----------------
------------------------------------------------------------
------------------------------------------------------------
--------------------------------
>Dioal.0177s0012.1  [mRNA]  locus=scaffold177:62143:64893:- [translate_table: standard]
------------------------------------------------------------
------------------------------------------------------------
------------------------------------------------------------
--------------------------------------------------MGKI------
------------------------------------DFDAGKPPPFRISEIREAIPKHCW
EKNAWKSMSYV----LRDIVFIVFF-AVFFLWID---AWYAWPIYWLAQGTMFWALFVLG
HD----------------------------C---GH-GSFSES-----------------
-----------------------------------------------VKMNNFVGHFLHS
FILV---PY-----------------------HGW-------------------------
------------------------------------------------------------
-------------------------------RIS--------------------HKTHHQ
NHGHVEKDESWHP-----------------------------LTEKLYRSLDFATRKLRF
TIPFPLFAYPAYL-----------------------------------------------
----------------------------------------------CWRTPGKQGSHFHP
DSDLFHPKDRKDVITSTLSCMTMVILLTGAALVFGPGFILKLYFMLH-VFIIWLDLVTYL
QHHGYHE---KLPWYRGN------------------------------------------
-------------------------------EWSYLRGALTTLDRDYGWINNIHHDVGTH
VIHHIFPQ-----IPHYNLIEATKAAKPVLGKYYREPEKS-GPLPVHLFGVLVKSLRIDH
FVSDVGDVVYYQTDPNLHGN----HQAKQQHQKEKQTLLNNKLY----------------
------------------------------------------------------------
------------------------------------------------------------
--------------------------------
>Dr10840.1.cds
------------------------------------------------------------
------------------------------------------------------------
------------------------------------------------------------
------------------------------------------MDNAGAREIGKI------
------------------------------------DFDAGKPPPFRISDIREAIPKHCW
EKNAWKSMSYV----LRDIIFIVFF-AVFFLWID---VWFAWPIYWLAQGTMFWALFVLG
HD----------------------------C---GH-GSFSES-----------------
-----------------------------------------------VKMNNLVGHFLHS
FILV---PY-----------------------HGW-------------------------
------------------------------------------------------------
-------------------------------RIS--------------------HKTHHQ
NHGHVEKDESWHP-----------------------------LTEKLYRSLDFATRKLRF
TIPFPLFAYPAYL-----------------------------------------------
------------------------------------------------------------
------------------------------------------------VFIMWLDLVTYL
QHHGYHE---KLPWYRGN------------------------------------------
-------------------------------EWSYLRGALTTLDRDYGWINNIHHDVGTH
VIHHIFPQ-----IPHYNLIEATRAAKPVLGKYYREPEKS-RPLPVHLFGVLVKSMRIDH
FVSDVGDVVYYQTDPNLHGN----HHAKQ--QKQKQTLVNNKLY----------------
------------------------------------------------------------
------------------------------------------------------------
--------------------------------
>Aco012472.1  [mRNA]  locus=LG13:1379468:1388826:- [translate_table: standard]
------------------------------------------------------------
------------------------------------------------------------
--------------------------MAPPHP---------PPPHPPPP--------LAE
LGPMALREAEAKRG----------------------------EEGEGAKFAGER------
-------------------------GVGDADD----VFDAGRAPPFRIGEVRAAIPGHCW
DRDARRSLAYV----ARDAALVAAL-AGAAARID---GWALWPFYGLAQGTMFWALFVLG
HD----------------------------C---GH-GSFSSN-----------------
-----------------------------------------------ATLNSVVGHLLHT
FILV---PY-----------------------NGW-------------------------
------------------------------------------------------------
-------------------------------RIS--------------------HRTHHQ
NHGHVERDESWHP-----------------------------LSEKTYRGLDFVTQKLRY
TLPFPLFAYPLYL-----------------------------------------------
----------------------------------------------WTRSPGKRGSHFHP
SSSLFQPNEKYDVLISTICWFLMVALLLGLAYVVGPVPVLKLYGVPYLVFVMWLDFVTYL
HHHGHHD----LPWYRGK------------------------------------------
-------------------------------EWSYLRGALTTVDRDYGWINNIHHDIGTH
VIHHLFPQ-----IPHYHLVEATRAAKPVLGKYYREPEKS-GPLPLHLFGVLMRSLRVDH
FVSDVGDVVYYQTDPQLTGE----WEEKLK------------------------------
------------------------------------------------------------
------------------------------------------------------------
--------------------------------
>FAD7_AT3G11170.1 pacid=19660015 transcript=AT3G11170.1 locus=AT3G11170 ID=AT3G11170.1.TAIR10 annot-version=TAIR10
------------------------------------------------------------
------------------------------------------------------------
---------------MANLVL-SE-CGIRPLP--RIYTT--PRSNFLSN-----------
----NNKFRPSLSSSSYKTSSSPLSFGLNSRDGF--------TRNWALNVSTPL-TTPI-
-FEESP-------------------LEEDNKQ----RFDPGAPPPFNLADIRAAIPKHCW
VKNPWKSLSYV----VRDVAIVFAL-AAGAAYLN---NWIVWPLYWLAQGTMFWALFVLG
HD----------------------------C---GH-GSFSND-----------------
-----------------------------------------------PKLNSVVGHLLHS
SILV---PY-----------------------HGW-------------------------
------------------------------------------------------------
-------------------------------RIS--------------------HRTHHQ
NHGHVENDESWHP-----------------------------MSEKIYNTLDKPTRFFRF
TLPLVMLAYPFYL-----------------------------------------------
----------------------------------------------WARSPGKKGSHYHP
DSDLFLPKERKDVLTSTACWTAMAALLVCLNFTIGPIQMLKLYGIPYWINVMWLDFVTYL
HHHGHED---KLPWYRGK------------------------------------------
-------------------------------EWSYLRGGLTTLDRDYGLINNIHHDIGTH
VIHHLFPQ-----IPHYHLVEATEAAKPVLGKYYREPDKS-GPLPLHLLEILAKSIKEDH
YVSDEGEVVYYKADPNLYGE----VKVRAD------------------------------
------------------------------------------------------------
------------------------------------------------------------
--------------------------------
>Pame_Scf00007-27.5.mRNA1
-------------------------------------------------------MWKRM
NEAMTRMATAVAYLLKNYIPKALVDDFTSSAAEEEDRGFAFLPSRDRKLTYPFAQKLIFF
IDSSAFLLFPGFGNIMASWLL-SE-SGLKPLP---LLPK--TRVTHLSN-----------
--PTLRSTFSSYSPKTNFNAKVASFMCRSGVSG---------RRDWASKVSAPP-HAAP-
-VTKEKEEAIS--------------PERKEMG----KFDPGAPPPFTIGEIRAAIPKHCW
VKNTWRSMSYV----VRDLIAVFGL-AAAAAYFN---NWAVWPLYWAAQGTMFWALFVLG
HD----------------------------C---GH-GSFSNN-----------------
-----------------------------------------------RKLNSVVGHLLHT
SILV---PY-----------------------HGW-------------------------
------------------------------------------------------------
-------------------------------RIS--------------------HRTHHQ
NHGHVENDESWHP-----------------------------LSEKIYKSLDDVTRKMRF
TVPFPLFAYPVYL-----------------------------------------------
----------------------------------------------WSRSPGKKGSHFDP
NSDLFLPNEKKDIIASTLCWTAMVGLLVGLSCAFGPATIFKLYGVPYLIFVAWLDLVTYL
HHHGHEQ---KLPWYRGK------------------------------------------
-------------------------------EWSYLRGGLTTIDRDYGWINNIHHDIGTH
VVHHLFPQ-----IPHYHLVEATEAAKPVLGKYYREPKRS-GPIPFHLLENLIDSLRHDH
YVSDTGDVVYYQTDSQLSSS---ASKNKSQ------------------------------
------------------------------------------------------------
------------------------------------------------------------
--------------------------------
>Pame_Scf00004-21.5.mRNA1
------------------------------------------------------------
------------------------------------------------------------
---------------MSCWVL-SE-CGLKPFP---------PHLRSKK----------TK
CLSKDFIFTTRPTIRRITDLCGSLPLAPPFISSR--------HRDWGLKVSVPL-RVAL-
-PEEEEIE-----------------EKNTQEA----GFDPGSPPPFNLAEIRAAIPKHCW
IKDPWRSMSYV----VRDVVVVIGL-AAAAAYVN---NWVVWPLYWAAQGTMFWALFVLG
HD----------------------------C---GH-GSFSNN-----------------
-----------------------------------------------PKLNSVAGHLLHS
SILV---PY-----------------------HGW-------------------------
------------------------------------------------------------
-------------------------------RIS--------------------HRTHHQ
NHGHVEKDESWHP-----------------------------LSEKIFKNLDDVSRKLRF
TVPFPMFAYPFYL-----------------------------------------------
----------------------------------------------WVRSPGKKGSHFHP
DSDLFNPSEKKDVITSTVCWAAMVAVLVGLSCIIGPVQMLKLYGVPYWVFVMWLDLVTYL
HHHGHEQ---KLPWYRGK------------------------------------------
-------------------------------EWSYLRGGLTTLDRDYGLINNIHHDIGTH
VIHHLFPQ-----IPHYNLIEATEAAKPVLGKYYREPKKS-GPLPFHLIGTLLQSMKRDH
YVSDAGDTVYYQTDPQLYGD----LESTAKLISED-------------------------
------------------------------------------------------------
------------------------------------------------------------
--------------------------------
>Ncol_XM_031629548.1
------------------------------------------------------------
------------------------------------------------------------
---------------MASLLL-SE-CGLRPLPKISLYRGMGAPLGKPLG---------SQ
VTLPKMDLCLRRREAFFLGGGVSAR-----------------DREWGLGVSAPL-KVAS-
-VSEGGE------------------AEGQNFP----SFNPGAPPPFNLGEIRAAIPKHCW
VKDPWKSMSYV----LRDIVVVFGL-AAAAAYFN---NWWVWPLYWVAQGTMFWALFVLG
HD----------------------------C---GH-GSFSNN-----------------
-----------------------------------------------RTLNNVVGHVLHS
SILV---PY-----------------------HGW-------------------------
------------------------------------------------------------
-------------------------------RIS--------------------HRTHHQ
NHGHVENDESWHP-----------------------------LPEKIYRNLDDTTKKLRF
NPPFPMFAYPFYL-----------------------------------------------
----------------------------------------------WGRSPGKTGSHFHP
DSALFVPNEKKDVIVSTVSWSAMVALLVGLSCWMGPVLMLKLYGVPYWVFVMWLDFVTYL
HHHGHEQ---KLPWYRGK------------------------------------------
-------------------------------EWSYLRGGLTTLDRDYGVFNNIHHDIGTH
VIHHLFPQ-----IPHYHLVEATEAVKPVMGKYYREPQKS-GPVPFHLVRDLLTSLKYDH
FVSDQGDVVYYQTDPHFSSS-----KGKSE------------------------------
------------------------------------------------------------
------------------------------------------------------------
--------------------------------
>Zosma230g00390.1  [mRNA]  locus=scaffold_230:272559:274948:+ [translate_table: standard]
------------------------------------------------------------
------------------------------------------------------------
---------------MTIGIF-SVSSTLCS----RFYPN--PTTNLHRRISSKSSICICL
PNSTSQPSLNIQSLPSTRFCSFTAKLQSSSRH----------DGVDPWRVGSPVVLMET-
-AEDEDDRLSI--------------NTVKSEV----EFDPGLPPPFKLADIRAAIPKHCW
EKNKWRSMSYV----LRDVAVVFGF-AAIASVLN---SWVVWPLYWVAQGTMFWALFVLG
HD----------------------------C---GH-GSFSNS-----------------
-----------------------------------------------TNLNSVIGHILHS
SILV---PY-----------------------HGW-------------------------
------------------------------------------------------------
-------------------------------RIS--------------------HRTHHQ
NHGHTENDESWHP-----------------------------LNKSLYDKLEASTRYLRF
KLPFPMLAYPVYL-----------------------------------------------
----------------------------------------------WVRSPGKKGSHYNP
DSDLFVPNEKKDVLTSTACWSAMVALLAGLTWTLGPIQMIKLYFIPYMLFVMWLDAVTYL
HHHGHED---KLPWYRGK------------------------------------------
-------------------------------EWSYLRGGLTTLDRDFGWINNIHHDIGTH
VIHHLFPQ-----IPHYHLIEATEAAKPVLGRYYREPEKS-SPLPFHLFGVLGRSMKRDH
YVSDTGDIVYYQTDPQLSGE----LPKKAG------------------------------
------------------------------------------------------------
------------------------------------------------------------
--------------------------------
>Glycine_max_01076
------------------------------------------------------------
------------------------------------------------------------
---------------MATWIL-SE-CGLKPLA--PVIPR--PRTGAALSSTSRVEFLDTN
KVVAGPKFQPLRCNLR--------------------------ERNWGLKVSAPL-RVAS-
-I-EEEQKSVDLTNG-------TNGVEHEKLP----EFDPGAPPPFNLADIRAAIPKHCW
VKDPWRSMSYV----VRDVIAVFGL-AAAAAYLN---NWLVWPLYWAAQGTMFWALFVLG
HD----------------------------C---GH-GSFSNN-----------------
-----------------------------------------------SKLNSVVGHLLHS
SILV---PY-----------------------HGW-------------------------
------------------------------------------------------------
-------------------------------RIS--------------------HRTHHQ
HHGHAENDESWHP-----------------------------LPEKLFRSLDTVTRMLRF
TAPFPLLAFPVYL-----------------------------------------------
----------------------------------------------FSRSPGKTGSHFDP
SSDLFVPNERKDVITSTACWAAMLGLLVGLGFVMGPIQLLKLYGVPYVIFVMWLDLVTYL
HHHGHED---KLPWYRGK------------------------------------------
-------------------------------EWSYLRGGLTTLDRDYGWINNIHHDIGTH
VIHHLFPQ-----IPHYHLVEATEAAKPVFGKYYREPKKSAAPLPFHLIGEIIRSFKTDH
FVSDTGDVVYYQTDSKINGS----SKLE--------------------------------
------------------------------------------------------------
------------------------------------------------------------
--------------------------------
>Glycine_max_42278
------------------------------------------------------------
------------------------------------------------------------
---------------MATWVL-SE-CSLKPLA--PVIPR--PRTGAVLSSTSKVGFLETN
KVLEGSKFQPLRCNLR--------------------------ERNWGLKVSVPL-RIAS-
-IEEEEQKSVDVING-------SNGVEHEKLP----EFDPGAPPPFNLADIRAAIPKHCW
VKDPLKSMSYV----VRDVIAVFGL-ASAAAYLN---NWLVWPLYWAAQGTMFWALFVLG
HD----------------------------C---GH-GSFSNN-----------------
-----------------------------------------------PKLNSVVGHLLHS
SILV---PY-----------------------HGW-------------------------
------------------------------------------------------------
-------------------------------RIS--------------------HRTHHQ
HHGHVENDESWHP-----------------------------LPEKLFRSLDTVTRMLRF
TAPFPLLAYPVYL-----------------------------------------------
----------------------------------------------WGRSPGKTGSHFDP
SSDLFVPNERKDVITSTACWAAMLGLLVGLGFVMGPIQLLKLYGVPYVIFVMWLDLVTYL
HHHGHEG---KLPWYRGK------------------------------------------
-------------------------------EWSYLRGGLTTLDRDYGLINNIHHDIGTH
VIHHLFPQ-----IPHYHLVEATEAAKPVFGKYYREPKKS-SPLPFHLIGELIRSFKTDH
FVSDKGDVVYYQTDSEIIGS----SKSE--------------------------------
------------------------------------------------------------
------------------------------------------------------------
--------------------------------
>Glycine_max_58244
------------------------------------------------------------
------------------------------------------------------------
---------------MATWVL-SE-CGLRPLP--PVFPR--STRPISCQ-----------
-KPSKSRFLSTNKGVPDLNLQARGLTCCSFR-----------DRKWELGVSAPL-KFAT-
-NEGEEEERTNGANN----------GVGEEVS----EFDPSAPPPFKLADIRAAIPKHCW
VKDPWKSMSYV----VRDVIVVFGL-AAAAAYLN---NWVVWPLYWAAQGTMFWALFVLG
HD----------------------------C---GH-GSFSNN-----------------
-----------------------------------------------PKLNSVAGHLLHS
SILV---PY-----------------------HGW-------------------------
------------------------------------------------------------
-------------------------------RIS--------------------HRTHHQ
NHGHVENDESWHP-----------------------------LPEKIFKSLDNVTRILRF
TLPFPLLAYPIYL-----------------------------------------------
----------------------------------------------WSRSPGKTGSHFNP
DSDLFVPSERKDVITSTICWTAMAALLVGLGFVMGPVQLLKLYGIPYAIFVMWLDLVTYL
HHHGHED---KLPWYRGE------------------------------------------
-------------------------------EWSYLRGGLTTIDRDYGWINNIHHDIGTH
VIHHLFPQ-----IPHYHLIEATEAAKPVLGQYYREPKKS-SPLPIYLIGELLRSMKKDH
FVSDSGDIVYYQTDPTLSSS----STSQ--------------------------------
------------------------------------------------------------
------------------------------------------------------------
--------------------------------
>Glycine_max_64790
------------------------------------------------------------
------------------------------------------------------------
---------------MATWVL-SE-CGLRSLP--PVFPR--PTRPISCQ-----------
-KPSKFRFLSINKGVADLNLQPRGFTCYNFR-----------ERKWESGVSAPL-KVAT-
-TEGEEEEGINGA-N----------GVVEEVP----EFDPSAPPPFKLADIRASIPKHCW
VKDPWKSMSYV----VRDVIVVFGL-AVAAAYLN---NWVVWPLYWAAQGTMFWALFVLG
HD----------------------------C---GH-GSFSNN-----------------
-----------------------------------------------PKLNSVAGHLLHS
SILV---PY-----------------------HGW-------------------------
------------------------------------------------------------
-------------------------------RIS--------------------HRTHHQ
NHGHVENDESWHP-----------------------------LPEKIFKSLDNVTRILRF
TLPFPLLAYPIYL-----------------------------------------------
----------------------------------------------WSRSPGKTGSHFNP
DSDLFVPSERKDVITSTVCWTAMAALLVGLGFVMGPVQLLKLYGIPYVIFVMWLDLVTYL
HHHGHED---KLPWYRGE------------------------------------------
-------------------------------EWSYLRGGLTTIDRDYGWINNIHHDIGTH
VIHHLFPQ-----IPHYHLIEATEAAKPVLGLYYREPKKS-SPLPIYLIGELLRSMKKDH
FVSNTGDIVYYQTDPTLSSS----STSQ--------------------------------
------------------------------------------------------------
------------------------------------------------------------
--------------------------------
>Pos.gene16302.mRNA-1  [mRNA] [translate_table: standard]
------------------------------------------------------------
------------------------------------------------------------
---------------MASWVL-SE-CGVRPLP--RMISR--SRTKVVHDSPSKNRISYSN
KGVSDLKFLSIRVSNGLSR-----------------------ERNWFLRVSAPL-KVAS-
-VDEDERGKRV--------------NGIEGEA----DFNPGAPPPFKLADIRAAIPKHCW
VRDPWKSISYV----VRDVAVVFAL-AATAAYLN---NWLVWPLYWAAQGTMFWALFVLG
HD----------------------------C---GH-GSFSSN-----------------
-----------------------------------------------PKLNSVMGHFLHS
SILV---PY-----------------------HGW-------------------------
------------------------------------------------------------
-------------------------------RIS--------------------HRTHHQ
NHGHVENDESWHP-----------------------------LPERIFKSLDYVSKKMRF
TAPFPMLAYPFYL-----------------------------------------------
----------------------------------------------WTRSPGKTGSHFHP
GSDLFMPNERKDVITSTVCWTTMAALLVGLCFVVGPIQVLKLYGVPYWGFVMWLDFVTYL
HHHGHED---KLPWYRGK------------------------------------------
-------------------------------EWSYLRGGLTTIDRDYGVINNIHHDIGTH
VIHHLFPQ-----IPHYHLVEATEAAKPVLGKYYREPKKS-GPLPFHLIENLVKSLKEDH
YVSDTGDVVYYQSDPELINN----SSNSN-------------------------------
------------------------------------------------------------
------------------------------------------------------------
--------------------------------
>Dioal.1172s0002.1  [mRNA]  locus=scaffold1172:8281:10670:- [translate_table: standard]
------------------------------------------------------------
------------------------------------------------------------
---------------MASFVL-SECCGLRPLP--VALHSRVPHRHQIGN---------FK
LSKGQTIEVRRPIRVGSRAL----------------------LRDWALGVSAPL-RVPA-
-VEEDGGWDVRVEK-----------KEVGGEE----RFDPGSPPPFGLAEIRAAIPKHCW
VKDTWRSVSYV----VRDVLVVFGL-AAAATYLN---SWAFWPIYWVAQGTMFWALFVLG
HD----------------------------C---GH-GSFSND-----------------
-----------------------------------------------PKLNSVMGHFLHS
TILV---PY-----------------------HGW-------------------------
------------------------------------------------------------
-------------------------------RIS--------------------HRTHHQ
NHGHVENDESWHP-----------------------------LSEKIYKGLDSSTRKLRF
SVPFPLLAYPIYL-----------------------------------------------
----------------------------------------------WARSPGKKGSHFHP
DSDLFVPNERKDVITSSTCFTAMLGVLAGLSWVLGPLQMIKLYAVPYFIFVMWLDLVTYL
HHHGHED---KLPWYRGK------------------------------------------
-------------------------------EWSYLRGGLTTLDRDYGWINNIHHDIGTH
VIHHLFPQ-----IPHYHLIEATKAARPVLGKYYKEPAKS-KPLPFHLFKDLGRSLKNDH
YVSDSGDIVYYQTDPQMNES----PQNNSR------------------------------
------------------------------------------------------------
------------------------------------------------------------
--------------------------------
>Dr16026.1.cds
------------------------------------------------------------
------------------------------------------------------------
---------------MASFVL-SECCGLRPLP--VALHSRVPHRHQIGN---------FK
LSKGQSIDIRRPIQVGSRAL----------------------LRDWALGVSAPL-RVPA-
-VEEDGGWDVRVEK-----------KEVGGEE----RFDPGSXPPFGLAEIRAAIPKHCW
VKDTWRSVSYV----VRDVLVVFGL-AAAATYLN---SWAFWPIYWVAQGTMFWALFVLG
HD----------------------------C---GH-GSFSND-----------------
-----------------------------------------------TKLNSVMGHFLHS
TILV---PY-----------------------HGW-------------------------
------------------------------------------------------------
-------------------------------RIS--------------------HRTHHQ
NHGHVENDESWHP-----------------------------LSEKIYKGLDSTTRKLRF
SVPFPLLAYPIYL-----------------------------------------------
----------------------------------------------WARSPGKKGSHFHP
DSDLFVPNEKXDVITSSTCFTAMLGVLAGLSWVLGPLQMIKLYAVPYFIFVMWLDLVTYL
HHHGHED---KLPWYRGK------------------------------------------
-------------------------------EWSYLRGGLTTLDRDYGWINNIHHDIGTH
VIHHLFPQ-----IPHYHLIEATKAAKPVLGKYYKEPAKS-GPMPFHLFKDLGRSLKNDH
YVSDSGDIVYYQTDPQMNES----PQNNSR------------------------------
------------------------------------------------------------
------------------------------------------------------------
--------------------------------
>Zm00001d007228_P001
------------------------------------------------------------
------------------------------------------------------------
---------------MARLLL------SVSVPMSASSSRRIVVPGTARH-----------
------------------------------------------RGRSGVCVAVPATSTAT-
----------------------------ATQQ----EFDPAAAPPFGLGDIRAAIPKHCW
VKDPWRSMGYV----VRDVVLVLGL-AAAAARLD---SWLVWPLYWAAQGTMFWALFVLG
HD----------------------------C---GH-GSFSNN-----------------
-----------------------------------------------PRLNSVVGHILHS
SILV---PY-----------------------NGW-------------------------
------------------------------------------------------------
-------------------------------RIS--------------------HRTHHQ
NHGHVDKDESWHP-----------------------------LPERLFKSLDSVVLMLRF
RLPFPMLVYPFYL-----------------------------------------------
----------------------------------------------ANRSPGKSGSHFHP
ASDLFQPSESKQVLTSTACWLAMVALLAGLAFLMGPLQMLKLYLVPYWVFVMWLDFVTYL
HHHGHND---KLPWYRGKV-----------------------------------------
-------------------------------EWTYLRGGLTTLDRDYGWINNIHHDIGTH
VIHHLFPQ-----IPHYHLIEATEAAKPVLGNYYREPQKS-GPLPLHLLGDLVQSLRRDH
YVSDTGDVVYYQTDPTISCS----GPFT--------------------------------
------------------------------------------------------------
------------------------------------------------------------
--------------------------------
>Vitis_vinifera_19981
------------------------------------------------------------
------------------------------------------------------------
---------------MASWVL-SE-CGIRPLP--QIYTR--PRTGHISN---------SK
NNHSRIRFFHSNQSKTDLKFREPIGCSK--------------ERNWALKVSAPL-RVEY-
--GEEEERGEIINRV----------NGVEEQP----EFDPGAPPPFKLADIRAAIPKHCW
VKDPWRSMSYV----VRDVVVVCGL-AAAAAYLN---NWVVWPLYWAAQGTMFWALFVLG
HD----------------------------C---GH-GSFSNN-----------------
-----------------------------------------------PTLNSVVGHLLHS
SILV---PY-----------------------HGW-------------------------
------------------------------------------------------------
-------------------------------RIS--------------------HRTHHQ
NHGHVENDESWHP-----------------------------LPERIYKNLDVVTRMLRF
TVPFPMLAYPFYL-----------------------------------------------
----------------------------------------------WSRSPGKTGSHFDP
SSDLFVPSERKNVITSTICWTAMAALLVGLSFVMGPIQMLKLYGVPYWIFVMWLDFVTYL
HHHGHDD---KLPWYRGK------------------------------------------
-------------------------------EWSYLRGGLTTLDRDYGWINNIHHDIGTH
VIHHLFPQ-----IPHYHLIEATEAAKPVLGKYYREPKGS-GPLPFHLIGSLVRSLKKDH
YVNDTDEIVYYQSDPQLSGS----SNSK--------------------------------
------------------------------------------------------------
------------------------------------------------------------
--------------------------------
>Olea_europaea_46039
------------------------------------------------------------
------------------------------------------------------------
---------------MAGWVL-SE-CGIKPLP--QIFPK--PRTSFFSN------SIKNH
THLQKVQFLHAN------KKILNPKFSPGSIPRLSR------DKIWVLNVSAPS-RIAS-
-LDEYEKGEKMETID------GVNGIGEEEEG----EFDCGAPPPFKLADIRAAIPKHCW
VKDPWRSMSYV----VRDVAIVFGL-AAGAAYLN---NWFIWPLYWAAQGTMFWAFFVLG
HD----------------------------C---GH-GSFSNN-----------------
-----------------------------------------------QKLNSVVGHILHS
SILV---PY-----------------------HGW-------------------------
------------------------------------------------------------
-------------------------------RIS--------------------HRTHHQ
NHGHVENDESWHP-----------------------------LPEKIYKNLDKVTQTLRF
TVPFPMLAYPFYL-----------------------------------------------
----------------------------------------------WNRSPGKTGSHFDP
NSDLFIPNERKDVITSTICWTAMAALLAGLSFVLGPVKLLQLYGVPYWGFVMWLDFVTYL
HHHGHED---KLPWYRGK------------------------------------------
-------------------------------EWSYLRGGLTTLDRDYGWINNIHHDIGTH
VIHHLFPQ-----IPHYHLVEATEAAKPVLGEYYREPKKS-SPLPFHLIGDLVKSLEQDH
YVSDTGDVVYYQTDPNLSSS----NKSK--------------------------------
------------------------------------------------------------
------------------------------------------------------------
--------------------------------
>FAD8_AT5G05580.1 pacid=19669106 transcript=AT5G05580.1 locus=AT5G05580 ID=AT5G05580.1.TAIR10 annot-version=TAIR10
------------------------------------------------------------
------------------------------------------------------------
---------------MASSVL-SE-CGFRPLP--RFYPK--HTTSFASN-----------
-PKPTFKFNPPLKPPSSLLNSRYGFYSK--------------TRNWALNVATPLTTLQS-
-------------------------PSEEDTE----RFDPGAPPPFNLADIRAAIPKHCW
VKNPWMSMSYV----VRDVAIVFGL-AAVAAYFN---NWLLWPLYWFAQGTMFWALFVLG
HD----------------------------C---GH-GSFSND-----------------
-----------------------------------------------PRLNSVAGHLLHS
SILV---PY-----------------------HGW-------------------------
------------------------------------------------------------
-------------------------------RIS--------------------HRTHHQ
NHGHVENDESWHP-----------------------------LPESIYKNLEKTTQMFRF
TLPFPMLAYPFYL-----------------------------------------------
----------------------------------------------WNRSPGKQGSHYHP
DSDLFLPKEKKDVLTSTACWTAMAALLVCLNFVMGPIQMLKLYGIPYWIFVMWLDFVTYL
HHHGHED---KLPWYRGK------------------------------------------
-------------------------------EWSYLRGGLTTLDRDYGWINNIHHDIGTH
VIHHLFPQ-----IPHYHLVEATEAAKPVLGKYYREPKNS-GPLPLHLLGSLIKSMKQDH
FVSDTGDVVYYEADPKLNGQ----RT----------------------------------
------------------------------------------------------------
------------------------------------------------------------
--------------------------------
>Amborella_trichopoda_18793
------------------------------------------------------------
------------------------------------------------------------
---------------MASWVL-SD-CGLRPLPKVSPFPKLTPRLRHSLP----------L
GFSAKRADLNSK-------VCRVVSVGRGG------------LRDWKLRVSAPL-DLKV-
-VSFDEREI--------------------EGE----KFDPAAPPPFKLADIRAAIPKHCW
VKDPWKSMSYV----VRDVVVVFGL-AAAAAYVN---NWLVWPLYWAAQGTMFWALFVLG
HD----------------------------C---GH-GSFSNN-----------------
-----------------------------------------------AKLNSVVGHLLHS
SILV---PY-----------------------HGW-------------------------
------------------------------------------------------------
-------------------------------RIS--------------------HRTHHQ
NHGHVENDESWHP-----------------------------LSENIYRSLDNATRKLRF
TLPFPMFAFPFYL-----------------------------------------------
----------------------------------------------WSRSPGKKGSHFHP
EGDLFVPTEKKDAITSTLCWTAMAALLVGLSWVMGPLQLLKLYGVPYCIFVMWLDLVTYL
HHHGHED---KLPWYRGK------------------------------------------
-------------------------------EWSYLRGGLTTVDRDYGIFNNIHHDIGTH
VIHHLFPQ-----IPHYNLIEATEAAKPLLRKYYREPKKS-GPIPFHLLDSLLVSMRRDH
YVSDSGDIVYYQTDPALRGD----SRD---------------------------------
------------------------------------------------------------
------------------------------------------------------------
--------------------------------
>LOC_Os07g49310.1
------------------------------------------------------------
------------------------------------------------------------
---------------MARLLL----SGVAPLP----------------------------
LLPCRRRAIAFALPLG--------------------------NVRLRLRVAAPTSRVAT-
-VEEDDNENN---------------APPPPCE----DFDPGAAPPFGLADIRAAIPKHCW
VKDPWRSMGYV----LRDVVVVFAL-AAAAARLH---SCLAWPLYWAAQGTMFWALFVLG
HD----------------------------C---GH-GSFSNN-----------------
-----------------------------------------------SRLNSVMGHILHS
SILV---PY-----------------------HGW-------------------------
------------------------------------------------------------
-------------------------------RIS--------------------HRTHHQ
NHGHVDKDESWHP-----------------------------LPERLYRSLNRATRMLRF
SIPFPMLAYPFYL-----------------------------------------------
----------------------------------------------WSRSPGKSGSHFHP
SSDLFQPNERNDVLTSTACWVAMAALLAGLTFLMGPLLMLNLYFVPYWIFVMWLDFVTYL
HHHGHND---KLPWYRGK------------------------------------------
-------------------------------EWSYLRGGLTTVDRDYGWINNIHHDIGTH
VIHHLFPQ-----IPHYHLIEATEAAKGVMGKYYREPDKS-GPFPLHLFGALSRSLKRDH
YVSDTGDVVYYQTDPAN-------------------------------------------
------------------------------------------------------------
------------------------------------------------------------
--------------------------------
>PDK_30s999931g005 [locus_tag="PDK_30s999931L005"] [product="chloroplast omega-3 fatty acid desaturase"] [strand="-"]
------------------------------------------------------------
------------------------------------------------------------
---------------MASSVL-SECCGIRPLPAYFSRPKSRLQPPRRSL-----------
-----RRSLPCPAVRGMDFRRQICLGGRAP------------QRDWALRVSAPL-RVAT-
-------------------------VEEEREG----------------GEIRAAIPKHCW
VKDSWKSMSYV----VRDVVAVFGL-AAAAAYLN---NWMVWPLYWAAQGTMFWALFVLG
HD----------------------------C---GH-GSFSSN-----------------
-----------------------------------------------PKLNSVVGHLLHS
SILV---PY-----------------------HGW-------------------------
------------------------------------------------------------
-------------------------------RIS--------------------HRTHHQ
NHGHVENDESWHP-----------------------------IPEKLYRSLDSATRILRF
TLPFPMLAYPLYL-----------------------------------------------
----------------------------------------------WTRSPGKKGSHFHP
GSDLFLPNERKDVITSTACWSAMLVALAGLTWKFGLVPMIKLYGIPYWIFVMWLDFLTYL
HHHGHDE---KLPWYRGK------------------------------------------
-------------------------------AWSYLRGGLTTLDRDYGWINNIHHDIGTH
KMRFLIVRRNSTPLAIYLDRKSMDSTHLCHG--------T-EGLVFHMAGAISMVL----
LVKARGVLLSSPFVPVRTPG----NVTE--------------------------------
------------------------------------------------------------
------------------------------------------------------------
--------------------------------
>Helianthus_annuus_19679
------------------------------------------------------------
------------------------------------------------------------
---------------MAGLVL-SG-CAIKPFS--QSLPI--PTKRFITN-----------
--PSNINLLHPK----------DPIFSPNFHG----------FSRWAVKVSAPL-RIPS-
-IDQQDLDLER---------ERISSLDVQEEE----IFDAGAPPPFKLADIRAAIPKRCW
VKDPWRSMSYV----VRDVAIVLGL-AAAAAHLN---NWLVWPLYWAAQGTMFWALFVLG
HD----------------------------C---GH-GSFSNN-----------------
-----------------------------------------------AKLNSVVGHLLHS
SILV---PY-----------------------HGW-------------------------
------------------------------------------------------------
-------------------------------RIS--------------------HRTHHQ
NHGHVENDESWHP-----------------------------LTEKTFKSLDWITRTLRF
TLPFPMLAYPFYL-----------------------------------------------
----------------------------------------------WNRSPGKSGSHFDP
SSDLFVPAEQKDVITSTICWTTMLALLFGLNFVVGPVQMLKLYGIPYLINVMWLDFVTYL
HHHGHED---KLPWYRGK------------------------------------------
-------------------------------EWSYLRGGLTTIDRDYGWINNIHHDIGTH
VIHHLFPQ-----IPHYHLIEATEAAKPVLGKYYREPKKS-SPIPFHLLGELVRSLKKDH
YVSDTGDVLYYQTDDKPCKE----K-----------------------------------
------------------------------------------------------------
------------------------------------------------------------
--------------------------------
>Lchi_Lchi29892
------------------------------------------------------------
------------------------------------------------------------
----------------------MQRNGNAHLQ----------------------------
------------------------------------------RKDWGLNVSAPL-REAP-
-VGKLMEESGTLAS-----------GSVESSN----EFDPGSRPPFSIGEIRAAIPKHCW
VKNPWRSMSYV----VRDVAVVFGL-AAAAAYFN---NWVVWPIYWAAQGTMFWALFVLG
HD----------------------------C---GH-GSFSNN-----------------
-----------------------------------------------PKLNSVVGHILHS
SILV---PY-----------------------HGW-------------------------
------------------------------------------------------------
-------------------------------RIS--------------------HRTHHQ
NHGHVEKDESWHP-----------------------------LSEKIYRSLDDSTRMLRF
TVPFPLFAYPFYL-----------------------------------------------
----------------------------------------------WARSPGKKGSHFDP
NSDLFQPNERKDVMTSTLCWTAMVALLVGLSCVVGPIQMLKFYVVPYWIFVMWLDLVTYL
HHHGHED---KLPWYRGK------------------------------------------
-------------------------------EWSYLRGGLTTVDHDYGWINNVHHDIGTH
VIHHLFPQ-----IPHYNLVEATEAAKTVLGKYYREPKKS-CPLPFHLIGNLLRSMRRDH
YVSDTGEVVYYQTDPHFNGA----SQNKLE------------------------------
------------------------------------------------------------
------------------------------------------------------------
--------------------------------
>Linum_usitatissimum_43173
------------------------------------------------------------
------------------------------------------------------------
---------------MASWVL-SE-CGIKPLP--SAFPK--PRTGAL-----------SR
NTLPKLRYLPPRSNLSAAADGGASDLSLNLPKLSSVEKKK--PLLGQVRVTAPF-KVAP-
-VKEE---------------------DGEGES----NFDPGAPPPFNLADIRAAIPKHCW
VKDPWRSMAYV----ARDVAVVLGL-AAAAAYLN---NWIVWPLYWAAQGTMFWALFVLG
HD----------------------------C---GH-GSFSSN-----------------
-----------------------------------------------HKLNSVVGHILHS
SILV---PY-----------------------HGW-------------------------
------------------------------------------------------------
-------------------------------RIS--------------------HRTHHQ
NHGHVENDESWHP-----------------------------LSEKIFRSLDATTRSMRF
TLPFPMLAYPFYL-----------------------------------------------
----------------------------------------------WNRSPGKKGSHFDP
SSDLFVASEKKDVITSTVCWTAMAALLAGLSFVMGPIQMIKLYGIPYWGFVMWLDFVTYL
HHHGHDD---KLPWYRGK------------------------------------------
-------------------------------EWSYLRGGLTTIDRDYGWINNIHHDIGTH
VIHHLFPQ-----IPHYHLIEATEAAKPVLGKYYKEPAKS-KPLPFHLIGDLIKSLKRDH
YVSDTGDVVYYQTDPELQRP----SSSS--------------------------------
------------------------------------------------------------
------------------------------------------------------------
--------------------------------
>Linum_usitatissimum_45696
------------------------------------------------------------
------------------------------------------------------------
---------------MASWVL--SECGIKPLP----------------------------
------------------------------------------------------------
---------------------------------------SAFPKPRTGALSRNTLPKLRY
LP-PRSNLSAAADGGASDLSLVVVL-QAAAAFLN---NWIVWPLYWAAQGTMFWALFVLG
HD----------------------------C---GH-GSFSSN-----------------
-----------------------------------------------HKLNSVVGHILHS
SILV---PY-----------------------HGW-------------------------
------------------------------------------------------------
-------------------------------RIS--------------------HRTHHQ
NHGHVENDESWHP-----------------------------LSEKIFRSLDATTRSMRF
TLPFPMLAYPFYL-----------------------------------------------
----------------------------------------------WNRSPGKKGSHFDP
SSDLFVASEKKDVITSTVCWTAMAALLAGLSFVMGPIQMIKLYGIPYWGFVMWLDFVTYL
HHHGHDD---KLPWYRGK------------------------------------------
-------------------------------EWNYLRGGLTTIDRDYGWINNIHHDIGTH
VIHHLFPQ-----IPHYHLIEATEAAKPVLGKYYKEPAKS-KPLPFHLIGDLIKSLKRDH
YVSDTGDVVYYQTDPELQRP----SSSS--------------------------------
------------------------------------------------------------
------------------------------------------------------------
--------------------------------
>Lchi_Lchi25955
------------------------------------------------------------
------------------------------------------------------------
---------------MASWVF-PE-CGLKPLP--SI-----PRVGTRMR---------CL
SYPNSSNFRRSH------VGFIPSFIYPNGVSS---------KRVLGLNVTAPL-RVAN-
--------------------------AGDEES----EFNPAAPPPFNLAEIRAAIPKHCW
VKDPWRSMSYV----LRDVVAVFGL-AAAAAYLN---SWIVWPLYWAAQGTMFWALFVLG
HD----------------------------C---GH-GSFSNN-----------------
-----------------------------------------------PKLNSVVGHLLHS
SILV---PY-----------------------HGW-------------------------
------------------------------------------------------------
-------------------------------RIS--------------------HRTHHQ
NHGHVENDESWHP-----------------------------LSEKVFRNLDVVSRKLRF
TVPFPMFAYPFYL-----------------------------------------------
----------------------------------------------WVRSPGKKGSHFNP
NSDLFVPNEKKDVTTSTLCWMGMVALLVGLSCVMGPFQMLKLYGVPYWIFVMWLDLVTYL
HHHGHKQ---KLPWYRGK------------------------------------------
-------------------------------EWSYLRGGLTTLDRDYGWINNIHHDIGTH
VIHHLFPQ-----IPHYNLVEATEAAKPVLGKYYREPKKS-APLPFHLIGSLLRSMKKDH
YVSDNGDVVYYQTDPQLYGV----SQNK--------------------------------
------------------------------------------------------------
------------------------------------------------------------
--------------------------------
>Lchi_Lchi18433
------------------------------------------------------------
------------------------------------------------------------
---------------MASWVF-PE-CGLKPLP--SI-----PRVGTRMR---------CL
SYPNSSNFRRSH------VGFIPSFIYPNGVSS---------KRVLGLNVTAPL-RVAN-
--------------------------AGDEES----EFNPAAPPPFNLAEIRAAIPKHCW
VKDPWRSMSYV----LRDVVAVFGL-AAAAAYLN---SWIVWPLYWAAQGTMFWALFVLG
HD----------------------------C---GH-GSFSNN-----------------
-----------------------------------------------PKLNSVVGHLLHS
SILV---PY-----------------------HGW-------------------------
------------------------------------------------------------
-------------------------------RIS--------------------HRTHHQ
NHGHVENDESWHP-----------------------------LSEKVFRNLDVVSRKLRF
TVPFPMFAYPFYL-----------------------------------------------
----------------------------------------------WVRSPGKKGSHFNP
NSDLFVPNEKKDVTTSTLCWMGMVALLVGLSCVMGPFQMLKLYGVPYWIFVMWLDLVTYL
HHHGHEQ---KLPWYRGK------------------------------------------
-------------------------------EWSYLRGGLTTLDRDYGWINNIHHDIGTH
VIHHLFPQ-----IPHYNLVEATEAAKPVLGKYYREPKKS-APLPFHLIGSLLRSMKKDH
YVSDNGDVVYYQTDPQLYGV----SQNK--------------------------------
------------------------------------------------------------
------------------------------------------------------------
--------------------------------
>Camellia_sinensis_36926
------------------------------------------------------------
------------------------------------------------------------
---------------MASWVL-SE-CGLRPLP--RIYPK--PRTGLTS----------LN
ANPSKIKLIQSD------PVCSSSFWVSSSGSR---------ERNWKIKVSTPL-KVQS-
IEEEEERETKKINGV----------NGVQEEA----EFNPGAPPPFRLADIRAAIPKHCW
VKNPWRSMSYV----LRDVVVVFGL-AAMAAYFN---NWAVWPLYWFAQGTMFWALFVLG
HD----------------------------C---GH-GSFSNN-----------------
-----------------------------------------------HKLNSVVGHLLHS
SILV---PY-----------------------HGW-------------------------
------------------------------------------------------------
-------------------------------RIS--------------------HRTHHQ
NHGHVENDESWHP-----------------------------LSEKIYRSLDNATKILRF
TLPFPLLAYPIYL-----------------------------------------------
----------------------------------------------WSRSPGKTGSHYNP
SSDLFVRSERKDVITSTACWTAMAALLVGLSFVMGPIQLLKLYGVPYVIFVMWLDLVTYL
HHHGHEE---KLPWYRGE------------------------------------------
-------------------------------EWSYLRGGLTTLDRDYGWINNIQHDIGTH
VIHHLFPQ-----IPHYHLVEATEAARPVLGKYYREPKKS-GPLPLHLLGSLVRSMKQDH
YVSDTGDIVYYQTDPQLSGS----PEAE--------------------------------
------------------------------------------------------------
------------------------------------------------------------
--------------------------------
>Camellia_sinensis_20633
------------------------------------------------------------
------------------------------------------------------------
---------------MGSWVL--SECCIRPIP--QHFPR--PRTGFINPNQSKIGFLHVN
KKLTDLKCLSISSPIGFYR-----------------------ERKWVLKVSAPL-KVAS-
--------------------------VEEDEI----EFDPGSPPPFKLSEIRAAIPKHCW
VKNPWTSMSYV----FRDVCVIFGL-AAMAAYFN---NWLVWPLYWAAQGTMFWALFVLG
HD----------------------------C---GH-GSFSNN-----------------
-----------------------------------------------PKLNSVVGHLLHS
SILV---PY-----------------------HGW-------------------------
------------------------------------------------------------
-------------------------------RIS--------------------HRTHHQ
NHGHVENDESWHP-----------------------------LSEKIYNTLDGITRTLRF
TIPFPMLAYPFYL-----------------------------------------------
----------------------------------------------WGRSPGKTGSHFHP
NSDLFVPSERKDVITSTVCWTTMAALLVGLCFVIGPVQMLKLYGIPYWGFVMWLDLVTYL
HHHGHEE---KLPWYRGK------------------------------------------
-------------------------------EWNYLRGGLTTLDRDYGWINNIHHDIGTH
VIHHLFPQ-----IPHYHLVEATEAAKPVLGKYYREPKKS-GPLPFHLIGNLITSMKQDH
YVSDAGDVVYYQTDPKLSSS----SKSE--------------------------------
------------------------------------------------------------
------------------------------------------------------------
--------------------------------
>Elaeis_guineensis_13180
------------------------------------------------------------
------------------------------------------------------------
---------------MASWVL-SECCGLRPLP--ADFSR--PTSRLQPL-----------
-----RRSLPCPAVRGVDFRRQICLGGRPP------------YRDWALRVSTPL-RVAT-
-VEEE-REGGEVNGKRVN-------GCEREVP----KFDHGMPPPFGLAEIRAAIPKHCW
VKDPWKSMSYV----VRDVVAVFGL-AAAAAYLN---NWMVWPLYWAAQGTMFWALFVLG
HD----------------------------C---GH-GSFSSN-----------------
-----------------------------------------------PKLNSVVGHLLHS
SILV---PY-----------------------HGW-------------------------
------------------------------------------------------------
-------------------------------RIS--------------------HRTHHQ
NHGHVENDESWHP-----------------------------LPEKLYRSLDSATRILRF
TLPFPMLAYPLYL-----------------------------------------------
----------------------------------------------WSRSPGKKGSHFHP
DSDLFLPKERKDVITSTACWSAMVAVLAGLTWKFGLVPMIKLYGIPYLIFVMWLDFVTYL
HHHGHDE---KLPWYRGK------------------------------------------
-------------------------------EWSYLRGGLTTLDRDYGWINNIHHDIGTH
VIHHLFPQ-----IPHYHLIEATEAAKPVLGKYYREPEKS-GPLPFHLVGVLTKSMGSDR
YVSDTGDVVYYQNDSQKNSF----SQKNSD------------------------------
------------------------------------------------------------
------------------------------------------------------------
--------------------------------
>Elaeis_guineensis_26855
------------------------------------------------------------
------------------------------------------------------------
---------------MASWVL-SECRGIRPLP--ADNAR--PKSRLQPP-----------
-----RRSLPCPPPRGVDFHRSICLQGRAF------------HRDWAWRVSSPL-RVAT-
-VEEE-REGGVVNGN------------EKEEP----EFDPAMPPTFGLAEIRAAIPKHCW
VKDPWRSMSYV----VRDVVVVFGL-AAAAAFLN---NWMGWPLYWVAQGTMFWALFVLG
HD----------------------------C---GH-GSFSTN-----------------
-----------------------------------------------PKLNSVVGHLLHS
SILV---PY-----------------------HGW-------------------------
------------------------------------------------------------
-------------------------------RIS--------------------HRTHHQ
NHGHVENDESWHP-----------------------------LPEKLYRSLESATRILRF
TVPFPMLAYPLYL-----------------------------------------------
----------------------------------------------WKRSPGKTGSHFHP
DSDLFVPNERKDVLTSTACWSAMVAMLAGLTWKFGLVPMIKLYGIPYLTFVMWLDFVTYL
HHHGHDE---KLPWYRGK------------------------------------------
-------------------------------EWSYLRGGLTTLDRDYGWINNIHHDIGTH
VIHHLFPQ-----IPHYHLVEATEAAKPVLGKYYREPEKS-APLPFHLFGILAKSLRHDH
YVGDTGDVVYYQTDGQMK------------------------------------------
------------------------------------------------------------
------------------------------------------------------------
--------------------------------
>Elaeis_guineensis_40741
------------------------------------------------------------
------------------------------------------------------------
---------------MASWVL-SECRGIRPLP--ADNAR--PKSRLQPP-----------
-----RRSLPCPPPRGVDFHRSICLQGRAF------------HRDWAWRVSSPL-RVAT-
-VEEE-REGGVVNGN------------EKEEP----EFDPAMPPTFGLAEIRAAIPKHCW
VKDPWRSMSYV----VRDVVVVFGL-AAAAAFLN---NWMGWPLYWVAQGTMFWALFVLG
HD----------------------------C---GH-GSFSTN-----------------
-----------------------------------------------PKLNSVVGHLLHS
SILV---PY-----------------------HGW-------------------------
------------------------------------------------------------
-------------------------------RIS--------------------HRTHHQ
NHGHVENDESWHP-----------------------------LPEKLYRSLESATRILRF
TVPFPMLAYPLYL-----------------------------------------------
----------------------------------------------WKRSPGKTGSHFHP
DSDLFVPNERKDVLTSTACWSAMVAMLAGLTWKFGLVPMIKLYGIPYL------------
------------------------------------------------------------
-------------------------------EWSYLRGGLTTLDRDYGWINNIHHDIGTH
VIHHLFPQ-----IPHYHLVEATEAAKPVLGKYYREPEKS-APLPFHLFGILAKSLRHDH
YVGDTGDVVYYQTDGQMK------------------------------------------
------------------------------------------------------------
------------------------------------------------------------
--------------------------------
>Olea_europaea_45747
------------------------------------------------------------
------------------------------------------------------------
---------------MASWVL-SE-CGLKPLP--RFYAK--PRTGQAF----------LN
SNPSKVRISRTS------GNGYSFSLSSGFR-----------ERNWGLKVSAPL-RVQP-
-VEENKEEG----------------KILNGDE----SFDPGAPPPFKLSDIKAAIPKHCW
VKDPWKSMSYV----VRDVVVVFGL-AAVAAYFN---NWVFWPLYWFAQGTMFWALFVLG
HD----------------------------C---GH-GSFSNN-----------------
-----------------------------------------------PKLNSVAGHLLHS
SILV---PY-----------------------HGW-------------------------
------------------------------------------------------------
-------------------------------RIS--------------------HRTHHQ
NHGHVENDESWHP-----------------------------LSEKIYKNLDNVTKKLRF
TLPFPLLAYPIYL-----------------------------------------------
----------------------------------------------WSRSPGKTGSHYHP
DSDLFVPNERKDVITSTVCWTAMVAILAGLSFIMGPVQLLKLYGIPYAIFVMWLDLVTYL
HHHGHDA---KLPWYRGK------------------------------------------
-------------------------------EWSYLRGGLTTLDRDYGWVNNIHHDIGTH
VIHHLYPQ-----IPHYHLVEATEAAKPVLGKYYREPKKS-GPLPLYLLGVLIRSMRKDH
YVSDSGDIVYYQTDSQL-------------------------------------------
------------------------------------------------------------
------------------------------------------------------------
--------------------------------
>LOC_Os03g18070.1
------------------------------------------------------------
------------------------------------------------------------
---------------MARLVL-SECCGLTPLRLRGRGAIALPAPPSLAA-----------
---GPRRPVSAAAAGGAI------------------------HREWALRVSAPTRLTSVV
EEDNRGEEVVEEEARGSLAAAEAAAGEVGGDG---DGFDPGAPPPFGLAEIRAAIPKHCW
VKDPWRSMSYV----LRDVVVVLGL-AAAAARVD---SWLVWPLYWAAQGTMFWALFVLG
HD----------------------------C---GH-GSFSSN-----------------
-----------------------------------------------AKLNSVVGHILHS
SILV---PY-----------------------HGW-------------------------
------------------------------------------------------------
-------------------------------RIS--------------------HRTHHQ
NHGHVEKDESWQP-----------------------------LSERLYNSLDYMTKKLRF
TMPFPMLAFPLYL-----------------------------------------------
----------------------------------------------FARSPGKKGSHFNP
SSDLFQPNEKKDVITSTASWLAMVGILAGLTFVMGPLKMLKLYAVPYVIFVMWLDFVTYL
HHHGHED---KLPWYRGK------------------------------------------
-------------------------------EWSYLRGGLTTLDRDYGWINNVHHDIGTH
VIHHLFPQ-----IPHYHLVEATEAAKPVLGKYYKEPEKS-APLPFHLLGVLAKSLNSDH
YVSDTGDVVYYQTDLKTSSS----AQSSD-------------------------------
------------------------------------------------------------
------------------------------------------------------------
--------------------------------
>Zm00001d028742_P001
------------------------------------------------------------
------------------------------------------------------------
---------------MARLVL-SECCGLAPLRLRAGRGAIAAPSPPALS-----------
AAAAPGRPAPAAI-----------------------------HRDWALRVSAATRLTSA-
-VEEDKRSSPLGEGDEHVA------ASGAAGG----EFDPGAPPPFGLAEIRAAIPKHCW
VKDPWRSMAYV----LRDVVVVLGL-AAAAARLD---SWLVWPLYWAAQGTMFWALFVLG
HD----------------------------C---GH-GSFSNN-----------------
-----------------------------------------------PKLNSVVGHILHS
SILV---PY-----------------------HGW-------------------------
------------------------------------------------------------
-------------------------------RIS--------------------HRTHHQ
NHGHVEKDESWHP-----------------------------LPERLYKSLDFMTRKLRF
TMPFPLLAFPLYL-----------------------------------------------
----------------------------------------------FARSPGKSGSHFNP
SSDLFQPNEKKDIITSTASWLAMVGVLAGLTFLMGPVTMLKLYGVPYFVFVAWLDMVTYL
HHHGHED---KLPWYRGQ------------------------------------------
-------------------------------EWSYLRGGLTTLDRDYGLINNIHHDIGTH
VIHHLFPQ-----IPHYHLIEATEAAKPVLGKYYKEPKKS-GPLPWHLFGVLAQSLKQDH
YVSDTGDVVYYQTDSKTNTS----AQKSD-------------------------------
------------------------------------------------------------
------------------------------------------------------------
--------------------------------
>Zm00001d047743_P001
------------------------------------------------------------
------------------------------------------------------------
---------------MARLVL-SECCGLAPLRRLRAGRGAIAAPSPPAL-----------
SAAPRRRPASASI-----------------------------HRDWALRVSAPT-RLASA
AVEEDKPSAAPGQE-----------EGAAAGG----EFDPGAPPPFGLAEIRAAIPKHCW
VKDPWRSMSYV----LRDVAVVLGL-AAAAARLD---SWLVWPLYWAAQGTMFWALFVLG
HD----------------------------C---GH-GSFSNN-----------------
-----------------------------------------------PKLNSVVGHILHS
SILV---PY-----------------------HGW-------------------------
------------------------------------------------------------
-------------------------------RIS--------------------HRTHHQ
NHGHVEKDESWHP-----------------------------LPERLYKSLDFMTRKLRF
TMPFPLLAFPLYL-----------------------------------------------
----------------------------------------------FARSPGKSGSHFNP
GSDLFQPTEKNDIITSTASWLAMVGVLAGLTFLMGPVPMLKLYGVPYLVFVAWLDMVTYL
HHHGHED---KLPWYRGK------------------------------------------
-------------------------------EWSYLRGGLTTLDRDYGWINNIHHDIGTH
VIHHLFPQ-----IPHYHLIEATEAAKPVLGKYYKEPKKS-GALPWHLFRVLAQSLKQDH
YVSDTGDVVYYQAESKTSTS----ALKSD-------------------------------
------------------------------------------------------------
------------------------------------------------------------
--------------------------------
>Helianthus_annuus_08544
------------------------------------------------------------
------------------------------------------------------------
---------------MASIFL-SSKCGLKPLA-ISSYIN--PTTRVS-----------VS
SFPVSIKSSSSS------SN----------------------LFRLTIKASAPV-GVQL-
-VEKDEKRV----------------DGFESES----GFNPGAPPPFTLADIRAAIPKHCW
VKDPWRSMSYV----LRDVVVVFGL-AAVAAYFN---NMVVWPLYWFAQGTMFWALFVLG
HD----------------------------C---GH-GSFSNN-----------------
-----------------------------------------------AKLNSVVGHLLHS
SILV---PY-----------------------HGW-------------------------
------------------------------------------------------------
-------------------------------RIS--------------------HRTHHQ
NHGHVENDESWHP-----------------------------LSEKIYKSLDTATRMLRF
TLPFPMLAFPLYL-----------------------------------------------
----------------------------------------------WGRSPGKKGSHYHP
GSDLFRANEKTDVIMSTVCWSAMVALLVGLSFVMGPLQVLKLYGIPYLGFVVWLDLVTYL
HHHGHED---KLPWYRGK------------------------------------------
-------------------------------EWGYLRGGLTTLDRDYGWINNIHHDIGTH
VIHHLFPQ-----IPHYHLVEATKAAKPVFGKYYREPKKS-QPLPFHLLGLLASSMKRDH
YVSDEGDVVYYQTDPKLTDD----SRQ---------------------------------
------------------------------------------------------------
------------------------------------------------------------
--------------------------------
>Helianthus_annuus_53641
------------------------------------------------------------
------------------------------------------------------------
---------------MATRIL-TE-CGLRPLP--KQYPN--PRTIIP-----------VS
SFPNSISLLPSK------------KFGPNF---------------SVLKVSTPA-GVQI-
-ADQDEQQVD---------------ELKVQET----EFDPGAAPPFTLADIRAAIPKHCW
VKDPWRSMSYV----LRDVVVVFGL-AAVAAYFN---NMVVWPLYWFAQGTMFWALFVLG
HD----------------------------C---GH-GSFSNN-----------------
-----------------------------------------------AKLNSVVGHLLHS
SILV---PY-----------------------HGW-------------------------
------------------------------------------------------------
-------------------------------RIS--------------------HRTHHQ
NHGHVEKDESWHP-----------------------------LSEKIYKSLDMATRMLRF
TLPFPMLAYPFYL-----------------------------------------------
----------------------------------------------WGRSPGKKGTHFHP
DSDLFLPNERKDVITSTICWSAMAALLVGLSFVMGPLQVFKLYGIPYWGFVMWLDLVTYL
HHHGHED---KLPWYRGK------------------------------------------
-------------------------------EWSYLRGGLTTLDRDYGWINNIHHDIGTH
VIHHLFPQ-----IPHYNLVEATEAAKPVLGKYYREPKES-WPLPFHLLGLLANSMKKDH
YVSDEGDVVYYQADPKLTRG----SKQ---------------------------------
------------------------------------------------------------
------------------------------------------------------------
--------------------------------
>Spipo23G0035900  [mRNA]  locus=pseudo23:2204431:2206696:- [translate_table: standard]
------------------------------------------------------------
------------------------------------------------------------
---------------MGSYVL--SECGLRPLP-----SRHLPLPGCRLS-----------
PNPCRVLPVPAPLGAQRVRPCRAVFFGPRS------------ARDWRLKVSAPV-RTAPV
EEGEEGRPG----------------GIKEVEG----EFDPGMPPPFGLAEIRAAIPKHCW
VKNPWRSMSYV----VRDVAIVLGL-AATAAYFN---SWIVWPLYWAAQGTMFWALFVLG
HD----------------------------C---GH-GSFSND-----------------
-----------------------------------------------AKLNSVAGHFLHS
SILV---PY-----------------------HGW-------------------------
------------------------------------------------------------
-------------------------------RIS--------------------HRTHHQ
NHGHVENDESWHP-----------------------------LSEKIYNSLDTVTRIMRF
TVPFPLLAYPIYL-----------------------------------------------
----------------------------------------------WKRSPGKQGSHFHP
DSDLFLPNEKKDVLTSTACWTAMVAILAGLTCAMGPMWMLKLYFVPYVIFVMWLDFVTYM
HHHGHEE---KLPWYRGE------------------------------------------
-------------------------------EWSYLRGGLTTLDRDYGWINNIHHDIGTH
VIHHLFPQ-----IPHYNLVEATKAARPVLGKYYKEPKKS-APLPFHLLGDLMRSLRRDH
FVSDHGDVVYYQTDPRLNPT----LGSDN-------------------------------
------------------------------------------------------------
------------------------------------------------------------
--------------------------------
>Vitis_vinifera_08575
------------------------------------------------------------
------------------------------------------------------------
---------------MASWVV-SE-CGLRPLP--RIYPR--PRTGISS----------TE
TSQLKCRALPLC------KNGKAPSLWVSGGSR---------SREWGLKVSAPL-MVGS-
-VDEEFREGEAINGVSELGL-----GEGDGDG----GFDPGAPPPFRLAEIRAAIPKHCW
MKDPWRSMSYV----VRDVAVVFGL-AAAAAYFN---HWAVWPLYWFAQGTMFWALFVLG
HD----------------------------C---GH-GSFSSN-----------------
-----------------------------------------------PKLNSVVGHLLHS
SILV---PY-----------------------HGW-------------------------
------------------------------------------------------------
-------------------------------RIS--------------------HRTHHQ
NHGHVENDESWHP-----------------------------LSEKIYRSLDTATRTLRF
TLPFPMLAYPLYL-----------------------------------------------
----------------------------------------------WGRSPGKTGSHFDP
NSDLFIPNERKDVITSTVCWSAMAALLVCLSFVMGPVQMLKLYGIPYWIFVMWLDLVTYL
HHHGHEE---KLPWYRGK------------------------------------------
-------------------------------EWSYLRGGLTTLDRDYGVINNIHHDIGTH
VIHHLFPQ-----IPHYHLVEATKAAKPVLGKYYREPKKS-GPLPFHLLGSLIRSMKQDH
YVSDTGDVVYYQKDPQLPGS----QKSE--------------------------------
------------------------------------------------------------
------------------------------------------------------------
--------------------------------
>Helianthus_annuus_05213
------------------------------------------------------------
------------------------------------------------------------
---------------MATWVL--SECCVRPIPRTSSYPK--PRFTILNSPVSNSTLFKTN
NKPITFNPLFSRAKD---------------------------RRNLGLKVSAPA-KIQFV
DEEDDD-------------------SEITNGF----KFNPGAPPPFTLADIRAAIPKHCW
VKDPWKSMSYV----VRDVVVVFGL-AAVAAFFN---NIVVWPLYWIAQSTMFWALFVLG
HD----------------------------C---GH-GSFSNN-----------------
-----------------------------------------------AKLNSVVGHILHS
SILV---PY-----------------------HGW-------------------------
------------------------------------------------------------
-------------------------------RIS--------------------HRTHHQ
NHGHVENDESWHP-----------------------------LSEKIYRNLDKGTRTLRF
TLPFPMLAYPFYL-----------------------------------------------
----------------------------------------------WSRSPGKKGSHFNP
DSDLFLPNERKDIITSTVCWTAMAALLVGLSVTMGPLQVLKLYGIPYWGFVVWLDLVTYL
HHHGHED---KLPWYRGK------------------------------------------
-------------------------------EWSYLRGGLTTLDRDYGWINNIHHDIGTH
VIHHLFPQ-----IPHYNLIEATEAAKPVFGKYYREPKKS-GPLPFHLLGVLINSLKKDH
YVSDEGEIVYYQTDPKMTAN----------------------------------------
------------------------------------------------------------
------------------------------------------------------------
--------------------------------
>GSMUA_Achr11T24740_001  [mRNA]  locus=chr11:24132526:24134809:- [translate_table: standard]
------------------------------------------------------------
------------------------------------------------------------
---------------MASWVL-FQGCGVRLLP--AALPR--PRSGIPPA---------AK
LKPLRRTRLPSS------TSCLCCSVGLAG------------RRAWALRVSAPL-QVAP-
-LEEG-SA----------M------GSGVKEE----AFDPGTPPPFGLAEIREAIPRHCW
VKDPWRSMSYV----VRDVVVVFGL-AVAAAYLN---NWIMWPLYWIAQGTMFWALFVLG
HD----------------------------C---GH-GSFSND-----------------
-----------------------------------------------RKLNSVVGHLLHS
SILV---PY-----------------------HGW-------------------------
------------------------------------------------------------
-------------------------------RIS--------------------HRTHHQ
NHGHVENDESWHP-----------------------------LSEKLYRSLNAVTRKLRF
TLPFPMFAYPFYL-----------------------------------------------
----------------------------------------------WRRSPGKSGSHFHP
SSDLFVPNEKKDVITSTVCCATMVVILAGLTYLMGPIQMLKLYGIPYWIFVMWLDLVTYL
HHHGHEE---KLPWYRGK------------------------------------------
-------------------------------EWSYLRGGLTTLDRDYGWLNNIHHDIGTH
VIHHLFPQ-----IPHYHLVEATEAAKPILGKYYREPVKS-GPLPFHLFGVLMRSLGCDH
FVSDIGDVVYYQTDPRLNGA----SEAKWHRH----------------------------
------------------------------------------------------------
------------------------------------------------------------
--------------------------------
>Mb_11_t22150.1  [mRNA]  locus=Bchr11:27761497:27763764:-
------------------------------------------------------------
------------------------------------------------------------
---------------MASWVL-FQGCGLRLLP--AALPR--PRSGIPPA---------AS
LKPLRRRRLPSS------TSCICCSVGLAG------------RRDWALRVSAQL-QVAP-
-LEEG-SA----------M------GSGVKEE----AFDPGTPPPFGLAEIREAIPRHCW
VKDPWRSMSYV----VRDVVVVFGL-AVAAAYLN---NWIMWPLYWIAQGTMFWALFVLG
HD----------------------------C---GH-GSFSND-----------------
-----------------------------------------------RKLNSVVGHLLHS
SILV---PY-----------------------HGW-------------------------
------------------------------------------------------------
-------------------------------RIS--------------------HRTHHQ
NHGHVENDESWHP-----------------------------LSEKLYRSLNAVTRKLRF
TLPFPMFAYPFYL-----------------------------------------------
----------------------------------------------WRRSPGKSGSHFHP
SSDLFVPNEKKDVITSTVCCAMMVVILAGLTYLMGPIQMLKLYGIPYWIFVMWLDLVTYL
HHHGHEE---KLPWYRGK------------------------------------------
-------------------------------EWSYLRGGLTTLDRDYGWLNNVHHDIGTH
VIHHLFPQ-----ISHYHLVEATEAAKPILGKYYREPVKS-GPLPFHLFGVLMRSLGCDH
FVSDIGDVVYYQTDHRLNSA----SEAK--------------------------------
------------------------------------------------------------
------------------------------------------------------------
--------------------------------
>Aco001563.1  [mRNA]  locus=LG18:9668120:9670373:+ [translate_table: standard]
------------------------------------------------------------
------------------------------------------------------------
---------------MASWVI-SECCGLRPLP---TIHSRAPGSRLPSP---------VR
LKAPKRSLGPSPALGSAAPRRAMRAGAGPI------------HRDWALRVSAPL-RVVPF
EEEREESASRVG-------------GSAGDEE----GFDPGAPPPFGLAEIRAAIPKRCW
VKDPWRSMSYV----VRDVAVVIGL-AAAAAYIN---SWIVWPLYWVAQGTMFWALFVLG
HD----------------------------C---GH-GSFSSN-----------------
-----------------------------------------------PKLNSVVGHLLHS
SILV---PY-----------------------HGW-------------------------
------------------------------------------------------------
-------------------------------RIS--------------------HRTHHQ
NHGHVENDESWHP-----------------------------LPEKLYRSLDNVTRKLRF
TMPFPMLAFPIYL-----------------------------------------------
----------------------------------------------WGRSPGKKGSHFHA
SSDLFLPNEKKDVMTSTVCWTAMAAVLAGLTWIMGPLQMLKLYFVPYLIFVAWLDLVTYL
HHHGHEQ---KLPWYRGK------------------------------------------
-------------------------------EWSYLRGGLTTLDRDYGLINNIHHDIGTH
VIHHLFPQ-----IPHYHLVEATKAAKPVLGKYYREPEKS-GPFPLHLFGVLARSLNVDH
YVSDTGDVVYYQTDTLQK------------------------------------------
------------------------------------------------------------
------------------------------------------------------------
--------------------------------
>evm.model.AsparagusV1_07.489  [mRNA]  locus=AsparagusV1_07:12823435:12825066:+ [translate_table: standard]
------------------------------------------------------------
------------------------------------------------------------
------------------------------------------------------------
------------------------------------------------------------
------------------------------------------------------------
---------------------------------------------------MFWALFVLG
HD----------------------------C---GH-GSFSSD-----------------
-----------------------------------------------AKLNSVVGHFLHS
SILV---PY-----------------------HGW-------------------------
------------------------------------------------------------
-------------------------------RIS--------------------HRTHHQ
NHGHVENDESWHP-----------------------------LPEKIYNSLDSITRKLRF
SLPFPMLAYPFYL-----------------------------------------------
----------------------------------------------WGRSPGKKGSHFNP
SSDLFLPNEKKDIITSTSCWLSMAAILAGLTCFMGPLQMLKLYFVPYGIFVMWLDFVTYL
HHHGHQD---KLPWYRGK------------------------------------------
-------------------------------EWSYLRGGLTTLDRDYGWINNIHHDIGTH
VIHHLFPQ-----IPHYHLVEATEAAKPVLGKYYREPEKS-GPLPFHLLGVLARSMRVDH
FVSDVGDVVYYQTDPQLSPR----KSD---------------------------------
------------------------------------------------------------
------------------------------------------------------------
--------------------------------
>GSMUA_Achr9T04440_001  [mRNA]  locus=chr9:2963204:2965416:- [translate_table: standard]
------------------------------------------------------------
------------------------------------------------------------
---------------MASWVV-SNCCGLRPLP--ASLRR--PNSGLLPA---------AS
LKPLKRRPLFSPTVGLGG------------------------RREWALRVSAPLQVAPL-
-------------------------EDERESG------EGSGEPSLK----GTAIPKHCW
VKDPWRSMSYV----VRDVVVVFGL-AAAAASLN---NWIVWPLYWIAQGTMFWALFVLG
HD----------------------------C---GH-GSFSNN-----------------
-----------------------------------------------PKLNSVVGHLLHS
SILV---PY-----------------------HGW-------------------------
------------------------------------------------------------
-------------------------------RIS--------------------HRTHHQ
NHGHVENDESWHP-----------------------------LAEKLYRSLDSTTRKLRF
TLPFPMFAYPFYL-----------------------------------------------
----------------------------------------------WGRSPGKCGSHFHP
SSDLFVPNEKKDVITSTICWAAMVVILAGLTYLMGPNQMLKLYGVPYWIFVMWLDLVTYL
HHHGHEE---KLPWYRGK------------------------------------------
-------------------------------EWSYLRGGLTTLDRDYGWINNIHHDIGTH
VIHHLFPQ-----IPHYHLVEATEAAKPVIGKYYREPAKS-GPLPFHLLGVLVRSLKHDH
YVNDTGEVVYYQTD----------------------------------------------
------------------------------------------------------------
------------------------------------------------------------
--------------------------------
>Mb_09_t04090.1  [mRNA]  locus=Bchr09:3069772:3071984:-
------------------------------------------------------------
------------------------------------------------------------
---------------MASWVL-SNCCGLRPLP--ASLPR--PNSGLLSA---------AS
LKPLKRRPLFSPTVGLGG------------------------RREWALRVSAPL-QVAPL
EDERESGEGSGEPSLK---------GSDGKEE----AFDPGMPPPFGLAEIRAAIPKHCW
VKDPWRSMSYV----VRDVVVVFGL-AAAAASLN---NWIVWPLYWIAQGTMFWALFVLG
HD----------------------------C---GH-GSFSNN-----------------
-----------------------------------------------PKLNSVVGHLLHS
SILV---PY-----------------------HGW-------------------------
------------------------------------------------------------
-------------------------------RIS--------------------HRTHHQ
NHGHVENDESWHP-----------------------------LPEKLYRSLDSTTRKLRF
TLPFPMFAYPFYL-----------------------------------------------
----------------------------------------------WGRSPGKCGSHFHP
SSDLFVPNEKMDVITSTVCWAAMVVILAGLTYLMGPNQMLKLYGVPYW------------
------------------------------------------------------------
-------------------------------EWSYLRGGLTTLDRDYGWINNIHHDIGTH
VIHHLFPQ-----IPHYHLVEATEAAKPVIGKYYREPAKS-RPLPFHLLGVLVRSLKHDH
YVNDTGEVVYYQTD----------------------------------------------
------------------------------------------------------------
------------------------------------------------------------
--------------------------------
>Cvar_XP_005842826.1 hypothetical protein CHLNCDRAFT_33387, partial [Chlorella variabilis]
------------------------------------------------------------
------------------------------------------------------------
----------------------MTAALLSSS--SSTLCAARRSAASAGP-----------
------------------------------------------ARALPLRRRAGVVRVANI
AAPAEEMLGQQ--------------GAGQTTKY-EGGKKLGNAPPFTLQDMRDAIPPECF
VKDTVRSAGFL----ALDVGVVAAL-AIGAYFLD---NPLVWPLYWFAQGTMFWALFVVG
HD----------------------------C---GH-QSFSNN-----------------
-----------------------------------------------KALNDLVGNIVHS
SIMV---PY-----------------------HGW-------------------------
------------------------------------------------------------
-------------------------------RIS--------------------HRTHHA
NHGHVENDESWYP-----------------------------TTKSNYEKMDKWGKLGRL
LFPFPLFAYPFYL-----------------------------------------------
----------------------------------------------LNRSPGKDGSHYDP
KCDLFTESEGPLVETSNKFQCAWVGFLAGCTLALGPLAMLNLYVLPYWVFVMWLDVVTYL
HHHGPSDPEEEVPWYRGE------------------------------------------
-------------------------------EWSYFRGGLSTIDRDYGIFNKIHHDIGTH
VVHHLFPQ----------------------------------------------------
------------------------------------------------------------
------------------------------------------------------------
------------------------------------------------------------
--------------------------------
>Crei_Cre01.g038600.t1.2  [mRNA]  locus=chromosome_1:5479817:5482913:+ [translate_table: standard]
------------------------------------------------------------
------------------------------------------------------------
---------------MQCLSR-----SSLRAPTLSTRARAAPV-----------------
------------------------------------------LRRSVVKVANVAAIPEAP
QQDR---------------------FKRNADG----TYDLSAPPPFTLQDLRNAIPAHCW
EKNTFRSMAHL----ALDVGIVFGL-AAVAFTVN---QWWMWPLYWVAQGTMFWALFVVG
HD----------------------------C---GH-QSFSNN-----------------
-----------------------------------------------KALNDFIGHLTHS
SILV---PY-----------------------HGW-------------------------
------------------------------------------------------------
-------------------------------RIS--------------------HRTHHA
NHGHVENDESWHP-----------------------------VTKKLYDHLEPMARVGRL
SMPWALFAFPFYL-----------------------------------------------
----------------------------------------------WKRSPGKEGSHYDP
ECDLFTAAERNQVLTTNAYMLGMVAVLAACTIKLGPLAMFNLYLIPYWINVVWLDIVTYL
HHHGSHDQNEKMPWYRGE------------------------------------------
-------------------------------EWSYLRGGLTTIDRDYGIFNKIHHDIGTH
VVHHLFPQ-----IPHYNLEEATEAVKPVMGPYYREPMKSPGPLPTHLVEPLIRSFTNDH
YVADSGDIVYYQKDPNFPSVGKAVAGKA--------------------------------
------------------------------------------------------------
------------------------------------------------------------
--------------------------------
>Vcar_Vocar.0001s0730.1  [mRNA]  locus=scaffold_1:5678913:5681915:- [translate_table: standard]
------------------------------------------------------------
------------------------------------------------------------
---------------MQCLVS----SGVRVPALTRARRAHAPAVGRRTV-----------
------------------------------------------VRVANVAAIPEAPSTDR-
-------------------------FKRNADG----TYDLSAPPPFTLQDLRAAIPAQCW
EKNTFKSMAHM----ALDVGIVFGL-AAAAYTIN---QWWLWPLYWFAQGTMFWALFVVG
HD----------------------------C---GH-QSFSNN-----------------
-----------------------------------------------KALNDFVGHLTHS
SILV---PY-----------------------HGW-------------------------
------------------------------------------------------------
-------------------------------RIS--------------------HRTHHA
NHGHVENDESWHP-----------------------------VTKKLYDKLDSWGRVGRL
SMPWALFAFPFYL-----------------------------------------------
----------------------------------------------WKRSPGKEGSHYDP
ECDLFTESERNQVLTTNAYLLGMVAVLVACTVKLGPLAMLNLYFLPYWINVVWLDVVTYL
HHHGSHDMNEKMPWYRGE------------------------------------------
-------------------------------EWSYLRGGLTTIDRDYGIFNKIHHDIGTH
VVHHLFPQ-----IPHYNLEAATEAVKPVMGPYYREPVKSPGPLPFHLVEPLVRSFTKDH
YVADTGDIVFYETDPKFPSIGSAATASPKQ------------------------------
------------------------------------------------------------
------------------------------------------------------------
--------------------------------
