# Supplementary material for: Genomic basis of the giga-chromosomes and giga-genome of tree peony Paeonia ostii
Source: Nat Commun. 2022 Nov 28;13:7328. doi: 10.1038/s41467-022-35063-1 (PMC9705720; doi:10.1038/s41467-022-35063-1)
Supplement: Supplementary file 13 — Source Data [file 41467_2022_35063_MOESM13_ESM.zip › Source Data Figure 5c. FAD_pep.fa.txt]

>Amborella_trichopoda_05008
MVPSTLVAPSISPKISDFEDSTTIYEKKNMTGSGMEGREETQTEDESCPVDKNSEDDLFD
PSSPPPFTIGDIRAAIPTHCWVKNPWRSLSYVLRDLIAIFCLFAFAVKIESWVLWPIYWM
VQGTMFWAIFVLGHDCGHGSFSENPKLNSIVGHLVHSFILVPYHGWRISHRTHHQNHGNV
DHDESWHPLTEQTYRSIDPNTRKLRFTLPFPMMAYPVYLLCRSPGRSGSHFHPGSDLFAP
KERKAVITSTLCCSAMAALLAKLAWIMGPTQILKLYFVPYLIFVMWLDFVTYLHHHGYEK
KLPWYRGKEWSYLRGGLTTIDRDYGMINNIHHDIGTHVIHHMFPQIPHYNLVEATKAAKP
VLGKYYREPEKCKMMLPLHLLKVLERSMNEDHYVSDHGDIVYYRTDPALFSSNSKMSS
>Amborella_trichopoda_18793
MASWVLSDCGLRPLPKVSPFPKLTPRLRHSLPLGFSAKRADLNSKVCRVVSVGRGGLRDW
KLRVSAPLDLKVVSFDEREIEGEKFDPAAPPPFKLADIRAAIPKHCWVKDPWKSMSYVVR
DVVVVFGLAAAAAYVNNWLVWPLYWAAQGTMFWALFVLGHDCGHGSFSNNAKLNSVVGHL
LHSSILVPYHGWRISHRTHHQNHGHVENDESWHPLSENIYRSLDNATRKLRFTLPFPMFA
FPFYLWSRSPGKKGSHFHPEGDLFVPTEKKDAITSTLCWTAMAALLVGLSWVMGPLQLLK
LYGVPYCIFVMWLDLVTYLHHHGHEDKLPWYRGKEWSYLRGGLTTVDRDYGIFNNIHHDI
GTHVIHHLFPQIPHYNLIEATEAAKPLLRKYYREPKKSGPIPFHLLDSLLVSMRRDHYVS
DSGDIVYYQTDPALRGDSRD
>Camellia_sinensis_09058
MHIDKDGLIKTVTASLKVATYLNGKEGEGKDINGFDKFGDEDDFDPSAPPPFRIAEIRAA
IPKHCWVKDPLRSLSYVVRDLLVVFGLVAVALHFNSWIIWPFYWAAQGTMFWALFVLGHD
CGHGSFSDSPLLNSVVGHVLHSSILVPYHGWRISHRTHHQNHGHVENDESWVPLPERIYK
TLGNSTKLLRFKVPFPMFAYPFYLWSRSPGKKGSHFNPYSELFLPSDRRHVLTSTVSWTL
MVALLVYLAVVIGLVPVLKLYGVPYLVFVMWLDFVTYLHHHGHEQKLPWYRGEEWSYLRG
GLTTIDRDYGMFNNIHHDIGTHVIHHLFPQIPHYHLVEATESAKHVLGKYYREPKKSGPI
PFHLLNYLVRSINQDHYVSDTGDVVFYQTDAELCGLSRSKKE*
>Camellia_sinensis_16608
KEGGLSVVSSSSKASSKVMEGNAMIGVDKVRNEDKFDPGAPPPFRIAEIRAAIPSHCWVK
NPWRSISYVIRDVIVIFGLAALANFFDSWVVWPFYWAAQGTMFWALFVLGHDCGHGSFSD
NPLLNSVVGHLLHSSILVPYHGWRISHRTHHQNHGHVENDESWVPLPEKIYKTLDESTKI
LRFKVPFPMFAYPIYLWTRSPGKTGSHFNPYSELFLPGERKHVITSTVCWTLMVSLLFYL
STVFGSVQMLKLYGVPYMIFVMWLDTVTYLHHHGYEQKLPWYRGKEWSYLRGGLTTIDRD
YGWINNIHHDIGTHVVHHLFPQIPHYHLIEATKAAKPVLGKYYREPKKSGPIPFHLVSYL
VRSIKQDHYVSDTGEVVYYQTDPKLYGLSSSKMD*
>Camellia_sinensis_20633
MGSWVLSECCIRPIPQHFPRPRTGFINPNQSKIGFLHVNKKLTDLKCLSISSPIGFYRER
KWVLKVSAPLKVASVEEDEIEFDPGSPPPFKLSEIRAAIPKHCWVKNPWTSMSYVFRDVC
VIFGLAAMAAYFNNWLVWPLYWAAQGTMFWALFVLGHDCGHGSFSNNPKLNSVVGHLLHS
SILVPYHGWRISHRTHHQNHGHVENDESWHPLSEKIYNTLDGITRTLRFTIPFPMLAYPF
YLWGRSPGKTGSHFHPNSDLFVPSERKDVITSTVCWTTMAALLVGLCFVIGPVQMLKLYG
IPYWGFVMWLDLVTYLHHHGHEEKLPWYRGKEWNYLRGGLTTLDRDYGWINNIHHDIGTH
VIHHLFPQIPHYHLVEATEAAKPVLGKYYREPKKSGPLPFHLIGNLITSMKQDHYVSDAG
DVVYYQTDPKLSSSSKSE*
>Camellia_sinensis_36926
MASWVLSECGLRPLPRIYPKPRTGLTSLNANPSKIKLIQSDPVCSSSFWVSSSGSRERNW
KIKVSTPLKVQSIEEEEERETKKINGVNGVQEEAEFNPGAPPPFRLADIRAAIPKHCWVK
NPWRSMSYVLRDVVVVFGLAAMAAYFNNWAVWPLYWFAQGTMFWALFVLGHDCGHGSFSN
NHKLNSVVGHLLHSSILVPYHGWRISHRTHHQNHGHVENDESWHPLSEKIYRSLDNATKI
LRFTLPFPLLAYPIYLWSRSPGKTGSHYNPSSDLFVRSERKDVITSTACWTAMAALLVGL
SFVMGPIQLLKLYGVPYVIFVMWLDLVTYLHHHGHEEKLPWYRGEEWSYLRGGLTTLDRD
YGWINNIQHDIGTHVIHHLFPQIPHYHLVEATEAARPVLGKYYREPKKSGPLPLHLLGSL
VRSMKQDHYVSDTGDIVYYQTDPQLSGSPEAE*
>Ginkgo_biloba_06289
MAASVILNCGLCTRSEGPSHKNTLKHKPLVCKATVLSPSNVVAFRSAPSRGPFLHKSTLTHRGAFLNGPRPSVGIVNVAAPHRTTLVSENEDNGEEKKRK
KQDFDPSASPPFTLADVRAAIPKHCWVKSAWKSLSYVARDVAVVFGLAAAAAYFNNWALWPLYWIAQGTMFWALFVVGHDCGHGSFSNNQKLNSLIGHLT
HSSILVPYHGWRISHRTHHQNHGHVEKDESWHPLSKKVYNSLDDATRKLRFTIPWPMFAYPFYLWGRSPGKKGSHFNPKSDLFVPNEKKDVISSTVCWSA
MVSLLVGLTFLMGPAWILKLYVVPYWIFVMWLDLVTYLHHHGYEEKVPWYRGKEWSYLRGGLTTIDRDYGWINNIHHDIGTHVVHHLFPQIPHYHLVEAT
EAVKPLLGKYYRQPKKSGPFPFHLLEPLRKSMEHDHYVSDEGDIVFYETDPNLKNSRS*
>Ginkgo_biloba_16124
MNPAFRATYSYSISLVGHLLSGPVRRFVAAAPLRPSSTLVSGHEDDIGLDQSALPPFTIGDVRAAIPEHCWVKSSWRSMSFVLRDVVGVVSLAAAALYFN
SWVVWPFYWFAQGTMFWALFVLGHDCGHGSFSDNQKLNSVIGHLLHSFILVPYNGWRISHRTHHQNHGHVEKDESWHPLTEKVYKSMEQSTRKMRFTLPW
PLFAYPFYLMRWQWWRSPGKEGSHFDSNSDLFGPSEREDVLRSTLCCSAMASLLLGLAIVMGPMRILKLYSVPYWTFVTWLDLVTYLHHHGHEKKIPWYR
GKEWSYLRGGLSTIDRDYGLFNKIHHDIGTHVVHHLFPQIPHYHLVEATEAAKPVLGMYYREPKKSSAFPIELIKPLVKSMAQDHYVNDDGDIVFYQSDA
DLYTLK*
>Ginkgo_biloba_16125
MGAPLGRSSTLVSHHLDEDDSNDIGFDQSALPTFTIGDVRLAIPKHCWVKSVWRSMSYVFRDVVVVVSLAAAALYFNSWFVWPFYWFAQGTMFWALFVLG
HDCGHGSFSDNQKLNSVVGHLIHSFILVPYNGWRISHRPLNQNHGHVEKDESWYPLPEKVYKSMEQSSRKMRFTLPWLLFAYPFYLWRRSPGKEGSHFDP
NSDLFAPSEREDVLRSTLCFSAMASLLLGLAIVVGPMWILKLYAVPYWTFVMWLDLVTYLHHHGHEKKIPWYRGKEWSYLRGGLSTIDRDYGLFNKIHHD
IGIHVVHHLFPQIPHYHLVEATEAAKPVLGKYYREPKKSSAFPIELIKPLVKSMAQDHYVKDDGDIVFYQSESDASYLK*
>Ginkgo_biloba_23926
MVTPMNNPAFGATYSYSISLVGQLLSGPVRRFVAAAPLRPSSTLVSGHEDDIGFDQSALPPFTIGDVRAAIPKHCWVKSSWRSMTFVLRDVVGVMSLGAA
ALYFNSWVVWPFYWFVQGTMFWALFVLGHDCGHGSFSDNQKLNTLIGHLLHSFILVPYNGWRISHRTHHQNHGHVEKDESWYPVPEKVYKSMDQSTRNIR
FTFPWPLFAYPVYLWKRSPGKEGSHFDPNSDLFVPSEREDVLRSTLCCSAMFSLLLGLAIVMGPMWILKLYAVPYWTFVMWLDLVTYLHHHGHEKKIPWY
RGKEWSYLRGGLSTIDRDYGLFNKIHHDIGTHVVHHLFPQIPHYHLVEATEAAKPVLGKYYREPKKSSAFPIELIKPLVKSMAQDHYVKDDGDIVFYQSD
ADTHSLK*
>Ginkgo_biloba_23928
MCHMRGPEAEGGVGSEREQRTGVTQAGIRGRGWAMGGAGRRATYSYFISLVGRLLSGPVRRFVAAAPLRPSSTLVSGHEDDIGFDQSALPPFTIGDVRAA
IPKHCWVKSSWRSMTFVLIDVVGVVSLAAAALYFNSWVVWPFYWFVQELCFGHFLSLDTTGGGHGSFSDNQKLNSVIGHLFHSFILVPYNGWYINLQKEG
SHFDPNSDLFVPSEREDVLISTLCCSEMVSLLLGLAIVMGPMWILKLYAVPYWTFVIWLDLVTYLHHHGHEKKIPWYRGKTEAAKPMLGKYYREPKKSSV
FPIELIKPLVKSMAQDHYVKDDGDIVFYQSDAGPHSLK*
>Glycine_max_01076
MATWILSECGLKPLAPVIPRPRTGAALSSTSRVEFLDTNKVVAGPKFQPLRCNLRERNWG
LKVSAPLRVASIEEEQKSVDLTNGTNGVEHEKLPEFDPGAPPPFNLADIRAAIPKHCWVK
DPWRSMSYVVRDVIAVFGLAAAAAYLNNWLVWPLYWAAQGTMFWALFVLGHDCGHGSFSN
NSKLNSVVGHLLHSSILVPYHGWRISHRTHHQHHGHAENDESWHPLPEKLFRSLDTVTRM
LRFTAPFPLLAFPVYLFSRSPGKTGSHFDPSSDLFVPNERKDVITSTACWAAMLGLLVGL
GFVMGPIQLLKLYGVPYVIFVMWLDLVTYLHHHGHEDKLPWYRGKEWSYLRGGLTTLDRD
YGWINNIHHDIGTHVIHHLFPQIPHYHLVEATEAAKPVFGKYYREPKKSAAPLPFHLIGE
IIRSFKTDHFVSDTGDVVYYQTDSKINGSSKLE
>Glycine_max_02777
MVQAQPLQHVGNGAGKEDQAYFDPSAPPPFKIANIRAAIPKHCWEKNTLRSLSYVLRDVL
VVTALVAAAIGFNSWFFWPLYWPAQGTMFWALFVLGHDCGHGSFSNSPLLNSIVGHILHS
SILVPYHGWRISHRTHHQNHGHVEKDESWVPLTEKVYKNLDNMTRMMRFTLPFPIFAYPF
YLWSRSPGKEGSHFNPYSNLFSPGERRDVLTSTLCWGIMLSVLLYLSLTMGPLFMLKLYG
VPYLIFVMWLDFVTYLHHHGYKQKLPWYRGQEWSYLRGGLTTVDRDYGWINNIHHDIGTH
VIHHLFPQIPHYHLIEATKAAKAVLGKYYREPQKSGPLPLHLIKYLLHSISQDHFVSDSG
DIVYYQTDSQLHKDSWTQSN
>Glycine_max_13998
MVKDTKPLAYAANNGYQKEAFDPSAPPPFKIAEIRVAIPKHCWVKNPWRSLSYVLRDVLV
IAALMAAASHFNNWLLWLIYWPIQGTMFWALFVLGHDCGHGSFSDSPFLNSLVGHILHSS
ILVPYHGWRISHRTHHQNHGHIEKDESWVPLTEKIYKNLDNMTRLVRFTVPFPLFVYPIY
LFSRSPGKEGSHFNPYSNLFPPSERKGIAISTLCWVTMFSMLIYLSFITSPVLLLKLYGI
PYWIFVMWLDFVTYLHHHGHHQKLPWYRGKEWSYLRGGLTTVDRDYGWINNIHHDIGTHV
IHHLFPQIPHYHLVEATQAAKSVLGEYYREPERSAPLPFHLIKYLIQSMRQDHFVSDTGD
VVYYQTDSLHLHSHRD
>Glycine_max_25653
MVQAQPLQHVGNGAGKEDLAYNFDPSAPPPFKIADIRAAIPKHCWEKNTLRSLSYVLRDV
LIVSALVAAAIGFNSWLFWPPYWSAQGTMFWALFVLGHDCGHGSFSNSPMLNSIVGHILH
SSILVPYHGWRISHRTHHQNHGHVEKDESWVPLSEKVYKNLDNMTRMMRFTLPFPIFAYP
FYLWSRSPGKEGSHFNPYSNLFSPGERRDVITSTLCWGIMLSLLLYLSLTLDPLFMFKLY
GVPYLIFVVWLDFVTYLHHHGYKQKLPWYRGQEWTYLRGGLTTVDRDYGWINNIHHDIGT
HVIHHLFPQIPHYHLVEATKAAKAVLGKYYREPQKSGPLPLHLIKYLLHSISQDHFVSDY
GDIVYYQTDSQFHKDSWTKSN
>Glycine_max_42278
MATWVLSECSLKPLAPVIPRPRTGAVLSSTSKVGFLETNKVLEGSKFQPLRCNLRERNWG
LKVSVPLRIASIEEEEQKSVDVINGSNGVEHEKLPEFDPGAPPPFNLADIRAAIPKHCWV
KDPLKSMSYVVRDVIAVFGLASAAAYLNNWLVWPLYWAAQGTMFWALFVLGHDCGHGSFS
NNPKLNSVVGHLLHSSILVPYHGWRISHRTHHQHHGHVENDESWHPLPEKLFRSLDTVTR
MLRFTAPFPLLAYPVYLWGRSPGKTGSHFDPSSDLFVPNERKDVITSTACWAAMLGLLVG
LGFVMGPIQLLKLYGVPYVIFVMWLDLVTYLHHHGHEGKLPWYRGKEWSYLRGGLTTLDR
DYGLINNIHHDIGTHVIHHLFPQIPHYHLVEATEAAKPVFGKYYREPKKSSPLPFHLIGE
LIRSFKTDHFVSDKGDVVYYQTDSEIIGSSKSE
>Glycine_max_58244
MATWVLSECGLRPLPPVFPRSTRPISCQKPSKSRFLSTNKGVPDLNLQARGLTCCSFRDR
KWELGVSAPLKFATNEGEEEERTNGANNGVGEEVSEFDPSAPPPFKLADIRAAIPKHCWV
KDPWKSMSYVVRDVIVVFGLAAAAAYLNNWVVWPLYWAAQGTMFWALFVLGHDCGHGSFS
NNPKLNSVAGHLLHSSILVPYHGWRISHRTHHQNHGHVENDESWHPLPEKIFKSLDNVTR
ILRFTLPFPLLAYPIYLWSRSPGKTGSHFNPDSDLFVPSERKDVITSTICWTAMAALLVG
LGFVMGPVQLLKLYGIPYAIFVMWLDLVTYLHHHGHEDKLPWYRGEEWSYLRGGLTTIDR
DYGWINNIHHDIGTHVIHHLFPQIPHYHLIEATEAAKPVLGQYYREPKKSSPLPIYLIGE
LLRSMKKDHFVSDSGDIVYYQTDPTLSSSSTSQ
>Glycine_max_60164
MVKDTKPLAYAANNGYQQKGSSFDFDPSAPPPFKIAEIRASIPKHCWVKNPWRSLSYVLR
DVLVIAALVAAAIHFDNWLLWLIYCPIQGTMFWALFVLGHDCGHGSFSDSPLLNSLVGHI
LHSSILVPYHGWRISHRTHHQNHGHIEKDESWVPLTEKIYKNLDSMTRLIRFTVPFPLFV
YPIYLFSRSPGKEGSHFNPYSNLFPPSERKGIAISTLCWATMFSLLIYLSFITSPLLVLK
LYGIPYWIFVMWLDFVTYLHHHGHHQKLPWYRGKEWSYLRGGLTTVDRDYGWINNIHHDI
GTHVIHHLFPQIPHYHLVEATQAAKPVLGDYYREPERSAPLPFHLIKYLIQSMRQDHFVS
DTGDVVYYQTDSLLLHSQRD
>Glycine_max_64790
MATWVLSECGLRSLPPVFPRPTRPISCQKPSKFRFLSINKGVADLNLQPRGFTCYNFRER
KWESGVSAPLKVATTEGEEEEGINGANGVVEEVPEFDPSAPPPFKLADIRASIPKHCWVK
DPWKSMSYVVRDVIVVFGLAVAAAYLNNWVVWPLYWAAQGTMFWALFVLGHDCGHGSFSN
NPKLNSVAGHLLHSSILVPYHGWRISHRTHHQNHGHVENDESWHPLPEKIFKSLDNVTRI
LRFTLPFPLLAYPIYLWSRSPGKTGSHFNPDSDLFVPSERKDVITSTVCWTAMAALLVGL
GFVMGPVQLLKLYGIPYVIFVMWLDLVTYLHHHGHEDKLPWYRGEEWSYLRGGLTTIDRD
YGWINNIHHDIGTHVIHHLFPQIPHYHLIEATEAAKPVLGLYYREPKKSSPLPIYLIGEL
LRSMKKDHFVSNTGDIVYYQTDPTLSSSSTSQ
>Helianthus_annuus_04827
MEQFDPSAPPPFKIADIRAAIPAHCWVKNPWRSLSYVLRDILVISSLVAIAVCFHSSSWVWPVYWAAQGTMFWAIFVLGH
DCGHGSFSDSTNLNSIVGHILHSLILVPYHGWRISHRTHHQNHGHVENDESWVPLTEKNYKTLDAPTKLLRFKVPFPLFA
YPLYLWTRSPGKSGSHFNPYSELFAPNERRYIATSTLCWTLMVANLIYLSTIIGPGLLFKLYGVPYFVFVMWLDFVTYLH
HHGHEDKLPWYRGKEWSYLRGGLTTVDRDYGMFNNIHHDIGTHVIHHLFPQIPHYHLIEATMAAKQVLGKYYREPKRSGP
IPVHLIDNLVKSIKQDHYVSDVGDVVYYQTDYQMIGKKVE
>Helianthus_annuus_05213
MATWVLSECCVRPIPRTSSYPKPRFTILNSPVSNSTLFKTNNKPITFNPLFSRAKDRRNLGLKVSAPAKIQFVDEEDDDS
EITNGFKFNPGAPPPFTLADIRAAIPKHCWVKDPWKSMSYVVRDVVVVFGLAAVAAFFNNIVVWPLYWIAQSTMFWALFV
LGHDCGHGSFSNNAKLNSVVGHILHSSILVPYHGWRISHRTHHQNHGHVENDESWHPLSEKIYRNLDKGTRTLRFTLPFP
MLAYPFYLWSRSPGKKGSHFNPDSDLFLPNERKDIITSTVCWTAMAALLVGLSVTMGPLQVLKLYGIPYWGFVVWLDLVT
YLHHHGHEDKLPWYRGKEWSYLRGGLTTLDRDYGWINNIHHDIGTHVIHHLFPQIPHYNLIEATEAAKPVFGKYYREPKK
SGPLPFHLLGVLINSLKKDHYVSDEGEIVYYQTDPKMTAN
>Helianthus_annuus_07810
MAVSSSPSSKKQETIHFDPSAPPPFKVADIRAAIPAHCWVKNPWRSLGYVLRDILVISSLVAIAVLFKNCSWVWPVYWVA
QGTMFWAIFVLGHDCGHGSFSDIPNLNSIVGHILHSAILVPYHGWRISHRTHHQNHGHVENDESWVPLTEKTYTKLDAPT
KLLRFKVPLPLFAYPLYLWKRSPGKSGSHFNPYSDMFAPNERGYIVTSTLCWTLMVAILVYLSTVIGPTLLFKLYIVPYL
IFVMWLDFVTYLHHHGHEQKLPWYRGKEWSYLRGGLTTVDRDYGIFNNIHHDIGTHVVHHLFPQIPHYHLIEATNAAKPV
LGNYYREPKKSGPIPIHLIDNLVRSIKQDHYVSDSGDIVYYQTDYRMMGKKIE
>Helianthus_annuus_08544
MASIFLSSKCGLKPLAISSYINPTTRVSVSSFPVSIKSSSSSSNLFRLTIKASAPVGVQLVEKDEKRVDGFESESGFNPG
APPPFTLADIRAAIPKHCWVKDPWRSMSYVLRDVVVVFGLAAVAAYFNNMVVWPLYWFAQGTMFWALFVLGHDCGHGSFS
NNAKLNSVVGHLLHSSILVPYHGWRISHRTHHQNHGHVENDESWHPLSEKIYKSLDTATRMLRFTLPFPMLAFPLYLWGR
SPGKKGSHYHPGSDLFRANEKTDVIMSTVCWSAMVALLVGLSFVMGPLQVLKLYGIPYLGFVVWLDLVTYLHHHGHEDKL
PWYRGKEWGYLRGGLTTLDRDYGWINNIHHDIGTHVIHHLFPQIPHYHLVEATKAAKPVFGKYYREPKKSQPLPFHLLGL
LASSMKRDHYVSDEGDVVYYQTDPKLTDDSRQ
>Helianthus_annuus_14255
MAIPSANGRKIQEDEGVAIVNGGEEDDMGFDPSAPPPFRVAEIRAAIPKHCWVKNSWRSLAYVLRDILVISSLVALAVYL
KNFTWVFWPLYWVAQGTMFWALFVLGHDCGHGSFSNSSTLNNIVGHFLHSSILVPYHGWRISHRTHHQNHGHVENDESWV
PIPEKTYKGLDAKTKFFRFKIPFPMFAYPLYLMKRSPGKSGSHFNPYSELFSPDERHYIVTSTICWGVMVVLLVYLANLV
GPLLLFNLYGVPYFIFIAWLDIVTYLHHHGYEQKLPWYRGKEWNYLRGGLTTVDRDYGLLNNIHHDIGTHVIHHLFPQIP
HYHLIEATKAAKPVLGKYYREPKKSGLIPVHLINNLTRSIRQDHFVSDVGDIVYYQTDDDMIGKKRQ
>Helianthus_annuus_19679
MAGLVLSGCAIKPFSQSLPIPTKRFITNPSNINLLHPKDPIFSPNFHGFSRWAVKVSAPLRIPSIDQQDLDLERERISSL
DVQEEEIFDAGAPPPFKLADIRAAIPKRCWVKDPWRSMSYVVRDVAIVLGLAAAAAHLNNWLVWPLYWAAQGTMFWALFV
LGHDCGHGSFSNNAKLNSVVGHLLHSSILVPYHGWRISHRTHHQNHGHVENDESWHPLTEKTFKSLDWITRTLRFTLPFP
MLAYPFYLWNRSPGKSGSHFDPSSDLFVPAEQKDVITSTICWTTMLALLFGLNFVVGPVQMLKLYGIPYLINVMWLDFVT
YLHHHGHEDKLPWYRGKEWSYLRGGLTTIDRDYGWINNIHHDIGTHVIHHLFPQIPHYHLIEATEAAKPVLGKYYREPKK
SSPIPFHLLGELVRSLKKDHYVSDTGDVLYYQTDDKPCKEK
>Helianthus_annuus_39217
MDTDYRNVSTDTWVKSFEFFICQKDETLNELEARFKILTDNIRRKGIKMSNDEYLSKLTTALPAKWDEFMVELKQKDYFP
ELFPYQFFNEVRGEFYKEVKKRRDFLSEMEKNLHRLELDVLIEVDRRISTHHFFVELRKPNKKIMEQFEPSAPPPFKIAD
IRAAIPAHCWVKNPWRSLSYVLRDILVICSLVAIAVFFHNSSWVWPVYWAAQGTMFWAIFVLGHDCGHGSFSDSTNLNSI
VGHILHSLILVPYHGWRISHRTHHQNHGHVENDESWVPLTEKNYKTLDAPTKLLRFKVPFPLFAYPLYLWTRSPGKTGSH
FNPYSELFAPNERRYIATSTLCWTLMVANLIYLSTIIGPSLLFKLYGVPYFVFIMWLDFVTYLHHHGHEDKLPWYRGKEW
SYLRGGLTTVDRDYGMFNNIHHDIGTHVIHHLFPQIPHYHLIEATMAAKPVLGKYYREPKRSGPIPLHLIDNLVKSIKQD
HYVSDVGDVVYYQTDYQMIGKKVE
>Helianthus_annuus_53641
MATRILTECGLRPLPKQYPNPRTIIPVSSFPNSISLLPSKKFGPNFSVLKVSTPAGVQIADQDEQQVDELKVQETEFDPG
AAPPFTLADIRAAIPKHCWVKDPWRSMSYVLRDVVVVFGLAAVAAYFNNMVVWPLYWFAQGTMFWALFVLGHDCGHGSFS
NNAKLNSVVGHLLHSSILVPYHGWRISHRTHHQNHGHVEKDESWHPLSEKIYKSLDMATRMLRFTLPFPMLAYPFYLWGR
SPGKKGTHFHPDSDLFLPNERKDVITSTICWSAMAALLVGLSFVMGPLQVFKLYGIPYWGFVMWLDLVTYLHHHGHEDKL
PWYRGKEWSYLRGGLTTLDRDYGWINNIHHDIGTHVIHHLFPQIPHYNLVEATEAAKPVLGKYYREPKESWPLPFHLLGL
LANSMKKDHYVSDEGDVVYYQADPKLTRGSKQ
>Linum_usitatissimum_02549
MSPPNSMSPATNGSTNGVAINGAKKLLDFDPSAAPPFKIADIRAAIPPHC
WVKNPWRSLSYVLRDLLVILSFAVAATKLDSWTVWPLYWIAQGTMFWAVF
VLGHDCGHGSFSDSWLLNNVMGHILHSSILVPYHGWRISHKTHHQNHGNV
EKDESWVPLPEKVYKSLDTGTKFMRFTIPLPMFAYPIYLWRRSPGKKGSH
FNPYSDLFAPNERTSVMISTLCWTAMALLLCYSSFIYGFLPVFKIYGVPY
LIFVAWLDMVTYLHHHGYEQKLPWYRGKEWSYLRGGLTTVDRDYGVINNI
HHDIGTHVIHHLFPQMPHYHLVEATQAAKHVLGKYYREPKKSGPFPFHLF
GYLVRSLGEDHYVSDTGDVVFYQSDPHIPKFPTSATTKSKSS
>Linum_usitatissimum_06540
MSPPNSMSPTTNGNGVAMNGAKKQLDFDPSAAPPFKIADIRAAIPPHCWV
KNPWRSLSYVLRDLLVILSFAVAAAKLDSWTFWPLYWVAQGTMFWAVFVL
GHDCGHGSFSDIWLLNNVMGHILHSSILVPYHGWRISHKTHHQNHGNVEK
DESWVPLPEKVYKSLDTSTKFMRFTIPLPMFAYPIYLWTRSPGKKGSHFN
PYSDLFAPNERAAVLISTLCWTAMALLLCYSSFIYGFAPVLKIYGVPYLI
FVAWLDMVTYLHHHGYEQKLPWYRGKEWSYLRGGLTTVDRDYGVINNIHH
DIGTHVIHHLFPQMPHYHLVEATQAAKHVLGKYYREPKKSGPFPFHLFGY
LVRSLGEDHYVSDTGDVVFYQSDPHIPKFRTSSATTKSKSS
>Linum_usitatissimum_08137
MGMEAAHPTGNGNGVAVMNGSAANKPDFDPSEAPPFKIADIRAAIPPHCW
VKNPWRSLSYVLRDAVVILAFAAAALKLDLWAVWPLYWIAQGTMFWAVFV
LGHDCGHGSFSDSWLLNNVVGHILHSAILVPYHGWRISHKTHHQNHGNVE
KDESWVPLPEKVYKTLDTSTKFMRFTIPLPMFAYPIYLWTRSPGKKGSHF
NPYSDLFAPQERKSVLISTISWISMVLILLYASFLFGFLTVFKVYTVPYL
IFVAWLDMVTYLHHHGHEEKLPWYRGKEWSYLRGGLTTVDRDYGIINNIH
HDIGTHVIHHLFPQIPHYHLVEATKAAKSVLGKYYREPKKSGPFPFHLFD
NLVRSLGEDHYVSDAGDVVFYQSDPDIFKFSKSKSA
>Linum_usitatissimum_17005
MSPPNSMGMEAAHPTGNGNGVAVMNGASANKPDFDPSEAPPFKIADIRAA
IPPHCWVKNPWRSLSYVLRDAVVILAFAAAALKLDLWAVWPLYWIAQGTM
FWAVFVLGHDCGHGSFSDSWWLNNVVGHILHSAILVPYHGWRISHKTHHQ
NHGNVEKDESWVPLPEKVYKTLDTSTKFMRFTIPLPMFAYPIYLWTRSPG
KKGSHFNPYSDLFAPQERKSVLISTISWISMVLILLYASFLFGFLTVFKV
YTVPYLIFVAWLDMVTYLHHHGHEEKLPWYRGQEWSYLRGGLTTVDRDYG
IINNIHHDIGTHVIHHLFPQIPHYHLVEATKAAKSVLGKYYREPKKSGPF
PFHLFDNLVRSLGEDHYVSDAGDVVFYQSDPEIFKFSKSKSA
>Linum_usitatissimum_43173
MASWVLSECGIKPLPSAFPKPRTGALSRNTLPKLRYLPPRSNLSAAADGG
ASDLSLNLPKLSSVEKKKPLLGQVRVTAPFKVAPVKEEDGEGESNFDPGA
PPPFNLADIRAAIPKHCWVKDPWRSMAYVARDVAVVLGLAAAAAYLNNWI
VWPLYWAAQGTMFWALFVLGHDCGHGSFSSNHKLNSVVGHILHSSILVPY
HGWRISHRTHHQNHGHVENDESWHPLSEKIFRSLDATTRSMRFTLPFPML
AYPFYLWNRSPGKKGSHFDPSSDLFVASEKKDVITSTVCWTAMAALLAGL
SFVMGPIQMIKLYGIPYWGFVMWLDFVTYLHHHGHDDKLPWYRGKEWSYL
RGGLTTIDRDYGWINNIHHDIGTHVIHHLFPQIPHYHLIEATEAAKPVLG
KYYKEPAKSKPLPFHLIGDLIKSLKRDHYVSDTGDVVYYQTDPELQRPSS
SS
>Linum_usitatissimum_45696
MASWVLSECGIKPLPSAFPKPRTGALSRNTLPKLRYLPPRSNLSAAADGG
ASDLSLVVVLQAAAAFLNNWIVWPLYWAAQGTMFWALFVLGHDCGHGSFS
SNHKLNSVVGHILHSSILVPYHGWRISHRTHHQNHGHVENDESWHPLSEK
IFRSLDATTRSMRFTLPFPMLAYPFYLWNRSPGKKGSHFDPSSDLFVASE
KKDVITSTVCWTAMAALLAGLSFVMGPIQMIKLYGIPYWGFVMWLDFVTY
LHHHGHDDKLPWYRGKEWNYLRGGLTTIDRDYGWINNIHHDIGTHVIHHL
FPQIPHYHLIEATEAAKPVLGKYYKEPAKSKPLPFHLIGDLIKSLKRDHY
VSDTGDVVYYQTDPELQRPSSSS
>Olea_europaea_10833
MAIGLSHSYSLPSANKNNEDELMKKVCFSPLENGNEVVNGDEIDFDPSEPPPFKIGDIRAAIPEHCWVKDPWRSCSYVVR
DIAVALGLVGMALHFNSWIHWPVYWFAQGTIFWAIFVLGHDCGHGSFSDNPNLNNIVGHILHSSILVPYHGWRISHRTHH
QNHGHVENDESWVPLPEKIYKKLDMSTKFLRYKVPFPLFAYPLYLWSRSPGKKGSHFNPHSDLFKSSERKLVLTSTICWA
AMVAFLFCLSFRFGPLLLLKLYGVPYVIFVMWLDLVTYLHHHGHEKKLPWYRGKEWSYLRGGLTTVDRDYGWFNKIHHDI
GTHVIHHLFPQIPHYHLEEATCAAKQVMGMYYREPIKSGPVPYHLLQNLVRSIKEDHFVSDSGDIVYYRKDAQLS
>Olea_europaea_43388
MAIGLSHSYSSPSADKNGEDELMKKVSFSPLGKGNEVVNGEEIGFDPSEPPPFKIGDIRAAIPEHCWVKDPWRSCSYVVR
DISVALGLVAIALHFNSWILWPVYWFAQGTIFWAIFVLGHDCGHGSFSENPNLNDIVGHILHSSILVPYHGWRISHRTHH
QNHGHVENDESWVPLPEKIYKNLDLATKFLRYKVPFPLFAYPLYLWSRSPGKKGSHFNPYSDLFKSSERKLALTSTICWA
AMVSFLFCLSIRIGPLLLLKLYGVPYVIFVMWLDFVTYLHHHGHEKKLPWYRGKEWSYLRGGLTTVDRDYGWFNKIHHDI
GTHVIHHLFPQIPHYHLEEATRAAKPIMGMYYREPKKSGPVPFHLLQNLVRSINEDHFVSDSGEIVYYQKDSPLY
>Olea_europaea_45747
MASWVLSECGLKPLPRFYAKPRTGQAFLNSNPSKVRISRTSGNGYSFSLSSGFRERNWGLKVSAPLRVQPVEENKEEGKI
LNGDESFDPGAPPPFKLSDIKAAIPKHCWVKDPWKSMSYVVRDVVVVFGLAAVAAYFNNWVFWPLYWFAQGTMFWALFVL
GHDCGHGSFSNNPKLNSVAGHLLHSSILVPYHGWRISHRTHHQNHGHVENDESWHPLSEKIYKNLDNVTKKLRFTLPFPL
LAYPIYLWSRSPGKTGSHYHPDSDLFVPNERKDVITSTVCWTAMVAILAGLSFIMGPVQLLKLYGIPYAIFVMWLDLVTY
LHHHGHDAKLPWYRGKEWSYLRGGLTTLDRDYGWVNNIHHDIGTHVIHHLYPQIPHYHLVEATEAAKPVLGKYYREPKKS
GPLPLYLLGVLIRSMRKDHYVSDSGDIVYYQTDSQL
>Olea_europaea_46039
MAGWVLSECGIKPLPQIFPKPRTSFFSNSIKNHTHLQKVQFLHANKKILNPKFSPGSIPRLSRDKIWVLNVSAPSRIASL
DEYEKGEKMETIDGVNGIGEEEEGEFDCGAPPPFKLADIRAAIPKHCWVKDPWRSMSYVVRDVAIVFGLAAGAAYLNNWF
IWPLYWAAQGTMFWAFFVLGHDCGHGSFSNNQKLNSVVGHILHSSILVPYHGWRISHRTHHQNHGHVENDESWHPLPEKI
YKNLDKVTQTLRFTVPFPMLAYPFYLWNRSPGKTGSHFDPNSDLFIPNERKDVITSTICWTAMAALLAGLSFVLGPVKLL
QLYGVPYWGFVMWLDFVTYLHHHGHEDKLPWYRGKEWSYLRGGLTTLDRDYGWINNIHHDIGTHVIHHLFPQIPHYHLVE
ATEAAKPVLGEYYREPKKSSPLPFHLIGDLVKSLEQDHYVSDTGDVVYYQTDPNLSSSNKSK
>Pos.gene47657.mRNA-1  [mRNA] [translate_table: standard]
MKMNQDFSANNVFDPSAPPPFRIAEVRAAIPMHCWVKNPWWSLSYVVRDI
IVVLGLIASAIYFNSWIFWPFYWVAQGTMFWALFVLGHDCGHGSFSDIPK
LNSVIGHLLHSSILVPYNGWRISHRTHHQNHGHVEKDESWVPLPEKVYKE
LDIGTRFMRFTVPLPMFAYPFYLWWRSPGKTGSHFNPNSDLFLPTERKDV
ITSTVCWTVMVVLLAYLSFVVGPVPMLMLYGVPYMICIMWLDFVTYLHHH
GHEQKVPWYRGKEWNYLRGGLTTIDRDYGMFNDIHHDIGTHVIHHLFPQI
PHYHLVEATNAAKPVLGKYYREPKKSGPLPFHLIGYLVRSMIQDHYVNDT
GDVVFYQTDKQLYRFPKRKSD
>Pos.gene61376.mRNA-1  [mRNA] [translate_table: standard]
MGEFDPSAPPPFRIAEVRAAIPKHCWVKNPWRSLSYVLRDVIVVFGLAAI
AIYFNSWVVWPFYWVAQGTVFWALFVLGHDCGHGSFSDLPWLNSVVGHLL
HSSILVPYHGWRISHRTHHQNHGHVENDESWVPMPEKVYKELDFSTRFFR
FTVPLPLLAYPFYLWWRSPGKTGSHYNPNSDLFTPAERKDVITSTSCWTV
MVALLAYLNYVVGPVPVLRIYGVPYMIFVMWLDFVTYLHHHGHESKVPWY
RGEEWSYLRGGLTTIDRDYGLFNDIHHDIGTHVIHHLFPQIPHYHLIEAT
KAAKPVLGKYYREPKKSGLFPFHLIGYLVKSMKHDHYVSDTGDVVFYQTD
PHLYRFSHDKAD
>Pos.gene58261.mRNA-1  [mRNA] [translate_table: standard]
MEDEWWLRQANHGQKAAGEWRIPRNSSQKIFSATVAGRNLEDSSRATGGE
WAPTGDRSSKLEPPPLQWWRRCRQKLPELAGNRLVSGPSRTGRPTMARKQ
PENGGFQEILPRKFSQQQLLAVTWRTPPEQLAASGHQPATDPRSLSLHLF
NGGGGVDKSYRSSPKIAWFQALLVLVAEEEKQLSRGAKLDPFLGELSSTP
VEQMGEDKGWCGRGEWCIYNHPIRCGAIQVKNRVEAYINMVGLKMNPVRD
LSENGSGVFEPSAPPPFRIADVRAAIPKHCWVKNSWRSLSYVLRDVIIVF
VLAAVAIYFNSWLVWPVYWASQGTMFWALFVLGHDCGHGSFSDLPWFNSF
VGHLLHSFILVPYHGWRISHRTHHQNHGHVEKDESWVPVGILWFNSKLCF
TISSMWLVFTLCFFFFQLPEKVYKELDVSTRFLRFTVPLPLLAYPFYLWW
RSPGKSGSHFNPNSDLFTSAERGYVITSTSCWTVMVALLAYFSLVVGTIP
MLKIYGVPYLIFVMWLDFVTYLHHHGHENKVPWYRGEEWNYLRGGLTTID
RDYGLINDIHHDIGTHVIHHLFPQIPHYHLVQATKAAKPVLGKYYREPKK
SGPLPFHLIGYLVKSMKHDHYVSDIGDVVFYQTDPRLYRFL
>Pos.gene16302.mRNA-1  [mRNA] [translate_table: standard]
MASWVLSECGVRPLPRMISRSRTKVVHDSPSKNRISYSNKGVSDLKFLSI
RVSNGLSRERNWFLRVSAPLKVASVDEDERGKRVNGIEGEADFNPGAPPP
FKLADIRAAIPKHCWVRDPWKSISYVVRDVAVVFALAATAAYLNNWLVWP
LYWAAQGTMFWALFVLGHDCGHGSFSSNPKLNSVMGHFLHSSILVPYHGW
RISHRTHHQNHGHVENDESWHPLPERIFKSLDYVSKKMRFTAPFPMLAYP
FYLWTRSPGKTGSHFHPGSDLFMPNERKDVITSTVCWTTMAALLVGLCFV
VGPIQVLKLYGVPYWGFVMWLDFVTYLHHHGHEDKLPWYRGKEWSYLRGG
LTTIDRDYGVINNIHHDIGTHVIHHLFPQIPHYHLVEATEAAKPVLGKYY
REPKKSGPLPFHLIENLVKSLKEDHYVSDTGDVVYYQSDPELINNSSNSN
>Pos.gene25040.mRNA-1  [mRNA] [translate_table: standard]
MEMTSDFSDNGKFDPSAPPPFRIADVRAAIPKHCWVKDPWRSLSYVLRDV
IVVFGLAAIAIYFNSWLVWPFYWAAQGTMFWALFVLGHDCGHGSFSDLPW
LNSLVGHLLHSSILVPYHGWRISHRTHHQNHGNVEKDESWVPIPEKVYKE
LDITTRFMRFTVPFPLLAYPFYLWWRSPGKTGSHYDPNSDLFTPAEKMDV
IISTSCWTVMVALLAYLNIVVGPVPMLKIYGVPYMIFVMWLDFVTYLHHH
GYDSEVPWYRGEEWNYLRGGLTTIDRDYGLFNDIHHDIGTHVVHHLFPQI
PHYHLIEATKAAKPVLGKYYREPKKSGPFPFHLIGYLVRSMKQDHYVSDT
GNVVFYQTDPQLYRFFRGKAD
>Vitis_vinifera_01145
MHITLQIELFVVYMQRSNAWSSGSLFILSECYISITIFLGLAGKEHLGLEASSQLKASSI
NGERGEGKAIDGVDEDDEFDPSAPPPFRLAEVRAVIPKHCWVKDPWKSMSYVFRDFIVIF
GLAIAAIYLDRWVVWPLYWAAQGTMFWALFVLGHDCGHGSFSDNPMLNSMVGHLLHSTIL
VPYNGWRISHRTHHQNQGHVENDESWVPFPEKLYRSLDAKTRTLRFTLPFPMFAYPLYLW
YRSPGKEGSHFNPYSDMFPISERKAVLTSTVCWSIMVALLLVLSFVAGPVQVLKLYGVPY
WVFIMWLDFVTYLQHHGYEQKLPWYRGKEWSYLRGGLTTVDRDYGWFNSIQHNTGTHVIH
HLFPQIPHYHLIEATEAAKPVLGKYYREPKKSGPIPAHLVKTLIKSMKEDHYVSDTGDIL
YYQTDPELYPSSHYKSN
>Vitis_vinifera_01522
MAGDKENSFSGERAGSKATDGVGGRDGFDPSAPPPFRIADIRAAIPKHCWVKDPWKSMSY
VLRDVVVVFGLAVAAIYSDSWLVWPLYWAAQGTMFWALFVLGHDCGHGSFSDNPKLNSIV
GHLLHSWILVPYHGWRISHRTHHQNHGHVENDESWVPLPEKMYKNLDNSTRIFRFTVPFP
IFAYPMYLWHRSPGKKGSHFNPNSDLFPTSERKAVLTSTLCWCMMVALLVCVSFVVGLPQ
VLKLYGVPYLVFVMWLDFVTYLHHHGYEQKLPWYRGKEWSYLRGGLTTVDRDYGWFNNIH
HDIGTHVIHHLFPQIPHYHLIEATKAARPVLGKYYREPKKSGPIPIHLLKNLTRSIKQDH
YVSDTGDVVYYQTDPHLYQFFHDKSK
>Vitis_vinifera_08575
MASWVVSECGLRPLPRIYPRPRTGISSTETSQLKCRALPLCKNGKAPSLWVSGGSRSREW
GLKVSAPLMVGSVDEEFREGEAINGVSELGLGEGDGDGGFDPGAPPPFRLAEIRAAIPKH
CWMKDPWRSMSYVVRDVAVVFGLAAAAAYFNHWAVWPLYWFAQGTMFWALFVLGHDCGHG
SFSSNPKLNSVVGHLLHSSILVPYHGWRISHRTHHQNHGHVENDESWHPLSEKIYRSLDT
ATRTLRFTLPFPMLAYPLYLWGRSPGKTGSHFDPNSDLFIPNERKDVITSTVCWSAMAAL
LVCLSFVMGPVQMLKLYGIPYWIFVMWLDLVTYLHHHGHEEKLPWYRGKEWSYLRGGLTT
LDRDYGVINNIHHDIGTHVIHHLFPQIPHYHLVEATKAAKPVLGKYYREPKKSGPLPFHL
LGSLIRSMKQDHYVSDTGDVVYYQKDPQLPGSQKSE
>Vitis_vinifera_19981
MASWVLSECGIRPLPQIYTRPRTGHISNSKNNHSRIRFFHSNQSKTDLKFREPIGCSKER
NWALKVSAPLRVEYGEEEERGEIINRVNGVEEQPEFDPGAPPPFKLADIRAAIPKHCWVK
DPWRSMSYVVRDVVVVCGLAAAAAYLNNWVVWPLYWAAQGTMFWALFVLGHDCGHGSFSN
NPTLNSVVGHLLHSSILVPYHGWRISHRTHHQNHGHVENDESWHPLPERIYKNLDVVTRM
LRFTVPFPMLAYPFYLWSRSPGKTGSHFDPSSDLFVPSERKNVITSTICWTAMAALLVGL
SFVMGPIQMLKLYGVPYWIFVMWLDFVTYLHHHGHDDKLPWYRGKEWSYLRGGLTTLDRD
YGWINNIHHDIGTHVIHHLFPQIPHYHLIEATEAAKPVLGKYYREPKGSGPLPFHLIGSL
VRSLKKDHYVNDTDEIVYYQSDPQLSGSSNSK
>FAD3_AT2G29980.1 pacid=19640298 transcript=AT2G29980.1 locus=AT2G29980 ID=AT2G29980.1.TAIR10 annot-version=TAIR10
MVVAMDQRTNVNGDPGAGDRKKEERFDPSAQPPFKIGDIRAAIPKHCWVKSPLRSMSYVVRDIIAVAALAIAAVYVDSWF
LWPLYWAAQGTLFWAIFVLGHDCGHGSFSDIPLLNSVVGHILHSFILVPYHGWRISHRTHHQNHGHVENDESWVPLPERV
YKKLPHSTRMLRYTVPLPMLAYPLYLCYRSPGKEGSHFNPYSSLFAPSERKLIATSTTCWSIMFVSLIALSFVFGPLAVL
KVYGVPYIIFVMWLDAVTYLHHHGHDEKLPWYRGKEWSYLRGGLTTIDRDYGIFNNIHHDIGTHVIHHLFPQIPHYHLVD
ATKAAKHVLGRYYREPKTSGAIPIHLVESLVASIKKDHYVSDTGDIVFYETDPDLYVYASDKSKIN*
>FAD7_AT3G11170.1 pacid=19660015 transcript=AT3G11170.1 locus=AT3G11170 ID=AT3G11170.1.TAIR10 annot-version=TAIR10
MANLVLSECGIRPLPRIYTTPRSNFLSNNNKFRPSLSSSSYKTSSSPLSFGLNSRDGFTRNWALNVSTPLTTPIFEESPL
EEDNKQRFDPGAPPPFNLADIRAAIPKHCWVKNPWKSLSYVVRDVAIVFALAAGAAYLNNWIVWPLYWLAQGTMFWALFV
LGHDCGHGSFSNDPKLNSVVGHLLHSSILVPYHGWRISHRTHHQNHGHVENDESWHPMSEKIYNTLDKPTRFFRFTLPLV
MLAYPFYLWARSPGKKGSHYHPDSDLFLPKERKDVLTSTACWTAMAALLVCLNFTIGPIQMLKLYGIPYWINVMWLDFVT
YLHHHGHEDKLPWYRGKEWSYLRGGLTTLDRDYGLINNIHHDIGTHVIHHLFPQIPHYHLVEATEAAKPVLGKYYREPDK
SGPLPLHLLEILAKSIKEDHYVSDEGEVVYYKADPNLYGEVKVRAD*
>FAD8_AT5G05580.1 pacid=19669106 transcript=AT5G05580.1 locus=AT5G05580 ID=AT5G05580.1.TAIR10 annot-version=TAIR10
MASSVLSECGFRPLPRFYPKHTTSFASNPKPTFKFNPPLKPPSSLLNSRYGFYSKTRNWALNVATPLTTLQSPSEEDTER
FDPGAPPPFNLADIRAAIPKHCWVKNPWMSMSYVVRDVAIVFGLAAVAAYFNNWLLWPLYWFAQGTMFWALFVLGHDCGH
GSFSNDPRLNSVAGHLLHSSILVPYHGWRISHRTHHQNHGHVENDESWHPLPESIYKNLEKTTQMFRFTLPFPMLAYPFY
LWNRSPGKQGSHYHPDSDLFLPKEKKDVLTSTACWTAMAALLVCLNFVMGPIQMLKLYGIPYWIFVMWLDFVTYLHHHGH
EDKLPWYRGKEWSYLRGGLTTLDRDYGWINNIHHDIGTHVIHHLFPQIPHYHLVEATEAAKPVLGKYYREPKNSGPLPLH
LLGSLIKSMKQDHFVSDTGDVVYYEADPKLNGQRT*
>Aco012472.1  [mRNA]  locus=LG13:1379468:1388826:- [translate_table: standard]
MAPPHPPPPHPPPPLAELGPMALREAEAKRGEEGEGAKFAGERGVGDADD
VFDAGRAPPFRIGEVRAAIPGHCWDRDARRSLAYVARDAALVAALAGAAA
RIDGWALWPFYGLAQGTMFWALFVLGHDCGHGSFSSNATLNSVVGHLLHT
FILVPYNGWRISHRTHHQNHGHVERDESWHPLSEKTYRGLDFVTQKLRYT
LPFPLFAYPLYLWTRSPGKRGSHFHPSSSLFQPNEKYDVLISTICWFLMV
ALLLGLAYVVGPVPVLKLYGVPYLVFVMWLDFVTYLHHHGHHDLPWYRGK
EWSYLRGALTTVDRDYGWINNIHHDIGTHVIHHLFPQIPHYHLVEATRAA
KPVLGKYYREPEKSGPLPLHLFGVLMRSLRVDHFVSDVGDVVYYQTDPQL
TGEWEEKLK
>Aco001563.1  [mRNA]  locus=LG18:9668120:9670373:+ [translate_table: standard]
MASWVISECCGLRPLPTIHSRAPGSRLPSPVRLKAPKRSLGPSPALGSAA
PRRAMRAGAGPIHRDWALRVSAPLRVVPFEEEREESASRVGGSAGDEEGF
DPGAPPPFGLAEIRAAIPKRCWVKDPWRSMSYVVRDVAVVIGLAAAAAYI
NSWIVWPLYWVAQGTMFWALFVLGHDCGHGSFSSNPKLNSVVGHLLHSSI
LVPYHGWRISHRTHHQNHGHVENDESWHPLPEKLYRSLDNVTRKLRFTMP
FPMLAFPIYLWGRSPGKKGSHFHASSDLFLPNEKKDVMTSTVCWTAMAAV
LAGLTWIMGPLQMLKLYFVPYLIFVAWLDLVTYLHHHGHEQKLPWYRGKE
WSYLRGGLTTLDRDYGLINNIHHDIGTHVIHHLFPQIPHYHLVEATKAAK
PVLGKYYREPEKSGPFPLHLFGVLARSLNVDHYVSDTGDVVYYQTDTLQK
>evm.model.AsparagusV1_07.489  [mRNA]  locus=AsparagusV1_07:12823435:12825066:+ [translate_table: standard]
MFWALFVLGHDCGHGSFSSDAKLNSVVGHFLHSSILVPYHGWRISHRTHH
QNHGHVENDESWHPLPEKIYNSLDSITRKLRFSLPFPMLAYPFYLWGRSP
GKKGSHFNPSSDLFLPNEKKDIITSTSCWLSMAAILAGLTCFMGPLQMLK
LYFVPYGIFVMWLDFVTYLHHHGHQDKLPWYRGKEWSYLRGGLTTLDRDY
GWINNIHHDIGTHVIHHLFPQIPHYHLVEATEAAKPVLGKYYREPEKSGP
LPFHLLGVLARSMRVDHFVSDVGDVVYYQTDPQLSPRKSD
>evm.model.AsparagusV1_08.3420  [mRNA]  locus=AsparagusV1_08:127758942:127761614:+ [translate_table: standard]
MFWALFVLGHDCGHGSFSNYGWLNSLVGHFLHSLILVPYHGWRISHKRHH
NNHGHVDNDESWHPLTEKTYKALDYVTWKMRFTVPFPLFAYPVYLLFRSP
GKKGSHFHPDSDLFLPHEKGDVTVSTICWMAMLALLLVCSHIAGPMSVFK
IYGVPYAIFIMWLDAVTYLHHHGHHEKLPWYRGKEWNYLRGALTTVDRDY
GWINKIHHNIETHVIHHLFPQIPHYNLVEATKAAKPVLGKYYREPEKSGP
LPFHLLGILARSLRVDHFVSDAGDVVYYQTDPQLNGDARAKSE
>Dioal.0177s0012.1  [mRNA]  locus=scaffold177:62143:64893:- [translate_table: standard]
MGKIDFDAGKPPPFRISEIREAIPKHCWEKNAWKSMSYVLRDIVFIVFFA
VFFLWIDAWYAWPIYWLAQGTMFWALFVLGHDCGHGSFSESVKMNNFVGH
FLHSFILVPYHGWRISHKTHHQNHGHVEKDESWHPLTEKLYRSLDFATRK
LRFTIPFPLFAYPAYLCWRTPGKQGSHFHPDSDLFHPKDRKDVITSTLSC
MTMVILLTGAALVFGPGFILKLYFMLHVFIIWLDLVTYLQHHGYHEKLPW
YRGNEWSYLRGALTTLDRDYGWINNIHHDVGTHVIHHIFPQIPHYNLIEA
TKAAKPVLGKYYREPEKSGPLPVHLFGVLVKSLRIDHFVSDVGDVVYYQT
DPNLHGNHQAKQQHQKEKQTLLNNKLY
>Dioal.1172s0002.1  [mRNA]  locus=scaffold1172:8281:10670:- [translate_table: standard]
MASFVLSECCGLRPLPVALHSRVPHRHQIGNFKLSKGQTIEVRRPIRVGS
RALLRDWALGVSAPLRVPAVEEDGGWDVRVEKKEVGGEERFDPGSPPPFG
LAEIRAAIPKHCWVKDTWRSVSYVVRDVLVVFGLAAAATYLNSWAFWPIY
WVAQGTMFWALFVLGHDCGHGSFSNDPKLNSVMGHFLHSTILVPYHGWRI
SHRTHHQNHGHVENDESWHPLSEKIYKGLDSSTRKLRFSVPFPLLAYPIY
LWARSPGKKGSHFHPDSDLFVPNERKDVITSSTCFTAMLGVLAGLSWVLG
PLQMIKLYAVPYFIFVMWLDLVTYLHHHGHEDKLPWYRGKEWSYLRGGLT
TLDRDYGWINNIHHDIGTHVIHHLFPQIPHYHLIEATKAARPVLGKYYKE
PAKSKPLPFHLFKDLGRSLKNDHYVSDSGDIVYYQTDPQMNESPQNNSR
>Dr16026.1.cds
MASFVLSECCGLRPLPVALHSRVPHRHQIGNFKLSKGQSIDIRRPIQVGSRALLRDWALGVSAPLRVPAVEEDGGWDVRVEKKEVGGEERFDPGSXPPFGLAEIRAAIPKHCWVKDTWRSVSYVVRDVLVVFGLAAAATYLNSWAFWPIYWVAQGTMFWALFVLGHDCGHGSFSNDTKLNSVMGHFLHSTILVPYHGWRISHRTHHQNHGHVENDESWHPLSEKIYKGLDSTTRKLRFSVPFPLLAYPIYLWARSPGKKGSHFHPDSDLFVPNEKXDVITSSTCFTAMLGVLAGLSWVLGPLQMIKLYAVPYFIFVMWLDLVTYLHHHGHEDKLPWYRGKEWSYLRGGLTTLDRDYGWINNIHHDIGTHVIHHLFPQIPHYHLIEATKAAKPVLGKYYKEPAKSGPMPFHLFKDLGRSLKNDHYVSDSGDIVYYQTDPQMNESPQNNSR
>Dr10838.1.cds
MDNAGAREMGKIEFDAGKPPPFRISDIREAIPKHCWEKNAWKSMSYVLRDIVFIVFFAVFFLWIDAWFAWPIYWLAQGTMFWALFVLGHDCGHGSFSESVKMNNLVGHFLHSFILVPYHGWRISHKTHHQNHGHVEKDESWHPLTEKLYRSLNFVTLKLRFTIPFPMLAYPVYLLRRSPGKQGSHFHPDSDLFHPKDRKDVITSTFCYMAMVILLTGAALVFGPGYILKLYIAPYFVFIMWLDLVTYLHHHGYHEKLPWYRGNEWSYLRGALTTLDRDYGWINNIHHDIGTHVIHHIFPQIPHYNLIEATRAAKSVLGKYYREPEKSRPLPVHLFGVLVKSMRIDHFVSDVGDVVYYQTDPNLHGNHHAKQQLKEKQTLPNNKLY
>Dr10840.1.cds
MDNAGAREIGKIDFDAGKPPPFRISDIREAIPKHCWEKNAWKSMSYVLRDIIFIVFFAVFFLWIDVWFAWPIYWLAQGTMFWALFVLGHDCGHGSFSESVKMNNLVGHFLHSFILVPYHGWRISHKTHHQNHGHVEKDESWHPLTEKLYRSLDFATRKLRFTIPFPLFAYPAYLVFIMWLDLVTYLQHHGYHEKLPWYRGNEWSYLRGALTTLDRDYGWINNIHHDVGTHVIHHIFPQIPHYNLIEATRAAKPVLGKYYREPEKSRPLPVHLFGVLVKSMRIDHFVSDVGDVVYYQTDPNLHGNHHAKQQKQKQTLVNNKLY
>Elaeis_guineensis_13180
MASWVLSECCGLRPLPADFSRPTSRLQPLRRSLPCPAVRGVDFRRQICLGGRPPYRDWALRVSTPLRVATVEEEREGGEV
NGKRVNGCEREVPKFDHGMPPPFGLAEIRAAIPKHCWVKDPWKSMSYVVRDVVAVFGLAAAAAYLNNWMVWPLYWAAQGT
MFWALFVLGHDCGHGSFSSNPKLNSVVGHLLHSSILVPYHGWRISHRTHHQNHGHVENDESWHPLPEKLYRSLDSATRIL
RFTLPFPMLAYPLYLWSRSPGKKGSHFHPDSDLFLPKERKDVITSTACWSAMVAVLAGLTWKFGLVPMIKLYGIPYLIFV
MWLDFVTYLHHHGHDEKLPWYRGKEWSYLRGGLTTLDRDYGWINNIHHDIGTHVIHHLFPQIPHYHLIEATEAAKPVLGK
YYREPEKSGPLPFHLVGVLTKSMGSDRYVSDTGDVVYYQNDSQKNSFSQKNSD
>Elaeis_guineensis_14913
MAQQMVRLWSCLSLPKASLFYGWGWGWGLAKAEKVAARKEEEENFDPANPPPFRLGEIRAAIPTHCWVKDPWRSMSYVAR
DGVAVVGLVAMAMLLDSWVVWPFYWLAQGTMFWAIFVLGHDCGHGSFSDSARLNSIVGHFLHTGILVPYHGWRISHRKHH
QNHGHVDRDESWHPLSEKTYRDLGSLSRKLRFSKPFPLFAFPLYLWSRSPGKQGSHFHPGSDLFHPNERSDVITSTICWL
AMVAMLLSLSWVIGPVPMLKLYGAPYIVFIMWLAFVTYLHHHGHAKKIPWYRGKEWSYLRGALTTLDRDYGWINNIHHDI
GTHVIHHLFPQIPHYNLVEATEAARPVLGKYYREPQKSGPFPFHLFGILARSLRIDHFVSDVGDVICYQTDPQLHGGWQD
KSE
>Elaeis_guineensis_26855
MASWVLSECRGIRPLPADNARPKSRLQPPRRSLPCPPPRGVDFHRSICLQGRAFHRDWAWRVSSPLRVATVEEEREGGVV
NGNEKEEPEFDPAMPPTFGLAEIRAAIPKHCWVKDPWRSMSYVVRDVVVVFGLAAAAAFLNNWMGWPLYWVAQGTMFWAL
FVLGHDCGHGSFSTNPKLNSVVGHLLHSSILVPYHGWRISHRTHHQNHGHVENDESWHPLPEKLYRSLESATRILRFTVP
FPMLAYPLYLWKRSPGKTGSHFHPDSDLFVPNERKDVLTSTACWSAMVAMLAGLTWKFGLVPMIKLYGIPYLTFVMWLDF
VTYLHHHGHDEKLPWYRGKEWSYLRGGLTTLDRDYGWINNIHHDIGTHVIHHLFPQIPHYHLVEATEAAKPVLGKYYREP
EKSAPLPFHLFGILAKSLRHDHYVGDTGDVVYYQTDGQMK
>Elaeis_guineensis_40741
MASWVLSECRGIRPLPADNARPKSRLQPPRRSLPCPPPRGVDFHRSICLQGRAFHRDWAWRVSSPLRVATVEEEREGGVV
NGNEKEEPEFDPAMPPTFGLAEIRAAIPKHCWVKDPWRSMSYVVRDVVVVFGLAAAAAFLNNWMGWPLYWVAQGTMFWAL
FVLGHDCGHGSFSTNPKLNSVVGHLLHSSILVPYHGWRISHRTHHQNHGHVENDESWHPLPEKLYRSLESATRILRFTVP
FPMLAYPLYLWKRSPGKTGSHFHPDSDLFVPNERKDVLTSTACWSAMVAMLAGLTWKFGLVPMIKLYGIPYLEWSYLRGG
LTTLDRDYGWINNIHHDIGTHVIHHLFPQIPHYHLVEATEAAKPVLGKYYREPEKSAPLPFHLFGILAKSLRHDHYVGDT
GDVVYYQTDGQMK
>GSMUA_Achr5T14190_001  [mRNA]  locus=chr5:10194967:10196807:- [translate_table: standard]
MRLSYSFPRPRISLVYIWLWSTAVPALKKTVAPTKKQKVDASNPEESAAE
EVQSGKPPPFRIGDVRAAIPSHCWVKDPWRSMSYVLRDAVVVALLALAAA
SLDSWTFWPLYWFAQGTMFWALFVLGHDCGHGSFSNSALLNNVVGHLLHS
IILVPYHGWRISHRTHHQNHGNVDKDESWHPLSEKTYREMDSTSRKMRFT
SPFPLFAFPVYLWRRSPGKEGSHFLPSSKLFRPGEEQDVVVSTVCWSAMA
ASLLCLSWAYGPVPVLKLYGVPYLVFVMWLDLVTYLHHHGHRQKLPWYRG
KEWSYLRGGLTTLDRDYGWINNIHHDIGTHVIHHLFPQIPHYNLVEATTA
AKPVLGKYYREPERSGPLPFHLLGVLLRSLRVDHFVSDEGDVVYYQTDHQ
LHGGRRQKSK
>GSMUA_Achr5T29350_001  [mRNA]  locus=chr5:29126910:29130696:- [translate_table: standard]
MVAMAKKEAELVNGGEPQGKFESANRPPFKIGDVRAAIPSHCWVKDKWRS
MSYVLRDVVVIAALALAAGHLNSWIFWHVYWLAQGTMFWAIFVLGHDCGH
GSFSDSVRLNNVVGHLLHSAILVPYHGWRISHRTHHQNHGNVDKDESWHP
LTEKTYRGMASSSRTLRFRLPFPLFAFPAYLWWRSPGKEGSHFLPNSKLF
HPEEKQDVMVSTICWSAMVASLLILSWAYGPVAVLKFYGVPHLVFIMWLD
LVTYLHHHGHRERLPWYRGKEWNYLRGGLTTMDRDYGWINNIHHDIGTHV
VHHLFPQIPHYNLVEATKAAKPVLGKYYREPEKSGPLPLHLFGALLRSLR
VDHFVSDEGDVVYYQTDPQLSAGWQQKSH
>GSMUA_Achr8T02750_001  [mRNA]  locus=chr8:1921634:1925444:- [translate_table: standard]
MVAITRREEEVTAKSEEDKSDLGRPPPFRIGDVRAAIPSHCWVKDPWRSM
SYVLRDVVVIAALAVAAGYLDSWIVWLIYWLAQGTMFWAVFVLGHDCGHG
SFSDNVWLNNAVGHLLHSSILVPYHGWRISHRTHHQNHGNVEKDESWLPL
TEKTYKQMNPTGRKMRFTLPYHLFAFPVYLLWRSPGKEGSHFLPSSSLFH
PNEEHDVIVSTVCWSSMMALLLCLSWVYGPVPVLKLYGVPYAIFIMWLDL
VTYLHHHGHSEKLPWYRGKEWSYLRGGLTTLDRDYGWINSIHHDIGTHVV
HHLFPQIPHYNLVEATQAAKPVLGKYYREPEKSGPLPLHLFGILLRSLRV
DHFVSDEGDVVYYQSDPQLYGDWQHKSK
>GSMUA_Achr9T04440_001  [mRNA]  locus=chr9:2963204:2965416:- [translate_table: standard]
MASWVVSNCCGLRPLPASLRRPNSGLLPAASLKPLKRRPLFSPTVGLGGR
REWALRVSAPLQVAPLEDERESGEGSGEPSLKGTAIPKHCWVKDPWRSMS
YVVRDVVVVFGLAAAAASLNNWIVWPLYWIAQGTMFWALFVLGHDCGHGS
FSNNPKLNSVVGHLLHSSILVPYHGWRISHRTHHQNHGHVENDESWHPLA
EKLYRSLDSTTRKLRFTLPFPMFAYPFYLWGRSPGKCGSHFHPSSDLFVP
NEKKDVITSTICWAAMVVILAGLTYLMGPNQMLKLYGVPYWIFVMWLDLV
TYLHHHGHEEKLPWYRGKEWSYLRGGLTTLDRDYGWINNIHHDIGTHVIH
HLFPQIPHYHLVEATEAAKPVIGKYYREPAKSGPLPFHLLGVLVRSLKHD
HYVNDTGEVVYYQTD
>GSMUA_Achr10T03080_001  [mRNA]  locus=chr10:10308374:10311299:- [translate_table: standard]
MTKRDDGEVVNGEDGKFEAGRPPPFRIGDIRVAIPSHCWVKNPWRSMSYV
LRDAVVIAALAAAAGYFDSWIIWPIYWLAQGTMFWAVFVLGHDCGHGSFS
NSVWLNNMVGHFLHSSILVPYHGWRISHRTHHQNHGNVDKDESWHPLPEK
TYRGMKPNGRKMRFSLPYPLFAFPAYLLWRSPGKEGSHFLPSSSLFHPNE
QGDIIVSTLCWSAMVTLLLGLSWVYGPIPVLKLYGLPSLVFVMWLDLVTY
LHHHGYHEKLPWYRGKEWSYLRGGLTTIDRDYGWINNIHHDIGTHVIHHL
FPQIPHYNLVEATKAAKPVLGKYYREPEKSGPLPLHLFGVLLRSLRVDHF
VSDEGEVVYYQTDPQQYGDWQQKFK
>GSMUA_Achr11T24740_001  [mRNA]  locus=chr11:24132526:24134809:- [translate_table: standard]
MASWVLFQGCGVRLLPAALPRPRSGIPPAAKLKPLRRTRLPSSTSCLCCS
VGLAGRRAWALRVSAPLQVAPLEEGSAMGSGVKEEAFDPGTPPPFGLAEI
REAIPRHCWVKDPWRSMSYVVRDVVVVFGLAVAAAYLNNWIMWPLYWIAQ
GTMFWALFVLGHDCGHGSFSNDRKLNSVVGHLLHSSILVPYHGWRISHRT
HHQNHGHVENDESWHPLSEKLYRSLNAVTRKLRFTLPFPMFAYPFYLWRR
SPGKSGSHFHPSSDLFVPNEKKDVITSTVCCATMVVILAGLTYLMGPIQM
LKLYGIPYWIFVMWLDLVTYLHHHGHEEKLPWYRGKEWSYLRGGLTTLDR
DYGWLNNIHHDIGTHVIHHLFPQIPHYHLVEATEAAKPILGKYYREPVKS
GPLPFHLFGVLMRSLGCDHFVSDIGDVVYYQTDPRLNGASEAKWHRH
>Mb_08_t02450.1  [mRNA]  locus=Bchr08:2146694:2150930:-
MRLLYSSSPFSGISPLCIWPWSWTAAAAPAPKKMVAITRREEEVTAKSEE
DKSDLGRPPSFRIGDVRAAIPSHCWVKDPWRSMSYVLRDVVVIAALAVAA
GYLDSWIVWPIYWLAQGTMFWAVFVLGHDCGHGSFSDNVWLNNAVGHLLH
SSILVPYHGWRISHRTHHQNHGNVEKDESWLPLTEKTYKQMNPTGRKMRF
TLPYHLFAFPVYLLWRSPGKEGSHFLPSSSLFHPNEEHDVIVSTVCWSSM
MALLLCLSWVYGPVPVLKLYGVPYAIFIMWLDLVTYLHHHGHSEKLPWYR
GKEWSYLRGGLTTLDRDYGWINSIHHDIGTHVVHHLFPQIPHYNLVEATQ
AAKPVLGKYYREPEKSGPLPLHLFGILLRSLRVDHFVSDEGDVVYYQSDP
QLYGDWQHKSKVEIAVRFLYGGPHLDSQWDDAGRRGSRARHARRHVVPTC
KRYAYPQRSS
>Mb_08_t21520.1  [mRNA]  locus=Bchr08:35518881:35521249:-
MASWVLSSERCVFRPLPAAFSRPKSGLRSPASLKPLRSDCSRGGGLDLCR
PVWLGDRREWRLGVSAPAMMAPFADDMKDREGKGERVASGCDGEEEVFDP
AMPPPFGLAEIRAAIPKHCWQKDPWRSMSYVVRDIVAVFGLAAAAAFLDN
WIAWPLYWVAQGTMFWALFVLGHDCGHGSFSNNSKLNSVVGHLLHSSILV
PYHGWQCSYDVSGAEAILLCTAGGLVTGHTTRTMDTPRMTNHGTRFLSEK
LYKSLDSLTQKLRFTMPYPLFAFPLYLWARSPGKTGTHFHPSSDLFLPNE
KKDVITSTTCWIAMVGVLAGLSCLMGPLQVLKLYGIPYLIFVMWLDLVTY
LHHHGHNEKLPWYRGKEWSYLRGGLTTVDRDYGWINYIHHDIGTHVIHHL
FPQIPHYHLVEATEAAKPVLGKYYREPVKSGPLPLHLFGVLAKSLAHNHY
VSDTGDVVYYQSDDRLSDAPKTKSH
>Mb_05_t03980.1  [mRNA]  locus=Bchr05:3137606:3139441:+
MRLSYFPRPRISLLYIWPWFKAVPALKKTVAPTKKQEVDAFNPEESAAGE
VQSGKPPPFRIGDVRAAIPSHCWVKDPLRSMSYVLRDAVVVALLALAATS
LDSWTFWPLYWFAQGTMFWALFVLGHDCGHGSFSNSALLNNVVGHLLHSI
ILVPYHGWRISHRTHHQNHGNVDKDESWHPLSEKTYREMDSTSRKMRFTL
PFPLFAFPVYLWRRSPGKEGSHFLPSSKLFRPGEQQDVVVSTVCWSAMAA
SLLCLSWANGPAPVLKLYGVPYLVFVMWLDLVTYLHHHGHRQKLPWYRGK
EWSYLRGGLTTIDRDYGWINNIHHDIGTHVIHHLFPQIPHYNLVEATTAA
KPVLGKYYREPERSAPLPFHLLGVLLRSLRVDHFVSDEGDVVYYQTDHQL
HGGRRQKLK
>Mb_05_t30990.1  [mRNA]  locus=Bchr05:42158075:42161991:-
MRLLYSFPRPRISLRYIWPWSWAVAAPKKMVAMAKKEAELANGGEPQEKF
ESASRPPFKIGDVRAAIPSHCWVKDSWRSMSYVLRDVVVIAALALAAGHL
NSWIFWHVYWLAQGTMFWAIFVLGHDCGHGSFSDSVRLNNVVGHLLHSAI
LVPYHGWRISHRTHHQNHGNIDKDESWHPLTEKTYRGMASSSRTLRFRLP
FPLFAFPAYLWWRSPGKEGSHFHPNSKLFRPEEKQDVMVSTICWSAMVAS
LLIFSWVCGPVAVLKFYGVPYLVFIMWLDLVTYLHHHGHRERLPWYRGKE
WNYLRGGLTTLDRDYGWINNVHHDIGTHVVHHLFPQIPHYNLVEATKAAK
PVLGKYYREPEKSGPLPLHLFGVLLRSLRVDHFVSDEGDVVFYQTDPQLY
AGWQQKSH
>Mb_11_t22150.1  [mRNA]  locus=Bchr11:27761497:27763764:-
MASWVLFQGCGLRLLPAALPRPRSGIPPAASLKPLRRRRLPSSTSCICCS
VGLAGRRDWALRVSAQLQVAPLEEGSAMGSGVKEEAFDPGTPPPFGLAEI
REAIPRHCWVKDPWRSMSYVVRDVVVVFGLAVAAAYLNNWIMWPLYWIAQ
GTMFWALFVLGHDCGHGSFSNDRKLNSVVGHLLHSSILVPYHGWRISHRT
HHQNHGHVENDESWHPLSEKLYRSLNAVTRKLRFTLPFPMFAYPFYLWRR
SPGKSGSHFHPSSDLFVPNEKKDVITSTVCCAMMVVILAGLTYLMGPIQM
LKLYGIPYWIFVMWLDLVTYLHHHGHEEKLPWYRGKEWSYLRGGLTTLDR
DYGWLNNVHHDIGTHVIHHLFPQISHYHLVEATEAAKPILGKYYREPVKS
GPLPFHLFGVLMRSLGCDHFVSDIGDVVYYQTDHRLNSASEAK
>Mb_10_t25160.1  [mRNA]  locus=Bchr10:22211131:22214306:+
MVAMTKRDDGEVVNGEEGKFEAGRSPPFRIGDIRAAIPSHCWVKNPWRSM
SYVLRDAVVIAALAAAAGYLDSWVIWPIYWLAQGTMFWAVFVLGHDCGHG
SFSNSVWLNNVVGHLLHSSILVPYHGWRISHRTHHQNHGNVDKDESWHPL
PEKTYRGMKPNGRKMRFSLPYPLFAFPAYLLWRSPGKEGSHFLPSSSLFH
PNEQGDIIVSTLCWSAMVTLLLGLSWVYGPIPVLKLYGLPSLVFVMWLDL
VTYLHHHGYHEKLPWYRGKEWSYLRGGLTTIDRDYGWINNIHHDIGTHVI
HHLFPQIPHYNLVEATKAAKPVLGKYYREPEKSGPLPLHLFGVLLRSLRV
DHFVSDEGEVVYYQTDPLLCNDWQQKSK
>Mb_09_t04090.1  [mRNA]  locus=Bchr09:3069772:3071984:-
MASWVLSNCCGLRPLPASLPRPNSGLLSAASLKPLKRRPLFSPTVGLGGR
REWALRVSAPLQVAPLEDERESGEGSGEPSLKGSDGKEEAFDPGMPPPFG
LAEIRAAIPKHCWVKDPWRSMSYVVRDVVVVFGLAAAAASLNNWIVWPLY
WIAQGTMFWALFVLGHDCGHGSFSNNPKLNSVVGHLLHSSILVPYHGWRI
SHRTHHQNHGHVENDESWHPLPEKLYRSLDSTTRKLRFTLPFPMFAYPFY
LWGRSPGKCGSHFHPSSDLFVPNEKMDVITSTVCWAAMVVILAGLTYLMG
PNQMLKLYGVPYWEWSYLRGGLTTLDRDYGWINNIHHDIGTHVIHHLFPQ
IPHYHLVEATEAAKPVIGKYYREPAKSRPLPFHLLGVLVRSLKHDHYVND
TGEVVYYQTD
>LOC_Os03g18070.1
MARLVLSECCGLTPLRLRGRGAIALPAPPSLAAGPRRPVSAAAAGGAIHR
EWALRVSAPTRLTSVVEEDNRGEEVVEEEARGSLAAAEAAAGEVGGDGDG
FDPGAPPPFGLAEIRAAIPKHCWVKDPWRSMSYVLRDVVVVLGLAAAAAR
VDSWLVWPLYWAAQGTMFWALFVLGHDCGHGSFSSNAKLNSVVGHILHSS
ILVPYHGWRISHRTHHQNHGHVEKDESWQPLSERLYNSLDYMTKKLRFTM
PFPMLAFPLYLFARSPGKKGSHFNPSSDLFQPNEKKDVITSTASWLAMVG
ILAGLTFVMGPLKMLKLYAVPYVIFVMWLDFVTYLHHHGHEDKLPWYRGK
EWSYLRGGLTTLDRDYGWINNVHHDIGTHVIHHLFPQIPHYHLVEATEAA
KPVLGKYYKEPEKSAPLPFHLLGVLAKSLNSDHYVSDTGDVVYYQTDLKT
SSSAQSSD
>LOC_Os07g49310.1
MARLLLSGVAPLPLLPCRRRAIAFALPLGNVRLRLRVAAPTSRVATVEED
DNENNAPPPPCEDFDPGAAPPFGLADIRAAIPKHCWVKDPWRSMGYVLRD
VVVVFALAAAAARLHSCLAWPLYWAAQGTMFWALFVLGHDCGHGSFSNNS
RLNSVMGHILHSSILVPYHGWRISHRTHHQNHGHVDKDESWHPLPERLYR
SLNRATRMLRFSIPFPMLAYPFYLWSRSPGKSGSHFHPSSDLFQPNERND
VLTSTACWVAMAALLAGLTFLMGPLLMLNLYFVPYWIFVMWLDFVTYLHH
HGHNDKLPWYRGKEWSYLRGGLTTVDRDYGWINNIHHDIGTHVIHHLFPQ
IPHYHLIEATEAAKGVMGKYYREPDKSGPFPLHLFGALSRSLKRDHYVSD
TGDVVYYQTDPAN
>LOC_Os11g01340.4
MAASATQEADCKASEDARLFFDAAKPPPFRIGDVRAAIPAHCWRKTPLRS
LSYVARDLLIVAALFAAAASSIDLAWAWAWPLYWAAQGTMFWALFVLGHD
WYFYSFIHRFHFFFSYMHQSIEISMKKACKHSGHGSFSDSAMLNNVVGHL
LHSFILVPYHGWRISHRTHHQNHGHIERDESWHPITEKLYWQLETRTKKL
RFTLPFTLLAFPWYRSPGKTGSHFLPSSDLFSPKEKSDVIVSTTCWCIMI
SLLVALACVFGPVPVLMLYGVPYLVFVMWLDLVTYLHHHGHNDLPWYRGE
EWSYLRGGLTTVDRDYGWINNIHHDIGTHVIHHLFPQIPHYHLVEATKAA
RPVLGRYYREPEKSGPLPLHLFGVLLRSLRVDHFVSDVGDVVYYQTDHSL
NGTDWAEDAKHK
>LOC_Os12g01370.1
MAASATQEADCKASEDARLFFDAAKPPPFRIGDVRAAIPAHCWRKTPLRS
LSYVARDLLIVAALFAAAATRIDVSVAWAAWPLYWAAQGTMFWALFVLGH
DCGHGSFSDSAMLNNVVGHLLHSFILVPYHGWRISHRTHHQNHGHIEKDE
SWHPITEKLYRKLETRTKKLRFTLPFPLLAFPVYLWYRSPGKTGSHFLPS
SDLFSPKEKSDVIVSTTCWCIMISLLVALACVFGSVPVLMLYGVPYLVFV
MWLDLVTYLHHHGHNDLPWYRGEEWSYLRGGLTTVDRDYGWINNIHHDIG
THVIHHLFPQIPHYHLVEATKAARPVLGRYYREPEKSGPLPLHLFGVLLR
SLRVDHFVSDVGDVVYYQTDHSLNGTDWAEDAKHK
>PDK_30s999931g005 [locus_tag="PDK_30s999931L005"] [product="chloroplast omega-3 fatty acid desaturase"] [strand="-"]
MASSVLSECCGIRPLPAYFSRPKSRLQPPRRSLRRSLPCPAVRGMDFRRQICLGGRAPQR
DWALRVSAPLRVATVEEEREGGEIRAAIPKHCWVKDSWKSMSYVVRDVVAVFGLAAAAAY
LNNWMVWPLYWAAQGTMFWALFVLGHDCGHGSFSSNPKLNSVVGHLLHSSILVPYHGWRI
SHRTHHQNHGHVENDESWHPIPEKLYRSLDSATRILRFTLPFPMLAYPLYLWTRSPGKKG
SHFHPGSDLFLPNERKDVITSTACWSAMLVALAGLTWKFGLVPMIKLYGIPYWIFVMWLD
FLTYLHHHGHDEKLPWYRGKAWSYLRGGLTTLDRDYGWINNIHHDIGTHKMRFLIVRRNS
TPLAIYLDRKSMDSTHLCHGTEGLVFHMAGAISMVLLVKARGVLLSSPFVPVRTPGNVTE
>Spipo23G0035900  [mRNA]  locus=pseudo23:2204431:2206696:- [translate_table: standard]
MGSYVLSECGLRPLPSRHLPLPGCRLSPNPCRVLPVPAPLGAQRVRPCRA
VFFGPRSARDWRLKVSAPVRTAPVEEGEEGRPGGIKEVEGEFDPGMPPPF
GLAEIRAAIPKHCWVKNPWRSMSYVVRDVAIVLGLAATAAYFNSWIVWPL
YWAAQGTMFWALFVLGHDCGHGSFSNDAKLNSVAGHFLHSSILVPYHGWR
ISHRTHHQNHGHVENDESWHPLSEKIYNSLDTVTRIMRFTVPFPLLAYPI
YLWKRSPGKQGSHFHPDSDLFLPNEKKDVLTSTACWTAMVAILAGLTCAM
GPMWMLKLYFVPYVIFVMWLDFVTYMHHHGHEEKLPWYRGEEWSYLRGGL
TTLDRDYGWINNIHHDIGTHVIHHLFPQIPHYNLVEATKAARPVLGKYYK
EPKKSAPLPFHLLGDLMRSLRRDHFVSDHGDVVYYQTDPRLNPTLGSDN
>Zm00001d028742_P001
MARLVLSECCGLAPLRLRAGRGAIAAPSPPALSAAAAPGRPAPAAIHRDWALRVSAATRLTSAVEEDKRSSPLGEGDEHVAASGAAGGEFDPGAPPPFGLAEIRAAIPKHCWVKDPWRSMAYVLRDVVVVLGLAAAAARLDSWLVWPLYWAAQGTMFWALFVLGHDCGHGSFSNNPKLNSVVGHILHSSILVPYHGWRISHRTHHQNHGHVEKDESWHPLPERLYKSLDFMTRKLRFTMPFPLLAFPLYLFARSPGKSGSHFNPSSDLFQPNEKKDIITSTASWLAMVGVLAGLTFLMGPVTMLKLYGVPYFVFVAWLDMVTYLHHHGHEDKLPWYRGQEWSYLRGGLTTLDRDYGLINNIHHDIGTHVIHHLFPQIPHYHLIEATEAAKPVLGKYYKEPKKSGPLPWHLFGVLAQSLKQDHYVSDTGDVVYYQTDSKTNTSAQKSD
>Zm00001d044605_P001
MQMTADQESAAKATEDDTMSGRRRVDDDHDHDVVFDAGKPPPFRIGDVRAAVPEHCWRKNPWRSLWYVARDVAVVAALGAAAAGMDSWAVWPLYWAAQGTMFWALFVLGHDCGHGSFSDSATLNSVVGHLLHSFILVPYHGWRISHRTHHQNHGHIHRDESWHPITEKLYRQLEPRTKKLRFTVPFPLLAFPVYLLYRSPGKSGSHFLPSSDLFSPKEKSDVMVSTTCWCIMLASLLAMACAFGPLQVLKMYGIPYLVFVMWLDLVTYLHHHGHHQLPLPWYRGQEWSYLRGGLTTVDRDYGWINNVHHDIGTHVIHHLFPQIPHYHLVEATKAAKPVLGRYYREPHKSGPLPLHLLVVLLRSLRVDHFVSDHGDVVYYQTDHDLNTSSAHRWANQNHHKQK
>Zm00001d047743_P001
MARLVLSECCGLAPLRRLRAGRGAIAAPSPPALSAAPRRRPASASIHRDWALRVSAPTRLASAAVEEDKPSAAPGQEEGAAAGGEFDPGAPPPFGLAEIRAAIPKHCWVKDPWRSMSYVLRDVAVVLGLAAAAARLDSWLVWPLYWAAQGTMFWALFVLGHDCGHGSFSNNPKLNSVVGHILHSSILVPYHGWRISHRTHHQNHGHVEKDESWHPLPERLYKSLDFMTRKLRFTMPFPLLAFPLYLFARSPGKSGSHFNPGSDLFQPTEKNDIITSTASWLAMVGVLAGLTFLMGPVPMLKLYGVPYLVFVAWLDMVTYLHHHGHEDKLPWYRGKEWSYLRGGLTTLDRDYGWINNIHHDIGTHVIHHLFPQIPHYHLIEATEAAKPVLGKYYKEPKKSGALPWHLFRVLAQSLKQDHYVSDTGDVVYYQAESKTSTSALKSD
>Zm00001d007228_P001
MARLLLSVSVPMSASSSRRIVVPGTARHRGRSGVCVAVPATSTATATQQEFDPAAAPPFGLGDIRAAIPKHCWVKDPWRSMGYVVRDVVLVLGLAAAAARLDSWLVWPLYWAAQGTMFWALFVLGHDCGHGSFSNNPRLNSVVGHILHSSILVPYNGWRISHRTHHQNHGHVDKDESWHPLPERLFKSLDSVVLMLRFRLPFPMLVYPFYLANRSPGKSGSHFHPASDLFQPSESKQVLTSTACWLAMVALLAGLAFLMGPLQMLKLYLVPYWVFVMWLDFVTYLHHHGHNDKLPWYRGKVEWTYLRGGLTTLDRDYGWINNIHHDIGTHVIHHLFPQIPHYHLIEATEAAKPVLGNYYREPQKSGPLPLHLLGDLVQSLRRDHYVSDTGDVVYYQTDPTISCSGPFT
>Zosma114g00740.1  [mRNA]  locus=scaffold_114:317738:319583:- [translate_table: standard]
MAVWEDEVRAKAATLTTTAMTDGTKTKNLEEVFDPAGKPPFGIGEIRNAI
PKHCFVKDSWRSMSYVLRDLVAVVFLAATVMYFDRWFAWPLYWVAQGTIF
WAIFVLGHDCGHGSFSDSKMLNSVVGHTLHSFILVPYDGWRISHRTHHQN
HGHVENDESWHPTPESLYKALPESTLKLKFKLPFPLFAYPVYLLWRSPGK
SGSHFHPYSKLFAPNERLEVLFSTFCWAVMATLLAVASMVFGPIVILKLY
FLPLWVFIVWLDLVTYLHHHGHQQKLPWYRGKEWSYLRGALTTVDRDYGL
FNNIHHNIETHVVHHLFPQIPHYNLVEATKAAKNVLGKYYREPEKSGPLP
IHLYNVLEKSLRNDHFVSDDGDIVYYQTDPLYSATTITKQD
>Zosma121g00290.1  [mRNA]  locus=scaffold_121:169270:171425:- [translate_table: standard]
MATWAISNITLRPHHIPNPRFPTYPLPHFHRNTSHLRPAGKFHPSLPERA
PFMVQRVSKSVNPLITTKDQEEGEEITKEEDFDPRKPPPFKLSDIRAAIP
KHCWVKNPWKSMSYVVRDISVAIALAATASFFNSWMVWPLYWVAQGTIFW
AFFVLGHDCGHGSFSNDPKLNSVVGHFLHSVILVPYHGWRISHRTHHQNH
GHIENDESWHPLSETLLKNSDFLTKVFRYKLPFPLLAYPGYLWVRSPGKN
GNHYHPDSDLFVPNEKKDVLTSTACWTAMVALLVGMSLKIGFVRMLNLYF
IPYFVFVMWLDVVTYLHHHDHDEKLPWYRGKEWSYLRGGLTTHDRDYGWI
NNIHHDIGTHVIHHLFPQIPHYNLIEATEAAQPILGKYYREPKKSKPLPF
HLFGILSRSLKLDHFVSDTGDIVYYQTDPDLSGDLEKKKAY
>Zosma193g00160.1  [mRNA]  locus=scaffold_193:105939:108071:+ [translate_table: standard]
MTTLHDEVGAKAVDVTHVANNMSNKRVVAEEEEFDPSSKPPFGIGEIRNA
IPKHCWVKDPWRSMSYVFRDFTIVALLATVMVYVDRWYLWPLYWAIQGTI
FWAIFVLGHDCGHGSFSDSKKLNSVVGHVLHSFILVPYNGWRISHRTHHQ
NHGHVENDESWHPTPESLYRTLDDSTLRLRFTLPFPLFAYPVYLLWRTPG
KTGSHFHPYSKLFAPNERLEVVISTASWGAMALLLTGLTWVFGPIIMLKF
YFFPLWVFIAWLDMVTYLHHHGHEKKLPWYRGKEWSYLRGALTTLDRDYG
IINNVHHNIETHVVHHLFPQIPHYHLVDATKAAKPVLGKYYRQPEKSALL
PFHLLRTVARSLSIDHFVSDDGDIVYYQNDLRINNKTEEKQA
>Zosma230g00390.1  [mRNA]  locus=scaffold_230:272559:274948:+ [translate_table: standard]
MTIGIFSVSSTLCSRFYPNPTTNLHRRISSKSSICICLPNSTSQPSLNIQ
SLPSTRFCSFTAKLQSSSRHDGVDPWRVGSPVVLMETAEDEDDRLSINTV
KSEVEFDPGLPPPFKLADIRAAIPKHCWEKNKWRSMSYVLRDVAVVFGFA
AIASVLNSWVVWPLYWVAQGTMFWALFVLGHDCGHGSFSNSTNLNSVIGH
ILHSSILVPYHGWRISHRTHHQNHGHTENDESWHPLNKSLYDKLEASTRY
LRFKLPFPMLAYPVYLWVRSPGKKGSHYNPDSDLFVPNEKKDVLTSTACW
SAMVALLAGLTWTLGPIQMIKLYFIPYMLFVMWLDAVTYLHHHGHEDKLP
WYRGKEWSYLRGGLTTLDRDFGWINNIHHDIGTHVIHHLFPQIPHYHLIE
ATEAAKPVLGRYYREPEKSSPLPFHLFGVLGRSMKRDHYVSDTGDIVYYQ
TDPQLSGELPKKAG
>Crei_Cre01.g038600.t1.2  [mRNA]  locus=chromosome_1:5479817:5482913:+ [translate_table: standard]
MQCLSRSSLRAPTLSTRARAAPVLRRSVVKVANVAAIPEAPQQDRFKRNA
DGTYDLSAPPPFTLQDLRNAIPAHCWEKNTFRSMAHLALDVGIVFGLAAV
AFTVNQWWMWPLYWVAQGTMFWALFVVGHDCGHQSFSNNKALNDFIGHLT
HSSILVPYHGWRISHRTHHANHGHVENDESWHPVTKKLYDHLEPMARVGR
LSMPWALFAFPFYLWKRSPGKEGSHYDPECDLFTAAERNQVLTTNAYMLG
MVAVLAACTIKLGPLAMFNLYLIPYWINVVWLDIVTYLHHHGSHDQNEKM
PWYRGEEWSYLRGGLTTIDRDYGIFNKIHHDIGTHVVHHLFPQIPHYNLE
EATEAVKPVMGPYYREPMKSPGPLPTHLVEPLIRSFTNDHYVADSGDIVY
YQKDPNFPSVGKAVAGKA
>Cvar_XP_005842826.1 hypothetical protein CHLNCDRAFT_33387, partial [Chlorella variabilis]
MTAALLSSSSSTLCAARRSAASAGPARALPLRRRAGVVRVANIAAPAEEMLGQQGAGQTTKYEGGKKLGNAPPFTLQDMR
DAIPPECFVKDTVRSAGFLALDVGVVAALAIGAYFLDNPLVWPLYWFAQGTMFWALFVVGHDCGHQSFSNNKALNDLVGN
IVHSSIMVPYHGWRISHRTHHANHGHVENDESWYPTTKSNYEKMDKWGKLGRLLFPFPLFAYPFYLLNRSPGKDGSHYDP
KCDLFTESEGPLVETSNKFQCAWVGFLAGCTLALGPLAMLNLYVLPYWVFVMWLDVVTYLHHHGPSDPEEEVPWYRGEEW
SYFRGGLSTIDRDYGIFNKIHHDIGTHVVHHLFPQ
>Ppat_Pp3c3_8980V3.1  [mRNA]  locus=Chr03:6339494:6340813:+ [translate_table: standard]
MQPVLFMSLLSNKCLGKGRVSERERLQWRVAAELLWTGAMSSRRGLISLD
QPRKIGHNLPVVSLDSIENVRNVGGMSVKHEINRKDEEFDASRKPPFSLG
QLRAAIPKHCWERSLSRSFSYVVRDVAIVVTLAYVAVYFDSWFLWPVYWL
AQGTMFWAIFVLGHDCGHGSFSSNKSLNNLVGHILHSFILVPYHGWRISH
RTHHANHGHVKNDESWYPMTEGLFITLDFWGKFGRLNFPATLFAYPAYLW
WRTPGKSGSHFNPSSDLFDPSEWKEVATSTTCWLTMVAISMTSVSQVGFL
FVFKLYFVPYIVNVMWLDAVTYLHHHGYEKQIPWYRGQEWSYLRGGLSTI
DRDYGLFNEIHHDIGTHVVHHLFPQIPHYHLREATAAVRPLLKSYYREPQ
KSGLFPLHLISVMMKSFSEHHFVADECDIVFYQKSTNAK
>Ppat_Pp3c13_9460V3.2  [mRNA]  locus=Chr13:6501028:6502239:- [translate_table: standard]
MSSRRGMISMDQASKIADNPSAVSLRSAEDDGKLAAISVKHQHNRDDEEF
DASTRPPFSLGQIRAAIPKLCWERSIVRSFSYVGRDVTIVVALACVTAYL
DSWFLWPFYWIAQGTMFWAIFVLGHDCGHGSFSNSKRLNNLVGHIMHSFI
LVPYHGWRISHRTHHANHGHVENDESWYPMTEAVFKTLNFWAKCGRLKFP
TTLFAYPVYLWTRSPGKDGSHFNPSSDLFDQSEWSEVTMSTACWLAMGAI
LTAAVSQFGFLWMLKLYFVPYIINVMWLDAVTYLHHHGYDKKIPWYRGKE
WNYLRGGLSTVDRDYGFFNKIHHDIGTHVVHHLFPQIPHYHLCEATAAVK
SLLGNFYREPEKSGPIPLHLIPVIMKSFSEDHFVADEGDIVFYQKDPKQC
NCR
>Ppat_Pp3c14_25550V3.1  [mRNA]  locus=Chr14:16371027:16373534:- [translate_table: standard]
MAASLVSRKSVCAGVASPFVVTKGVASSRTCNAVLLRPASFIKLAQVRGL
GLLGGLDPLSNVETKKRSSVVLNVATPLTLVPEPETPEIAEESGEFDPAR
KPPFTLSDIRAAIPKHCWEKNTWKSLSYVMRDVAIVFGLAAGAAAVNSWF
VWPLYWLAQGTMFWALFVLGHDCGHGSFSNNKTLNSLIGHLTHSSILVPY
HGWRISHRTHHQNHGHVENDESWHPLTKSQFDKMDLLAKVGRLKFPWAMF
AYPFYLWARSPGKTGSHYDPKSDLFVPSEAKDVITSTTCWAAMLAGLVAL
SFAVGPMWILKLYVVPYWVNVVWLDAVTYLHHHGYEKKVPWYRGEEWNYM
RGGLSTIDRDYGIFNNIHHDIGTHVVHHLFPQIPHYHLIEATEAVKPLLG
EYYRNPMKSGPIPLHLLDPLLQSFKEDHFVADTGNIVYYETDPNF
>Ppat_Pp3c17_15490V3.2  [mRNA]  locus=Chr17:10606503:10608831:+ [translate_table: standard]
MAASLLSRKTMCVGTEACVVAKRIVGARTCNAVSLGSSFNVTTKVRRLGL
GGLEPARRLPERRGGVVRNVAAPPTLVPEPETPEVAEEEQEFNPARKPPF
TLSDIRAAIPKHCWEKNTWKSMSYVARDVAIVFALAAGAAALNSWFVWPL
YWLAQGTMFWALFVLGHDCGHGSFSNNKVLNSLIGHLTHSSILVPYHGWR
ISHRTHHQNHGHVENDESWHPLTKSQYDNMDFWAKVGRLKFPWAMFAYPF
YLWTRSPGKNGSHYNPKSDLFVPSEAKDVITSTTCWTAMLAGLVALSFAV
GPMWVLKLYVVPYWVNVVWLDAVTYLHHHGYDKKVPWYRGTEWNYMRGGL
CTIDRDYGIFNNIHHDIGTHVVHHLFPQIPHYHLIEATEAVKPVLGEYYR
EPKKSGPLPLHLMEPLLKSLKEDHYVADTGDIVHYQTDPNF
>Ppat_Pp3c17_17840V3.2  [mRNA]  locus=Chr17:12080640:12082928:+ [translate_table: standard]
MAASLLSRTSVCVGTEARVVAKRFVAARTCNAVSLGSSFNEVTKVKGLGL
DGLSLARRVERRRSGVVLNVAAPLTLVPEPETPEVAEEVQEFDASRKPPF
TLSDIRAAIPKHCWEKNTWKSLSYVLRDVAIVFGLAAGAAAVNSWFVWPL
YWLAQGTMFWALFVLGHDCGHGSFSNNKTLNSLIGHLTHSSILVPYHGWR
ISHRTHHQNHGHVENDESWHPLTKSQYDGMDFWAKVGRLKFPWAMFAYPF
YLWTRSPGKSGSHYDPKSDLFVPSEAKDVITSTTCWTAMLAGLVALSFAV
GPMWVFKLYVVPYWVNVVWLDAVTYLHHHGYDKKVPWYRGTEWNYMRGGL
STIDRDYGIFNNIHHDIGTHVVHHLFPQIPHYHLIEATEAVKPVLGDYYR
DPKKSGPIPTHLLDPLMTSLKEDHYVADTGDIVHYQTDPTF
>Ppat_Pp3c26_11060V3.2  [mRNA]  locus=Chr26:6929473:6930690:- [translate_table: standard]
MASRRGMISLDQAKSMIEELPPVVSMRSAEDDDKGGGGGGGGGVVSVEAK
GQEEAWDASKKPPFTLGQIRAAIPKHCWERSIPRSLRYVANDIAIVVALA
VVAAYVDSWFLWPFYWFVQGTMFWSLFVLGHDCGHGSFSPSRRLNNFVGH
IVHSFILVPYHGWRISHRTHHANHGHVENDESWYPMTEALYRTLNIFEKL
GRLQFPFPLLAYPFYLWTRSPGKNGTHYSPSSDLFDSSEWKEVITSTACW
FAMVAILADVVFHKGFLWTFKLYFIPYIVNVVWLDFVTYLHHHGYEKKIP
WYRGQEWNYMRGGLSTIDRDYGIFNKIHHDIGTHVVHHLFPQIPHYHLVE
ATAAVKPLLGNYYREPKRSGLIPLHLLPILVKSFNEDHYVADEGDIVFYQ
NDVKQ
>Smoe_103593  [mRNA]  locus=scaffold_28:91306:94971:+ [translate_table: standard]
MVAVPLRTVTAPQSDVVGDFSKEFDPAAPPPFSLGDIRAAIPKHCWEKNV
WRSISYVVRDIAVVLGLAAGAAYLNNWLVWPLYWAAQGTMFWALFVLGHD
CGHGSFSNNKKLNHVFGHILHSSILVPYHGWRISHRTHHQNHGHVENDES
WHPMTEKLYKDADIFTRFGRFQLPWVMFAYPLYLATRSPGKTGSHFHPDS
SLFVPSERNDVITSTVCWSAMLALLAAMTAAVGPVWMFKLYVVPYLINIV
WLDAVTYMHHHGHEVKVPWYRGKEWNYIRGGLSTIDRDYGLFNNIHHDIG
THVVHHLFPQIPHYHLIEATKAIKPILGKYYRDPETSGPVPIHLFKVLSK
SLKEDQFVADDGDVVFYQSDPGLK
>Vcar_Vocar.0001s0730.1  [mRNA]  locus=scaffold_1:5678913:5681915:- [translate_table: standard]
MQCLVSSGVRVPALTRARRAHAPAVGRRTVVRVANVAAIPEAPSTDRFKR
NADGTYDLSAPPPFTLQDLRAAIPAQCWEKNTFKSMAHMALDVGIVFGLA
AAAYTINQWWLWPLYWFAQGTMFWALFVVGHDCGHQSFSNNKALNDFVGH
LTHSSILVPYHGWRISHRTHHANHGHVENDESWHPVTKKLYDKLDSWGRV
GRLSMPWALFAFPFYLWKRSPGKEGSHYDPECDLFTESERNQVLTTNAYL
LGMVAVLVACTVKLGPLAMLNLYFLPYWINVVWLDVVTYLHHHGSHDMNE
KMPWYRGEEWSYLRGGLTTIDRDYGIFNKIHHDIGTHVVHHLFPQIPHYN
LEAATEAVKPVMGPYYREPVKSPGPLPFHLVEPLVRSFTKDHYVADTGDI
VFYETDPKFPSIGSAATASPKQ
>Lchi_Lchi25955
MASWVFPECGLKPLPSIPRVGTRMRCLSYPNSSNFRRSHVGFIPSFIYPN
GVSSKRVLGLNVTAPLRVANAGDEESEFNPAAPPPFNLAEIRAAIPKHCW
VKDPWRSMSYVLRDVVAVFGLAAAAAYLNSWIVWPLYWAAQGTMFWALFV
LGHDCGHGSFSNNPKLNSVVGHLLHSSILVPYHGWRISHRTHHQNHGHVE
NDESWHPLSEKVFRNLDVVSRKLRFTVPFPMFAYPFYLWVRSPGKKGSHF
NPNSDLFVPNEKKDVTTSTLCWMGMVALLVGLSCVMGPFQMLKLYGVPYW
IFVMWLDLVTYLHHHGHKQKLPWYRGKEWSYLRGGLTTLDRDYGWINNIH
HDIGTHVIHHLFPQIPHYNLVEATEAAKPVLGKYYREPKKSAPLPFHLIG
SLLRSMKKDHYVSDNGDVVYYQTDPQLYGVSQNK
>Lchi_Lchi18433
MASWVFPECGLKPLPSIPRVGTRMRCLSYPNSSNFRRSHVGFIPSFIYPN
GVSSKRVLGLNVTAPLRVANAGDEESEFNPAAPPPFNLAEIRAAIPKHCW
VKDPWRSMSYVLRDVVAVFGLAAAAAYLNSWIVWPLYWAAQGTMFWALFV
LGHDCGHGSFSNNPKLNSVVGHLLHSSILVPYHGWRISHRTHHQNHGHVE
NDESWHPLSEKVFRNLDVVSRKLRFTVPFPMFAYPFYLWVRSPGKKGSHF
NPNSDLFVPNEKKDVTTSTLCWMGMVALLVGLSCVMGPFQMLKLYGVPYW
IFVMWLDLVTYLHHHGHEQKLPWYRGKEWSYLRGGLTTLDRDYGWINNIH
HDIGTHVIHHLFPQIPHYNLVEATEAAKPVLGKYYREPKKSAPLPFHLIG
SLLRSMKKDHYVSDNGDVVYYQTDPQLYGVSQNK
>Lchi_Lchi29892
MQRNGNAHLQRKDWGLNVSAPLREAPVGKLMEESGTLASGSVESSNEFDP
GSRPPFSIGEIRAAIPKHCWVKNPWRSMSYVVRDVAVVFGLAAAAAYFNN
WVVWPIYWAAQGTMFWALFVLGHDCGHGSFSNNPKLNSVVGHILHSSILV
PYHGWRISHRTHHQNHGHVEKDESWHPLSEKIYRSLDDSTRMLRFTVPFP
LFAYPFYLWARSPGKKGSHFDPNSDLFQPNERKDVMTSTLCWTAMVALLV
GLSCVVGPIQMLKFYVVPYWIFVMWLDLVTYLHHHGHEDKLPWYRGKEWS
YLRGGLTTVDHDYGWINNVHHDIGTHVIHHLFPQIPHYNLVEATEAAKTV
LGKYYREPKKSCPLPFHLIGNLLRSMRRDHYVSDTGEVVYYQTDPHFNGA
SQNKLE
>Ncol_XM_031629548.1
MASLLLSECGLRPLPKISLYRGMGAPLGKPLGSQVTLPKMDLCLRRREAFFLGGGVSARDREWGLGVSAPLKVASVSEGGEAEGQNFPSFNPGAPPPFNLGEIRAAIPKHCWV
KDPWKSMSYVLRDIVVVFGLAAAAAYFNNWWVWPLYWVAQGTMFWALFVLGHDCGHGSFSNNRTLNNVVGHVLHSSILVPYHGWRISHRTHHQNHGHVENDESWHPLPEKIYR
NLDDTTKKLRFNPPFPMFAYPFYLWGRSPGKTGSHFHPDSALFVPNEKKDVIVSTVSWSAMVALLVGLSCWMGPVLMLKLYGVPYWVFVMWLDFVTYLHHHGHEQKLPWYRGK
EWSYLRGGLTTLDRDYGVFNNIHHDIGTHVIHHLFPQIPHYHLVEATEAVKPVMGKYYREPQKSGPVPFHLVRDLLTSLKYDHFVSDQGDVVYYQTDPHFSSSKGKSE*
>Pame_Scf00004-21.5.mRNA1
MSCWVLSECGLKPFPPHLRSKKTKCLSKDFIFTTRPTIRRITDLCGSLPL
APPFISSRHRDWGLKVSVPLRVALPEEEEIEEKNTQEAGFDPGSPPPFNL
AEIRAAIPKHCWIKDPWRSMSYVVRDVVVVIGLAAAAAYVNNWVVWPLYW
AAQGTMFWALFVLGHDCGHGSFSNNPKLNSVAGHLLHSSILVPYHGWRIS
HRTHHQNHGHVEKDESWHPLSEKIFKNLDDVSRKLRFTVPFPMFAYPFYL
WVRSPGKKGSHFHPDSDLFNPSEKKDVITSTVCWAAMVAVLVGLSCIIGP
VQMLKLYGVPYWVFVMWLDLVTYLHHHGHEQKLPWYRGKEWSYLRGGLTT
LDRDYGLINNIHHDIGTHVIHHLFPQIPHYNLIEATEAAKPVLGKYYREP
KKSGPLPFHLIGTLLQSMKRDHYVSDAGDTVYYQTDPQLYGDLESTAKLI
SED
>Pame_Scf00007-27.5.mRNA1
MWKRMNEAMTRMATAVAYLLKNYIPKALVDDFTSSAAEEEDRGFAFLPSR
DRKLTYPFAQKLIFFIDSSAFLLFPGFGNIMASWLLSESGLKPLPLLPKT
RVTHLSNPTLRSTFSSYSPKTNFNAKVASFMCRSGVSGRRDWASKVSAPP
HAAPVTKEKEEAISPERKEMGKFDPGAPPPFTIGEIRAAIPKHCWVKNTW
RSMSYVVRDLIAVFGLAAAAAYFNNWAVWPLYWAAQGTMFWALFVLGHDC
GHGSFSNNRKLNSVVGHLLHTSILVPYHGWRISHRTHHQNHGHVENDESW
HPLSEKIYKSLDDVTRKMRFTVPFPLFAYPVYLWSRSPGKKGSHFDPNSD
LFLPNEKKDIIASTLCWTAMVGLLVGLSCAFGPATIFKLYGVPYLIFVAW
LDLVTYLHHHGHEQKLPWYRGKEWSYLRGGLTTIDRDYGWINNIHHDIGT
HVVHHLFPQIPHYHLVEATEAAKPVLGKYYREPKRSGPIPFHLLENLIDS
LRHDHYVSDTGDVVYYQTDSQLSSSASKNKSQ
