# Supplementary material for: Genomic basis of the giga-chromosomes and giga-genome of tree peony Paeonia ostii
Source: Nat Commun. 2022 Nov 28;13:7328. doi: 10.1038/s41467-022-35063-1 (PMC9705720; doi:10.1038/s41467-022-35063-1)
Supplement: Supplementary file 13 — Source Data [file 41467_2022_35063_MOESM13_ESM.zip › Source Data Figure 5c. FAD_tree_ML.newick.txt]

(((((((((((Vitis_vinifera_08575:0.2734954067,(((((Linum_usitatissimum_45696:0.3328503383,Linum_usitatissimum_43173:0.0018189851):0.4311434479,Olea_europaea_46039:0.2997488654):0.0199997073,(Camellia_sinensis_20633:0.2655487715,Pos.gene16302.mRNA-1:0.3393470106):0.0673599632):0.0308608549,Helianthus_annuus_19679:0.4840093337):0.0540666557,Vitis_vinifera_19981:0.2068919928):0.0756817212):0.0144738564,((Olea_europaea_45747:0.2766215234,Camellia_sinensis_36926:0.1995483505):0.0396280789,((Glycine_max_64790:0.0366682046,Glycine_max_58244:0.0499522084):0.2332510656,(Glycine_max_42278:0.0618235453,Glycine_max_01076:0.0485202494):0.2610661541):0.1341244217):0.0292068234):0.0260624695,((Helianthus_annuus_05213:0.3428423300,(Helianthus_annuus_53641:0.1688031512,Helianthus_annuus_08544:0.3113267700):0.0961779180):0.1675453974,(FAD8_AT5G05580.1:0.2163009658,FAD7_AT3G11170.1:0.3337816158):0.2502042465):0.0516269089):0.0607595175,(((((Lchi_Lchi29892:0.3841303292,Pame_Scf00007-27.5.mRNA1:0.4855734927):0.1091025802,Ncol_XM_031629548.1:0.5833710149):0.0276202356,(((Lchi_Lchi18433:0.0000001776,Lchi_Lchi25955:0.0039888361):0.0186027088):0.3085499478,Pame_Scf00004-21.5.mRNA1:0.4181758227):0.0890701839):0.0743035287,Amborella_trichopoda_18793:0.4436934098):0.0603806754,((((((Dr10840.1.cds:0.0324269684,Dioal.0177s0012.1:0.1223495685):0.0559939621,Dr10838.1.cds:0.0776062186):0.8361111061,(Zosma193g00160.1:0.5962573332,Zosma114g00740.1:0.5201812961):0.7464521416):0.1811282363,((evm.model.AsparagusV1_08.3420:0.8128999391,((Aco012472.1:0.5938199237,((LOC_Os12g01370.1:0.0386943477,LOC_Os11g01340.4:0.0358764836):0.2909791623,Zm00001d044605_P001:0.4529395537):0.4137345438):0.3135142552,(((Mb_10_t25160.1:0.0468692233,GSMUA_Achr10T03080_001:0.0605164091):0.3496737419,(Mb_08_t02450.1:0.0589746836,GSMUA_Achr8T02750_001:0.0737916816):0.2782958088):0.0975305092,((Mb_05_t30990.1:0.0714498095,GSMUA_Achr5T29350_001:0.1414643290):0.3208081395,(Mb_05_t03980.1:0.0808064520,GSMUA_Achr5T14190_001:0.0111962302):0.4373596666):0.1070265639):0.3310451518):0.1109848814):0.0869274009,Elaeis_guineensis_14913:0.6912501256):0.1315461226):0.3922179622,(Amborella_trichopoda_05008:1.0798542035,((((FAD3_AT2G29980.1:0.8451752611,((Linum_usitatissimum_06540:0.1209381345,Linum_usitatissimum_02549:0.0596832618):0.2761376743,(Linum_usitatissimum_17005:0.0320402921,Linum_usitatissimum_08137:0.0000010714):0.2727426064):0.6984175729):0.1627270046,(Vitis_vinifera_01522:0.3800880809,Vitis_vinifera_01145:0.7461560548):0.1670096847):0.0994865721,((Camellia_sinensis_16608:0.3849139217,(Camellia_sinensis_09058:0.4484235358,(((Pos.gene25040.mRNA-1:0.2210992769,Pos.gene61376.mRNA-1:0.1741455167):0.0387651830,Pos.gene58261.mRNA-1:0.5861480998):0.2089771610,Pos.gene47657.mRNA-1:0.3477004647):0.4457455489):0.0776917294):0.1954469866,((((Helianthus_annuus_39217:0.0633094156,Helianthus_annuus_04827:0.0359442350):0.3512747943,Helianthus_annuus_07810:0.2656788684):0.2208710003,Helianthus_annuus_14255:0.6603555230):0.3847504846,(Olea_europaea_43388:0.0910448974,Olea_europaea_10833:0.1187059777):0.7054760487):0.1908084740):0.1278260400):0.1263382622,((Glycine_max_60164:0.0571827987,Glycine_max_13998:0.0959497854):0.5344276836,(Glycine_max_25653:0.1151387192,Glycine_max_02777:0.0519337448):0.4346203257):0.3026577146):0.3175871769):0.1818995307):0.1199583833,((Zosma230g00390.1:0.6355372171,Zosma121g00290.1:0.8435855909):0.3135065218,((Dr16026.1.cds:0.0161091935,Dioal.1172s0002.1:0.0199858907):0.5730546201,(((Aco001563.1:0.3287745136,((evm.model.AsparagusV1_07.489:0.3077620491,Spipo23G0035900:0.4125391604):0.1404567130,(((Zm00001d047743_P001:0.1482896514,Zm00001d028742_P001:0.1024694386):0.1600382547,LOC_Os03g18070.1:0.2388930059):0.1868527514,(LOC_Os07g49310.1:0.3095153767,Zm00001d007228_P001:0.4317049973):0.2159703496):0.1685411411):0.0913810436):0.0237408607,(((Mb_09_t04090.1:0.0150072183,GSMUA_Achr9T04440_001:0.1342679182):0.1028724290,(Mb_11_t22150.1:0.0241245938,GSMUA_Achr11T24740_001:0.0210995712):0.2270796463):0.0690505738,Mb_08_t21520.1:0.5973487483):0.0859177408):0.0498745388,((Elaeis_guineensis_40741:0.0000002211,Elaeis_guineensis_26855:0.0000000001):0.1321993946,(Elaeis_guineensis_13180:0.0576126757,PDK_30s999931g005:0.5554620707):0.0709432210):0.2130750124):0.0495518832):0.1031412754):0.0408735721):0.0793757513):0.0440379292):0.3948288076,Ginkgo_biloba_06289:0.5346519706):0.1186696257,(((Ginkgo_biloba_23926:0.0722287613,Ginkgo_biloba_23928:0.5122522220):0.0329226602,Ginkgo_biloba_16124:0.0868438576):0.0567492324,Ginkgo_biloba_16125:0.2830786343):0.8969648653):0.3413306672,Smoe_103593:0.7685296094):0.1948339666,((Ppat_Pp3c13_9460V3.2:0.4347770229,Ppat_Pp3c3_8980V3.1:0.8281785394):0.2339737448,Ppat_Pp3c26_11060V3.2:0.5479912483):0.9094603605):0.1841571591,((Ppat_Pp3c17_17840V3.2:0.1021982704,Ppat_Pp3c17_15490V3.2:0.1583048898):0.1057968601,Ppat_Pp3c14_25550V3.1:0.2226850162):0.2964800146):0.9598371573,Cvar_XP_005842826.1:1.4859534442):0.4964087476,Vcar_Vocar.0001s0730.1:0.2058457275,Crei_Cre01.g038600.t1.2:0.3449720337);
