# Supplementary material for: Genomic basis of the giga-chromosomes and giga-genome of tree peony Paeonia ostii
Source: Nat Commun. 2022 Nov 28;13:7328. doi: 10.1038/s41467-022-35063-1 (PMC9705720; doi:10.1038/s41467-022-35063-1)
Supplement: Supplementary file 13 — Source Data [file 41467_2022_35063_MOESM13_ESM.zip › Source Data Figure 6b.txt]

!heatmapColumnLabels	Po_sepal,EQ_sepal,WL_sepal,YLC_sepal,BXT_sepal,Po_petal,EQ_petal,WL_petal,YLC_petal,BXT_petal,EQ_st_pe,WL_st_pe,YLC_st_pe,BXT_st_pe,Po_stamen,EQ_stamen,WL_stamen,YLC_stamen,BXT_stamen
# -- show data value
Pos.gene3401	6.16289479937478,6.68285416857223,6.6564963705535,6.97096866052181,6.35032043538701,4.98367769469807,6.09296850932414,4.78083500173823,4.7839804136838,5.94860084749336,5.48800077083407,5.9923152518612,5.61294219630467,3.88459792099006,4.52105073690096,5.33234990037387,6.06220807756025,5.92243574023315,4.89530262133331
Pos.gene81269	4.43496176018725,5.24982454861618,5.85399564717639,5.17192735435346,4.96993327469786,4.43295940727611,5.9297909977186,5.02192383855476,5.67722632823532,4.9136075118231,5.20554891117303,5.32768736417605,5.97956810009519,4.9387562614923,1.76553474636298,3.61235249875266,4.00180224263399,4.80322703643493,1.92599941855622
Pos.gene64124	7.48566832956305,7.75988818322184,7.70535591631359,7.81800690198674,5.95930648975966,7.1238110214654,5.0232553523003,4.89481776330794,4.13175409098481,5.26603689399532,6.36981542428391,6.9371089462026,3.34056226902641,-2,0.485426827170242,5.04919510562227,6.10894256866079,4.57712666130705,-1.02914634565952
Pos.gene60006	-0.3040061868901,-6.64385618977472,-0.15200309344505,0.0143552929770701,-6.64385618977472,-6.64385618977472,0.879705766282288,-6.64385618977472,1.49569516262407,1.47508488294878,0.855989697308481,1.42223300068305,-0.0439433475875971,-0.234465253637023,-6.64385618977472,-6.64385618977472,-6.64385618977472,2.27798474729977,-6.64385618977472
Pos.gene35804	-6.64385618977472,-6.64385618977472,-6.64385618977472,-6.64385618977472,-6.64385618977472,-6.64385618977472,-6.64385618977472,-6.64385618977472,-6.64385618977472,-6.64385618977472,-6.64385618977472,-6.64385618977472,-6.64385618977472,-6.64385618977472,-6.64385618977472,-6.64385618977472,-6.64385618977472,-6.64385618977472,-6.64385618977472
Pos.gene45423	-6.64385618977472,0.389566811762726,-0.514573172829758,-0.377069649079823,-0.535331732996556,-6.64385618977472,-0.473931188332412,1.84799690655495,1.86393845042397,1.52606881166759,1.4905701304462,-6.64385618977472,-6.64385618977472,-0.577766999316952,-6.64385618977472,-0.454031630894707,-6.64385618977472,0.594548549550354,-6.64385618977472
Pos.gene16651	-6.64385618977472,-6.64385618977472,-6.64385618977472,-6.64385618977472,-6.64385618977472,-6.64385618977472,-6.64385618977472,-6.64385618977472,-6.64385618977472,-6.64385618977472,-6.64385618977472,-6.64385618977472,-6.64385618977472,-6.64385618977472,-6.64385618977472,-6.64385618977472,-6.64385618977472,-6.64385618977472,-6.64385618977472
Pos.gene79695	-6.64385618977472,-6.64385618977472,-6.64385618977472,-6.64385618977472,-6.64385618977472,-6.64385618977472,-6.64385618977472,-6.64385618977472,-6.64385618977472,-6.64385618977472,-6.64385618977472,-6.64385618977472,-6.64385618977472,-6.64385618977472,-6.64385618977472,-6.64385618977472,-6.64385618977472,-6.64385618977472,-6.64385618977472
Pos.gene74744	-6.64385618977472,-6.64385618977472,-6.64385618977472,-2.32192809488736,-6.64385618977472,-6.64385618977472,-6.64385618977472,-6.64385618977472,-6.64385618977472,-6.64385618977472,-3.47393118833241,-6.64385618977472,-6.64385618977472,-6.64385618977472,-6.64385618977472,-6.64385618977472,-6.64385618977472,-1.94341647163363,-2.18442457113743
Pos.gene20940	-1.78587519464715,-6.64385618977472,-1.59946207041627,-2.39592867633114,-1.02914634565952,-0.0892673380970874,-0.785875194647153,-0.535331732996556,0.0285691521967709,2.01435529297707,5.80683958179819,5.05398016818765,2.81147103052984,2.56071495447448,3.15704371014558,5.82654848729092,5.59991284218713,7.11831819221838,5.31288295528436
Pos.gene53646	-6.64385618977472,-6.64385618977472,-6.64385618977472,-6.64385618977472,-2.83650126771712,-6.64385618977472,2.25398926623079,-6.64385618977472,-6.64385618977472,-1.78587519464715,0.516015147003665,-2.55639334852439,-6.64385618977472,-1.83650126771712,-0.234465253637023,-1.39592867633114,-0.535331732996556,1.50589092972996,-1.83650126771712
Pos.gene56298	0.0426443374084937,-0.836501267717121,-1.12029423371771,-0.3040061868901,1.23878685958712,2.78868571061353,2.11103131238874,0.7311832415722,3.62058641045188,4.28021399581062,2.68032435684402,3.0232553523003,2.62760683812965,2.30451104180995,-1.73696559416621,1.8073549220576,1.52105073690096,2.22032995487956,1.81966818349646
Pos.gene12739	-6.64385618977472,-6.64385618977472,-6.64385618977472,-6.64385618977472,-6.64385618977472,-6.64385618977472,-6.64385618977472,-6.64385618977472,-6.64385618977472,-6.64385618977472,-6.64385618977472,-6.64385618977472,-6.64385618977472,-6.64385618977472,-6.64385618977472,-6.64385618977472,-6.64385618977472,-6.64385618977472,-6.64385618977472
Pos.gene60424	-6.64385618977472,-6.64385618977472,-6.64385618977472,-6.64385618977472,-6.64385618977472,-6.64385618977472,-6.64385618977472,-6.64385618977472,-6.64385618977472,-6.64385618977472,-6.64385618977472,-6.64385618977472,-6.64385618977472,-6.64385618977472,-6.64385618977472,-6.64385618977472,-6.64385618977472,-6.64385618977472,-6.64385618977472
Pos.gene48336	-6.64385618977472,-6.64385618977472,-6.64385618977472,-6.64385618977472,-6.64385618977472,-6.64385618977472,1.29865831556452,-6.64385618977472,-6.64385618977472,-2.73696559416621,0.815575428862573,-6.64385618977472,-6.64385618977472,-6.64385618977472,-6.64385618977472,-1.64385618977472,-0.971430847803229,-2.55639334852439,-6.64385618977472
Pos.gene76659	-6.64385618977472,-2.55639334852439,-0.0588936890535686,-0.340075441597622,-1.35845397091248,11.6134810059484,11.1257298729248,11.6603079373363,11.5456257578337,11.2081794787864,11.2374131429314,11.1485719113001,11.4328185122088,11.0840642647885,7.60481264994841,9.43479500355054,9.80774130648367,10.4660050643289,7.7689121065653
Pos.gene76660	-6.64385618977472,-6.64385618977472,-0.200912693925996,-2.12029423371771,-3.05889368905357,9.76176728810352,10.1503692745689,10.6689204308834,10.5337677311072,9.91634228123395,10.2090390187064,10.4354098231633,10.2668802191496,10.1937347886447,5.32768736417605,7.84077792359505,9.03262434241891,9.09251931444336,6.57485839129278
Pos.gene49769	2.33342373372519,2.05658352836637,2.99276843076892,3.48542682717024,0.963474123974886,6.59036248846375,7.63517394667492,7.56567332962135,7.52324829260521,5.9979697822671,9.00213991262754,7.71870410567489,8.26795708440284,7.09929520433778,4.8011586560937,7.10800164646591,7.36352154354654,8.70784225047639,4.46532151358055
Pos.gene45317	0.411426245726465,0.622930350920177,1.55581615506164,-0.0740005814437769,0.903038270112912,8.86059040937486,9.08222889311303,9.37430051276141,9.80772520919846,8.71080643369935,8.95259566011932,8.90529673973091,9.44828152945304,9.36268904672673,4.09845324630927,6.75795664136291,7.46825746832314,7.64990281989314,7.27454122623048
Pos.gene21576	-6.64385618977472,-6.64385618977472,-6.64385618977472,-6.64385618977472,-3.05889368905357,-6.64385618977472,-2.94341647163363,-6.64385618977472,-6.64385618977472,-6.64385618977472,0.286881147788162,-1.88896868761126,-6.64385618977472,-6.64385618977472,-6.64385618977472,0.0426443374084937,1.41683974191283,-0.434402824145775,-6.64385618977472
Pos.gene21574	1.41142624572647,1.77399632511117,1.08406426478847,2.67807190511264,0.495695162624069,-1,0.111031312388744,-1.28630418515664,2.24792751344359,-2.94341647163363,0.0565835283663675,1.26303440583379,1.57046293102604,-0.971430847803229,-3.05889368905357,1.30451104180995,0.669026765509631,1.59454854955035,-6.64385618977472
Pos.gene61586	-6.64385618977472,-6.64385618977472,-6.64385618977472,-6.64385618977472,-6.64385618977472,-6.64385618977472,-6.64385618977472,-6.64385618977472,-6.64385618977472,-0.943416471633632,-3.05889368905357,-3.32192809488736,-6.64385618977472,-0.599462070416271,-6.64385618977472,-0.184424571137427,-6.64385618977472,0.150559676575381,-6.64385618977472
Pos.gene62577	-3.64385618977473,-6.64385618977472,-6.64385618977472,-6.64385618977472,-6.64385618977472,-6.64385618977472,-6.64385618977472,-6.64385618977472,-6.64385618977472,-6.64385618977472,-6.64385618977472,-6.64385618977472,-6.64385618977472,-6.64385618977472,-6.64385618977472,-1.83650126771712,-6.64385618977472,-1.02914634565952,-6.64385618977472
Pos.gene28418	6.76831667604906,7.09402488708305,6.92243574023315,7.39959836912012,5.34553831007001,7.00506308001346,5.876516946565,6.32822611878773,6.3501436020178,5.95884267524324,4.07895134139482,4.00988458893184,6.4484054350692,4.48349335128439,-6.64385618977472,-0.15200309344505,-0.666576266274808,2.96901230751632,-2
