# Supplementary material for: Genomic basis of the giga-chromosomes and giga-genome of tree peony Paeonia ostii
Source: Nat Commun. 2022 Nov 28;13:7328. doi: 10.1038/s41467-022-35063-1 (PMC9705720; doi:10.1038/s41467-022-35063-1)
Supplement: Supplementary file 13 — Source Data [file 41467_2022_35063_MOESM13_ESM.zip › Source Data Supplemenary Fig. 11d.tree]

(((((((((((Pos.gene35804.mRNA-1 #1.16559 , Pos.gene45423.mRNA-1 #1.16405 ) #2.60989 , Pos.gene60006.mRNA-1 #0.0624847 ) #0.112071 , (psu.T.00016071.1 #0.766864 , Pos.gene81269.mRNA-1 #2.78285 ) #999 ) #0.0001 , (Pos.gene64124.mRNA-1 #0.314855 , Pos.gene3401.mRNA-1 #0.12038 ) #0.24842 ) #0.360212 , (Pos.gene28418.mRNA-1 #0.183869 , (psu.T.00024334.1 #0.352523 , ((psu.T.00031511.1 #0.477774 , psu.T.00021870.1 #1.85767 ) #1.02121 , psu.T.00013683.1 #0.198658 ) #999 ) #0.216033 ) #506.068 ) #0.166012 , ((Pos.gene53646.mRNA-1 #0.079686 , ((Pos.gene20940.mRNA-1 #0.0001 , psu.T.00001030.1 #0.847309 ) #0.10659 , ((Pos.gene16651.mRNA-1 #1.24373 , Pos.gene79695.mRNA-1 #0.452296 ) #999 , Pos.gene74744.mRNA-1 #0.523116 ) #0.287055 ) #0.399465 ) #999 , (psu.T.00026499.1 #0.0382628 , psu.T.00031880.1 #0.255645 ) #0.00221 ) #999 ) #702.549 , (psu.T.00035667.1 #0.275098 , (((psu.T.00025444.1 #0.0001 , Pos.gene45317.mRNA-1 #0.0001 ) #0.214926 , ((Pos.gene49769.mRNA-1 #0.0001 , psu.T.00019151.1 #0.657109 ) #1.18125 , psu.T.00014484.1 #0.258057 ) #0.180088 ) #0.109809 , ((psu.T.00007312.1 #2.32403 , Pos.gene48336.mRNA-1 #999 ) #0.511755 , (Pos.gene76659.mRNA-1 #0.0489424 , Pos.gene76660.mRNA-1 #0.70296 ) #0.313286 ) #0.238348 ) #310.27 ) #0.0405566 ) #0.153239 , ((psu.T.00012788.1 #1.12137 , Pos.gene56298.mRNA-1 #6.79029 ) #1.04426 , (Pos.gene12739.mRNA-1 #0.529512 , Pos.gene60424.mRNA-1 #0.726278 ) #999 ) #0.195188 ) #0.113261 , ((Pos.gene61586.mRNA-1 #0.200197 , Pos.gene62577.mRNA-1 #0.29924 ) #999 , psu.T.00019156.1 #999 ) #0.674272 ) #0.105625 , (Pos.gene21576.mRNA-1 #999 , psu.T.00029581.1 #0.518959 ) #0.148583 ) #0.689389 , psu.T.00018021.1 #0.754757 , Pos.gene21574.mRNA-1 #0.0001 );
