# Supplementary material for: Genomic basis of the giga-chromosomes and giga-genome of tree peony Paeonia ostii
Source: Nat Commun. 2022 Nov 28;13:7328. doi: 10.1038/s41467-022-35063-1 (PMC9705720; doi:10.1038/s41467-022-35063-1)
Supplement: Supplementary file 13 — Source Data [file 41467_2022_35063_MOESM13_ESM.zip › Source Data Supplemenary Fig.1b.histo.txt]

1 6481067624
2 995490674
3 280135076
4 116601427
5 61984473
6 39241838
7 28263806
8 22561855
9 19555009
10 18132826
11 17746999
12 18162849
13 19243415
14 20903258
15 23122479
16 25829438
17 29032046
18 32580603
19 36366217
20 40275904
21 44078713
22 47633820
23 50780388
24 53339829
25 55184720
26 56287929
27 56589453
28 56146498
29 55087297
30 53470041
31 51510330
32 49317088
33 47091674
34 44970703
35 43100812
36 41604696
37 40537512
38 39937646
39 39809101
40 40136460
41 40898559
42 42013651
43 43442180
44 45100939
45 46907197
46 48810062
47 50678027
48 52417022
49 54025313
50 55354747
51 56400311
52 57127596
53 57498483
54 57507811
55 57109779
56 56302442
57 55159711
58 53660821
59 51866645
60 49788672
61 47493815
62 45013009
63 42420105
64 39770400
65 37066085
66 34387277
67 31768735
68 29260086
69 26873872
70 24627478
71 22536428
72 20634770
73 18901352
74 17356610
75 15967982
76 14768679
77 13702366
78 12786874
79 12007293
80 11339247
81 10775679
82 10296462
83 9899119
84 9558932
85 9271541
86 9032057
87 8828952
88 8661871
89 8500395
90 8361324
91 8246336
92 8136162
93 8034402
94 7938473
95 7838205
96 7755944
97 7673288
98 7590904
99 7508849
100 7431165
101 7350018
102 7273967
103 7200517
104 7119731
105 7040604
106 6969973
107 6879261
108 6803697
109 6720106
110 6639202
111 6549061
112 6462775
113 6367749
114 6272093
115 6172160
116 6065855
117 5960121
118 5851442
119 5739444
120 5624727
121 5504911
122 5383425
123 5258153
124 5139130
125 5008963
126 4892236
127 4768958
128 4648743
129 4529672
130 4410403
131 4296020
132 4191176
133 4083084
134 3983873
135 3884245
136 3790954
137 3700169
138 3615448
139 3532762
140 3455718
141 3385542
142 3318865
143 3251528
144 3191821
145 3132505
146 3078247
147 3029393
148 2978155
149 2938251
150 2890651
151 2848063
152 2809036
153 2772192
154 2736672
155 2704780
156 2671901
157 2639544
158 2608699
159 2573527
160 2548321
161 2518082
162 2488535
163 2460192
164 2431426
165 2403227
166 2373497
167 2348766
168 2323491
169 2297216
170 2272470
171 2246151
172 2221380
173 2194384
174 2169937
175 2142558
176 2115083
177 2090571
178 2065759
179 2039775
180 2015642
181 1990224
182 1964965
183 1940435
184 1918052
185 1892987
186 1868955
187 1847580
188 1821842
189 1797042
190 1774684
191 1752340
192 1731016
193 1708862
194 1687483
195 1665757
196 1640914
197 1624627
198 1604539
199 1585131
200 1564551
201 1548139
202 1530336
203 1513318
204 1492285
205 1478484
206 1459841
207 1445935
208 1429601
209 1415212
210 1401673
211 1385391
212 1371146
213 1356996
214 1344307
215 1330829
216 1317226
217 1304178
218 1288984
219 1279985
220 1264444
221 1255404
222 1244062
223 1231781
224 1221447
225 1209977
226 1200206
227 1189687
228 1175807
229 1169622
230 1158470
231 1145353
232 1136658
233 1125804
234 1118248
235 1107161
236 1096567
237 1085679
238 1079611
239 1070663
240 1058118
241 1049545
242 1040634
243 1032891
244 1021277
245 1013786
246 1004942
247 997435
248 986738
249 978513
250 969552
251 964220
252 952689
253 945736
254 937116
255 928731
256 920497
257 914699
258 906016
259 898199
260 889551
261 885256
262 876010
263 866615
264 861227
265 852642
266 847551
267 839412
268 830621
269 828242
270 819734
271 813957
272 809096
273 802408
274 795842
275 788948
276 784958
277 777671
278 771802
279 767242
280 759285
281 754129
282 748876
283 743403
284 737680
285 732434
286 728212
287 722850
288 716935
289 712327
290 707026
291 702406
292 698340
293 692818
294 688070
295 681605
296 679017
297 674320
298 668296
299 663542
300 659037
301 654373
302 649579
303 646452
304 639929
305 637462
306 631770
307 628740
308 623843
309 619491
310 617751
311 612311
312 607377
313 604271
314 598527
315 594988
316 591862
317 587034
318 584175
319 581116
320 577206
321 572069
322 569535
323 563584
324 561228
325 558555
326 555175
327 550276
328 546534
329 543630
330 540707
331 534624
332 534518
333 530862
334 527306
335 524597
336 520424
337 517042
338 514759
339 511976
340 507487
341 505711
342 502094
343 500170
344 494738
345 492773
346 489393
347 487180
348 485215
349 481073
350 478052
351 475615
352 472655
353 469437
354 467481
355 463893
356 462288
357 460124
358 457463
359 455072
360 450492
361 449457
362 445746
363 444136
364 441105
365 439049
366 436011
367 433286
368 431497
369 429418
370 427718
371 424879
372 421805
373 421062
374 417660
375 415783
376 411768
377 411624
378 408874
379 407174
380 403008
381 402448
382 398860
383 398061
384 396770
385 394204
386 391451
387 389734
388 387138
389 384708
390 383836
391 381298
392 379027
393 376984
394 374943
395 373575
396 371204
397 369447
398 367879
399 365886
400 363599
401 362568
402 358593
403 357118
404 356280
405 354297
406 352447
407 350706
408 350520
409 346312
410 345892
411 344312
412 342856
413 340186
414 339152
415 337576
416 335369
417 333781
418 332018
419 330846
420 329339
421 327164
422 325991
423 324830
424 321829
425 321715
426 320170
427 318918
428 317363
429 314867
430 314450
431 312535
432 310503
433 310795
434 307784
435 306744
436 305218
437 304633
438 302113
439 300360
440 300237
441 298236
442 297302
443 295009
444 294807
445 292645
446 291456
447 290465
448 287336
449 286747
450 285378
451 285455
452 282689
453 282561
454 280507
455 280222
456 278800
457 277409
458 275831
459 275544
460 273355
461 272683
462 271001
463 270120
464 268596
465 268472
466 265770
467 264637
468 263534
469 263187
470 261775
471 259727
472 259737
473 258550
474 257857
475 257162
476 255231
477 254665
478 253306
479 251648
480 250920
481 249848
482 248879
483 247091
484 245935
485 246583
486 244492
487 244752
488 243407
489 241668
490 240630
491 238934
492 239084
493 238060
494 236015
495 235401
496 233862
497 233967
498 233665
499 232004
500 231424
501 230232
502 229502
503 227905
504 227327
505 225622
506 226363
507 224668
508 222632
509 222646
510 222833
511 221994
512 220875
513 219146
514 218294
515 217315
516 217076
517 216928
518 214715
519 215103
520 213900
521 212531
522 211878
523 210924
524 210540
525 208909
526 207915
527 207967
528 206600
529 206550
530 204638
531 204195
532 203542
533 203102
534 202275
535 202211
536 201841
537 201118
538 199324
539 198134
540 198049
541 196926
542 196564
543 195668
544 195370
545 194944
546 193332
547 193121
548 192817
549 191327
550 191008
551 190384
552 189317
553 189131
554 187175
555 187301
556 186507
557 185148
558 185439
559 184071
560 183584
561 182895
562 182300
563 181924
564 181272
565 179857
566 180943
567 178809
568 178446
569 177807
570 177275
571 176556
572 175708
573 175495
574 174774
575 174847
576 174030
577 173030
578 172570
579 172023
580 171889
581 170954
582 170356
583 169951
584 169255
585 168935
586 168588
587 166609
588 166110
589 166699
590 165147
591 164890
592 164923
593 162773
594 163577
595 162532
596 162363
597 161332
598 160923
599 161058
600 158954
601 159436
602 158838
603 158817
604 158019
605 157697
606 157416
607 155960
608 155559
609 155380
610 154543
611 153534
612 154264
613 153262
614 152122
615 152315
616 151801
617 151084
618 151043
619 150176
620 150016
621 149258
622 148108
623 147702
624 147586
625 147338
626 147334
627 146505
628 145895
629 145622
630 144993
631 144745
632 143980
633 143217
634 143057
635 142578
636 142217
637 142404
638 141466
639 140953
640 140676
641 140694
642 138611
643 139406
644 138363
645 138866
646 137703
647 137855
648 137075
649 136659
650 136254
651 135018
652 135386
653 134511
654 134344
655 133701
656 133943
657 133266
658 132419
659 132298
660 132096
661 131631
662 130891
663 130437
664 130395
665 129681
666 129242
667 129865
668 129069
669 128360
670 128534
671 127930
672 127818
673 126812
674 126467
675 125392
676 126514
677 125951
678 124469
679 124700
680 124316
681 124146
682 123989
683 122823
684 122311
685 122605
686 122140
687 121390
688 121259
689 120700
690 120354
691 119791
692 118884
693 118870
694 119301
695 118134
696 118460
697 118203
698 118109
699 117963
700 117406
701 117037
702 116467
703 115856
704 115334
705 114839
706 114254
707 114869
708 114493
709 114302
710 113314
711 113134
712 112632
713 112924
714 112771
715 112155
716 112078
717 111766
718 110896
719 110805
720 111247
721 110333
722 109957
723 109703
724 109699
725 109286
726 108761
727 108304
728 107597
729 107892
730 107675
731 107010
732 106590
733 106094
734 106316
735 106462
736 106098
737 104976
738 105217
739 104337
740 104310
741 104405
742 104317
743 103447
744 103412
745 103607
746 102911
747 102278
748 102543
749 102305
750 101673
751 101733
752 101381
753 100724
754 100660
755 100594
756 99782
757 100077
758 99865
759 99509
760 99213
761 98619
762 97903
763 98316
764 97513
765 98164
766 97776
767 97234
768 96690
769 97100
770 96165
771 96372
772 95389
773 95087
774 95505
775 94793
776 94901
777 94355
778 94413
779 94209
780 93808
781 93621
782 93730
783 93114
784 93327
785 92953
786 92284
787 91926
788 91730
789 91403
790 91564
791 92014
792 91398
793 91298
794 90482
795 90337
796 89654
797 90179
798 89473
799 89171
800 89436
801 88927
802 88774
803 88269
804 88673
805 87598
806 88027
807 87746
808 87365
809 87304
810 87222
811 86683
812 87284
813 86574
814 86327
815 85813
816 85982
817 85201
818 85310
819 85244
820 85013
821 84661
822 84731
823 84210
824 83881
825 83594
826 83683
827 83398
828 83431
829 82900
830 83368
831 82968
832 82034
833 82519
834 82040
835 82178
836 81513
837 81638
838 80775
839 80715
840 80752
841 80266
842 80641
843 80625
844 80121
845 79626
846 79629
847 79365
848 79159
849 78750
850 78741
851 78882
852 79019
853 78157
854 77609
855 77669
856 77458
857 77251
858 77121
859 76715
860 76812
861 76439
862 76668
863 76543
864 76804
865 76372
866 76152
867 75539
868 75181
869 75487
870 74773
871 75200
872 74745
873 73889
874 74464
875 74332
876 74366
877 73661
878 73871
879 73584
880 73454
881 73253
882 73347
883 72693
884 72746
885 73027
886 72723
887 72013
888 71635
889 71545
890 71236
891 70930
892 71508
893 71658
894 71312
895 70407
896 70636
897 70788
898 70604
899 69732
900 70349
901 70202
902 69853
903 69688
904 69438
905 69398
906 69419
907 69085
908 69079
909 68736
910 68344
911 68393
912 68033
913 68178
914 68145
915 67887
916 67455
917 67488
918 67513
919 66743
920 67186
921 67795
922 67123
923 66502
924 66012
925 66464
926 65956
927 66330
928 66078
929 65800
930 65835
931 65196
932 65156
933 65331
934 64815
935 64450
936 64449
937 64684
938 64534
939 64048
940 63595
941 63760
942 63785
943 63750
944 63833
945 63439
946 63450
947 63295
948 62726
949 62832
950 62780
951 62388
952 62685
953 62421
954 62141
955 62568
956 61761
957 61902
958 61966
959 61559
960 61508
961 61346
962 60880
963 60950
964 60902
965 60781
966 61017
967 60563
968 60583
969 60401
970 60663
971 59857
972 59964
973 59829
974 60093
975 59428
976 59514
977 59006
978 59101
979 59267
980 58901
981 58340
982 58900
983 58865
984 58398
985 58344
986 58322
987 58280
988 58187
989 57826
990 57374
991 57506
992 57333
993 57124
994 57516
995 57283
996 57093
997 56844
998 56723
999 56670
1000 56149
1001 56759
1002 56209
1003 56444
1004 55714
1005 55898
1006 55513
1007 55511
1008 55380
1009 55532
1010 55395
1011 55983
1012 55209
1013 54693
1014 55059
1015 54528
1016 55052
1017 54498
1018 55021
1019 54827
1020 54341
1021 54466
1022 54494
1023 53470
1024 53823
1025 53936
1026 53428
1027 53524
1028 53984
1029 53572
1030 53265
1031 53132
1032 52997
1033 52804
1034 52679
1035 52606
1036 52592
1037 52449
1038 52232
1039 52373
1040 52078
1041 52107
1042 52027
1043 52322
1044 51747
1045 51443
1046 51655
1047 51608
1048 51098
1049 51315
1050 51070
1051 50890
1052 51171
1053 50606
1054 51169
1055 50511
1056 50739
1057 50643
1058 50369
1059 50240
1060 50249
1061 50200
1062 49854
1063 50180
1064 49237
1065 49450
1066 49542
1067 49480
1068 49423
1069 49137
1070 49387
1071 49127
1072 48933
1073 48636
1074 48369
1075 48796
1076 48724
1077 48749
1078 48381
1079 48369
1080 48328
1081 48474
1082 48212
1083 47826
1084 47963
1085 47618
1086 47975
1087 47813
1088 47726
1089 47591
1090 47622
1091 47511
1092 47235
1093 46704
1094 47295
1095 47169
1096 47253
1097 46807
1098 46570
1099 46440
1100 46587
1101 45799
1102 46279
1103 46712
1104 46282
1105 46157
1106 45697
1107 45757
1108 45687
1109 46011
1110 45340
1111 45370
1112 45475
1113 45192
1114 45265
1115 45179
1116 45063
1117 44947
1118 45147
1119 45358
1120 44839
1121 44707
1122 44510
1123 44428
1124 44600
1125 44720
1126 44527
1127 44164
1128 44219
1129 44504
1130 44217
1131 44066
1132 44216
1133 43595
1134 43287
1135 43985
1136 43794
1137 43341
1138 43022
1139 43375
1140 43418
1141 43280
1142 43095
1143 43259
1144 42958
1145 42840
1146 42904
1147 42732
1148 42679
1149 42490
1150 42460
1151 42244
1152 42509
1153 42299
1154 42059
1155 41985
1156 41581
1157 41971
1158 41782
1159 41824
1160 41949
1161 41851
1162 41337
1163 41756
1164 41559
1165 41500
1166 40872
1167 41303
1168 41244
1169 41071
1170 40966
1171 41016
1172 41071
1173 40760
1174 40625
1175 40555
1176 40748
1177 40571
1178 39992
1179 40532
1180 40321
1181 40136
1182 39927
1183 39499
1184 40007
1185 40141
1186 39858
1187 39616
1188 39735
1189 39875
1190 39628
1191 39638
1192 39382
1193 39527
1194 39490
1195 39063
1196 39233
1197 39030
1198 38872
1199 39197
1200 38935
1201 39030
1202 38607
1203 39014
1204 38670
1205 38491
1206 38463
1207 38072
1208 38690
1209 38515
1210 38206
1211 38040
1212 38139
1213 38337
1214 37870
1215 37809
1216 37702
1217 37846
1218 37903
1219 37637
1220 37735
1221 37810
1222 37671
1223 37513
1224 37351
1225 37402
1226 37571
1227 37460
1228 37209
1229 37131
1230 37330
1231 36792
1232 37077
1233 37102
1234 36682
1235 36610
1236 36419
1237 36309
1238 36609
1239 36466
1240 36563
1241 36537
1242 36284
1243 36246
1244 36412
1245 36332
1246 36018
1247 36046
1248 36143
1249 35519
1250 35711
1251 35604
1252 35742
1253 35542
1254 35717
1255 35528
1256 35723
1257 35389
1258 35418
1259 35404
1260 35247
1261 34931
1262 35274
1263 35030
1264 35011
1265 35187
1266 34993
1267 34824
1268 34627
1269 34845
1270 34771
1271 34826
1272 34381
1273 34471
1274 34632
1275 34192
1276 34457
1277 34357
1278 34336
1279 34045
1280 34384
1281 34188
1282 34204
1283 34227
1284 34005
1285 33962
1286 33823
1287 34046
1288 33550
1289 33733
1290 33692
1291 33497
1292 33524
1293 33144
1294 32922
1295 33626
1296 33162
1297 33390
1298 33325
1299 33470
1300 33175
1301 32689
1302 33106
1303 32632
1304 33014
1305 32814
1306 33014
1307 32737
1308 32349
1309 32546
1310 32464
1311 32762
1312 32399
1313 32540
1314 32296
1315 32546
1316 32119
1317 32385
1318 32057
1319 32201
1320 32339
1321 32174
1322 31943
1323 31888
1324 32159
1325 31860
1326 31623
1327 31473
1328 31618
1329 31849
1330 31720
1331 31478
1332 31480
1333 31568
1334 30942
1335 31344
1336 31249
1337 31334
1338 31113
1339 31182
1340 31362
1341 30929
1342 30877
1343 31199
1344 30952
1345 30727
1346 30791
1347 30833
1348 30823
1349 30848
1350 30611
1351 30465
1352 30631
1353 30448
1354 30600
1355 30464
1356 30333
1357 30159
1358 30475
1359 30334
1360 29978
1361 29958
1362 30004
1363 29933
1364 29969
1365 29740
1366 29784
1367 29933
1368 29588
1369 30000
1370 29532
1371 29891
1372 29845
1373 29534
1374 29553
1375 29511
1376 29218
1377 29545
1378 29185
1379 29371
1380 29380
1381 29067
1382 29139
1383 28888
1384 29166
1385 28906
1386 28929
1387 28746
1388 29239
1389 28928
1390 28649
1391 28628
1392 28398
1393 28764
1394 28617
1395 28604
1396 28549
1397 28698
1398 28366
1399 28457
1400 28662
1401 28484
1402 28742
1403 28303
1404 28352
1405 27920
1406 28557
1407 28712
1408 28234
1409 27976
1410 27791
1411 28126
1412 28046
1413 28197
1414 27697
1415 27839
1416 27637
1417 27709
1418 27818
1419 27496
1420 27574
1421 27782
1422 27344
1423 27609
1424 27470
1425 27377
1426 27400
1427 27476
1428 27316
1429 27478
1430 27018
1431 27224
1432 27028
1433 26936
1434 26745
1435 27112
1436 26851
1437 26737
1438 26991
1439 27001
1440 26879
1441 27053
1442 27161
1443 26439
1444 26913
1445 26960
1446 26615
1447 26859
1448 26371
1449 26475
1450 26676
1451 26197
1452 26170
1453 26536
1454 26138
1455 26143
1456 26197
1457 26510
1458 26273
1459 26012
1460 26282
1461 26009
1462 25907
1463 25619
1464 25842
1465 25884
1466 25952
1467 25581
1468 25977
1469 25747
1470 25795
1471 25417
1472 25579
1473 25306
1474 25651
1475 25609
1476 25851
1477 25536
1478 25275
1479 25466
1480 25034
1481 25222
1482 25468
1483 25181
1484 25165
1485 25090
1486 25313
1487 25323
1488 25025
1489 25098
1490 24954
1491 24864
1492 24981
1493 25039
1494 25034
1495 24688
1496 24678
1497 24762
1498 24810
1499 24639
1500 24907
1501 24546
1502 24462
1503 24542
1504 24440
1505 24288
1506 24502
1507 24175
1508 24456
1509 24320
1510 24410
1511 24495
1512 24333
1513 24384
1514 24344
1515 24139
1516 24429
1517 24141
1518 24076
1519 23747
1520 23828
1521 24075
1522 23914
1523 23700
1524 23918
1525 23665
1526 23743
1527 23902
1528 23676
1529 23510
1530 23775
1531 23713
1532 23626
1533 23544
1534 23707
1535 23201
1536 23722
1537 23241
1538 23526
1539 23659
1540 23345
1541 23442
1542 23171
1543 23122
1544 23271
1545 22874
1546 23302
1547 23349
1548 23185
1549 23086
1550 23062
1551 22823
1552 22865
1553 22841
1554 22870
1555 22840
1556 23130
1557 22731
1558 23035
1559 22865
1560 22647
1561 22472
1562 23028
1563 22761
1564 22803
1565 22503
1566 22635
1567 22687
1568 22084
1569 22666
1570 22685
1571 22591
1572 22344
1573 22562
1574 22578
1575 22171
1576 22282
1577 22478
1578 22075
1579 22191
1580 22286
1581 21846
1582 22236
1583 21924
1584 22115
1585 21883
1586 21951
1587 21652
1588 22014
1589 21945
1590 21832
1591 21979
1592 21666
1593 22034
1594 21998
1595 21706
1596 21742
1597 21627
1598 21615
1599 21796
1600 21647
1601 21619
1602 21524
1603 21576
1604 21394
1605 21401
1606 21307
1607 21521
1608 21339
1609 21349
1610 21327
1611 21402
1612 21211
1613 21158
1614 21025
1615 20958
1616 21292
1617 21179
1618 21233
1619 21206
1620 20900
1621 20986
1622 20973
1623 20988
1624 21127
1625 21009
1626 20887
1627 21139
1628 20661
1629 20945
1630 20819
1631 20770
1632 20739
1633 20840
1634 20633
1635 20752
1636 20787
1637 20506
1638 20482
1639 20625
1640 20671
1641 20773
1642 20796
1643 20193
1644 20495
1645 20342
1646 20419
1647 20298
1648 20318
1649 20244
1650 20270
1651 20420
1652 20063
1653 19984
1654 20092
1655 20194
1656 20233
1657 20253
1658 20095
1659 19948
1660 20006
1661 20205
1662 20013
1663 20022
1664 19902
1665 19907
1666 19720
1667 19595
1668 19750
1669 19855
1670 19685
1671 19502
1672 19817
1673 19523
1674 19652
1675 19573
1676 19757
1677 19502
1678 19631
1679 19677
1680 19559
1681 19385
1682 19357
1683 19231
1684 19222
1685 19365
1686 19367
1687 19210
1688 19651
1689 19016
1690 19168
1691 18930
1692 19208
1693 19076
1694 19374
1695 19182
1696 19224
1697 19174
1698 18868
1699 19106
1700 18876
1701 18948
1702 19097
1703 19125
1704 18780
1705 18891
1706 18840
1707 18836
1708 18841
1709 18787
1710 18489
1711 18790
1712 18819
1713 18831
1714 18708
1715 18826
1716 18638
1717 18550
1718 18760
1719 18691
1720 18698
1721 18804
1722 18478
1723 18341
1724 18397
1725 18540
1726 18516
1727 18520
1728 18510
1729 18420
1730 18393
1731 18376
1732 18142
1733 18408
1734 18258
1735 18260
1736 18221
1737 18280
1738 18111
1739 18108
1740 18390
1741 18169
1742 18260
1743 18098
1744 18231
1745 18229
1746 17912
1747 17988
1748 18163
1749 18001
1750 18035
1751 17793
1752 17969
1753 17788
1754 17805
1755 18068
1756 17676
1757 17668
1758 17700
1759 18008
1760 17832
1761 17725
1762 17770
1763 17702
1764 17479
1765 17761
1766 17716
1767 17640
1768 17498
1769 17666
1770 17699
1771 17625
1772 17402
1773 17345
1774 17412
1775 17249
1776 17478
1777 17383
1778 17478
1779 17253
1780 17423
1781 17187
1782 17180
1783 17286
1784 17265
1785 17407
1786 17055
1787 17113
1788 17054
1789 17118
1790 17189
1791 17018
1792 17089
1793 17051
1794 16897
1795 17149
1796 16972
1797 16918
1798 17104
1799 16840
1800 16963
1801 16848
1802 17062
1803 16923
1804 16822
1805 17073
1806 16748
1807 16908
1808 16807
1809 16614
1810 16858
1811 16621
1812 16716
1813 16894
1814 16863
1815 16821
1816 16718
1817 16615
1818 16590
1819 16746
1820 16565
1821 16413
1822 16600
1823 16474
1824 16401
1825 16355
1826 16236
1827 16261
1828 16250
1829 16426
1830 16082
1831 16518
1832 16300
1833 16387
1834 16472
1835 16385
1836 16169
1837 16482
1838 16179
1839 16225
1840 16135
1841 16061
1842 16005
1843 16409
1844 16091
1845 16124
1846 16274
1847 16045
1848 15875
1849 16158
1850 16104
1851 15902
1852 15983
1853 16135
1854 15788
1855 15953
1856 15822
1857 16136
1858 15860
1859 15939
1860 15773
1861 15683
1862 15609
1863 15718
1864 16061
1865 15928
1866 15598
1867 15847
1868 15734
1869 15655
1870 15854
1871 15569
1872 15585
1873 15600
1874 15874
1875 15540
1876 15748
1877 15421
1878 15613
1879 15576
1880 15475
1881 15337
1882 15451
1883 15395
1884 15439
1885 15296
1886 15493
1887 15288
1888 15418
1889 15541
1890 15320
1891 15228
1892 15143
1893 15388
1894 15266
1895 15203
1896 15181
1897 15012
1898 15331
1899 15065
1900 15181
1901 15144
1902 15106
1903 14986
1904 15219
1905 14908
1906 14940
1907 15053
1908 15143
1909 15005
1910 15003
1911 15052
1912 14921
1913 15065
1914 14918
1915 14822
1916 14951
1917 14972
1918 15148
1919 14873
1920 14907
1921 14858
1922 14677
1923 14926
1924 14654
1925 14835
1926 14697
1927 15073
1928 14802
1929 14840
1930 14624
1931 14722
1932 14687
1933 14895
1934 14777
1935 14421
1936 14639
1937 14635
1938 14463
1939 14658
1940 14560
1941 14461
1942 14574
1943 14400
1944 14358
1945 14495
1946 14664
1947 14262
1948 14470
1949 14561
1950 14526
1951 14250
1952 14427
1953 14436
1954 14240
1955 14643
1956 14600
1957 14172
1958 14084
1959 14109
1960 14198
1961 14311
1962 14301
1963 14183
1964 14123
1965 14135
1966 14199
1967 14095
1968 14126
1969 14085
1970 13936
1971 14150
1972 14042
1973 14117
1974 13859
1975 13954
1976 14029
1977 14075
1978 13891
1979 13931
1980 13906
1981 13810
1982 13923
1983 13662
1984 13882
1985 13839
1986 13967
1987 13813
1988 13875
1989 13776
1990 13924
1991 13910
1992 13734
1993 13867
1994 13889
1995 13698
1996 13865
1997 13618
1998 13682
1999 13739
2000 13752
2001 13752
2002 13728
2003 13671
2004 13651
2005 13504
2006 13771
2007 13946
2008 13642
2009 13877
2010 13289
2011 13366
2012 13635
2013 13593
2014 13489
2015 13533
2016 13460
2017 13421
2018 13222
2019 13394
2020 13239
2021 13516
2022 13262
2023 13572
2024 13235
2025 13420
2026 13287
2027 13221
2028 13230
2029 13265
2030 13205
2031 13389
2032 13478
2033 13039
2034 13224
2035 13379
2036 13200
2037 13046
2038 13227
2039 13180
2040 13064
2041 13140
2042 13031
2043 13181
2044 13127
2045 13023
2046 13067
2047 13072
2048 13048
2049 13049
2050 13129
2051 13050
2052 13001
2053 13121
2054 13127
2055 12936
2056 12896
2057 12814
2058 12959
2059 12945
2060 12785
2061 12850
2062 12853
2063 12937
2064 12860
2065 12789
2066 12886
2067 12723
2068 12691
2069 12815
2070 12715
2071 12758
2072 12829
2073 12559
2074 12699
2075 12738
2076 12644
2077 12699
2078 12600
2079 12494
2080 12519
2081 12705
2082 12666
2083 12449
2084 12647
2085 12630
2086 12576
2087 12488
2088 12549
2089 12692
2090 12508
2091 12431
2092 12602
2093 12420
2094 12354
2095 12427
2096 12513
2097 12586
2098 12480
2099 12369
2100 12539
2101 12299
2102 12281
2103 12220
2104 12170
2105 12097
2106 12491
2107 12220
2108 12119
2109 12171
2110 12346
2111 12201
2112 12347
2113 12121
2114 12253
2115 12096
2116 12228
2117 12488
2118 12262
2119 12249
2120 12125
2121 12175
2122 12109
2123 12192
2124 12235
2125 12109
2126 12066
2127 12120
2128 12109
2129 11910
2130 11911
2131 12133
2132 11984
2133 11904
2134 12028
2135 12007
2136 11974
2137 11973
2138 12050
2139 12095
2140 12009
2141 11993
2142 11920
2143 11926
2144 12029
2145 11935
2146 11794
2147 11849
2148 11800
2149 11915
2150 11937
2151 11691
2152 11727
2153 11788
2154 11632
2155 11559
2156 11540
2157 11559
2158 11460
2159 11719
2160 11831
2161 11826
2162 11713
2163 11696
2164 11811
2165 11465
2166 11735
2167 11704
2168 11821
2169 11533
2170 11620
2171 11529
2172 11594
2173 11650
2174 11458
2175 11428
2176 11605
2177 11527
2178 11320
2179 11493
2180 11404
2181 11304
2182 11329
2183 11341
2184 11444
2185 11531
2186 11349
2187 11436
2188 11318
2189 11272
2190 11304
2191 11156
2192 11308
2193 11193
2194 11211
2195 11357
2196 11268
2197 11296
2198 11300
2199 11374
2200 11375
2201 11340
2202 11137
2203 11388
2204 11371
2205 11222
2206 11271
2207 11234
2208 11230
2209 11206
2210 11363
2211 11083
2212 11042
2213 11269
2214 11076
2215 11244
2216 11168
2217 11154
2218 11130
2219 11084
2220 11265
2221 11130
2222 10962
2223 10900
2224 10965
2225 10980
2226 10879
2227 10945
2228 11079
2229 10928
2230 10982
2231 11174
2232 11141
2233 10970
2234 10868
2235 10831
2236 11182
2237 10851
2238 10981
2239 10810
2240 10722
2241 10901
2242 10771
2243 10842
2244 10771
2245 10970
2246 10835
2247 10714
2248 10783
2249 10766
2250 10819
2251 10669
2252 10558
2253 10757
2254 10965
2255 10648
2256 10548
2257 10730
2258 10578
2259 10576
2260 10800
2261 10711
2262 10667
2263 10425
2264 10655
2265 10543
2266 10568
2267 10561
2268 10576
2269 10652
2270 10536
2271 10366
2272 10664
2273 10443
2274 10399
2275 10452
2276 10474
2277 10647
2278 10701
2279 10549
2280 10296
2281 10492
2282 10202
2283 10485
2284 10464
2285 10488
2286 10417
2287 10442
2288 10269
2289 10521
2290 10294
2291 10221
2292 10166
2293 10338
2294 10413
2295 10446
2296 10361
2297 10425
2298 10268
2299 10262
2300 10370
2301 10317
2302 10337
2303 10216
2304 10344
2305 10423
2306 10110
2307 10251
2308 10218
2309 10154
2310 10418
2311 10275
2312 10220
2313 10221
2314 10150
2315 10124
2316 10283
2317 10238
2318 10181
2319 10285
2320 10092
2321 9961
2322 10264
2323 10154
2324 10255
2325 10063
2326 10104
2327 10104
2328 10011
2329 10089
2330 10146
2331 9950
2332 10058
2333 10058
2334 10134
2335 10173
2336 9943
2337 9987
2338 9936
2339 9943
2340 10136
2341 9936
2342 9923
2343 9893
2344 9997
2345 9790
2346 10012
2347 10078
2348 10008
2349 9788
2350 9970
2351 9711
2352 9762
2353 9607
2354 9828
2355 9745
2356 9723
2357 9850
2358 9853
2359 9779
2360 9793
2361 9616
2362 9787
2363 9676
2364 9810
2365 9886
2366 9754
2367 9901
2368 9687
2369 9666
2370 9857
2371 9730
2372 9725
2373 9577
2374 9647
2375 9602
2376 9590
2377 9768
2378 9661
2379 9587
2380 9481
2381 9656
2382 9696
2383 9631
2384 9617
2385 9563
2386 9509
2387 9505
2388 9633
2389 9603
2390 9422
2391 9434
2392 9440
2393 9465
2394 9525
2395 9416
2396 9615
2397 9472
2398 9536
2399 9471
2400 9558
2401 9636
2402 9355
2403 9530
2404 9557
2405 9339
2406 9269
2407 9452
2408 9412
2409 9321
2410 9235
2411 9468
2412 9434
2413 9421
2414 9375
2415 9327
2416 9393
2417 9389
2418 9282
2419 9410
2420 9142
2421 9235
2422 9196
2423 9307
2424 9370
2425 9353
2426 8997
2427 9228
2428 9198
2429 9082
2430 9283
2431 9039
2432 9112
2433 9118
2434 9263
2435 9190
2436 9229
2437 9205
2438 9129
2439 9368
2440 9042
2441 9107
2442 9197
2443 9243
2444 9188
2445 9142
2446 8993
2447 9258
2448 9017
2449 8975
2450 9053
2451 8912
2452 9071
2453 9126
2454 9003
2455 8954
2456 9116
2457 9168
2458 9052
2459 8983
2460 8912
2461 9090
2462 9028
2463 8892
2464 8996
2465 8886
2466 8990
2467 9012
2468 8969
2469 8947
2470 9025
2471 8869
2472 8962
2473 8806
2474 8904
2475 8798
2476 9038
2477 8738
2478 8920
2479 8947
2480 8713
2481 8825
2482 8753
2483 8678
2484 8914
2485 8844
2486 8917
2487 8893
2488 8828
2489 8764
2490 9028
2491 8908
2492 8885
2493 8723
2494 8880
2495 8791
2496 8833
2497 8799
2498 8722
2499 8692
2500 8806
2501 8665
2502 8718
2503 8628
2504 8699
2505 8705
2506 8605
2507 8612
2508 8713
2509 8753
2510 8777
2511 8570
2512 8582
2513 8439
2514 8760
2515 8573
2516 8474
2517 8437
2518 8657
2519 8581
2520 8561
2521 8476
2522 8668
2523 8683
2524 8512
2525 8470
2526 8658
2527 8473
2528 8407
2529 8641
2530 8372
2531 8527
2532 8510
2533 8382
2534 8377
2535 8536
2536 8293
2537 8420
2538 8392
2539 8459
2540 8474
2541 8453
2542 8362
2543 8314
2544 8378
2545 8516
2546 8466
2547 8357
2548 8372
2549 8435
2550 8207
2551 8297
2552 8330
2553 8580
2554 8326
2555 8378
2556 8367
2557 8374
2558 8351
2559 8361
2560 8219
2561 8160
2562 8243
2563 8412
2564 8291
2565 8364
2566 8422
2567 8309
2568 8175
2569 8353
2570 8223
2571 8178
2572 8278
2573 8337
2574 8193
2575 8112
2576 8206
2577 8027
2578 8270
2579 8149
2580 8113
2581 8050
2582 8365
2583 8080
2584 8113
2585 8174
2586 8176
2587 7992
2588 8323
2589 8107
2590 7973
2591 7983
2592 8045
2593 7993
2594 8139
2595 8019
2596 8058
2597 8022
2598 7889
2599 8078
2600 8058
2601 8220
2602 8035
2603 8012
2604 7862
2605 8032
2606 7962
2607 8054
2608 7941
2609 7920
2610 7933
2611 7825
2612 7849
2613 7826
2614 7930
2615 7957
2616 7809
2617 8019
2618 8004
2619 7893
2620 7934
2621 7972
2622 7901
2623 8084
2624 8075
2625 7780
2626 7986
2627 7999
2628 7983
2629 7943
2630 7845
2631 7836
2632 7746
2633 7751
2634 7916
2635 7931
2636 7895
2637 7795
2638 7675
2639 7931
2640 7840
2641 7682
2642 7813
2643 7868
2644 7672
2645 7827
2646 7752
2647 7716
2648 7848
2649 7848
2650 7987
2651 7784
2652 7748
2653 7866
2654 7551
2655 7837
2656 7774
2657 7711
2658 7669
2659 7715
2660 7696
2661 7750
2662 7657
2663 7646
2664 7856
2665 7609
2666 7683
2667 7498
2668 7717
2669 7651
2670 7527
2671 7786
2672 7650
2673 7774
2674 7694
2675 7510
2676 7693
2677 7649
2678 7705
2679 7588
2680 7525
2681 7561
2682 7604
2683 7589
2684 7486
2685 7516
2686 7683
2687 7427
2688 7516
2689 7408
2690 7495
2691 7577
2692 7508
2693 7519
2694 7441
2695 7369
2696 7600
2697 7424
2698 7541
2699 7398
2700 7490
2701 7452
2702 7509
2703 7458
2704 7408
2705 7520
2706 7469
2707 7324
2708 7467
2709 7343
2710 7464
2711 7334
2712 7527
2713 7574
2714 7530
2715 7368
2716 7432
2717 7466
2718 7442
2719 7260
2720 7434
2721 7323
2722 7328
2723 7304
2724 7244
2725 7345
2726 7429
2727 7279
2728 7346
2729 7162
2730 7316
2731 7205
2732 7263
2733 7388
2734 7261
2735 7306
2736 7397
2737 7351
2738 7279
2739 7159
2740 7244
2741 7207
2742 7246
2743 7117
2744 7304
2745 7206
2746 7097
2747 7119
2748 7226
2749 7161
2750 7276
2751 7303
2752 7142
2753 7414
2754 7192
2755 7205
2756 7190
2757 7109
2758 7273
2759 7194
2760 7122
2761 7208
2762 7137
2763 7148
2764 7214
2765 7153
2766 7238
2767 7136
2768 7209
2769 7060
2770 7062
2771 7039
2772 6952
2773 7116
2774 7049
2775 7107
2776 7148
2777 6981
2778 7076
2779 6981
2780 7137
2781 6985
2782 7138
2783 7037
2784 6892
2785 7045
2786 7239
2787 7045
2788 6995
2789 6891
2790 6965
2791 7028
2792 7065
2793 6958
2794 6852
2795 6973
2796 6994
2797 6895
2798 6932
2799 6871
2800 6892
2801 6916
2802 6871
2803 6798
2804 6880
2805 6984
2806 6870
2807 6739
2808 6895
2809 6825
2810 6763
2811 6738
2812 6838
2813 6786
2814 6736
2815 6928
2816 6968
2817 6778
2818 6784
2819 6851
2820 6839
2821 6806
2822 6788
2823 6799
2824 6852
2825 6887
2826 6724
2827 6835
2828 6752
2829 6752
2830 6747
2831 6747
2832 6682
2833 6852
2834 6727
2835 6616
2836 6805
2837 6881
2838 6946
2839 6682
2840 6727
2841 6696
2842 6819
2843 6966
2844 6768
2845 6742
2846 6801
2847 6698
2848 6768
2849 6684
2850 6674
2851 6900
2852 6581
2853 6770
2854 6646
2855 6702
2856 6772
2857 6699
2858 6782
2859 6692
2860 6657
2861 6481
2862 6688
2863 6401
2864 6684
2865 6677
2866 6436
2867 6715
2868 6757
2869 6611
2870 6628
2871 6647
2872 6502
2873 6768
2874 6562
2875 6488
2876 6530
2877 6587
2878 6498
2879 6584
2880 6601
2881 6547
2882 6482
2883 6560
2884 6526
2885 6459
2886 6477
2887 6686
2888 6448
2889 6461
2890 6622
2891 6578
2892 6399
2893 6399
2894 6398
2895 6595
2896 6406
2897 6420
2898 6483
2899 6475
2900 6447
2901 6448
2902 6430
2903 6395
2904 6637
2905 6307
2906 6473
2907 6444
2908 6434
2909 6453
2910 6310
2911 6388
2912 6529
2913 6455
2914 6363
2915 6306
2916 6417
2917 6365
2918 6331
2919 6460
2920 6505
2921 6429
2922 6331
2923 6373
2924 6279
2925 6399
2926 6370
2927 6351
2928 6394
2929 6323
2930 6135
2931 6352
2932 6230
2933 6254
2934 6343
2935 6315
2936 6385
2937 6214
2938 6340
2939 6117
2940 6439
2941 6260
2942 6232
2943 6228
2944 6258
2945 6419
2946 6378
2947 6142
2948 6077
2949 6281
2950 6113
2951 6296
2952 6231
2953 6334
2954 6225
2955 6172
2956 6209
2957 6072
2958 6132
2959 6097
2960 6067
2961 6224
2962 6342
2963 6070
2964 6299
2965 6181
2966 6133
2967 6257
2968 6187
2969 6114
2970 6042
2971 6212
2972 6019
2973 6240
2974 6111
2975 6088
2976 6267
2977 6094
2978 6196
2979 6175
2980 6061
2981 6021
2982 6200
2983 6064
2984 6158
2985 6063
2986 6118
2987 6153
2988 6212
2989 6091
2990 6031
2991 5906
2992 6192
2993 6064
2994 6097
2995 6077
2996 6188
2997 6216
2998 6202
2999 6014
3000 6098
3001 5886
3002 5960
3003 5849
3004 6228
3005 6098
3006 5985
3007 6067
3008 5959
3009 5991
3010 5953
3011 6028
3012 5993
3013 6075
3014 5864
3015 5878
3016 5947
3017 5966
3018 6115
3019 5962
3020 6031
3021 5985
3022 5951
3023 5887
3024 5971
3025 5952
3026 5933
3027 5922
3028 5839
3029 5987
3030 5780
3031 5934
3032 5825
3033 5962
3034 5976
3035 5908
3036 5854
3037 5908
3038 6051
3039 5968
3040 5781
3041 5678
3042 5788
3043 5871
3044 5696
3045 5766
3046 5830
3047 5826
3048 5870
3049 5918
3050 5652
3051 5856
3052 5999
3053 5770
3054 5846
3055 5744
3056 5838
3057 5879
3058 5837
3059 5876
3060 5855
3061 5757
3062 5851
3063 5650
3064 5736
3065 5865
3066 5809
3067 5859
3068 5842
3069 5903
3070 5832
3071 5941
3072 5889
3073 5825
3074 5940
3075 5825
3076 5744
3077 5674
3078 5678
3079 5784
3080 5733
3081 5804
3082 5672
3083 5782
3084 5747
3085 5624
3086 5770
3087 5543
3088 5690
3089 5802
3090 5620
3091 5666
3092 5777
3093 5734
3094 5601
3095 5763
3096 5783
3097 5602
3098 5637
3099 5686
3100 5591
3101 5734
3102 5635
3103 5726
3104 5774
3105 5680
3106 5678
3107 5678
3108 5511
3109 5576
3110 5501
3111 5569
3112 5711
3113 5637
3114 5404
3115 5705
3116 5567
3117 5596
3118 5599
3119 5592
3120 5600
3121 5558
3122 5665
3123 5526
3124 5564
3125 5592
3126 5352
3127 5650
3128 5525
3129 5555
3130 5547
3131 5515
3132 5728
3133 5641
3134 5541
3135 5573
3136 5550
3137 5729
3138 5585
3139 5546
3140 5562
3141 5701
3142 5365
3143 5476
3144 5438
3145 5375
3146 5493
3147 5422
3148 5458
3149 5363
3150 5454
3151 5541
3152 5455
3153 5497
3154 5653
3155 5525
3156 5497
3157 5607
3158 5370
3159 5533
3160 5491
3161 5403
3162 5474
3163 5359
3164 5488
3165 5420
3166 5406
3167 5460
3168 5428
3169 5433
3170 5334
3171 5445
3172 5335
3173 5409
3174 5302
3175 5421
3176 5443
3177 5591
3178 5542
3179 5416
3180 5295
3181 5279
3182 5401
3183 5333
3184 5383
3185 5289
3186 5358
3187 5148
3188 5398
3189 5263
3190 5425
3191 5293
3192 5286
3193 5415
3194 5334
3195 5211
3196 5374
3197 5230
3198 5434
3199 5265
3200 5305
3201 5215
3202 5269
3203 5289
3204 5318
3205 5290
3206 5314
3207 5298
3208 5311
3209 5364
3210 5275
3211 5153
3212 5185
3213 5432
3214 5255
3215 5195
3216 5375
3217 5169
3218 5191
3219 5245
3220 5321
3221 5151
3222 5232
3223 5251
3224 5094
3225 5154
3226 5131
3227 5266
3228 5195
3229 5353
3230 5279
3231 5235
3232 5119
3233 5309
3234 5257
3235 5087
3236 5290
3237 5196
3238 5154
3239 5186
3240 5079
3241 5292
3242 5209
3243 5275
3244 5142
3245 5256
3246 5048
3247 5192
3248 5171
3249 5189
3250 5121
3251 5272
3252 5084
3253 5143
3254 5183
3255 5226
3256 5134
3257 5078
3258 5161
3259 5113
3260 5168
3261 4995
3262 5067
3263 5259
3264 5046
3265 5120
3266 5220
3267 5042
3268 4994
3269 5232
3270 5041
3271 5141
3272 5181
3273 5133
3274 5121
3275 5045
3276 5132
3277 5068
3278 5086
3279 5067
3280 4931
3281 5155
3282 5051
3283 5023
3284 5106
3285 5152
3286 5000
3287 4984
3288 5076
3289 4928
3290 5015
3291 5020
3292 5092
3293 5023
3294 5016
3295 5102
3296 5145
3297 5081
3298 5024
3299 5030
3300 5127
3301 4847
3302 4887
3303 4932
3304 4919
3305 4997
3306 4955
3307 5082
3308 4933
3309 5023
3310 4908
3311 5043
3312 4970
3313 4907
3314 4986
3315 4847
3316 5039
3317 4891
3318 4962
3319 4888
3320 4957
3321 4852
3322 5008
3323 4964
3324 4904
3325 4931
3326 5032
3327 4899
3328 4978
3329 4932
3330 4967
3331 4801
3332 4820
3333 4863
3334 4810
3335 4967
3336 4874
3337 4824
3338 4897
3339 4901
3340 4934
3341 4894
3342 4906
3343 4910
3344 4749
3345 4909
3346 4835
3347 4766
3348 4765
3349 4794
3350 4871
3351 4867
3352 4757
3353 4918
3354 4875
3355 4819
3356 4780
3357 4793
3358 4830
3359 4938
3360 4855
3361 4770
3362 4850
3363 4854
3364 4967
3365 4892
3366 4901
3367 4695
3368 4787
3369 4768
3370 4750
3371 4947
3372 4749
3373 4857
3374 4832
3375 4790
3376 4788
3377 4889
3378 4825
3379 4755
3380 4800
3381 4889
3382 4785
3383 4820
3384 4733
3385 4737
3386 4688
3387 4591
3388 4729
3389 4571
3390 4526
3391 4803
3392 4676
3393 4642
3394 4569
3395 4698
3396 4788
3397 4677
3398 4749
3399 4631
3400 4726
3401 4688
3402 4640
3403 4642
3404 4731
3405 4561
3406 4730
3407 4718
3408 4559
3409 4782
3410 4668
3411 4675
3412 4588
3413 4700
3414 4690
3415 4581
3416 4841
3417 4614
3418 4895
3419 4782
3420 4618
3421 4706
3422 4667
3423 4491
3424 4629
3425 4505
3426 4630
3427 4756
3428 4599
3429 4711
3430 4604
3431 4596
3432 4503
3433 4632
3434 4672
3435 4663
3436 4474
3437 4707
3438 4586
3439 4579
3440 4565
3441 4710
3442 4802
3443 4499
3444 4520
3445 4486
3446 4550
3447 4564
3448 4504
3449 4512
3450 4603
3451 4424
3452 4616
3453 4621
3454 4546
3455 4531
3456 4613
3457 4517
3458 4527
3459 4568
3460 4542
3461 4627
3462 4572
3463 4552
3464 4503
3465 4447
3466 4436
3467 4541
3468 4518
3469 4412
3470 4528
3471 4505
3472 4565
3473 4580
3474 4489
3475 4590
3476 4559
3477 4409
3478 4566
3479 4350
3480 4398
3481 4433
3482 4450
3483 4571
3484 4539
3485 4528
3486 4607
3487 4603
3488 4543
3489 4621
3490 4506
3491 4469
3492 4470
3493 4507
3494 4552
3495 4459
3496 4562
3497 4482
3498 4342
3499 4408
3500 4372
3501 4416
3502 4533
3503 4442
3504 4411
3505 4399
3506 4516
3507 4438
3508 4422
3509 4437
3510 4408
3511 4353
3512 4398
3513 4376
3514 4388
3515 4496
3516 4361
3517 4394
3518 4423
3519 4299
3520 4478
3521 4500
3522 4413
3523 4374
3524 4404
3525 4354
3526 4379
3527 4383
3528 4499
3529 4380
3530 4490
3531 4303
3532 4400
3533 4399
3534 4346
3535 4341
3536 4305
3537 4368
3538 4284
3539 4319
3540 4372
3541 4453
3542 4409
3543 4345
3544 4306
3545 4275
3546 4300
3547 4277
3548 4276
3549 4292
3550 4355
3551 4363
3552 4312
3553 4399
3554 4251
3555 4258
3556 4322
3557 4178
3558 4297
3559 4325
3560 4213
3561 4255
3562 4353
3563 4235
3564 4348
3565 4320
3566 4289
3567 4350
3568 4266
3569 4381
3570 4291
3571 4298
3572 4146
3573 4213
3574 4263
3575 4194
3576 4319
3577 4220
3578 4195
3579 4204
3580 4302
3581 4227
3582 4291
3583 4350
3584 4385
3585 4217
3586 4171
3587 4198
3588 4274
3589 4256
3590 4197
3591 4343
3592 4145
3593 4306
3594 4193
3595 4191
3596 4251
3597 4223
3598 4219
3599 4219
3600 4256
3601 4135
3602 4142
3603 4263
3604 4285
3605 4272
3606 4121
3607 4185
3608 4140
3609 4076
3610 4181
3611 4185
3612 4145
3613 4178
3614 4162
3615 4088
3616 4146
3617 4153
3618 4116
3619 4035
3620 4167
3621 4167
3622 4192
3623 4118
3624 4125
3625 4015
3626 4161
3627 4084
3628 4181
3629 4188
3630 4180
3631 4133
3632 4127
3633 4136
3634 4075
3635 4028
3636 4150
3637 4069
3638 4137
3639 4148
3640 4079
3641 4052
3642 4144
3643 4073
3644 4110
3645 4136
3646 4096
3647 4194
3648 4073
3649 4143
3650 4132
3651 4082
3652 4207
3653 4055
3654 4004
3655 4082
3656 4095
3657 4061
3658 3985
3659 4130
3660 4028
3661 4130
3662 4037
3663 4107
3664 4085
3665 4080
3666 3992
3667 4054
3668 4063
3669 4012
3670 4053
3671 4136
3672 3956
3673 4123
3674 4025
3675 4007
3676 4007
3677 3972
3678 3984
3679 3955
3680 4050
3681 3984
3682 3926
3683 4010
3684 4030
3685 3990
3686 4058
3687 4017
3688 3836
3689 3961
3690 4015
3691 4044
3692 3945
3693 3986
3694 3980
3695 3968
3696 3918
3697 4064
3698 3866
3699 3934
3700 4089
3701 4032
3702 3934
3703 3950
3704 3965
3705 4070
3706 3930
3707 3894
3708 4007
3709 4123
3710 3855
3711 3911
3712 3878
3713 3940
3714 3841
3715 3965
3716 3930
3717 3858
3718 3807
3719 3897
3720 3988
3721 3825
3722 3860
3723 3907
3724 4005
3725 3833
3726 3961
3727 3873
3728 4017
3729 3903
3730 3921
3731 3928
3732 3893
3733 3959
3734 3966
3735 3823
3736 3798
3737 4067
3738 3980
3739 3893
3740 3977
3741 3989
3742 3909
3743 3934
3744 3850
3745 3891
3746 3844
3747 3777
3748 3873
3749 3748
3750 3764
3751 3866
3752 3842
3753 3926
3754 3827
3755 3799
3756 3643
3757 3865
3758 3930
3759 3827
3760 3926
3761 3826
3762 3856
3763 3900
3764 3866
3765 3768
3766 3794
3767 3777
3768 3855
3769 3898
3770 3913
3771 3876
3772 3804
3773 3717
3774 3784
3775 3782
3776 3943
3777 3837
3778 3837
3779 3802
3780 3854
3781 3842
3782 3885
3783 3768
3784 3821
3785 3828
3786 3859
3787 3855
3788 3792
3789 3776
3790 3806
3791 3847
3792 3727
3793 3819
3794 3834
3795 3755
3796 3842
3797 3811
3798 3781
3799 3819
3800 3744
3801 3812
3802 3730
3803 3867
3804 3667
3805 3834
3806 3783
3807 3712
3808 3813
3809 3742
3810 3745
3811 3851
3812 3869
3813 3768
3814 3879
3815 3804
3816 3690
3817 3706
3818 3764
3819 3692
3820 3858
3821 3769
3822 3795
3823 3781
3824 3877
3825 3634
3826 3801
3827 3711
3828 3781
3829 3750
3830 3752
3831 3692
3832 3779
3833 3679
3834 3793
3835 3701
3836 3710
3837 3629
3838 3620
3839 3634
3840 3629
3841 3644
3842 3738
3843 3796
3844 3746
3845 3688
3846 3660
3847 3786
3848 3722
3849 3650
3850 3688
3851 3554
3852 3661
3853 3669
3854 3656
3855 3730
3856 3628
3857 3747
3858 3729
3859 3686
3860 3642
3861 3576
3862 3692
3863 3632
3864 3592
3865 3621
3866 3614
3867 3592
3868 3653
3869 3509
3870 3522
3871 3594
3872 3793
3873 3553
3874 3573
3875 3519
3876 3660
3877 3597
3878 3550
3879 3801
3880 3774
3881 3569
3882 3751
3883 3680
3884 3662
3885 3574
3886 3680
3887 3560
3888 3580
3889 3651
3890 3507
3891 3610
3892 3521
3893 3530
3894 3666
3895 3465
3896 3636
3897 3632
3898 3676
3899 3690
3900 3630
3901 3619
3902 3688
3903 3697
3904 3643
3905 3524
3906 3656
3907 3644
3908 3528
3909 3586
3910 3553
3911 3471
3912 3666
3913 3521
3914 3580
3915 3607
3916 3595
3917 3569
3918 3574
3919 3552
3920 3577
3921 3595
3922 3539
3923 3491
3924 3544
3925 3511
3926 3438
3927 3580
3928 3515
3929 3652
3930 3514
3931 3582
3932 3439
3933 3603
3934 3420
3935 3567
3936 3552
3937 3510
3938 3441
3939 3618
3940 3516
3941 3656
3942 3538
3943 3589
3944 3533
3945 3434
3946 3532
3947 3623
3948 3495
3949 3539
3950 3437
3951 3511
3952 3550
3953 3676
3954 3479
3955 3471
3956 3475
3957 3431
3958 3479
3959 3403
3960 3520
3961 3463
3962 3463
3963 3513
3964 3525
3965 3465
3966 3554
3967 3510
3968 3454
3969 3419
3970 3522
3971 3530
3972 3589
3973 3405
3974 3429
3975 3460
3976 3519
3977 3525
3978 3610
3979 3490
3980 3467
3981 3512
3982 3368
3983 3502
3984 3552
3985 3494
3986 3386
3987 3535
3988 3344
3989 3480
3990 3529
3991 3377
3992 3380
3993 3389
3994 3416
3995 3395
3996 3460
3997 3463
3998 3388
3999 3486
4000 3419
4001 3461
4002 3484
4003 3416
4004 3523
4005 3418
4006 3392
4007 3404
4008 3429
4009 3405
4010 3323
4011 3417
4012 3412
4013 3467
4014 3384
4015 3392
4016 3473
4017 3490
4018 3498
4019 3300
4020 3366
4021 3385
4022 3322
4023 3370
4024 3278
4025 3417
4026 3398
4027 3321
4028 3425
4029 3333
4030 3329
4031 3418
4032 3354
4033 3330
4034 3315
4035 3405
4036 3402
4037 3371
4038 3356
4039 3390
4040 3409
4041 3349
4042 3334
4043 3242
4044 3380
4045 3307
4046 3414
4047 3387
4048 3324
4049 3311
4050 3382
4051 3431
4052 3441
4053 3220
4054 3278
4055 3319
4056 3399
4057 3296
4058 3415
4059 3272
4060 3335
4061 3199
4062 3428
4063 3308
4064 3389
4065 3348
4066 3311
4067 3370
4068 3289
4069 3293
4070 3216
4071 3210
4072 3247
4073 3271
4074 3294
4075 3284
4076 3258
4077 3251
4078 3259
4079 3287
4080 3333
4081 3300
4082 3254
4083 3272
4084 3298
4085 3227
4086 3263
4087 3243
4088 3270
4089 3262
4090 3259
4091 3268
4092 3284
4093 3234
4094 3289
4095 3358
4096 3388
4097 3252
4098 3244
4099 3252
4100 3233
4101 3215
4102 3213
4103 3238
4104 3250
4105 3343
4106 3235
4107 3196
4108 3202
4109 3227
4110 3213
4111 3293
4112 3202
4113 3269
4114 3168
4115 3227
4116 3247
4117 3364
4118 3171
4119 3209
4120 3265
4121 3262
4122 3272
4123 3237
4124 3197
4125 3267
4126 3120
4127 3236
4128 3232
4129 3136
4130 3194
4131 3229
4132 3121
4133 3164
4134 3194
4135 3148
4136 3228
4137 3222
4138 3117
4139 3256
4140 3168
4141 3261
4142 3257
4143 3083
4144 3253
4145 3255
4146 3180
4147 3140
4148 3248
4149 3225
4150 3152
4151 3194
4152 3190
4153 3237
4154 3169
4155 3084
4156 3169
4157 3136
4158 3216
4159 3167
4160 3190
4161 3127
4162 3155
4163 3241
4164 3175
4165 3115
4166 3145
4167 3131
4168 3127
4169 3171
4170 3140
4171 3142
4172 3065
4173 3053
4174 3115
4175 3192
4176 3161
4177 3013
4178 3201
4179 3126
4180 3099
4181 3055
4182 3114
4183 3191
4184 3125
4185 3285
4186 3048
4187 3006
4188 3038
4189 3083
4190 3156
4191 3143
4192 3107
4193 3111
4194 3118
4195 3112
4196 3182
4197 3111
4198 3009
4199 3081
4200 3031
4201 3118
4202 3081
4203 2995
4204 3190
4205 3102
4206 3136
4207 3050
4208 3034
4209 3061
4210 3141
4211 2959
4212 3149
4213 3089
4214 3003
4215 3039
4216 3119
4217 3078
4218 3177
4219 3003
4220 3078
4221 2950
4222 3023
4223 3087
4224 3055
4225 3015
4226 3055
4227 3065
4228 2998
4229 3116
4230 3037
4231 2995
4232 3048
4233 3022
4234 3001
4235 3061
4236 3065
4237 2941
4238 3000
4239 2988
4240 3003
4241 3075
4242 3094
4243 3064
4244 2916
4245 3007
4246 3040
4247 3064
4248 2951
4249 3023
4250 3048
4251 3041
4252 2927
4253 2922
4254 3038
4255 3094
4256 3058
4257 2997
4258 3036
4259 3034
4260 2973
4261 3058
4262 2979
4263 3002
4264 2954
4265 3025
4266 2995
4267 2957
4268 3005
4269 3066
4270 2976
4271 2948
4272 3057
4273 3077
4274 2969
4275 3001
4276 3122
4277 3044
4278 2989
4279 3008
4280 2985
4281 3063
4282 2957
4283 2968
4284 2996
4285 3009
4286 3031
4287 2938
4288 2969
4289 2935
4290 2964
4291 2952
4292 2956
4293 2984
4294 2998
4295 2978
4296 2830
4297 3027
4298 2913
4299 2920
4300 2897
4301 3003
4302 2989
4303 2972
4304 2931
4305 2970
4306 2908
4307 2984
4308 2922
4309 2867
4310 2945
4311 2996
4312 3010
4313 2868
4314 2983
4315 3031
4316 2896
4317 2798
4318 2928
4319 3016
4320 2937
4321 2901
4322 2925
4323 2936
4324 2889
4325 2976
4326 2913
4327 2912
4328 2922
4329 2930
4330 2861
4331 2856
4332 2983
4333 2901
4334 2878
4335 2938
4336 2889
4337 2860
4338 2957
4339 2925
4340 2889
4341 2888
4342 2889
4343 2907
4344 3015
4345 2940
4346 2942
4347 2886
4348 2920
4349 2809
4350 2902
4351 2842
4352 2913
4353 2804
4354 2833
4355 2889
4356 2910
4357 2921
4358 2930
4359 2887
4360 2887
4361 2793
4362 2912
4363 2869
4364 2858
4365 2887
4366 2866
4367 2799
4368 2810
4369 2789
4370 2882
4371 2833
4372 2829
4373 2824
4374 2873
4375 2833
4376 2854
4377 2903
4378 2839
4379 2830
4380 2808
4381 2848
4382 2856
4383 2884
4384 2848
4385 2798
4386 2866
4387 2820
4388 2884
4389 2866
4390 2809
4391 2900
4392 2843
4393 2741
4394 2822
4395 2945
4396 2797
4397 2788
4398 2795
4399 2715
4400 2791
4401 2790
4402 2784
4403 2831
4404 2904
4405 2828
4406 2810
4407 2821
4408 2858
4409 2666
4410 2783
4411 2917
4412 2770
4413 2781
4414 2763
4415 2803
4416 2756
4417 2756
4418 2787
4419 2852
4420 2726
4421 2760
4422 2714
4423 2715
4424 2728
4425 2824
4426 2778
4427 2831
4428 2770
4429 2800
4430 2802
4431 2749
4432 2825
4433 2815
4434 2683
4435 2827
4436 2770
4437 2669
4438 2707
4439 2671
4440 2746
4441 2663
4442 2710
4443 2772
4444 2864
4445 2778
4446 2719
4447 2759
4448 2663
4449 2754
4450 2719
4451 2871
4452 2710
4453 2764
4454 2692
4455 2717
4456 2804
4457 2780
4458 2803
4459 2711
4460 2742
4461 2790
4462 2721
4463 2691
4464 2777
4465 2759
4466 2656
4467 2770
4468 2780
4469 2699
4470 2776
4471 2653
4472 2635
4473 2734
4474 2710
4475 2686
4476 2640
4477 2750
4478 2762
4479 2786
4480 2664
4481 2719
4482 2745
4483 2705
4484 2705
4485 2687
4486 2639
4487 2679
4488 2774
4489 2670
4490 2719
4491 2733
4492 2682
4493 2713
4494 2651
4495 2735
4496 2716
4497 2682
4498 2799
4499 2713
4500 2659
4501 2754
4502 2676
4503 2715
4504 2640
4505 2639
4506 2708
4507 2732
4508 2671
4509 2706
4510 2674
4511 2654
4512 2696
4513 2746
4514 2681
4515 2661
4516 2643
4517 2749
4518 2651
4519 2667
4520 2646
4521 2673
4522 2683
4523 2666
4524 2697
4525 2574
4526 2762
4527 2666
4528 2630
4529 2680
4530 2671
4531 2575
4532 2671
4533 2715
4534 2702
4535 2606
4536 2694
4537 2676
4538 2622
4539 2646
4540 2566
4541 2756
4542 2692
4543 2688
4544 2685
4545 2589
4546 2650
4547 2650
4548 2643
4549 2649
4550 2537
4551 2664
4552 2636
4553 2596
4554 2607
4555 2531
4556 2638
4557 2612
4558 2621
4559 2651
4560 2562
4561 2663
4562 2571
4563 2506
4564 2612
4565 2766
4566 2665
4567 2631
4568 2539
4569 2672
4570 2631
4571 2678
4572 2561
4573 2634
4574 2504
4575 2665
4576 2641
4577 2549
4578 2622
4579 2510
4580 2725
4581 2605
4582 2637
4583 2602
4584 2559
4585 2580
4586 2633
4587 2607
4588 2621
4589 2592
4590 2607
4591 2774
4592 2686
4593 2614
4594 2541
4595 2559
4596 2536
4597 2582
4598 2589
4599 2625
4600 2561
4601 2444
4602 2583
4603 2606
4604 2524
4605 2569
4606 2602
4607 2542
4608 2646
4609 2579
4610 2492
4611 2549
4612 2526
4613 2523
4614 2550
4615 2541
4616 2550
4617 2482
4618 2650
4619 2482
4620 2592
4621 2532
4622 2547
4623 2613
4624 2569
4625 2618
4626 2563
4627 2552
4628 2621
4629 2559
4630 2609
4631 2472
4632 2475
4633 2579
4634 2540
4635 2548
4636 2521
4637 2554
4638 2521
4639 2587
4640 2535
4641 2482
4642 2477
4643 2630
4644 2537
4645 2605
4646 2556
4647 2500
4648 2424
4649 2568
4650 2595
4651 2669
4652 2542
4653 2567
4654 2530
4655 2457
4656 2562
4657 2565
4658 2598
4659 2578
4660 2513
4661 2483
4662 2446
4663 2528
4664 2491
4665 2618
4666 2429
4667 2415
4668 2525
4669 2535
4670 2478
4671 2427
4672 2492
4673 2457
4674 2506
4675 2504
4676 2473
4677 2429
4678 2420
4679 2553
4680 2511
4681 2514
4682 2444
4683 2534
4684 2435
4685 2511
4686 2487
4687 2436
4688 2492
4689 2417
4690 2559
4691 2482
4692 2493
4693 2455
4694 2379
4695 2465
4696 2472
4697 2501
4698 2504
4699 2491
4700 2414
4701 2486
4702 2572
4703 2444
4704 2405
4705 2517
4706 2455
4707 2467
4708 2477
4709 2544
4710 2475
4711 2441
4712 2410
4713 2403
4714 2485
4715 2398
4716 2400
4717 2529
4718 2376
4719 2490
4720 2393
4721 2429
4722 2470
4723 2445
4724 2457
4725 2481
4726 2489
4727 2377
4728 2379
4729 2431
4730 2503
4731 2466
4732 2464
4733 2485
4734 2413
4735 2421
4736 2453
4737 2442
4738 2417
4739 2508
4740 2475
4741 2428
4742 2393
4743 2412
4744 2379
4745 2382
4746 2510
4747 2356
4748 2395
4749 2427
4750 2453
4751 2353
4752 2395
4753 2447
4754 2401
4755 2432
4756 2425
4757 2392
4758 2405
4759 2407
4760 2372
4761 2409
4762 2365
4763 2378
4764 2398
4765 2471
4766 2371
4767 2365
4768 2402
4769 2364
4770 2415
4771 2387
4772 2467
4773 2509
4774 2392
4775 2383
4776 2389
4777 2483
4778 2376
4779 2277
4780 2380
4781 2421
4782 2349
4783 2365
4784 2345
4785 2472
4786 2369
4787 2409
4788 2387
4789 2307
4790 2373
4791 2433
4792 2293
4793 2350
4794 2389
4795 2386
4796 2361
4797 2362
4798 2317
4799 2351
4800 2361
4801 2343
4802 2427
4803 2375
4804 2392
4805 2391
4806 2259
4807 2403
4808 2351
4809 2469
4810 2430
4811 2375
4812 2323
4813 2415
4814 2374
4815 2329
4816 2361
4817 2335
4818 2434
4819 2394
4820 2353
4821 2309
4822 2231
4823 2397
4824 2433
4825 2333
4826 2353
4827 2258
4828 2352
4829 2325
4830 2328
4831 2296
4832 2294
4833 2446
4834 2457
4835 2278
4836 2296
4837 2342
4838 2348
4839 2365
4840 2424
4841 2329
4842 2318
4843 2400
4844 2402
4845 2251
4846 2326
4847 2255
4848 2365
4849 2369
4850 2307
4851 2325
4852 2286
4853 2292
4854 2288
4855 2288
4856 2365
4857 2360
4858 2349
4859 2266
4860 2290
4861 2328
4862 2278
4863 2352
4864 2267
4865 2333
4866 2365
4867 2211
4868 2273
4869 2380
4870 2297
4871 2275
4872 2287
4873 2251
4874 2296
4875 2277
4876 2223
4877 2319
4878 2233
4879 2255
4880 2347
4881 2308
4882 2265
4883 2381
4884 2302
4885 2329
4886 2264
4887 2270
4888 2214
4889 2261
4890 2272
4891 2348
4892 2316
4893 2322
4894 2295
4895 2303
4896 2289
4897 2321
4898 2184
4899 2267
4900 2356
4901 2345
4902 2375
4903 2249
4904 2292
4905 2281
4906 2246
4907 2271
4908 2346
4909 2245
4910 2329
4911 2340
4912 2234
4913 2360
4914 2259
4915 2188
4916 2366
4917 2302
4918 2212
4919 2274
4920 2306
4921 2319
4922 2248
4923 2200
4924 2239
4925 2172
4926 2180
4927 2164
4928 2297
4929 2141
4930 2230
4931 2236
4932 2235
4933 2261
4934 2161
4935 2238
4936 2259
4937 2169
4938 2298
4939 2222
4940 2112
4941 2290
4942 2276
4943 2242
4944 2228
4945 2199
4946 2312
4947 2211
4948 2265
4949 2187
4950 2246
4951 2204
4952 2291
4953 2234
4954 2206
4955 2221
4956 2243
4957 2254
4958 2241
4959 2206
4960 2174
4961 2222
4962 2153
4963 2220
4964 2168
4965 2196
4966 2231
4967 2196
4968 2309
4969 2138
4970 2288
4971 2227
4972 2250
4973 2159
4974 2142
4975 2138
4976 2255
4977 2177
4978 2218
4979 2238
4980 2266
4981 2175
4982 2210
4983 2142
4984 2256
4985 2197
4986 2239
4987 2174
4988 2148
4989 2193
4990 2172
4991 2115
4992 2182
4993 2241
4994 2158
4995 2153
4996 2186
4997 2202
4998 2207
4999 2283
5000 2172
5001 2175
5002 2172
5003 2129
5004 2150
5005 2184
5006 2185
5007 2155
5008 2120
5009 2243
5010 2153
5011 2225
5012 2258
5013 2136
5014 2137
5015 2269
5016 2155
5017 2172
5018 2196
5019 2104
5020 2116
5021 2190
5022 2160
5023 2173
5024 2205
5025 2150
5026 2233
5027 2105
5028 2135
5029 2243
5030 2096
5031 2211
5032 2084
5033 2094
5034 2160
5035 2214
5036 2101
5037 2090
5038 2157
5039 2124
5040 2240
5041 2178
5042 2220
5043 2124
5044 2174
5045 2094
5046 2163
5047 2087
5048 2186
5049 2076
5050 2137
5051 2048
5052 2072
5053 2121
5054 2182
5055 2224
5056 2018
5057 2137
5058 2184
5059 2166
5060 2178
5061 2096
5062 2104
5063 2071
5064 2096
5065 2090
5066 2134
5067 2037
5068 2096
5069 2123
5070 2083
5071 2099
5072 2086
5073 2175
5074 2159
5075 2206
5076 2135
5077 2069
5078 2107
5079 2148
5080 2083
5081 2177
5082 2031
5083 2153
5084 2093
5085 2121
5086 2153
5087 2076
5088 2114
5089 2060
5090 2148
5091 2189
5092 2085
5093 2169
5094 2121
5095 2066
5096 2073
5097 2080
5098 2090
5099 2044
5100 2075
5101 2092
5102 2051
5103 2101
5104 2116
5105 2016
5106 2072
5107 2038
5108 2054
5109 2118
5110 2130
5111 2115
5112 2044
5113 2036
5114 2089
5115 2106
5116 2063
5117 2135
5118 2148
5119 2096
5120 2133
5121 2020
5122 2072
5123 2066
5124 2088
5125 2193
5126 2042
5127 2187
5128 2086
5129 2030
5130 2052
5131 2015
5132 2014
5133 2054
5134 2121
5135 2099
5136 2062
5137 2092
5138 2050
5139 2063
5140 2047
5141 2021
5142 2143
5143 2033
5144 2076
5145 2018
5146 2112
5147 2069
5148 2067
5149 2023
5150 2001
5151 2092
5152 2087
5153 2082
5154 2021
5155 2035
5156 2121
5157 2097
5158 1993
5159 2064
5160 2068
5161 2052
5162 2129
5163 2074
5164 1998
5165 2031
5166 2106
5167 2136
5168 2089
5169 2024
5170 2052
5171 1941
5172 1993
5173 2110
5174 2063
5175 2028
5176 1934
5177 2057
5178 2056
5179 1990
5180 2058
5181 2020
5182 2072
5183 2055
5184 2041
5185 2021
5186 2050
5187 1967
5188 2018
5189 2080
5190 1970
5191 1997
5192 2055
5193 1967
5194 2036
5195 2058
5196 2039
5197 2081
5198 2033
5199 1998
5200 1926
5201 1972
5202 2020
5203 1968
5204 2085
5205 2001
5206 1995
5207 1968
5208 1956
5209 2020
5210 1985
5211 2058
5212 1982
5213 2017
5214 1984
5215 1994
5216 1926
5217 2047
5218 2084
5219 2008
5220 1964
5221 1978
5222 2005
5223 1965
5224 2049
5225 1988
5226 1948
5227 1990
5228 1934
5229 1943
5230 2069
5231 1964
5232 1934
5233 1989
5234 2088
5235 1970
5236 1999
5237 2009
5238 2017
5239 1978
5240 1940
5241 1948
5242 2019
5243 1919
5244 1981
5245 2035
5246 1902
5247 1939
5248 2018
5249 1948
5250 2010
5251 2006
5252 1953
5253 1984
5254 1842
5255 1942
5256 1938
5257 1914
5258 1961
5259 1984
5260 1979
5261 1947
5262 2017
5263 1868
5264 1927
5265 2053
5266 1969
5267 1946
5268 1946
5269 1960
5270 1965
5271 2017
5272 2003
5273 2032
5274 2038
5275 1979
5276 1948
5277 1927
5278 1903
5279 1888
5280 1950
5281 1953
5282 2048
5283 1997
5284 2039
5285 1902
5286 1972
5287 1919
5288 1940
5289 1921
5290 1957
5291 1927
5292 1968
5293 1946
5294 1940
5295 1992
5296 1953
5297 1902
5298 1927
5299 1921
5300 1906
5301 1947
5302 1898
5303 1919
5304 1955
5305 1905
5306 1967
5307 1995
5308 1872
5309 1870
5310 1913
5311 1999
5312 1923
5313 1957
5314 1908
5315 1883
5316 2011
5317 1864
5318 1990
5319 1904
5320 1938
5321 1880
5322 1916
5323 1993
5324 1922
5325 1928
5326 1939
5327 1928
5328 1933
5329 1914
5330 1966
5331 1906
5332 1914
5333 1946
5334 1896
5335 1941
5336 1949
5337 1884
5338 1920
5339 1961
5340 1958
5341 1823
5342 1919
5343 1877
5344 1937
5345 1918
5346 1884
5347 1985
5348 1913
5349 1874
5350 1842
5351 1907
5352 1920
5353 1966
5354 1894
5355 1933
5356 1944
5357 1853
5358 1934
5359 1948
5360 1907
5361 1831
5362 1952
5363 1866
5364 1865
5365 1894
5366 1930
5367 1934
5368 1818
5369 1885
5370 1925
5371 1915
5372 1917
5373 1931
5374 1922
5375 1872
5376 1894
5377 1800
5378 1877
5379 1858
5380 1875
5381 1877
5382 1861
5383 1845
5384 1823
5385 1838
5386 1937
5387 1910
5388 1846
5389 1913
5390 1864
5391 1805
5392 1913
5393 1802
5394 1913
5395 1784
5396 1848
5397 1923
5398 1879
5399 1880
5400 1893
5401 1909
5402 1827
5403 1900
5404 1857
5405 1881
5406 1890
5407 1802
5408 1815
5409 1778
5410 1822
5411 1848
5412 1830
5413 1889
5414 1926
5415 1901
5416 1870
5417 1806
5418 1936
5419 1921
5420 1843
5421 1852
5422 1815
5423 1876
5424 1788
5425 1862
5426 1751
5427 1904
5428 1958
5429 1874
5430 1877
5431 1813
5432 1801
5433 1815
5434 1863
5435 1799
5436 1905
5437 1878
5438 1868
5439 1799
5440 1868
5441 1825
5442 1840
5443 1777
5444 1771
5445 1887
5446 1849
5447 1788
5448 1831
5449 1739
5450 1769
5451 1822
5452 1798
5453 1878
5454 1835
5455 1810
5456 1827
5457 1876
5458 1890
5459 1892
5460 1835
5461 1791
5462 1825
5463 1818
5464 1828
5465 1767
5466 1854
5467 1927
5468 1826
5469 1860
5470 1784
5471 1730
5472 1823
5473 1818
5474 1787
5475 1805
5476 1886
5477 1807
5478 1831
5479 1867
5480 1846
5481 1798
5482 1793
5483 1819
5484 1776
5485 1750
5486 1824
5487 1791
5488 1759
5489 1859
5490 1923
5491 1821
5492 1847
5493 1722
5494 1782
5495 1752
5496 1735
5497 1854
5498 1838
5499 1807
5500 1891
5501 1817
5502 1832
5503 1818
5504 1818
5505 1895
5506 1912
5507 1773
5508 1718
5509 1761
5510 1752
5511 1863
5512 1887
5513 1787
5514 1806
5515 1809
5516 1778
5517 1721
5518 1790
5519 1809
5520 1768
5521 1764
5522 1836
5523 1811
5524 1806
5525 1691
5526 1743
5527 1831
5528 1850
5529 1765
5530 1741
5531 1860
5532 1823
5533 1813
5534 1738
5535 1797
5536 1845
5537 1803
5538 1758
5539 1805
5540 1799
5541 1798
5542 1694
5543 1846
5544 1741
5545 1727
5546 1745
5547 1696
5548 1803
5549 1810
5550 1741
5551 1814
5552 1686
5553 1823
5554 1752
5555 1768
5556 1756
5557 1781
5558 1721
5559 1672
5560 1715
5561 1781
5562 1717
5563 1759
5564 1680
5565 1817
5566 1677
5567 1782
5568 1728
5569 1795
5570 1745
5571 1763
5572 1690
5573 1751
5574 1715
5575 1682
5576 1797
5577 1820
5578 1751
5579 1793
5580 1750
5581 1784
5582 1742
5583 1798
5584 1727
5585 1714
5586 1724
5587 1794
5588 1727
5589 1828
5590 1814
5591 1785
5592 1728
5593 1779
5594 1764
5595 1715
5596 1762
5597 1674
5598 1807
5599 1744
5600 1721
5601 1707
5602 1720
5603 1720
5604 1769
5605 1677
5606 1830
5607 1718
5608 1750
5609 1798
5610 1728
5611 1743
5612 1730
5613 1717
5614 1767
5615 1719
5616 1661
5617 1777
5618 1747
5619 1752
5620 1723
5621 1699
5622 1722
5623 1694
5624 1676
5625 1707
5626 1826
5627 1804
5628 1706
5629 1685
5630 1760
5631 1734
5632 1764
5633 1747
5634 1643
5635 1669
5636 1661
5637 1729
5638 1765
5639 1698
5640 1729
5641 1725
5642 1740
5643 1752
5644 1829
5645 1794
5646 1702
5647 1669
5648 1768
5649 1748
5650 1767
5651 1700
5652 1639
5653 1730
5654 1763
5655 1770
5656 1716
5657 1714
5658 1689
5659 1626
5660 1756
5661 1795
5662 1691
5663 1677
5664 1739
5665 1704
5666 1668
5667 1645
5668 1679
5669 1686
5670 1697
5671 1685
5672 1660
5673 1705
5674 1690
5675 1764
5676 1676
5677 1690
5678 1659
5679 1711
5680 1679
5681 1731
5682 1624
5683 1690
5684 1684
5685 1762
5686 1679
5687 1650
5688 1707
5689 1616
5690 1703
5691 1611
5692 1698
5693 1696
5694 1698
5695 1657
5696 1615
5697 1714
5698 1711
5699 1680
5700 1686
5701 1689
5702 1695
5703 1695
5704 1735
5705 1678
5706 1640
5707 1677
5708 1688
5709 1693
5710 1677
5711 1635
5712 1635
5713 1671
5714 1600
5715 1587
5716 1685
5717 1661
5718 1660
5719 1671
5720 1666
5721 1664
5722 1686
5723 1634
5724 1616
5725 1657
5726 1730
5727 1580
5728 1622
5729 1671
5730 1617
5731 1630
5732 1646
5733 1646
5734 1687
5735 1648
5736 1642
5737 1598
5738 1691
5739 1692
5740 1683
5741 1625
5742 1595
5743 1624
5744 1624
5745 1643
5746 1656
5747 1579
5748 1714
5749 1631
5750 1730
5751 1602
5752 1636
5753 1663
5754 1689
5755 1668
5756 1718
5757 1607
5758 1632
5759 1718
5760 1631
5761 1689
5762 1636
5763 1604
5764 1627
5765 1663
5766 1654
5767 1663
5768 1665
5769 1699
5770 1612
5771 1621
5772 1652
5773 1592
5774 1651
5775 1619
5776 1594
5777 1633
5778 1596
5779 1640
5780 1688
5781 1633
5782 1635
5783 1619
5784 1642
5785 1624
5786 1632
5787 1562
5788 1593
5789 1575
5790 1653
5791 1680
5792 1574
5793 1671
5794 1608
5795 1619
5796 1684
5797 1641
5798 1545
5799 1603
5800 1654
5801 1607
5802 1620
5803 1630
5804 1599
5805 1655
5806 1596
5807 1656
5808 1610
5809 1599
5810 1626
5811 1593
5812 1601
5813 1626
5814 1595
5815 1662
5816 1561
5817 1598
5818 1604
5819 1640
5820 1572
5821 1622
5822 1620
5823 1678
5824 1639
5825 1642
5826 1560
5827 1657
5828 1623
5829 1586
5830 1582
5831 1609
5832 1649
5833 1572
5834 1678
5835 1622
5836 1564
5837 1636
5838 1638
5839 1561
5840 1535
5841 1521
5842 1614
5843 1570
5844 1597
5845 1595
5846 1592
5847 1589
5848 1560
5849 1544
5850 1518
5851 1586
5852 1578
5853 1617
5854 1528
5855 1546
5856 1558
5857 1639
5858 1630
5859 1562
5860 1494
5861 1620
5862 1559
5863 1640
5864 1536
5865 1616
5866 1542
5867 1556
5868 1599
5869 1626
5870 1552
5871 1579
5872 1529
5873 1551
5874 1538
5875 1594
5876 1538
5877 1607
5878 1596
5879 1574
5880 1552
5881 1557
5882 1595
5883 1613
5884 1631
5885 1560
5886 1601
5887 1635
5888 1566
5889 1615
5890 1568
5891 1591
5892 1546
5893 1508
5894 1575
5895 1626
5896 1561
5897 1582
5898 1588
5899 1576
5900 1458
5901 1516
5902 1586
5903 1566
5904 1557
5905 1588
5906 1596
5907 1506
5908 1590
5909 1521
5910 1535
5911 1613
5912 1568
5913 1561
5914 1551
5915 1543
5916 1521
5917 1539
5918 1591
5919 1543
5920 1588
5921 1534
5922 1547
5923 1578
5924 1529
5925 1586
5926 1497
5927 1543
5928 1565
5929 1509
5930 1600
5931 1627
5932 1458
5933 1471
5934 1537
5935 1520
5936 1525
5937 1545
5938 1590
5939 1497
5940 1578
5941 1584
5942 1528
5943 1474
5944 1549
5945 1555
5946 1486
5947 1592
5948 1564
5949 1603
5950 1549
5951 1559
5952 1538
5953 1512
5954 1566
5955 1522
5956 1473
5957 1601
5958 1564
5959 1527
5960 1534
5961 1488
5962 1637
5963 1605
5964 1570
5965 1573
5966 1537
5967 1503
5968 1531
5969 1556
5970 1509
5971 1545
5972 1608
5973 1478
5974 1509
5975 1551
5976 1465
5977 1530
5978 1523
5979 1531
5980 1558
5981 1509
5982 1541
5983 1506
5984 1547
5985 1491
5986 1562
5987 1530
5988 1537
5989 1606
5990 1552
5991 1446
5992 1556
5993 1524
5994 1493
5995 1554
5996 1540
5997 1566
5998 1519
5999 1504
6000 1529
6001 1510
6002 1582
6003 1459
6004 1521
6005 1514
6006 1538
6007 1502
6008 1524
6009 1437
6010 1488
6011 1500
6012 1496
6013 1539
6014 1555
6015 1491
6016 1493
6017 1458
6018 1506
6019 1549
6020 1539
6021 1489
6022 1460
6023 1516
6024 1503
6025 1583
6026 1443
6027 1490
6028 1560
6029 1564
6030 1534
6031 1509
6032 1448
6033 1499
6034 1499
6035 1507
6036 1459
6037 1577
6038 1519
6039 1472
6040 1464
6041 1506
6042 1476
6043 1502
6044 1500
6045 1430
6046 1498
6047 1437
6048 1468
6049 1510
6050 1535
6051 1463
6052 1515
6053 1495
6054 1472
6055 1503
6056 1445
6057 1427
6058 1467
6059 1538
6060 1446
6061 1475
6062 1532
6063 1506
6064 1481
6065 1529
6066 1511
6067 1455
6068 1497
6069 1459
6070 1462
6071 1495
6072 1400
6073 1520
6074 1444
6075 1487
6076 1498
6077 1459
6078 1468
6079 1486
6080 1459
6081 1477
6082 1476
6083 1494
6084 1494
6085 1521
6086 1470
6087 1435
6088 1515
6089 1510
6090 1467
6091 1480
6092 1471
6093 1473
6094 1409
6095 1492
6096 1501
6097 1462
6098 1486
6099 1487
6100 1474
6101 1491
6102 1451
6103 1450
6104 1485
6105 1401
6106 1499
6107 1543
6108 1470
6109 1499
6110 1415
6111 1473
6112 1399
6113 1515
6114 1486
6115 1429
6116 1429
6117 1459
6118 1376
6119 1530
6120 1492
6121 1511
6122 1452
6123 1446
6124 1404
6125 1463
6126 1436
6127 1491
6128 1431
6129 1433
6130 1472
6131 1483
6132 1491
6133 1508
6134 1432
6135 1511
6136 1474
6137 1453
6138 1407
6139 1390
6140 1472
6141 1481
6142 1409
6143 1437
6144 1401
6145 1419
6146 1442
6147 1439
6148 1457
6149 1468
6150 1398
6151 1529
6152 1428
6153 1432
6154 1435
6155 1447
6156 1504
6157 1454
6158 1390
6159 1437
6160 1466
6161 1476
6162 1412
6163 1441
6164 1433
6165 1474
6166 1417
6167 1474
6168 1450
6169 1410
6170 1447
6171 1506
6172 1466
6173 1403
6174 1422
6175 1496
6176 1470
6177 1486
6178 1469
6179 1435
6180 1399
6181 1400
6182 1430
6183 1429
6184 1454
6185 1502
6186 1406
6187 1441
6188 1458
6189 1408
6190 1397
6191 1412
6192 1410
6193 1458
6194 1390
6195 1440
6196 1402
6197 1418
6198 1444
6199 1395
6200 1444
6201 1417
6202 1471
6203 1445
6204 1456
6205 1477
6206 1417
6207 1450
6208 1474
6209 1450
6210 1424
6211 1454
6212 1376
6213 1395
6214 1396
6215 1470
6216 1417
6217 1377
6218 1471
6219 1428
6220 1431
6221 1434
6222 1378
6223 1407
6224 1490
6225 1416
6226 1392
6227 1475
6228 1444
6229 1393
6230 1405
6231 1434
6232 1437
6233 1418
6234 1412
6235 1437
6236 1426
6237 1396
6238 1413
6239 1414
6240 1328
6241 1426
6242 1397
6243 1418
6244 1358
6245 1449
6246 1399
6247 1449
6248 1357
6249 1418
6250 1418
6251 1499
6252 1399
6253 1408
6254 1413
6255 1406
6256 1387
6257 1343
6258 1392
6259 1392
6260 1345
6261 1427
6262 1395
6263 1374
6264 1320
6265 1446
6266 1456
6267 1406
6268 1369
6269 1333
6270 1417
6271 1404
6272 1367
6273 1295
6274 1369
6275 1421
6276 1401
6277 1402
6278 1311
6279 1386
6280 1381
6281 1380
6282 1349
6283 1396
6284 1388
6285 1350
6286 1409
6287 1354
6288 1343
6289 1367
6290 1372
6291 1341
6292 1419
6293 1326
6294 1340
6295 1280
6296 1400
6297 1383
6298 1435
6299 1342
6300 1360
6301 1258
6302 1340
6303 1361
6304 1406
6305 1285
6306 1328
6307 1335
6308 1424
6309 1378
6310 1380
6311 1364
6312 1360
6313 1408
6314 1342
6315 1359
6316 1312
6317 1405
6318 1351
6319 1371
6320 1405
6321 1341
6322 1369
6323 1377
6324 1313
6325 1328
6326 1378
6327 1297
6328 1314
6329 1398
6330 1356
6331 1418
6332 1329
6333 1402
6334 1363
6335 1303
6336 1404
6337 1393
6338 1345
6339 1266
6340 1316
6341 1365
6342 1329
6343 1308
6344 1357
6345 1423
6346 1377
6347 1369
6348 1290
6349 1318
6350 1412
6351 1363
6352 1411
6353 1252
6354 1336
6355 1387
6356 1341
6357 1339
6358 1323
6359 1316
6360 1340
6361 1373
6362 1350
6363 1337
6364 1344
6365 1325
6366 1287
6367 1350
6368 1396
6369 1320
6370 1265
6371 1318
6372 1383
6373 1367
6374 1343
6375 1382
6376 1290
6377 1350
6378 1370
6379 1376
6380 1333
6381 1318
6382 1373
6383 1303
6384 1344
6385 1320
6386 1313
6387 1391
6388 1381
6389 1311
6390 1326
6391 1385
6392 1312
6393 1358
6394 1354
6395 1338
6396 1385
6397 1298
6398 1342
6399 1266
6400 1381
6401 1381
6402 1393
6403 1352
6404 1336
6405 1361
6406 1406
6407 1297
6408 1324
6409 1263
6410 1350
6411 1300
6412 1392
6413 1330
6414 1318
6415 1335
6416 1320
6417 1292
6418 1304
6419 1359
6420 1347
6421 1361
6422 1335
6423 1289
6424 1302
6425 1298
6426 1348
6427 1277
6428 1319
6429 1405
6430 1334
6431 1297
6432 1387
6433 1309
6434 1338
6435 1338
6436 1332
6437 1335
6438 1276
6439 1307
6440 1345
6441 1320
6442 1318
6443 1249
6444 1316
6445 1284
6446 1260
6447 1313
6448 1386
6449 1329
6450 1222
6451 1272
6452 1269
6453 1302
6454 1309
6455 1262
6456 1291
6457 1282
6458 1287
6459 1327
6460 1349
6461 1269
6462 1329
6463 1256
6464 1253
6465 1341
6466 1302
6467 1343
6468 1272
6469 1295
6470 1321
6471 1269
6472 1337
6473 1304
6474 1310
6475 1293
6476 1214
6477 1306
6478 1387
6479 1326
6480 1328
6481 1326
6482 1364
6483 1323
6484 1269
6485 1298
6486 1337
6487 1247
6488 1308
6489 1242
6490 1277
6491 1277
6492 1359
6493 1301
6494 1313
6495 1324
6496 1301
6497 1351
6498 1319
6499 1284
6500 1238
6501 1256
6502 1305
6503 1263
6504 1266
6505 1352
6506 1317
6507 1311
6508 1261
6509 1315
6510 1304
6511 1374
6512 1276
6513 1319
6514 1236
6515 1329
6516 1286
6517 1289
6518 1235
6519 1254
6520 1266
6521 1325
6522 1243
6523 1236
6524 1316
6525 1265
6526 1289
6527 1263
6528 1262
6529 1255
6530 1268
6531 1293
6532 1271
6533 1277
6534 1275
6535 1291
6536 1237
6537 1282
6538 1336
6539 1270
6540 1333
6541 1297
6542 1285
6543 1260
6544 1318
6545 1287
6546 1268
6547 1220
6548 1227
6549 1269
6550 1263
6551 1261
6552 1218
6553 1325
6554 1297
6555 1285
6556 1219
6557 1336
6558 1284
6559 1326
6560 1291
6561 1242
6562 1256
6563 1256
6564 1277
6565 1267
6566 1234
6567 1268
6568 1241
6569 1288
6570 1323
6571 1320
6572 1323
6573 1252
6574 1290
6575 1324
6576 1247
6577 1200
6578 1253
6579 1245
6580 1259
6581 1288
6582 1267
6583 1307
6584 1201
6585 1283
6586 1246
6587 1269
6588 1332
6589 1287
6590 1226
6591 1232
6592 1277
6593 1216
6594 1267
6595 1250
6596 1230
6597 1222
6598 1269
6599 1307
6600 1238
6601 1232
6602 1265
6603 1294
6604 1220
6605 1253
6606 1244
6607 1234
6608 1247
6609 1245
6610 1304
6611 1275
6612 1308
6613 1267
6614 1292
6615 1245
6616 1256
6617 1227
6618 1253
6619 1302
6620 1241
6621 1185
6622 1237
6623 1248
6624 1263
6625 1227
6626 1234
6627 1248
6628 1187
6629 1258
6630 1287
6631 1242
6632 1312
6633 1249
6634 1251
6635 1251
6636 1236
6637 1256
6638 1317
6639 1202
6640 1193
6641 1220
6642 1281
6643 1293
6644 1243
6645 1252
6646 1231
6647 1225
6648 1226
6649 1252
6650 1201
6651 1259
6652 1239
6653 1301
6654 1265
6655 1294
6656 1203
6657 1236
6658 1214
6659 1248
6660 1291
6661 1244
6662 1188
6663 1186
6664 1240
6665 1256
6666 1178
6667 1226
6668 1239
6669 1156
6670 1290
6671 1239
6672 1266
6673 1216
6674 1186
6675 1265
6676 1290
6677 1186
6678 1204
6679 1211
6680 1242
6681 1290
6682 1218
6683 1216
6684 1275
6685 1238
6686 1217
6687 1221
6688 1277
6689 1222
6690 1196
6691 1207
6692 1254
6693 1231
6694 1195
6695 1246
6696 1205
6697 1201
6698 1198
6699 1190
6700 1233
6701 1210
6702 1186
6703 1231
6704 1254
6705 1254
6706 1161
6707 1190
6708 1189
6709 1237
6710 1264
6711 1184
6712 1194
6713 1235
6714 1230
6715 1202
6716 1177
6717 1189
6718 1252
6719 1240
6720 1249
6721 1172
6722 1191
6723 1172
6724 1218
6725 1191
6726 1213
6727 1203
6728 1202
6729 1202
6730 1217
6731 1188
6732 1199
6733 1222
6734 1236
6735 1156
6736 1203
6737 1233
6738 1136
6739 1216
6740 1149
6741 1177
6742 1192
6743 1186
6744 1205
6745 1181
6746 1153
6747 1216
6748 1206
6749 1141
6750 1221
6751 1204
6752 1190
6753 1146
6754 1176
6755 1225
6756 1211
6757 1245
6758 1178
6759 1230
6760 1189
6761 1161
6762 1210
6763 1179
6764 1180
6765 1260
6766 1203
6767 1194
6768 1187
6769 1180
6770 1243
6771 1213
6772 1203
6773 1196
6774 1199
6775 1194
6776 1213
6777 1190
6778 1205
6779 1227
6780 1148
6781 1167
6782 1179
6783 1241
6784 1226
6785 1135
6786 1159
6787 1295
6788 1243
6789 1189
6790 1178
6791 1167
6792 1199
6793 1205
6794 1137
6795 1176
6796 1226
6797 1218
6798 1192
6799 1102
6800 1285
6801 1182
6802 1188
6803 1151
6804 1168
6805 1227
6806 1152
6807 1189
6808 1284
6809 1119
6810 1220
6811 1230
6812 1215
6813 1164
6814 1185
6815 1225
6816 1107
6817 1150
6818 1178
6819 1149
6820 1130
6821 1152
6822 1121
6823 1211
6824 1188
6825 1146
6826 1173
6827 1180
6828 1175
6829 1158
6830 1136
6831 1196
6832 1159
6833 1117
6834 1183
6835 1186
6836 1188
6837 1173
6838 1139
6839 1124
6840 1146
6841 1202
6842 1163
6843 1168
6844 1166
6845 1165
6846 1103
6847 1193
6848 1178
6849 1189
6850 1172
6851 1155
6852 1162
6853 1176
6854 1087
6855 1203
6856 1160
6857 1201
6858 1179
6859 1179
6860 1169
6861 1152
6862 1157
6863 1193
6864 1164
6865 1160
6866 1167
6867 1114
6868 1227
6869 1181
6870 1155
6871 1196
6872 1199
6873 1144
6874 1139
6875 1129
6876 1218
6877 1127
6878 1127
6879 1219
6880 1169
6881 1123
6882 1184
6883 1140
6884 1174
6885 1144
6886 1084
6887 1093
6888 1196
6889 1117
6890 1123
6891 1145
6892 1126
6893 1169
6894 1168
6895 1193
6896 1114
6897 1197
6898 1174
6899 1121
6900 1163
6901 1171
6902 1128
6903 1116
6904 1150
6905 1162
6906 1164
6907 1106
6908 1152
6909 1152
6910 1092
6911 1134
6912 1187
6913 1124
6914 1205
6915 1146
6916 1154
6917 1154
6918 1166
6919 1159
6920 1138
6921 1146
6922 1093
6923 1160
6924 1136
6925 1152
6926 1195
6927 1164
6928 1162
6929 1143
6930 1190
6931 1115
6932 1109
6933 1161
6934 1158
6935 1124
6936 1097
6937 1167
6938 1123
6939 1074
6940 1180
6941 1176
6942 1191
6943 1186
6944 1161
6945 1184
6946 1119
6947 1123
6948 1149
6949 1118
6950 1116
6951 1153
6952 1129
6953 1067
6954 1161
6955 1172
6956 1094
6957 1152
6958 1136
6959 1185
6960 1130
6961 1157
6962 1153
6963 1141
6964 1144
6965 1145
6966 1095
6967 1152
6968 1132
6969 1108
6970 1146
6971 1124
6972 1091
6973 1150
6974 1108
6975 1105
6976 1118
6977 1113
6978 1099
6979 1148
6980 1214
6981 1120
6982 1180
6983 1141
6984 1087
6985 1142
6986 1175
6987 1063
6988 1142
6989 1104
6990 1135
6991 1173
6992 1089
6993 1167
6994 1087
6995 1147
6996 1114
6997 1139
6998 1170
6999 1138
7000 1100
7001 1133
7002 1115
7003 1117
7004 1138
7005 1075
7006 1145
7007 1115
7008 1121
7009 1172
7010 1111
7011 1170
7012 1142
7013 1124
7014 1102
7015 1166
7016 1128
7017 1141
7018 1131
7019 1113
7020 1107
7021 1076
7022 1120
7023 1171
7024 1049
7025 1139
7026 1123
7027 1133
7028 1077
7029 1138
7030 1111
7031 1127
7032 1094
7033 1106
7034 1156
7035 1105
7036 1113
7037 1100
7038 1060
7039 1112
7040 1110
7041 1166
7042 1146
7043 1059
7044 1127
7045 1072
7046 1067
7047 1129
7048 1164
7049 1123
7050 1058
7051 1068
7052 1127
7053 1139
7054 1125
7055 1126
7056 1068
7057 1044
7058 1115
7059 1062
7060 1105
7061 1099
7062 1104
7063 1122
7064 1078
7065 1132
7066 1092
7067 1168
7068 1084
7069 1184
7070 1078
7071 1084
7072 1122
7073 1087
7074 1123
7075 1036
7076 1102
7077 1054
7078 1049
7079 1040
7080 1111
7081 1150
7082 1135
7083 1045
7084 1077
7085 1055
7086 1117
7087 1058
7088 1136
7089 1071
7090 1118
7091 1102
7092 1091
7093 1077
7094 1068
7095 1078
7096 1107
7097 1070
7098 1108
7099 1047
7100 1143
7101 1071
7102 1070
7103 1117
7104 1057
7105 1063
7106 1102
7107 1063
7108 1066
7109 1097
7110 1094
7111 1122
7112 1064
7113 1063
7114 1063
7115 1179
7116 1056
7117 1028
7118 1063
7119 1093
7120 1003
7121 1137
7122 1063
7123 1103
7124 1047
7125 1044
7126 1053
7127 1070
7128 1136
7129 1137
7130 1026
7131 1097
7132 1055
7133 1041
7134 1067
7135 1134
7136 1033
7137 1048
7138 1073
7139 1122
7140 1057
7141 1016
7142 1086
7143 1084
7144 1058
7145 1163
7146 1051
7147 1079
7148 1105
7149 1064
7150 1064
7151 1067
7152 1054
7153 1102
7154 1038
7155 1089
7156 1072
7157 1025
7158 1070
7159 1089
7160 1095
7161 1062
7162 1121
7163 1063
7164 1097
7165 1051
7166 1089
7167 1078
7168 1085
7169 1056
7170 1116
7171 1070
7172 1016
7173 997
7174 1094
7175 1094
7176 1027
7177 1130
7178 1057
7179 1080
7180 1121
7181 1084
7182 1049
7183 1034
7184 1099
7185 1042
7186 1081
7187 1086
7188 1095
7189 1029
7190 1010
7191 1041
7192 1089
7193 1034
7194 1097
7195 1048
7196 1072
7197 1078
7198 1074
7199 1049
7200 1024
7201 1107
7202 1008
7203 1088
7204 1018
7205 1053
7206 1064
7207 995
7208 1018
7209 1059
7210 1059
7211 1104
7212 1028
7213 1049
7214 1049
7215 1074
7216 1100
7217 993
7218 1051
7219 1012
7220 1030
7221 1096
7222 1058
7223 1016
7224 1038
7225 1059
7226 1026
7227 1005
7228 1043
7229 1104
7230 989
7231 1030
7232 1101
7233 1070
7234 1049
7235 1049
7236 1025
7237 1070
7238 1071
7239 1056
7240 975
7241 1017
7242 1038
7243 1009
7244 1075
7245 1060
7246 992
7247 1066
7248 1044
7249 1057
7250 1101
7251 1045
7252 1039
7253 1064
7254 1009
7255 1090
7256 1041
7257 1014
7258 1050
7259 1054
7260 1127
7261 1092
7262 1063
7263 1081
7264 1043
7265 1060
7266 1069
7267 1054
7268 1063
7269 1113
7270 1010
7271 1010
7272 1099
7273 1064
7274 1117
7275 1055
7276 1041
7277 1019
7278 1055
7279 1052
7280 1082
7281 1073
7282 1073
7283 1081
7284 1053
7285 1059
7286 1050
7287 1072
7288 992
7289 1018
7290 997
7291 1044
7292 1002
7293 1025
7294 1093
7295 1045
7296 1028
7297 1052
7298 1019
7299 999
7300 1066
7301 1037
7302 1009
7303 1003
7304 1044
7305 993
7306 1026
7307 1013
7308 1007
7309 1071
7310 1014
7311 1013
7312 970
7313 1029
7314 1023
7315 1134
7316 1029
7317 1080
7318 997
7319 1012
7320 1011
7321 1032
7322 1074
7323 1053
7324 994
7325 1035
7326 1017
7327 1031
7328 1027
7329 945
7330 1094
7331 1020
7332 1058
7333 1014
7334 1003
7335 1022
7336 1044
7337 1054
7338 1015
7339 986
7340 986
7341 1056
7342 1005
7343 1015
7344 1034
7345 1058
7346 1050
7347 1045
7348 996
7349 1031
7350 1007
7351 966
7352 1028
7353 998
7354 1056
7355 1087
7356 1053
7357 1024
7358 1028
7359 994
7360 1024
7361 999
7362 1047
7363 1046
7364 1025
7365 1039
7366 980
7367 1022
7368 999
7369 997
7370 1020
7371 1007
7372 980
7373 1030
7374 964
7375 1035
7376 1045
7377 962
7378 1045
7379 999
7380 968
7381 971
7382 1062
7383 1041
7384 1019
7385 998
7386 1053
7387 1063
7388 992
7389 1032
7390 1018
7391 955
7392 967
7393 1053
7394 1057
7395 1046
7396 1008
7397 956
7398 971
7399 1033
7400 957
7401 941
7402 995
7403 988
7404 984
7405 1046
7406 1020
7407 1012
7408 1022
7409 1065
7410 989
7411 993
7412 970
7413 1025
7414 1008
7415 1044
7416 1007
7417 1070
7418 1030
7419 971
7420 1022
7421 1060
7422 942
7423 1037
7424 1021
7425 1011
7426 954
7427 1011
7428 1023
7429 1075
7430 1023
7431 982
7432 1017
7433 989
7434 1011
7435 961
7436 960
7437 970
7438 1008
7439 955
7440 1050
7441 988
7442 1003
7443 1001
7444 1019
7445 1015
7446 978
7447 1043
7448 971
7449 1000
7450 989
7451 945
7452 970
7453 982
7454 1003
7455 958
7456 1009
7457 985
7458 974
7459 1026
7460 997
7461 1021
7462 997
7463 1050
7464 963
7465 1015
7466 1011
7467 943
7468 1003
7469 989
7470 1051
7471 980
7472 955
7473 976
7474 965
7475 1020
7476 926
7477 1002
7478 1029
7479 1012
7480 1009
7481 988
7482 986
7483 971
7484 988
7485 1040
7486 923
7487 956
7488 992
7489 970
7490 939
7491 989
7492 1034
7493 986
7494 941
7495 1005
7496 989
7497 1001
7498 1025
7499 980
7500 981
7501 968
7502 969
7503 1025
7504 985
7505 981
7506 957
7507 983
7508 1013
7509 938
7510 955
7511 985
7512 992
7513 992
7514 960
7515 961
7516 1011
7517 944
7518 993
7519 992
7520 1030
7521 989
7522 991
7523 964
7524 927
7525 998
7526 962
7527 1013
7528 964
7529 1022
7530 948
7531 989
7532 1039
7533 991
7534 980
7535 986
7536 930
7537 1009
7538 987
7539 1040
7540 961
7541 993
7542 960
7543 988
7544 987
7545 994
7546 962
7547 1013
7548 1029
7549 970
7550 1019
7551 920
7552 995
7553 919
7554 980
7555 1013
7556 906
7557 945
7558 941
7559 971
7560 1008
7561 993
7562 979
7563 996
7564 941
7565 984
7566 948
7567 1020
7568 980
7569 962
7570 857
7571 959
7572 980
7573 1024
7574 957
7575 962
7576 971
7577 1013
7578 972
7579 963
7580 963
7581 964
7582 963
7583 939
7584 984
7585 973
7586 956
7587 953
7588 963
7589 933
7590 916
7591 931
7592 1000
7593 1003
7594 893
7595 971
7596 966
7597 954
7598 943
7599 937
7600 985
7601 956
7602 938
7603 1029
7604 964
7605 925
7606 917
7607 987
7608 995
7609 965
7610 1022
7611 981
7612 1017
7613 908
7614 937
7615 917
7616 975
7617 994
7618 978
7619 981
7620 964
7621 944
7622 1021
7623 991
7624 1033
7625 947
7626 934
7627 992
7628 940
7629 907
7630 944
7631 924
7632 972
7633 984
7634 926
7635 980
7636 946
7637 898
7638 1002
7639 935
7640 982
7641 1022
7642 964
7643 992
7644 980
7645 1004
7646 969
7647 910
7648 960
7649 953
7650 961
7651 972
7652 969
7653 973
7654 865
7655 1020
7656 942
7657 916
7658 903
7659 928
7660 939
7661 917
7662 944
7663 889
7664 943
7665 985
7666 901
7667 934
7668 875
7669 977
7670 918
7671 937
7672 1001
7673 947
7674 932
7675 940
7676 958
7677 950
7678 986
7679 885
7680 971
7681 946
7682 967
7683 912
7684 988
7685 978
7686 937
7687 949
7688 914
7689 962
7690 944
7691 949
7692 941
7693 963
7694 955
7695 934
7696 966
7697 925
7698 985
7699 920
7700 979
7701 920
7702 980
7703 976
7704 966
7705 948
7706 941
7707 922
7708 967
7709 948
7710 933
7711 899
7712 965
7713 964
7714 924
7715 961
7716 990
7717 918
7718 945
7719 948
7720 950
7721 942
7722 919
7723 932
7724 919
7725 913
7726 921
7727 898
7728 954
7729 926
7730 909
7731 928
7732 952
7733 912
7734 917
7735 872
7736 910
7737 903
7738 906
7739 970
7740 919
7741 898
7742 950
7743 918
7744 990
7745 915
7746 954
7747 920
7748 942
7749 844
7750 920
7751 865
7752 953
7753 874
7754 874
7755 968
7756 896
7757 851
7758 945
7759 911
7760 917
7761 878
7762 949
7763 897
7764 916
7765 964
7766 914
7767 928
7768 939
7769 891
7770 893
7771 885
7772 948
7773 921
7774 939
7775 919
7776 889
7777 955
7778 942
7779 942
7780 946
7781 939
7782 904
7783 874
7784 936
7785 917
7786 886
7787 882
7788 934
7789 900
7790 894
7791 937
7792 920
7793 890
7794 887
7795 913
7796 931
7797 902
7798 933
7799 897
7800 907
7801 941
7802 886
7803 870
7804 898
7805 853
7806 947
7807 901
7808 889
7809 921
7810 879
7811 893
7812 923
7813 850
7814 890
7815 943
7816 941
7817 880
7818 934
7819 922
7820 888
7821 927
7822 935
7823 892
7824 879
7825 882
7826 906
7827 926
7828 956
7829 865
7830 901
7831 847
7832 901
7833 829
7834 932
7835 923
7836 879
7837 898
7838 866
7839 879
7840 884
7841 902
7842 866
7843 928
7844 887
7845 873
7846 932
7847 864
7848 906
7849 921
7850 962
7851 878
7852 907
7853 920
7854 910
7855 927
7856 896
7857 893
7858 896
7859 912
7860 943
7861 950
7862 871
7863 874
7864 875
7865 865
7866 941
7867 888
7868 901
7869 885
7870 896
7871 861
7872 881
7873 875
7874 850
7875 890
7876 912
7877 918
7878 930
7879 930
7880 925
7881 894
7882 833
7883 834
7884 945
7885 930
7886 899
7887 875
7888 881
7889 897
7890 916
7891 856
7892 936
7893 822
7894 889
7895 908
7896 859
7897 864
7898 897
7899 874
7900 884
7901 852
7902 890
7903 866
7904 940
7905 935
7906 888
7907 865
7908 881
7909 923
7910 915
7911 901
7912 916
7913 861
7914 956
7915 899
7916 939
7917 902
7918 900
7919 867
7920 890
7921 886
7922 892
7923 867
7924 869
7925 865
7926 880
7927 926
7928 866
7929 854
7930 859
7931 857
7932 869
7933 861
7934 883
7935 892
7936 887
7937 913
7938 870
7939 862
7940 883
7941 916
7942 871
7943 891
7944 889
7945 825
7946 885
7947 883
7948 896
7949 898
7950 913
7951 909
7952 886
7953 827
7954 944
7955 845
7956 867
7957 921
7958 837
7959 881
7960 856
7961 882
7962 865
7963 885
7964 878
7965 871
7966 900
7967 875
7968 917
7969 925
7970 892
7971 895
7972 906
7973 883
7974 925
7975 878
7976 858
7977 888
7978 863
7979 820
7980 924
7981 875
7982 917
7983 857
7984 864
7985 916
7986 868
7987 907
7988 889
7989 881
7990 845
7991 920
7992 859
7993 852
7994 905
7995 860
7996 845
7997 866
7998 860
7999 887
8000 855
8001 843
8002 875
8003 875
8004 894
8005 905
8006 868
8007 885
8008 915
8009 834
8010 813
8011 829
8012 863
8013 864
8014 914
8015 907
8016 844
8017 868
8018 873
8019 832
8020 828
8021 876
8022 857
8023 827
8024 840
8025 888
8026 841
8027 835
8028 897
8029 872
8030 808
8031 843
8032 914
8033 852
8034 909
8035 856
8036 833
8037 886
8038 806
8039 878
8040 877
8041 847
8042 840
8043 850
8044 852
8045 854
8046 875
8047 829
8048 867
8049 858
8050 859
8051 863
8052 868
8053 867
8054 861
8055 798
8056 862
8057 859
8058 871
8059 900
8060 824
8061 869
8062 857
8063 866
8064 848
8065 809
8066 888
8067 875
8068 874
8069 836
8070 867
8071 846
8072 858
8073 855
8074 849
8075 848
8076 853
8077 907
8078 861
8079 910
8080 849
8081 830
8082 832
8083 887
8084 833
8085 831
8086 801
8087 854
8088 851
8089 852
8090 850
8091 899
8092 800
8093 831
8094 860
8095 810
8096 811
8097 830
8098 838
8099 827
8100 849
8101 815
8102 892
8103 846
8104 871
8105 854
8106 853
8107 839
8108 861
8109 798
8110 816
8111 822
8112 867
8113 912
8114 825
8115 789
8116 814
8117 850
8118 860
8119 863
8120 854
8121 850
8122 799
8123 850
8124 858
8125 810
8126 833
8127 876
8128 831
8129 858
8130 837
8131 886
8132 828
8133 844
8134 839
8135 799
8136 827
8137 875
8138 838
8139 818
8140 886
8141 823
8142 813
8143 886
8144 841
8145 884
8146 848
8147 850
8148 831
8149 836
8150 860
8151 840
8152 867
8153 874
8154 800
8155 827
8156 853
8157 830
8158 806
8159 844
8160 831
8161 847
8162 813
8163 794
8164 907
8165 834
8166 842
8167 862
8168 864
8169 847
8170 886
8171 860
8172 820
8173 802
8174 864
8175 794
8176 863
8177 826
8178 810
8179 835
8180 830
8181 814
8182 819
8183 844
8184 872
8185 825
8186 785
8187 814
8188 770
8189 833
8190 854
8191 813
8192 848
8193 834
8194 857
8195 813
8196 840
8197 854
8198 804
8199 867
8200 842
8201 830
8202 848
8203 800
8204 798
8205 835
8206 788
8207 856
8208 851
8209 877
8210 778
8211 827
8212 880
8213 866
8214 784
8215 781
8216 869
8217 796
8218 829
8219 817
8220 803
8221 751
8222 794
8223 831
8224 807
8225 819
8226 818
8227 815
8228 802
8229 825
8230 813
8231 834
8232 782
8233 801
8234 834
8235 861
8236 823
8237 837
8238 809
8239 816
8240 797
8241 828
8242 873
8243 783
8244 836
8245 814
8246 831
8247 802
8248 804
8249 839
8250 820
8251 888
8252 849
8253 869
8254 771
8255 871
8256 810
8257 847
8258 870
8259 751
8260 835
8261 839
8262 766
8263 808
8264 833
8265 825
8266 801
8267 814
8268 792
8269 829
8270 847
8271 878
8272 844
8273 881
8274 792
8275 822
8276 808
8277 784
8278 818
8279 796
8280 786
8281 781
8282 820
8283 849
8284 824
8285 792
8286 750
8287 871
8288 834
8289 857
8290 837
8291 815
8292 833
8293 842
8294 833
8295 817
8296 842
8297 783
8298 817
8299 779
8300 838
8301 813
8302 797
8303 838
8304 834
8305 772
8306 804
8307 812
8308 841
8309 811
8310 817
8311 827
8312 847
8313 819
8314 889
8315 847
8316 801
8317 777
8318 790
8319 854
8320 795
8321 818
8322 769
8323 713
8324 867
8325 800
8326 768
8327 848
8328 821
8329 800
8330 767
8331 788
8332 774
8333 788
8334 838
8335 790
8336 856
8337 827
8338 848
8339 856
8340 838
8341 794
8342 869
8343 791
8344 779
8345 814
8346 799
8347 818
8348 824
8349 837
8350 823
8351 795
8352 817
8353 792
8354 815
8355 802
8356 789
8357 811
8358 808
8359 805
8360 815
8361 785
8362 768
8363 809
8364 825
8365 818
8366 766
8367 833
8368 824
8369 798
8370 837
8371 813
8372 857
8373 791
8374 843
8375 809
8376 799
8377 795
8378 839
8379 740
8380 840
8381 774
8382 846
8383 807
8384 860
8385 809
8386 823
8387 826
8388 836
8389 800
8390 777
8391 818
8392 783
8393 766
8394 781
8395 812
8396 758
8397 805
8398 820
8399 805
8400 815
8401 840
8402 781
8403 782
8404 809
8405 770
8406 734
8407 807
8408 851
8409 798
8410 787
8411 747
8412 760
8413 738
8414 790
8415 787
8416 779
8417 775
8418 793
8419 805
8420 793
8421 818
8422 769
8423 837
8424 783
8425 823
8426 826
8427 795
8428 765
8429 771
8430 834
8431 776
8432 831
8433 786
8434 756
8435 716
8436 774
8437 808
8438 810
8439 772
8440 826
8441 837
8442 803
8443 788
8444 741
8445 763
8446 812
8447 827
8448 811
8449 792
8450 799
8451 804
8452 779
8453 767
8454 749
8455 815
8456 735
8457 796
8458 784
8459 841
8460 800
8461 780
8462 788
8463 799
8464 841
8465 778
8466 811
8467 794
8468 772
8469 807
8470 811
8471 822
8472 794
8473 807
8474 753
8475 829
8476 727
8477 806
8478 731
8479 741
8480 771
8481 804
8482 808
8483 776
8484 744
8485 738
8486 786
8487 819
8488 797
8489 758
8490 797
8491 767
8492 763
8493 764
8494 763
8495 788
8496 785
8497 751
8498 769
8499 774
8500 743
8501 783
8502 782
8503 785
8504 746
8505 804
8506 739
8507 798
8508 780
8509 709
8510 784
8511 777
8512 792
8513 806
8514 755
8515 749
8516 785
8517 773
8518 773
8519 767
8520 797
8521 785
8522 763
8523 782
8524 799
8525 815
8526 748
8527 800
8528 806
8529 721
8530 775
8531 793
8532 769
8533 804
8534 803
8535 778
8536 765
8537 755
8538 782
8539 762
8540 738
8541 792
8542 730
8543 781
8544 713
8545 776
8546 775
8547 770
8548 765
8549 793
8550 815
8551 804
8552 758
8553 781
8554 734
8555 792
8556 751
8557 761
8558 772
8559 751
8560 732
8561 719
8562 784
8563 762
8564 762
8565 768
8566 791
8567 782
8568 745
8569 812
8570 817
8571 741
8572 771
8573 731
8574 745
8575 744
8576 786
8577 743
8578 800
8579 770
8580 797
8581 764
8582 790
8583 718
8584 760
8585 803
8586 751
8587 765
8588 730
8589 804
8590 745
8591 783
8592 786
8593 766
8594 758
8595 762
8596 753
8597 728
8598 746
8599 792
8600 767
8601 764
8602 770
8603 793
8604 805
8605 755
8606 778
8607 761
8608 768
8609 768
8610 796
8611 745
8612 761
8613 805
8614 779
8615 800
8616 763
8617 773
8618 743
8619 764
8620 735
8621 745
8622 757
8623 775
8624 751
8625 700
8626 799
8627 774
8628 776
8629 759
8630 721
8631 756
8632 772
8633 784
8634 798
8635 773
8636 785
8637 814
8638 770
8639 745
8640 782
8641 765
8642 762
8643 769
8644 761
8645 758
8646 754
8647 783
8648 759
8649 754
8650 744
8651 810
8652 751
8653 748
8654 727
8655 749
8656 710
8657 781
8658 714
8659 751
8660 766
8661 748
8662 763
8663 757
8664 765
8665 748
8666 771
8667 736
8668 791
8669 704
8670 806
8671 795
8672 738
8673 805
8674 760
8675 750
8676 762
8677 770
8678 743
8679 766
8680 791
8681 756
8682 745
8683 723
8684 789
8685 724
8686 758
8687 749
8688 750
8689 756
8690 724
8691 722
8692 715
8693 710
8694 770
8695 738
8696 780
8697 713
8698 771
8699 767
8700 743
8701 720
8702 693
8703 812
8704 726
8705 729
8706 717
8707 784
8708 747
8709 741
8710 740
8711 783
8712 770
8713 795
8714 693
8715 722
8716 742
8717 748
8718 730
8719 746
8720 728
8721 821
8722 744
8723 800
8724 753
8725 762
8726 728
8727 669
8728 787
8729 743
8730 722
8731 716
8732 733
8733 742
8734 817
8735 732
8736 742
8737 747
8738 726
8739 767
8740 747
8741 757
8742 745
8743 762
8744 742
8745 714
8746 776
8747 739
8748 803
8749 734
8750 736
8751 763
8752 722
8753 759
8754 763
8755 726
8756 776
8757 732
8758 787
8759 750
8760 735
8761 702
8762 793
8763 804
8764 746
8765 729
8766 750
8767 781
8768 763
8769 713
8770 708
8771 747
8772 750
8773 768
8774 763
8775 719
8776 739
8777 731
8778 727
8779 747
8780 745
8781 760
8782 744
8783 786
8784 754
8785 715
8786 723
8787 750
8788 695
8789 765
8790 787
8791 713
8792 750
8793 749
8794 724
8795 739
8796 712
8797 676
8798 707
8799 716
8800 731
8801 700
8802 757
8803 672
8804 743
8805 714
8806 701
8807 690
8808 752
8809 724
8810 746
8811 732
8812 690
8813 736
8814 740
8815 703
8816 738
8817 724
8818 771
8819 749
8820 669
8821 703
8822 732
8823 741
8824 762
8825 697
8826 694
8827 733
8828 791
8829 690
8830 688
8831 722
8832 687
8833 730
8834 736
8835 731
8836 749
8837 764
8838 714
8839 760
8840 702
8841 720
8842 736
8843 765
8844 764
8845 739
8846 702
8847 718
8848 733
8849 727
8850 748
8851 723
8852 753
8853 713
8854 744
8855 790
8856 706
8857 718
8858 769
8859 707
8860 744
8861 721
8862 797
8863 754
8864 762
8865 715
8866 664
8867 844
8868 761
8869 747
8870 686
8871 726
8872 771
8873 662
8874 694
8875 716
8876 748
8877 728
8878 709
8879 766
8880 747
8881 666
8882 718
8883 738
8884 682
8885 751
8886 729
8887 714
8888 709
8889 683
8890 726
8891 696
8892 742
8893 670
8894 745
8895 667
8896 762
8897 682
8898 776
8899 744
8900 713
8901 710
8902 740
8903 767
8904 721
8905 757
8906 696
8907 692
8908 779
8909 719
8910 728
8911 754
8912 752
8913 723
8914 767
8915 726
8916 705
8917 718
8918 705
8919 701
8920 704
8921 666
8922 705
8923 696
8924 670
8925 747
8926 683
8927 765
8928 706
8929 700
8930 691
8931 715
8932 674
8933 704
8934 697
8935 687
8936 751
8937 690
8938 714
8939 775
8940 712
8941 697
8942 703
8943 743
8944 755
8945 746
8946 701
8947 723
8948 720
8949 725
8950 679
8951 732
8952 717
8953 691
8954 668
8955 744
8956 745
8957 685
8958 729
8959 702
8960 770
8961 698
8962 697
8963 715
8964 676
8965 712
8966 712
8967 722
8968 743
8969 700
8970 740
8971 699
8972 710
8973 641
8974 770
8975 669
8976 758
8977 696
8978 679
8979 696
8980 702
8981 714
8982 717
8983 674
8984 716
8985 706
8986 720
8987 693
8988 717
8989 686
8990 695
8991 703
8992 691
8993 702
8994 727
8995 669
8996 710
8997 746
8998 683
8999 676
9000 698
9001 723
9002 721
9003 748
9004 643
9005 763
9006 706
9007 720
9008 737
9009 704
9010 702
9011 658
9012 741
9013 659
9014 717
9015 694
9016 712
9017 689
9018 722
9019 731
9020 708
9021 769
9022 750
9023 704
9024 661
9025 703
9026 736
9027 691
9028 693
9029 687
9030 692
9031 697
9032 671
9033 735
9034 692
9035 723
9036 712
9037 714
9038 760
9039 678
9040 754
9041 673
9042 703
9043 686
9044 747
9045 692
9046 698
9047 714
9048 698
9049 688
9050 712
9051 712
9052 665
9053 730
9054 676
9055 738
9056 728
9057 714
9058 660
9059 701
9060 697
9061 662
9062 733
9063 712
9064 716
9065 689
9066 690
9067 685
9068 692
9069 733
9070 705
9071 692
9072 661
9073 695
9074 664
9075 688
9076 716
9077 755
9078 684
9079 696
9080 658
9081 700
9082 676
9083 667
9084 713
9085 688
9086 702
9087 708
9088 730
9089 644
9090 664
9091 674
9092 678
9093 705
9094 663
9095 717
9096 706
9097 680
9098 688
9099 698
9100 699
9101 683
9102 670
9103 709
9104 698
9105 650
9106 686
9107 657
9108 670
9109 702
9110 735
9111 680
9112 746
9113 702
9114 708
9115 714
9116 666
9117 687
9118 721
9119 628
9120 700
9121 698
9122 737
9123 705
9124 683
9125 690
9126 691
9127 738
9128 666
9129 654
9130 664
9131 697
9132 675
9133 704
9134 669
9135 711
9136 694
9137 725
9138 632
9139 707
9140 718
9141 659
9142 685
9143 682
9144 706
9145 724
9146 751
9147 709
9148 702
9149 610
9150 691
9151 688
9152 672
9153 670
9154 661
9155 624
9156 711
9157 696
9158 671
9159 672
9160 658
9161 708
9162 654
9163 759
9164 672
9165 704
9166 680
9167 718
9168 702
9169 674
9170 692
9171 699
9172 675
9173 658
9174 668
9175 678
9176 677
9177 702
9178 701
9179 711
9180 694
9181 684
9182 694
9183 709
9184 698
9185 660
9186 682
9187 657
9188 627
9189 681
9190 611
9191 708
9192 678
9193 703
9194 681
9195 680
9196 650
9197 634
9198 662
9199 697
9200 663
9201 676
9202 699
9203 677
9204 654
9205 653
9206 658
9207 681
9208 717
9209 695
9210 674
9211 676
9212 678
9213 698
9214 658
9215 712
9216 698
9217 659
9218 653
9219 660
9220 647
9221 709
9222 652
9223 681
9224 659
9225 673
9226 740
9227 709
9228 672
9229 702
9230 695
9231 678
9232 683
9233 640
9234 733
9235 688
9236 690
9237 661
9238 687
9239 697
9240 657
9241 702
9242 702
9243 676
9244 644
9245 672
9246 667
9247 648
9248 670
9249 656
9250 702
9251 731
9252 650
9253 716
9254 579
9255 694
9256 690
9257 670
9258 697
9259 646
9260 696
9261 647
9262 715
9263 650
9264 708
9265 681
9266 681
9267 658
9268 699
9269 645
9270 637
9271 605
9272 662
9273 655
9274 675
9275 647
9276 692
9277 647
9278 649
9279 673
9280 699
9281 662
9282 655
9283 657
9284 653
9285 681
9286 640
9287 670
9288 639
9289 654
9290 668
9291 629
9292 660
9293 663
9294 666
9295 642
9296 628
9297 676
9298 689
9299 668
9300 697
9301 640
9302 616
9303 663
9304 612
9305 686
9306 705
9307 651
9308 639
9309 676
9310 713
9311 656
9312 672
9313 659
9314 691
9315 698
9316 660
9317 590
9318 674
9319 665
9320 638
9321 631
9322 635
9323 660
9324 600
9325 655
9326 614
9327 667
9328 686
9329 694
9330 640
9331 610
9332 683
9333 671
9334 669
9335 662
9336 693
9337 678
9338 627
9339 671
9340 669
9341 709
9342 647
9343 671
9344 680
9345 662
9346 672
9347 726
9348 658
9349 690
9350 688
9351 682
9352 674
9353 662
9354 647
9355 626
9356 689
9357 687
9358 688
9359 655
9360 630
9361 659
9362 674
9363 708
9364 621
9365 695
9366 685
9367 669
9368 611
9369 686
9370 669
9371 628
9372 669
9373 682
9374 676
9375 669
9376 625
9377 688
9378 639
9379 708
9380 676
9381 699
9382 665
9383 693
9384 635
9385 618
9386 647
9387 643
9388 654
9389 677
9390 588
9391 676
9392 647
9393 629
9394 659
9395 665
9396 653
9397 653
9398 626
9399 672
9400 659
9401 667
9402 619
9403 672
9404 669
9405 656
9406 714
9407 684
9408 614
9409 652
9410 648
9411 632
9412 643
9413 686
9414 674
9415 651
9416 655
9417 669
9418 653
9419 601
9420 674
9421 644
9422 687
9423 660
9424 628
9425 666
9426 682
9427 620
9428 652
9429 628
9430 607
9431 682
9432 694
9433 634
9434 648
9435 580
9436 652
9437 698
9438 680
9439 639
9440 627
9441 677
9442 629
9443 604
9444 638
9445 659
9446 623
9447 647
9448 617
9449 676
9450 644
9451 687
9452 620
9453 616
9454 662
9455 652
9456 622
9457 614
9458 687
9459 679
9460 663
9461 667
9462 637
9463 684
9464 677
9465 638
9466 661
9467 648
9468 703
9469 663
9470 670
9471 664
9472 625
9473 621
9474 681
9475 657
9476 635
9477 612
9478 645
9479 635
9480 671
9481 586
9482 616
9483 623
9484 620
9485 624
9486 660
9487 679
9488 706
9489 613
9490 655
9491 628
9492 623
9493 626
9494 635
9495 636
9496 641
9497 637
9498 664
9499 629
9500 646
9501 621
9502 620
9503 680
9504 647
9505 710
9506 670
9507 638
9508 626
9509 649
9510 647
9511 657
9512 665
9513 658
9514 662
9515 573
9516 678
9517 634
9518 622
9519 652
9520 649
9521 637
9522 652
9523 639
9524 684
9525 636
9526 675
9527 634
9528 614
9529 647
9530 617
9531 635
9532 655
9533 622
9534 638
9535 665
9536 661
9537 635
9538 633
9539 615
9540 660
9541 655
9542 635
9543 639
9544 639
9545 665
9546 665
9547 597
9548 630
9549 631
9550 708
9551 660
9552 697
9553 662
9554 619
9555 632
9556 633
9557 618
9558 609
9559 638
9560 651
9561 629
9562 603
9563 661
9564 668
9565 613
9566 614
9567 598
9568 603
9569 597
9570 622
9571 634
9572 647
9573 580
9574 616
9575 636
9576 620
9577 630
9578 628
9579 637
9580 627
9581 666
9582 617
9583 642
9584 644
9585 601
9586 667
9587 648
9588 648
9589 615
9590 632
9591 636
9592 629
9593 616
9594 633
9595 645
9596 629
9597 604
9598 622
9599 603
9600 661
9601 647
9602 641
9603 593
9604 647
9605 673
9606 616
9607 614
9608 620
9609 656
9610 578
9611 669
9612 656
9613 635
9614 657
9615 631
9616 648
9617 625
9618 633
9619 617
9620 624
9621 672
9622 601
9623 716
9624 654
9625 614
9626 618
9627 600
9628 628
9629 643
9630 690
9631 646
9632 601
9633 596
9634 642
9635 644
9636 649
9637 646
9638 636
9639 621
9640 620
9641 641
9642 645
9643 594
9644 586
9645 649
9646 601
9647 663
9648 615
9649 633
9650 583
9651 628
9652 624
9653 603
9654 620
9655 616
9656 617
9657 642
9658 645
9659 609
9660 648
9661 615
9662 608
9663 596
9664 668
9665 604
9666 663
9667 631
9668 636
9669 676
9670 625
9671 682
9672 677
9673 590
9674 602
9675 592
9676 648
9677 672
9678 594
9679 594
9680 654
9681 622
9682 626
9683 602
9684 632
9685 611
9686 620
9687 554
9688 604
9689 642
9690 609
9691 652
9692 634
9693 648
9694 643
9695 630
9696 623
9697 611
9698 605
9699 625
9700 568
9701 575
9702 637
9703 616
9704 609
9705 636
9706 631
9707 590
9708 648
9709 637
9710 581
9711 654
9712 575
9713 655
9714 648
9715 631
9716 619
9717 602
9718 629
9719 635
9720 571
9721 606
9722 646
9723 609
9724 655
9725 609
9726 645
9727 570
9728 616
9729 621
9730 634
9731 594
9732 658
9733 632
9734 626
9735 623
9736 648
9737 627
9738 619
9739 659
9740 615
9741 606
9742 606
9743 631
9744 641
9745 638
9746 601
9747 635
9748 637
9749 612
9750 651
9751 623
9752 610
9753 620
9754 600
9755 629
9756 589
9757 595
9758 660
9759 625
9760 639
9761 614
9762 644
9763 591
9764 639
9765 608
9766 626
9767 616
9768 591
9769 602
9770 627
9771 674
9772 640
9773 657
9774 586
9775 619
9776 613
9777 624
9778 634
9779 598
9780 653
9781 644
9782 604
9783 590
9784 599
9785 609
9786 654
9787 591
9788 623
9789 593
9790 642
9791 602
9792 657
9793 579
9794 564
9795 590
9796 584
9797 618
9798 582
9799 591
9800 577
9801 607
9802 661
9803 607
9804 641
9805 611
9806 646
9807 634
9808 602
9809 592
9810 606
9811 620
9812 615
9813 636
9814 642
9815 607
9816 635
9817 625
9818 594
9819 629
9820 624
9821 629
9822 626
9823 646
9824 606
9825 604
9826 613
9827 619
9828 672
9829 598
9830 585
9831 562
9832 656
9833 580
9834 578
9835 620
9836 638
9837 559
9838 614
9839 653
9840 609
9841 626
9842 636
9843 600
9844 619
9845 576
9846 628
9847 602
9848 640
9849 633
9850 612
9851 587
9852 598
9853 613
9854 623
9855 566
9856 593
9857 620
9858 591
9859 553
9860 616
9861 607
9862 603
9863 610
9864 607
9865 617
9866 610
9867 598
9868 612
9869 611
9870 614
9871 690
9872 617
9873 598
9874 572
9875 582
9876 597
9877 560
9878 607
9879 597
9880 596
9881 610
9882 611
9883 594
9884 640
9885 626
9886 561
9887 625
9888 607
9889 613
9890 594
9891 575
9892 585
9893 627
9894 549
9895 576
9896 639
9897 569
9898 607
9899 577
9900 613
9901 610
9902 627
9903 618
9904 590
9905 555
9906 541
9907 593
9908 599
9909 577
9910 582
9911 594
9912 618
9913 583
9914 598
9915 600
9916 606
9917 618
9918 600
9919 587
9920 597
9921 561
9922 591
9923 594
9924 572
9925 613
9926 589
9927 623
9928 589
9929 593
9930 557
9931 618
9932 583
9933 580
9934 602
9935 559
9936 567
9937 609
9938 555
9939 623
9940 575
9941 565
9942 619
9943 558
9944 605
9945 578
9946 616
9947 611
9948 609
9949 580
9950 594
9951 572
9952 606
9953 566
9954 576
9955 638
9956 578
9957 581
9958 586
9959 560
9960 595
9961 588
9962 557
9963 630
9964 604
9965 579
9966 581
9967 625
9968 611
9969 563
9970 586
9971 601
9972 587
9973 574
9974 577
9975 620
9976 610
9977 556
9978 549
9979 578
9980 582
9981 531
9982 591
9983 577
9984 620
9985 554
9986 577
9987 566
9988 600
9989 605
9990 578
9991 557
9992 568
9993 612
9994 604
9995 548
9996 593
9997 580
9998 590
9999 568
10000 579
10001 603
10002 589
10003 590
10004 565
10005 561
10006 592
10007 585
10008 580
10009 569
10010 629
10011 580
10012 608
10013 550
10014 598
10015 590
10016 595
10017 626
10018 588
10019 582
10020 632
10021 591
10022 609
10023 586
10024 629
10025 564
10026 553
10027 574
10028 588
10029 568
10030 614
10031 590
10032 644
10033 599
10034 565
10035 584
10036 534
10037 558
10038 544
10039 627
10040 564
10041 569
10042 595
10043 575
10044 573
10045 605
10046 613
10047 581
10048 530
10049 573
10050 581
10051 591
10052 589
10053 563
10054 564
10055 599
10056 594
10057 583
10058 540
10059 554
10060 565
10061 572
10062 590
10063 595
10064 619
10065 551
10066 568
10067 591
10068 580
10069 578
10070 546
10071 589
10072 572
10073 597
10074 574
10075 566
10076 573
10077 576
10078 545
10079 588
10080 591
10081 553
10082 589
10083 623
10084 553
10085 522
10086 585
10087 605
10088 610
10089 604
10090 564
10091 581
10092 564
10093 569
10094 546
10095 564
10096 615
10097 525
10098 589
10099 550
10100 545
10101 545
10102 592
10103 560
10104 564
10105 569
10106 554
10107 575
10108 613
10109 550
10110 605
10111 568
10112 555
10113 549
10114 561
10115 572
10116 586
10117 575
10118 562
10119 575
10120 654
10121 594
10122 564
10123 574
10124 596
10125 608
10126 588
10127 516
10128 557
10129 584
10130 552
10131 551
10132 525
10133 554
10134 577
10135 616
10136 552
10137 598
10138 533
10139 576
10140 590
10141 571
10142 587
10143 545
10144 544
10145 543
10146 592
10147 582
10148 597
10149 571
10150 602
10151 556
10152 613
10153 578
10154 556
10155 617
10156 579
10157 572
10158 574
10159 557
10160 569
10161 558
10162 543
10163 603
10164 576
10165 556
10166 571
10167 603
10168 563
10169 571
10170 613
10171 544
10172 579
10173 596
10174 556
10175 566
10176 597
10177 557
10178 536
10179 560
10180 558
10181 566
10182 582
10183 553
10184 593
10185 590
10186 569
10187 514
10188 545
10189 534
10190 542
10191 553
10192 598
10193 523
10194 549
10195 556
10196 583
10197 548
10198 580
10199 581
10200 540
10201 591
10202 539
10203 587
10204 577
10205 577
10206 588
10207 589
10208 560
10209 571
10210 545
10211 515
10212 538
10213 566
10214 561
10215 539
10216 571
10217 529
10218 535
10219 567
10220 579
10221 575
10222 614
10223 501
10224 549
10225 557
10226 542
10227 540
10228 600
10229 541
10230 573
10231 573
10232 562
10233 604
10234 564
10235 607
10236 614
10237 528
10238 564
10239 547
10240 550
10241 583
10242 566
10243 587
10244 556
10245 564
10246 536
10247 593
10248 547
10249 532
10250 566
10251 572
10252 555
10253 558
10254 610
10255 539
10256 543
10257 569
10258 595
10259 552
10260 572
10261 567
10262 569
10263 570
10264 553
10265 601
10266 604
10267 541
10268 557
10269 541
10270 584
10271 517
10272 496
10273 590
10274 556
10275 560
10276 570
10277 572
10278 579
10279 571
10280 554
10281 595
10282 551
10283 622
10284 578
10285 567
10286 578
10287 520
10288 567
10289 599
10290 547
10291 587
10292 547
10293 538
10294 551
10295 538
10296 599
10297 514
10298 578
10299 537
10300 564
10301 597
10302 565
10303 538
10304 572
10305 561
10306 553
10307 565
10308 566
10309 504
10310 540
10311 569
10312 542
10313 519
10314 558
10315 536
10316 545
10317 557
10318 542
10319 586
10320 543
10321 585
10322 578
10323 596
10324 570
10325 610
10326 545
10327 554
10328 536
10329 515
10330 605
10331 537
10332 610
10333 584
10334 531
10335 532
10336 563
10337 583
10338 569
10339 549
10340 554
10341 527
10342 558
10343 523
10344 532
10345 552
10346 535
10347 529
10348 591
10349 539
10350 564
10351 575
10352 554
10353 554
10354 550
10355 539
10356 575
10357 557
10358 570
10359 566
10360 592
10361 534
10362 588
10363 589
10364 549
10365 529
10366 558
10367 538
10368 527
10369 529
10370 573
10371 606
10372 598
10373 571
10374 508
10375 546
10376 547
10377 571
10378 527
10379 569
10380 548
10381 528
10382 569
10383 518
10384 545
10385 574
10386 548
10387 552
10388 570
10389 580
10390 542
10391 565
10392 537
10393 575
10394 590
10395 553
10396 579
10397 574
10398 528
10399 551
10400 562
10401 567
10402 553
10403 580
10404 589
10405 539
10406 534
10407 529
10408 563
10409 528
10410 571
10411 531
10412 512
10413 579
10414 596
10415 484
10416 514
10417 580
10418 531
10419 534
10420 572
10421 538
10422 562
10423 536
10424 533
10425 558
10426 536
10427 560
10428 558
10429 542
10430 531
10431 568
10432 575
10433 545
10434 548
10435 520
10436 535
10437 522
10438 545
10439 538
10440 550
10441 515
10442 556
10443 557
10444 525
10445 521
10446 534
10447 564
10448 540
10449 605
10450 518
10451 524
10452 532
10453 575
10454 544
10455 579
10456 581
10457 552
10458 538
10459 564
10460 543
10461 572
10462 542
10463 570
10464 548
10465 549
10466 526
10467 517
10468 584
10469 572
10470 563
10471 530
10472 555
10473 511
10474 507
10475 522
10476 560
10477 518
10478 590
10479 571
10480 495
10481 592
10482 560
10483 520
10484 544
10485 580
10486 553
10487 576
10488 522
10489 508
10490 550
10491 584
10492 550
10493 542
10494 561
10495 543
10496 498
10497 538
10498 523
10499 550
10500 522
10501 522
10502 531
10503 571
10504 547
10505 490
10506 506
10507 557
10508 547
10509 584
10510 539
10511 540
10512 521
10513 529
10514 529
10515 539
10516 544
10517 528
10518 537
10519 530
10520 581
10521 555
10522 533
10523 485
10524 522
10525 539
10526 544
10527 559
10528 590
10529 533
10530 552
10531 514
10532 572
10533 545
10534 544
10535 548
10536 513
10537 537
10538 514
10539 519
10540 550
10541 534
10542 533
10543 516
10544 544
10545 509
10546 526
10547 509
10548 535
10549 549
10550 503
10551 544
10552 546
10553 500
10554 530
10555 529
10556 535
10557 484
10558 605
10559 577
10560 502
10561 536
10562 559
10563 507
10564 504
10565 552
10566 525
10567 517
10568 507
10569 566
10570 529
10571 543
10572 509
10573 543
10574 524
10575 542
10576 516
10577 538
10578 515
10579 512
10580 488
10581 560
10582 520
10583 534
10584 524
10585 564
10586 530
10587 556
10588 546
10589 474
10590 539
10591 527
10592 531
10593 549
10594 494
10595 518
10596 517
10597 536
10598 521
10599 563
10600 523
10601 558
10602 530
10603 477
10604 522
10605 502
10606 526
10607 504
10608 509
10609 507
10610 519
10611 536
10612 564
10613 544
10614 504
10615 550
10616 513
10617 508
10618 533
10619 509
10620 509
10621 537
10622 507
10623 571
10624 520
10625 544
10626 482
10627 539
10628 481
10629 511
10630 513
10631 546
10632 526
10633 560
10634 524
10635 506
10636 573
10637 535
10638 497
10639 510
10640 523
10641 493
10642 512
10643 480
10644 548
10645 533
10646 527
10647 507
10648 540
10649 542
10650 543
10651 547
10652 499
10653 541
10654 549
10655 534
10656 511
10657 518
10658 511
10659 464
10660 506
10661 520
10662 502
10663 539
10664 554
10665 506
10666 513
10667 514
10668 532
10669 516
10670 530
10671 529
10672 512
10673 521
10674 530
10675 512
10676 524
10677 539
10678 504
10679 500
10680 468
10681 511
10682 503
10683 528
10684 529
10685 529
10686 514
10687 533
10688 531
10689 531
10690 534
10691 487
10692 518
10693 560
10694 486
10695 512
10696 475
10697 574
10698 520
10699 514
10700 494
10701 522
10702 514
10703 522
10704 487
10705 540
10706 572
10707 505
10708 536
10709 521
10710 507
10711 511
10712 495
10713 493
10714 551
10715 513
10716 516
10717 517
10718 529
10719 550
10720 524
10721 518
10722 544
10723 503
10724 499
10725 531
10726 489
10727 495
10728 506
10729 529
10730 552
10731 526
10732 500
10733 498
10734 517
10735 517
10736 511
10737 517
10738 515
10739 514
10740 529
10741 500
10742 522
10743 496
10744 525
10745 502
10746 543
10747 515
10748 507
10749 518
10750 513
10751 473
10752 559
10753 503
10754 506
10755 525
10756 524
10757 493
10758 511
10759 466
10760 521
10761 528
10762 516
10763 505
10764 504
10765 507
10766 546
10767 501
10768 517
10769 512
10770 499
10771 507
10772 505
10773 512
10774 479
10775 529
10776 507
10777 497
10778 486
10779 510
10780 495
10781 505
10782 500
10783 532
10784 515
10785 570
10786 583
10787 531
10788 506
10789 519
10790 535
10791 539
10792 484
10793 531
10794 534
10795 519
10796 478
10797 455
10798 509
10799 458
10800 531
10801 512
10802 491
10803 527
10804 518
10805 506
10806 522
10807 516
10808 499
10809 534
10810 511
10811 535
10812 510
10813 488
10814 505
10815 541
10816 518
10817 542
10818 508
10819 496
10820 491
10821 452
10822 494
10823 485
10824 517
10825 542
10826 481
10827 511
10828 481
10829 524
10830 483
10831 524
10832 520
10833 500
10834 520
10835 525
10836 512
10837 524
10838 500
10839 488
10840 476
10841 506
10842 499
10843 504
10844 529
10845 512
10846 532
10847 515
10848 482
10849 523
10850 535
10851 512
10852 511
10853 542
10854 496
10855 482
10856 566
10857 540
10858 524
10859 507
10860 512
10861 490
10862 533
10863 494
10864 499
10865 518
10866 514
10867 486
10868 526
10869 525
10870 515
10871 473
10872 507
10873 509
10874 504
10875 468
10876 518
10877 497
10878 478
10879 532
10880 540
10881 511
10882 512
10883 528
10884 495
10885 533
10886 476
10887 506
10888 513
10889 474
10890 534
10891 497
10892 490
10893 536
10894 502
10895 506
10896 500
10897 507
10898 538
10899 529
10900 499
10901 529
10902 522
10903 527
10904 524
10905 503
10906 519
10907 509
10908 528
10909 538
10910 494
10911 526
10912 502
10913 523
10914 513
10915 508
10916 531
10917 504
10918 480
10919 499
10920 518
10921 483
10922 517
10923 539
10924 500
10925 489
10926 469
10927 513
10928 508
10929 454
10930 476
10931 489
10932 469
10933 478
10934 480
10935 502
10936 521
10937 485
10938 528
10939 498
10940 491
10941 480
10942 509
10943 471
10944 473
10945 501
10946 478
10947 437
10948 508
10949 465
10950 474
10951 491
10952 488
10953 523
10954 510
10955 449
10956 517
10957 491
10958 477
10959 485
10960 485
10961 482
10962 525
10963 523
10964 504
10965 525
10966 484
10967 506
10968 484
10969 499
10970 483
10971 505
10972 487
10973 497
10974 486
10975 503
10976 520
10977 501
10978 513
10979 461
10980 525
10981 503
10982 485
10983 492
10984 503
10985 487
10986 494
10987 528
10988 511
10989 499
10990 487
10991 486
10992 507
10993 546
10994 494
10995 480
10996 475
10997 478
10998 471
10999 472
11000 501
11001 508
11002 479
11003 517
11004 498
11005 510
11006 485
11007 474
11008 496
11009 523
11010 500
11011 431
11012 488
11013 488
11014 474
11015 480
11016 457
11017 511
11018 503
11019 494
11020 516
11021 493
11022 491
11023 526
11024 499
11025 509
11026 477
11027 502
11028 485
11029 520
11030 441
11031 500
11032 482
11033 476
11034 497
11035 490
11036 493
11037 477
11038 471
11039 451
11040 507
11041 480
11042 483
11043 505
11044 478
11045 464
11046 459
11047 514
11048 448
11049 480
11050 493
11051 489
11052 484
11053 446
11054 496
11055 472
11056 478
11057 515
11058 528
11059 486
11060 467
11061 463
11062 480
11063 474
11064 465
11065 475
11066 475
11067 503
11068 512
11069 479
11070 486
11071 506
11072 464
11073 479
11074 506
11075 457
11076 485
11077 475
11078 494
11079 517
11080 465
11081 442
11082 513
11083 492
11084 529
11085 470
11086 468
11087 462
11088 526
11089 486
11090 495
11091 472
11092 436
11093 472
11094 441
11095 518
11096 490
11097 497
11098 491
11099 483
11100 486
11101 512
11102 466
11103 471
11104 460
11105 497
11106 439
11107 478
11108 476
11109 477
11110 453
11111 479
11112 414
11113 482
11114 467
11115 473
11116 450
11117 471
11118 472
11119 447
11120 470
11121 470
11122 517
11123 512
11124 494
11125 484
11126 483
11127 481
11128 457
11129 463
11130 433
11131 482
11132 481
11133 486
11134 482
11135 455
11136 442
11137 479
11138 463
11139 490
11140 476
11141 479
11142 510
11143 486
11144 506
11145 472
11146 455
11147 501
11148 484
11149 475
11150 496
11151 453
11152 429
11153 481
11154 462
11155 481
11156 466
11157 514
11158 499
11159 485
11160 461
11161 519
11162 466
11163 443
11164 462
11165 462
11166 485
11167 492
11168 477
11169 463
11170 487
11171 458
11172 486
11173 493
11174 472
11175 482
11176 502
11177 467
11178 445
11179 477
11180 458
11181 456
11182 502
11183 448
11184 455
11185 464
11186 459
11187 436
11188 480
11189 479
11190 490
11191 472
11192 429
11193 446
11194 478
11195 483
11196 424
11197 469
11198 500
11199 474
11200 480
11201 430
11202 472
11203 450
11204 481
11205 465
11206 481
11207 467
11208 469
11209 489
11210 489
11211 484
11212 496
11213 413
11214 479
11215 470
11216 457
11217 438
11218 482
11219 455
11220 459
11221 450
11222 444
11223 467
11224 449
11225 518
11226 457
11227 482
11228 477
11229 492
11230 508
11231 466
11232 489
11233 513
11234 438
11235 489
11236 483
11237 478
11238 491
11239 472
11240 498
11241 489
11242 450
11243 445
11244 455
11245 440
11246 488
11247 426
11248 471
11249 426
11250 454
11251 502
11252 467
11253 481
11254 491
11255 442
11256 491
11257 476
11258 474
11259 466
11260 466
11261 489
11262 433
11263 494
11264 490
11265 441
11266 446
11267 487
11268 435
11269 469
11270 446
11271 481
11272 486
11273 494
11274 410
11275 510
11276 470
11277 456
11278 459
11279 510
11280 453
11281 447
11282 480
11283 469
11284 451
11285 433
11286 493
11287 458
11288 469
11289 470
11290 469
11291 481
11292 453
11293 438
11294 470
11295 446
11296 505
11297 456
11298 451
11299 471
11300 457
11301 454
11302 465
11303 457
11304 469
11305 465
11306 456
11307 467
11308 464
11309 460
11310 475
11311 461
11312 403
11313 480
11314 410
11315 502
11316 495
11317 486
11318 459
11319 437
11320 465
11321 461
11322 500
11323 513
11324 440
11325 451
11326 438
11327 466
11328 476
11329 473
11330 481
11331 477
11332 484
11333 436
11334 485
11335 505
11336 414
11337 449
11338 459
11339 444
11340 431
11341 442
11342 439
11343 475
11344 441
11345 490
11346 464
11347 479
11348 479
11349 433
11350 468
11351 461
11352 469
11353 459
11354 464
11355 454
11356 439
11357 443
11358 458
11359 493
11360 442
11361 413
11362 484
11363 428
11364 450
11365 462
11366 474
11367 470
11368 447
11369 465
11370 473
11371 423
11372 464
11373 453
11374 457
11375 447
11376 435
11377 432
11378 452
11379 489
11380 474
11381 444
11382 433
11383 433
11384 491
11385 430
11386 439
11387 430
11388 501
11389 471
11390 449
11391 442
11392 462
11393 457
11394 484
11395 480
11396 475
11397 490
11398 428
11399 447
11400 403
11401 443
11402 495
11403 455
11404 466
11405 461
11406 484
11407 449
11408 473
11409 467
11410 458
11411 478
11412 470
11413 468
11414 444
11415 461
11416 455
11417 469
11418 452
11419 431
11420 444
11421 479
11422 469
11423 461
11424 445
11425 466
11426 444
11427 452
11428 444
11429 466
11430 491
11431 440
11432 433
11433 473
11434 459
11435 462
11436 476
11437 455
11438 456
11439 462
11440 452
11441 465
11442 461
11443 444
11444 425
11445 442
11446 462
11447 451
11448 458
11449 460
11450 438
11451 459
11452 432
11453 425
11454 472
11455 445
11456 456
11457 457
11458 428
11459 451
11460 429
11461 461
11462 405
11463 467
11464 440
11465 447
11466 449
11467 421
11468 471
11469 426
11470 476
11471 413
11472 490
11473 436
11474 472
11475 420
11476 458
11477 458
11478 458
11479 419
11480 424
11481 424
11482 460
11483 460
11484 447
11485 445
11486 476
11487 470
11488 436
11489 417
11490 466
11491 455
11492 427
11493 449
11494 474
11495 463
11496 421
11497 448
11498 408
11499 440
11500 455
11501 438
11502 470
11503 447
11504 437
11505 428
11506 437
11507 437
11508 389
11509 429
11510 490
11511 435
11512 446
11513 445
11514 466
11515 426
11516 450
11517 426
11518 438
11519 412
11520 459
11521 451
11522 395
11523 425
11524 454
11525 449
11526 433
11527 439
11528 444
11529 449
11530 435
11531 411
11532 457
11533 433
11534 458
11535 432
11536 459
11537 434
11538 419
11539 439
11540 413
11541 407
11542 421
11543 461
11544 410
11545 469
11546 462
11547 441
11548 438
11549 483
11550 447
11551 476
11552 454
11553 427
11554 421
11555 442
11556 440
11557 429
11558 442
11559 462
11560 434
11561 444
11562 435
11563 449
11564 407
11565 433
11566 438
11567 443
11568 446
11569 435
11570 426
11571 429
11572 419
11573 459
11574 431
11575 461
11576 493
11577 434
11578 448
11579 450
11580 467
11581 408
11582 415
11583 410
11584 422
11585 483
11586 451
11587 469
11588 421
11589 444
11590 443
11591 402
11592 459
11593 463
11594 441
11595 434
11596 464
11597 466
11598 432
11599 449
11600 426
11601 412
11602 471
11603 437
11604 455
11605 425
11606 466
11607 418
11608 454
11609 460
11610 487
11611 455
11612 432
11613 460
11614 422
11615 447
11616 404
11617 474
11618 429
11619 464
11620 425
11621 463
11622 486
11623 411
11624 427
11625 446
11626 427
11627 448
11628 419
11629 442
11630 441
11631 436
11632 411
11633 452
11634 437
11635 469
11636 405
11637 440
11638 433
11639 425
11640 461
11641 445
11642 454
11643 436
11644 442
11645 411
11646 445
11647 407
11648 432
11649 440
11650 431
11651 453
11652 445
11653 438
11654 448
11655 400
11656 424
11657 448
11658 449
11659 455
11660 407
11661 444
11662 446
11663 447
11664 453
11665 407
11666 455
11667 419
11668 438
11669 445
11670 409
11671 405
11672 420
11673 397
11674 403
11675 431
11676 443
11677 471
11678 461
11679 406
11680 422
11681 442
11682 465
11683 460
11684 454
11685 409
11686 442
11687 431
11688 444
11689 418
11690 453
11691 432
11692 397
11693 447
11694 440
11695 426
11696 376
11697 393
11698 435
11699 430
11700 422
11701 415
11702 448
11703 420
11704 442
11705 424
11706 407
11707 409
11708 417
11709 429
11710 419
11711 442
11712 451
11713 447
11714 430
11715 423
11716 426
11717 404
11718 454
11719 425
11720 447
11721 430
11722 424
11723 422
11724 416
11725 454
11726 433
11727 386
11728 437
11729 437
11730 385
11731 413
11732 456
11733 427
11734 433
11735 432
11736 394
11737 433
11738 413
11739 466
11740 447
11741 434
11742 439
11743 399
11744 445
11745 452
11746 435
11747 443
11748 448
11749 418
11750 385
11751 416
11752 413
11753 415
11754 401
11755 397
11756 433
11757 432
11758 463
11759 416
11760 446
11761 428
11762 437
11763 425
11764 395
11765 411
11766 447
11767 435
11768 412
11769 412
11770 488
11771 449
11772 447
11773 393
11774 437
11775 387
11776 398
11777 449
11778 396
11779 459
11780 414
11781 434
11782 421
11783 444
11784 438
11785 447
11786 439
11787 390
11788 403
11789 398
11790 427
11791 398
11792 425
11793 445
11794 411
11795 380
11796 385
11797 405
11798 379
11799 431
11800 390
11801 435
11802 436
11803 416
11804 442
11805 374
11806 388
11807 400
11808 424
11809 420
11810 397
11811 401
11812 423
11813 441
11814 426
11815 436
11816 419
11817 416
11818 441
11819 427
11820 408
11821 413
11822 409
11823 381
11824 429
11825 395
11826 415
11827 444
11828 434
11829 408
11830 407
11831 436
11832 398
11833 404
11834 436
11835 405
11836 397
11837 402
11838 440
11839 428
11840 404
11841 404
11842 400
11843 394
11844 402
11845 389
11846 371
11847 383
11848 385
11849 390
11850 413
11851 415
11852 385
11853 425
11854 398
11855 408
11856 402
11857 400
11858 424
11859 423
11860 409
11861 376
11862 394
11863 400
11864 438
11865 424
11866 395
11867 391
11868 412
11869 413
11870 404
11871 410
11872 438
11873 409
11874 433
11875 416
11876 397
11877 394
11878 380
11879 415
11880 400
11881 410
11882 391
11883 392
11884 434
11885 429
11886 399
11887 410
11888 371
11889 367
11890 413
11891 413
11892 388
11893 443
11894 440
11895 402
11896 378
11897 385
11898 417
11899 445
11900 395
11901 391
11902 382
11903 391
11904 421
11905 384
11906 386
11907 387
11908 388
11909 397
11910 391
11911 413
11912 441
11913 388
11914 406
11915 417
11916 412
11917 411
11918 415
11919 443
11920 374
11921 393
11922 432
11923 365
11924 414
11925 410
11926 408
11927 440
11928 382
11929 437
11930 446
11931 404
11932 364
11933 425
11934 391
11935 435
11936 385
11937 379
11938 401
11939 411
11940 368
11941 409
11942 406
11943 415
11944 392
11945 388
11946 417
11947 398
11948 425
11949 371
11950 418
11951 398
11952 410
11953 402
11954 416
11955 409
11956 408
11957 434
11958 401
11959 389
11960 414
11961 417
11962 429
11963 437
11964 389
11965 424
11966 433
11967 419
11968 398
11969 392
11970 396
11971 408
11972 425
11973 426
11974 393
11975 410
11976 378
11977 418
11978 382
11979 401
11980 376
11981 365
11982 405
11983 399
11984 376
11985 364
11986 411
11987 399
11988 383
11989 386
11990 416
11991 387
11992 393
11993 375
11994 382
11995 385
11996 392
11997 399
11998 409
11999 424
12000 392
12001 406
12002 409
12003 432
12004 395
12005 427
12006 392
12007 369
12008 370
12009 364
12010 400
12011 372
12012 357
12013 457
12014 392
12015 376
12016 394
12017 410
12018 400
12019 395
12020 409
12021 385
12022 371
12023 383
12024 391
12025 387
12026 402
12027 407
12028 394
12029 398
12030 388
12031 388
12032 392
12033 372
12034 412
12035 390
12036 387
12037 419
12038 385
12039 362
12040 411
12041 415
12042 397
12043 389
12044 404
12045 371
12046 417
12047 410
12048 356
12049 387
12050 423
12051 370
12052 383
12053 384
12054 393
12055 394
12056 396
12057 376
12058 378
12059 355
12060 397
12061 396
12062 406
12063 387
12064 379
12065 373
12066 389
12067 406
12068 372
12069 354
12070 395
12071 388
12072 379
12073 377
12074 405
12075 369
12076 387
12077 398
12078 376
12079 374
12080 394
12081 385
12082 392
12083 382
12084 437
12085 391
12086 387
12087 360
12088 381
12089 361
12090 372
12091 407
12092 403
12093 405
12094 377
12095 403
12096 372
12097 367
12098 339
12099 367
12100 416
12101 418
12102 368
12103 373
12104 389
12105 379
12106 400
12107 390
12108 365
12109 365
12110 387
12111 401
12112 372
12113 382
12114 368
12115 369
12116 436
12117 378
12118 380
12119 413
12120 385
12121 379
12122 371
12123 378
12124 410
12125 380
12126 386
12127 377
12128 412
12129 373
12130 401
12131 397
12132 367
12133 401
12134 363
12135 383
12136 413
12137 370
12138 399
12139 377
12140 376
12141 383
12142 393
12143 384
12144 389
12145 370
12146 391
12147 404
12148 390
12149 366
12150 393
12151 409
12152 393
12153 401
12154 377
12155 397
12156 364
12157 386
12158 400
12159 419
12160 404
12161 373
12162 350
12163 383
12164 368
12165 375
12166 375
12167 371
12168 354
12169 385
12170 401
12171 361
12172 378
12173 368
12174 390
12175 396
12176 381
12177 377
12178 408
12179 368
12180 419
12181 374
12182 402
12183 379
12184 408
12185 384
12186 407
12187 344
12188 391
12189 365
12190 363
12191 407
12192 359
12193 379
12194 378
12195 419
12196 387
12197 396
12198 357
12199 389
12200 400
12201 348
12202 382
12203 413
12204 414
12205 389
12206 391
12207 415
12208 397
12209 409
12210 410
12211 346
12212 409
12213 359
12214 379
12215 354
12216 367
12217 431
12218 360
12219 379
12220 397
12221 388
12222 389
12223 389
12224 402
12225 375
12226 392
12227 385
12228 387
12229 363
12230 388
12231 431
12232 386
12233 359
12234 371
12235 386
12236 397
12237 395
12238 385
12239 404
12240 382
12241 389
12242 355
12243 357
12244 372
12245 363
12246 378
12247 374
12248 374
12249 417
12250 391
12251 395
12252 370
12253 382
12254 383
12255 343
12256 378
12257 373
12258 380
12259 361
12260 380
12261 341
12262 370
12263 407
12264 396
12265 353
12266 407
12267 380
12268 388
12269 407
12270 372
12271 378
12272 395
12273 391
12274 379
12275 372
12276 358
12277 405
12278 385
12279 367
12280 375
12281 366
12282 387
12283 368
12284 377
12285 386
12286 356
12287 373
12288 354
12289 365
12290 380
12291 365
12292 399
12293 336
12294 402
12295 402
12296 361
12297 427
12298 406
12299 368
12300 374
12301 382
12302 357
12303 349
12304 377
12305 353
12306 392
12307 384
12308 376
12309 391
12310 380
12311 374
12312 407
12313 392
12314 375
12315 386
12316 377
12317 327
12318 358
12319 357
12320 364
12321 362
12322 347
12323 403
12324 365
12325 384
12326 359
12327 360
12328 355
12329 400
12330 361
12331 367
12332 341
12333 360
12334 346
12335 368
12336 366
12337 387
12338 357
12339 374
12340 395
12341 378
12342 360
12343 338
12344 354
12345 365
12346 363
12347 360
12348 357
12349 375
12350 365
12351 406
12352 342
12353 371
12354 361
12355 382
12356 397
12357 368
12358 355
12359 375
12360 353
12361 379
12362 369
12363 387
12364 360
12365 342
12366 360
12367 335
12368 391
12369 382
12370 356
12371 404
12372 395
12373 330
12374 389
12375 385
12376 367
12377 385
12378 344
12379 348
12380 360
12381 368
12382 322
12383 381
12384 372
12385 361
12386 382
12387 400
12388 330
12389 365
12390 353
12391 356
12392 373
12393 361
12394 356
12395 337
12396 374
12397 347
12398 357
12399 359
12400 363
12401 350
12402 342
12403 378
12404 374
12405 379
12406 353
12407 364
12408 366
12409 362
12410 382
12411 377
12412 377
12413 368
12414 361
12415 375
12416 382
12417 365
12418 348
12419 372
12420 336
12421 380
12422 347
12423 338
12424 385
12425 365
12426 370
12427 357
12428 374
12429 375
12430 343
12431 352
12432 342
12433 368
12434 350
12435 364
12436 349
12437 384
12438 350
12439 351
12440 389
12441 360
12442 346
12443 366
12444 371
12445 374
12446 358
12447 333
12448 359
12449 363
12450 370
12451 363
12452 356
12453 373
12454 352
12455 386
12456 352
12457 350
12458 356
12459 353
12460 352
12461 336
12462 395
12463 369
12464 360
12465 374
12466 375
12467 379
12468 386
12469 368
12470 378
12471 368
12472 357
12473 363
12474 365
12475 360
12476 347
12477 361
12478 356
12479 365
12480 363
12481 386
12482 365
12483 330
12484 405
12485 325
12486 314
12487 377
12488 348
12489 339
12490 337
12491 346
12492 356
12493 363
12494 355
12495 403
12496 328
12497 359
12498 355
12499 399
12500 356
12501 405
12502 398
12503 384
12504 359
12505 334
12506 362
12507 327
12508 395
12509 348
12510 344
12511 374
12512 355
12513 379
12514 322
12515 337
12516 380
12517 348
12518 350
12519 351
12520 326
12521 365
12522 360
12523 345
12524 360
12525 359
12526 370
12527 370
12528 316
12529 382
12530 362
12531 355
12532 374
12533 296
12534 380
12535 385
12536 380
12537 361
12538 345
12539 339
12540 390
12541 348
12542 364
12543 361
12544 363
12545 331
12546 334
12547 351
12548 355
12549 357
12550 344
12551 377
12552 393
12553 352
12554 391
12555 373
12556 373
12557 343
12558 342
12559 357
12560 357
12561 349
12562 325
12563 349
12564 374
12565 357
12566 386
12567 385
12568 377
12569 326
12570 352
12571 349
12572 364
12573 378
12574 321
12575 347
12576 368
12577 368
12578 325
12579 340
12580 335
12581 352
12582 350
12583 348
12584 356
12585 368
12586 345
12587 354
12588 341
12589 371
12590 342
12591 342
12592 364
12593 362
12594 358
12595 383
12596 346
12597 345
12598 368
12599 334
12600 371
12601 341
12602 325
12603 366
12604 367
12605 369
12606 357
12607 331
12608 355
12609 381
12610 363
12611 336
12612 331
12613 346
12614 365
12615 347
12616 361
12617 344
12618 351
12619 362
12620 372
12621 374
12622 339
12623 341
12624 340
12625 386
12626 359
12627 346
12628 323
12629 346
12630 345
12631 376
12632 360
12633 324
12634 373
12635 371
12636 347
12637 383
12638 340
12639 346
12640 346
12641 389
12642 332
12643 324
12644 333
12645 365
12646 329
12647 366
12648 366
12649 343
12650 353
12651 365
12652 359
12653 328
12654 353
12655 309
12656 347
12657 351
12658 374
12659 348
12660 377
12661 363
12662 356
12663 356
12664 340
12665 349
12666 361
12667 318
12668 341
12669 303
12670 332
12671 367
12672 306
12673 362
12674 336
12675 328
12676 353
12677 354
12678 320
12679 349
12680 334
12681 333
12682 358
12683 349
12684 340
12685 317
12686 346
12687 369
12688 308
12689 384
12690 373
12691 367
12692 350
12693 345
12694 372
12695 317
12696 340
12697 321
12698 303
12699 374
12700 388
12701 324
12702 371
12703 324
12704 344
12705 352
12706 333
12707 329
12708 337
12709 335
12710 348
12711 339
12712 323
12713 341
12714 379
12715 392
12716 336
12717 331
12718 371
12719 361
12720 337
12721 342
12722 351
12723 351
12724 330
12725 324
12726 352
12727 370
12728 340
12729 372
12730 382
12731 358
12732 342
12733 353
12734 367
12735 292
12736 375
12737 350
12738 349
12739 350
12740 344
12741 354
12742 356
12743 337
12744 302
12745 341
12746 339
12747 324
12748 358
12749 368
12750 349
12751 343
12752 331
12753 362
12754 329
12755 368
12756 362
12757 317
12758 323
12759 341
12760 347
12761 350
12762 358
12763 330
12764 354
12765 332
12766 352
12767 334
12768 330
12769 335
12770 352
12771 311
12772 339
12773 318
12774 320
12775 332
12776 343
12777 357
12778 319
12779 335
12780 309
12781 326
12782 364
12783 357
12784 320
12785 362
12786 353
12787 344
12788 346
12789 343
12790 361
12791 333
12792 349
12793 320
12794 354
12795 355
12796 365
12797 321
12798 357
12799 346
12800 357
12801 361
12802 345
12803 336
12804 332
12805 324
12806 346
12807 337
12808 336
12809 347
12810 351
12811 361
12812 362
12813 366
12814 321
12815 342
12816 314
12817 342
12818 346
12819 351
12820 323
12821 340
12822 340
12823 330
12824 315
12825 349
12826 310
12827 325
12828 346
12829 342
12830 334
12831 376
12832 343
12833 351
12834 329
12835 346
12836 338
12837 340
12838 324
12839 357
12840 340
12841 306
12842 358
12843 372
12844 356
12845 328
12846 340
12847 346
12848 359
12849 339
12850 349
12851 345
12852 343
12853 352
12854 334
12855 326
12856 341
12857 338
12858 350
12859 350
12860 323
12861 345
12862 327
12863 309
12864 308
12865 343
12866 319
12867 356
12868 320
12869 313
12870 345
12871 320
12872 350
12873 317
12874 359
12875 317
12876 325
12877 354
12878 355
12879 350
12880 349
12881 327
12882 332
12883 333
12884 328
12885 357
12886 318
12887 337
12888 354
12889 335
12890 325
12891 329
12892 356
12893 312
12894 346
12895 321
12896 327
12897 366
12898 313
12899 351
12900 306
12901 314
12902 310
12903 328
12904 340
12905 318
12906 323
12907 353
12908 329
12909 307
12910 344
12911 310
12912 329
12913 350
12914 335
12915 315
12916 326
12917 353
12918 349
12919 350
12920 336
12921 345
12922 336
12923 315
12924 347
12925 345
12926 313
12927 327
12928 344
12929 333
12930 329
12931 316
12932 296
12933 353
12934 340
12935 346
12936 320
12937 338
12938 305
12939 335
12940 321
12941 331
12942 348
12943 333
12944 354
12945 343
12946 328
12947 329
12948 341
12949 324
12950 326
12951 329
12952 302
12953 311
12954 337
12955 366
12956 341
12957 311
12958 328
12959 298
12960 346
12961 371
12962 347
12963 314
12964 321
12965 325
12966 341
12967 343
12968 329
12969 344
12970 315
12971 345
12972 331
12973 342
12974 314
12975 317
12976 331
12977 353
12978 346
12979 342
12980 353
12981 314
12982 327
12983 332
12984 303
12985 306
12986 308
12987 342
12988 328
12989 338
12990 335
12991 334
12992 291
12993 317
12994 325
12995 341
12996 327
12997 336
12998 336
12999 350
13000 343
13001 330
13002 345
13003 360
13004 317
13005 304
13006 328
13007 324
13008 336
13009 313
13010 328
13011 342
13012 349
13013 324
13014 317
13015 329
13016 310
13017 336
13018 304
13019 313
13020 326
13021 307
13022 331
13023 304
13024 346
13025 307
13026 313
13027 331
13028 327
13029 343
13030 327
13031 309
13032 313
13033 315
13034 312
13035 335
13036 316
13037 324
13038 318
13039 335
13040 329
13041 308
13042 361
13043 338
13044 331
13045 339
13046 364
13047 331
13048 327
13049 322
13050 318
13051 347
13052 319
13053 319
13054 317
13055 308
13056 317
13057 333
13058 341
13059 332
13060 365
13061 318
13062 332
13063 350
13064 342
13065 354
13066 334
13067 307
13068 308
13069 299
13070 345
13071 325
13072 339
13073 317
13074 337
13075 310
13076 320
13077 327
13078 317
13079 349
13080 348
13081 300
13082 320
13083 289
13084 363
13085 332
13086 351
13087 329
13088 306
13089 302
13090 304
13091 327
13092 306
13093 313
13094 312
13095 320
13096 321
13097 312
13098 328
13099 311
13100 326
13101 340
13102 316
13103 307
13104 321
13105 303
13106 319
13107 308
13108 315
13109 343
13110 334
13111 290
13112 320
13113 314
13114 306
13115 298
13116 344
13117 345
13118 312
13119 263
13120 322
13121 310
13122 330
13123 334
13124 326
13125 291
13126 335
13127 340
13128 310
13129 369
13130 313
13131 304
13132 331
13133 325
13134 307
13135 311
13136 340
13137 296
13138 303
13139 327
13140 334
13141 302
13142 330
13143 306
13144 337
13145 322
13146 312
13147 344
13148 328
13149 293
13150 326
13151 320
13152 293
13153 322
13154 325
13155 314
13156 316
13157 307
13158 319
13159 317
13160 320
13161 272
13162 302
13163 309
13164 334
13165 349
13166 337
13167 341
13168 366
13169 313
13170 308
13171 354
13172 358
13173 311
13174 316
13175 318
13176 308
13177 330
13178 311
13179 317
13180 312
13181 319
13182 334
13183 334
13184 318
13185 347
13186 327
13187 335
13188 315
13189 328
13190 312
13191 324
13192 340
13193 304
13194 336
13195 330
13196 327
13197 336
13198 335
13199 306
13200 344
13201 330
13202 351
13203 291
13204 306
13205 317
13206 333
13207 314
13208 322
13209 335
13210 316
13211 308
13212 328
13213 319
13214 325
13215 349
13216 327
13217 307
13218 308
13219 310
13220 283
13221 324
13222 349
13223 335
13224 292
13225 332
13226 309
13227 335
13228 316
13229 312
13230 294
13231 324
13232 297
13233 320
13234 310
13235 283
13236 324
13237 337
13238 322
13239 304
13240 348
13241 319
13242 322
13243 335
13244 334
13245 297
13246 297
13247 302
13248 317
13249 323
13250 293
13251 298
13252 292
13253 302
13254 302
13255 329
13256 305
13257 293
13258 321
13259 296
13260 313
13261 321
13262 336
13263 310
13264 320
13265 319
13266 313
13267 347
13268 320
13269 315
13270 322
13271 278
13272 325
13273 313
13274 300
13275 316
13276 304
13277 290
13278 318
13279 294
13280 312
13281 337
13282 274
13283 282
13284 331
13285 307
13286 328
13287 298
13288 294
13289 324
13290 317
13291 310
13292 291
13293 316
13294 298
13295 305
13296 288
13297 347
13298 341
13299 298
13300 321
13301 311
13302 315
13303 313
13304 322
13305 336
13306 305
13307 336
13308 298
13309 281
13310 288
13311 328
13312 319
13313 314
13314 298
13315 295
13316 279
13317 351
13318 312
13319 326
13320 317
13321 294
13322 320
13323 290
13324 302
13325 343
13326 322
13327 286
13328 310
13329 306
13330 315
13331 311
13332 304
13333 298
13334 328
13335 306
13336 261
13337 323
13338 309
13339 284
13340 299
13341 312
13342 288
13343 313
13344 304
13345 326
13346 301
13347 314
13348 333
13349 332
13350 322
13351 345
13352 305
13353 313
13354 293
13355 320
13356 291
13357 295
13358 328
13359 315
13360 361
13361 322
13362 307
13363 320
13364 337
13365 310
13366 341
13367 293
13368 297
13369 278
13370 318
13371 320
13372 319
13373 275
13374 322
13375 301
13376 300
13377 339
13378 325
13379 305
13380 274
13381 334
13382 299
13383 294
13384 290
13385 266
13386 313
13387 345
13388 268
13389 321
13390 324
13391 329
13392 278
13393 327
13394 317
13395 308
13396 312
13397 310
13398 306
13399 318
13400 316
13401 285
13402 284
13403 328
13404 328
13405 303
13406 327
13407 295
13408 302
13409 311
13410 301
13411 302
13412 311
13413 305
13414 320
13415 292
13416 302
13417 344
13418 284
13419 290
13420 291
13421 291
13422 305
13423 322
13424 285
13425 287
13426 320
13427 309
13428 290
13429 299
13430 277
13431 343
13432 312
13433 300
13434 310
13435 330
13436 304
13437 292
13438 294
13439 316
13440 297
13441 309
13442 313
13443 326
13444 294
13445 308
13446 352
13447 311
13448 273
13449 302
13450 283
13451 317
13452 287
13453 313
13454 302
13455 280
13456 322
13457 280
13458 303
13459 322
13460 337
13461 307
13462 305
13463 305
13464 277
13465 320
13466 283
13467 310
13468 301
13469 303
13470 341
13471 307
13472 307
13473 352
13474 317
13475 304
13476 315
13477 300
13478 324
13479 287
13480 353
13481 279
13482 294
13483 283
13484 293
13485 284
13486 325
13487 261
13488 300
13489 299
13490 302
13491 298
13492 319
13493 303
13494 296
13495 359
13496 316
13497 319
13498 325
13499 295
13500 300
13501 296
13502 281
13503 301
13504 306
13505 291
13506 281
13507 342
13508 308
13509 279
13510 285
13511 302
13512 280
13513 282
13514 314
13515 305
13516 308
13517 293
13518 284
13519 298
13520 322
13521 328
13522 296
13523 315
13524 291
13525 265
13526 298
13527 306
13528 272
13529 327
13530 319
13531 303
13532 270
13533 288
13534 283
13535 321
13536 280
13537 292
13538 299
13539 299
13540 298
13541 308
13542 269
13543 327
13544 318
13545 321
13546 299
13547 320
13548 296
13549 300
13550 295
13551 314
13552 329
13553 316
13554 287
13555 310
13556 289
13557 327
13558 276
13559 303
13560 324
13561 270
13562 302
13563 325
13564 301
13565 328
13566 301
13567 273
13568 297
13569 301
13570 281
13571 338
13572 287
13573 304
13574 306
13575 278
13576 288
13577 287
13578 318
13579 306
13580 303
13581 292
13582 296
13583 301
13584 309
13585 286
13586 317
13587 319
13588 297
13589 324
13590 301
13591 288
13592 289
13593 286
13594 271
13595 299
13596 289
13597 315
13598 296
13599 329
13600 294
13601 314
13602 306
13603 277
13604 306
13605 283
13606 312
13607 316
13608 302
13609 314
13610 321
13611 301
13612 293
13613 309
13614 267
13615 331
13616 328
13617 301
13618 288
13619 298
13620 269
13621 266
13622 299
13623 289
13624 300
13625 294
13626 276
13627 288
13628 283
13629 282
13630 267
13631 293
13632 310
13633 304
13634 300
13635 308
13636 287
13637 307
13638 302
13639 310
13640 311
13641 272
13642 290
13643 287
13644 316
13645 293
13646 331
13647 288
13648 332
13649 293
13650 281
13651 303
13652 269
13653 302
13654 302
13655 314
13656 296
13657 275
13658 302
13659 306
13660 290
13661 295
13662 303
13663 324
13664 309
13665 289
13666 335
13667 308
13668 296
13669 278
13670 273
13671 291
13672 303
13673 277
13674 271
13675 279
13676 280
13677 294
13678 293
13679 291
13680 307
13681 318
13682 272
13683 301
13684 319
13685 317
13686 277
13687 264
13688 295
13689 286
13690 323
13691 274
13692 294
13693 295
13694 287
13695 327
13696 269
13697 298
13698 303
13699 314
13700 287
13701 297
13702 280
13703 283
13704 305
13705 295
13706 307
13707 336
13708 296
13709 275
13710 285
13711 296
13712 294
13713 286
13714 295
13715 294
13716 286
13717 258
13718 295
13719 272
13720 310
13721 280
13722 285
13723 305
13724 307
13725 296
13726 284
13727 281
13728 282
13729 271
13730 312
13731 268
13732 288
13733 294
13734 300
13735 319
13736 295
13737 321
13738 296
13739 292
13740 285
13741 260
13742 310
13743 283
13744 322
13745 294
13746 281
13747 285
13748 267
13749 280
13750 314
13751 295
13752 258
13753 296
13754 275
13755 294
13756 313
13757 322
13758 280
13759 310
13760 276
13761 312
13762 313
13763 297
13764 266
13765 276
13766 282
13767 289
13768 275
13769 300
13770 298
13771 281
13772 281
13773 270
13774 302
13775 301
13776 273
13777 305
13778 288
13779 272
13780 307
13781 285
13782 291
13783 306
13784 299
13785 283
13786 318
13787 288
13788 288
13789 287
13790 274
13791 264
13792 296
13793 277
13794 300
13795 272
13796 264
13797 284
13798 294
13799 316
13800 290
13801 277
13802 294
13803 269
13804 294
13805 307
13806 256
13807 270
13808 272
13809 293
13810 294
13811 251
13812 280
13813 283
13814 291
13815 279
13816 290
13817 282
13818 296
13819 279
13820 288
13821 280
13822 289
13823 285
13824 307
13825 278
13826 298
13827 280
13828 297
13829 267
13830 306
13831 286
13832 280
13833 272
13834 272
13835 282
13836 318
13837 335
13838 280
13839 282
13840 262
13841 288
13842 299
13843 269
13844 293
13845 315
13846 292
13847 271
13848 287
13849 267
13850 275
13851 294
13852 328
13853 261
13854 287
13855 287
13856 271
13857 291
13858 287
13859 283
13860 262
13861 277
13862 256
13863 292
13864 274
13865 264
13866 313
13867 291
13868 332
13869 263
13870 305
13871 288
13872 294
13873 281
13874 256
13875 304
13876 247
13877 276
13878 276
13879 252
13880 307
13881 291
13882 307
13883 295
13884 296
13885 289
13886 275
13887 290
13888 248
13889 282
13890 276
13891 288
13892 288
13893 291
13894 251
13895 278
13896 278
13897 267
13898 271
13899 268
13900 272
13901 322
13902 276
13903 274
13904 297
13905 315
13906 314
13907 324
13908 301
13909 263
13910 300
13911 317
13912 273
13913 262
13914 262
13915 305
13916 294
13917 268
13918 280
13919 307
13920 303
13921 295
13922 288
13923 267
13924 284
13925 300
13926 286
13927 290
13928 286
13929 290
13930 285
13931 289
13932 274
13933 272
13934 279
13935 297
13936 282
13937 255
13938 301
13939 265
13940 297
13941 278
13942 282
13943 259
13944 279
13945 274
13946 272
13947 297
13948 266
13949 307
13950 251
13951 283
13952 291
13953 295
13954 266
13955 258
13956 285
13957 288
13958 265
13959 282
13960 274
13961 273
13962 290
13963 290
13964 289
13965 300
13966 245
13967 288
13968 298
13969 278
13970 259
13971 292
13972 270
13973 281
13974 286
13975 293
13976 278
13977 291
13978 292
13979 285
13980 280
13981 278
13982 271
13983 292
13984 305
13985 280
13986 279
13987 263
13988 275
13989 330
13990 268
13991 309
13992 289
13993 280
13994 311
13995 297
13996 286
13997 264
13998 280
13999 280
14000 261
14001 275
14002 280
14003 259
14004 258
14005 290
14006 274
14007 276
14008 290
14009 323
14010 274
14011 264
14012 279
14013 289
14014 281
14015 268
14016 295
14017 301
14018 253
14019 290
14020 247
14021 267
14022 289
14023 325
14024 272
14025 279
14026 265
14027 287
14028 288
14029 259
14030 271
14031 281
14032 255
14033 261
14034 293
14035 281
14036 287
14037 263
14038 268
14039 296
14040 276
14041 287
14042 260
14043 264
14044 294
14045 267
14046 264
14047 261
14048 285
14049 277
14050 274
14051 286
14052 289
14053 281
14054 311
14055 301
14056 304
14057 299
14058 278
14059 258
14060 287
14061 310
14062 300
14063 263
14064 315
14065 258
14066 298
14067 266
14068 306
14069 275
14070 278
14071 310
14072 294
14073 305
14074 286
14075 295
14076 270
14077 269
14078 263
14079 261
14080 282
14081 288
14082 269
14083 270
14084 300
14085 270
14086 288
14087 291
14088 269
14089 278
14090 298
14091 267
14092 263
14093 254
14094 290
14095 296
14096 297
14097 239
14098 302
14099 278
14100 261
14101 254
14102 318
14103 292
14104 286
14105 274
14106 267
14107 282
14108 251
14109 271
14110 271
14111 290
14112 259
14113 269
14114 301
14115 290
14116 276
14117 293
14118 266
14119 278
14120 266
14121 276
14122 262
14123 282
14124 250
14125 277
14126 278
14127 268
14128 267
14129 287
14130 280
14131 269
14132 268
14133 272
14134 298
14135 285
14136 283
14137 294
14138 274
14139 291
14140 261
14141 268
14142 283
14143 285
14144 253
14145 289
14146 261
14147 283
14148 249
14149 270
14150 295
14151 279
14152 293
14153 278
14154 253
14155 286
14156 249
14157 279
14158 277
14159 265
14160 296
14161 255
14162 265
14163 276
14164 261
14165 274
14166 282
14167 296
14168 252
14169 302
14170 298
14171 288
14172 260
14173 276
14174 305
14175 278
14176 279
14177 299
14178 277
14179 266
14180 277
14181 300
14182 257
14183 275
14184 251
14185 278
14186 272
14187 309
14188 276
14189 302
14190 269
14191 281
14192 289
14193 272
14194 297
14195 231
14196 259
14197 273
14198 283
14199 259
14200 290
14201 234
14202 251
14203 272
14204 280
14205 285
14206 271
14207 267
14208 293
14209 316
14210 273
14211 264
14212 310
14213 265
14214 268
14215 290
14216 295
14217 292
14218 279
14219 303
14220 285
14221 284
14222 253
14223 276
14224 262
14225 262
14226 272
14227 278
14228 264
14229 264
14230 273
14231 272
14232 254
14233 267
14234 263
14235 259
14236 249
14237 262
14238 281
14239 268
14240 269
14241 261
14242 271
14243 294
14244 285
14245 267
14246 322
14247 292
14248 276
14249 243
14250 285
14251 274
14252 265
14253 277
14254 285
14255 268
14256 240
14257 268
14258 279
14259 274
14260 288
14261 268
14262 259
14263 240
14264 256
14265 260
14266 267
14267 301
14268 262
14269 268
14270 275
14271 255
14272 276
14273 285
14274 274
14275 262
14276 247
14277 280
14278 252
14279 253
14280 292
14281 269
14282 261
14283 249
14284 285
14285 241
14286 265
14287 248
14288 268
14289 253
14290 279
14291 260
14292 276
14293 238
14294 255
14295 263
14296 233
14297 272
14298 282
14299 267
14300 280
14301 253
14302 269
14303 267
14304 262
14305 260
14306 270
14307 273
14308 269
14309 264
14310 285
14311 298
14312 299
14313 261
14314 261
14315 269
14316 272
14317 247
14318 258
14319 265
14320 269
14321 259
14322 263
14323 250
14324 274
14325 269
14326 296
14327 264
14328 284
14329 270
14330 253
14331 269
14332 276
14333 267
14334 258
14335 255
14336 276
14337 259
14338 271
14339 265
14340 250
14341 313
14342 273
14343 267
14344 280
14345 270
14346 266
14347 239
14348 246
14349 274
14350 282
14351 253
14352 279
14353 249
14354 250
14355 277
14356 271
14357 236
14358 268
14359 258
14360 247
14361 255
14362 270
14363 274
14364 259
14365 269
14366 303
14367 276
14368 254
14369 283
14370 268
14371 261
14372 266
14373 274
14374 241
14375 251
14376 271
14377 263
14378 226
14379 292
14380 262
14381 297
14382 265
14383 268
14384 250
14385 295
14386 251
14387 259
14388 293
14389 266
14390 241
14391 260
14392 239
14393 272
14394 270
14395 280
14396 297
14397 275
14398 258
14399 279
14400 265
14401 294
14402 245
14403 270
14404 275
14405 289
14406 277
14407 264
14408 253
14409 270
14410 235
14411 244
14412 261
14413 263
14414 251
14415 261
14416 256
14417 265
14418 253
14419 254
14420 273
14421 269
14422 248
14423 286
14424 266
14425 262
14426 283
14427 278
14428 274
14429 290
14430 266
14431 287
14432 257
14433 268
14434 254
14435 292
14436 290
14437 265
14438 291
14439 268
14440 284
14441 286
14442 240
14443 264
14444 254
14445 241
14446 235
14447 229
14448 256
14449 270
14450 275
14451 245
14452 248
14453 268
14454 244
14455 300
14456 252
14457 276
14458 247
14459 255
14460 269
14461 224
14462 252
14463 297
14464 281
14465 254
14466 275
14467 253
14468 277
14469 275
14470 239
14471 259
14472 249
14473 237
14474 270
14475 252
14476 232
14477 256
14478 241
14479 234
14480 250
14481 293
14482 239
14483 269
14484 272
14485 288
14486 271
14487 247
14488 275
14489 242
14490 258
14491 246
14492 268
14493 291
14494 251
14495 282
14496 279
14497 263
14498 275
14499 255
14500 235
14501 260
14502 240
14503 284
14504 234
14505 258
14506 271
14507 271
14508 266
14509 257
14510 259
14511 236
14512 262
14513 233
14514 245
14515 271
14516 275
14517 263
14518 321
14519 249
14520 254
14521 242
14522 276
14523 263
14524 272
14525 305
14526 255
14527 250
14528 234
14529 268
14530 258
14531 292
14532 247
14533 256
14534 259
14535 278
14536 295
14537 244
14538 237
14539 259
14540 265
14541 266
14542 255
14543 256
14544 250
14545 270
14546 243
14547 257
14548 248
14549 273
14550 309
14551 242
14552 265
14553 215
14554 262
14555 263
14556 253
14557 257
14558 253
14559 262
14560 265
14561 277
14562 253
14563 248
14564 292
14565 255
14566 251
14567 272
14568 270
14569 278
14570 266
14571 264
14572 247
14573 268
14574 267
14575 264
14576 249
14577 263
14578 259
14579 262
14580 240
14581 246
14582 277
14583 265
14584 249
14585 278
14586 278
14587 244
14588 242
14589 246
14590 276
14591 247
14592 261
14593 250
14594 240
14595 270
14596 241
14597 274
14598 267
14599 259
14600 275
14601 283
14602 241
14603 270
14604 239
14605 238
14606 247
14607 260
14608 233
14609 265
14610 266
14611 260
14612 270
14613 271
14614 272
14615 275
14616 267
14617 267
14618 286
14619 255
14620 278
14621 265
14622 227
14623 264
14624 242
14625 254
14626 246
14627 229
14628 244
14629 272
14630 251
14631 226
14632 241
14633 258
14634 276
14635 268
14636 280
14637 261
14638 281
14639 242
14640 277
14641 271
14642 257
14643 255
14644 273
14645 234
14646 252
14647 264
14648 245
14649 238
14650 273
14651 257
14652 230
14653 240
14654 231
14655 246
14656 266
14657 266
14658 255
14659 236
14660 258
14661 253
14662 257
14663 259
14664 258
14665 264
14666 253
14667 231
14668 287
14669 234
14670 232
14671 244
14672 279
14673 287
14674 231
14675 242
14676 264
14677 242
14678 263
14679 264
14680 257
14681 263
14682 226
14683 255
14684 288
14685 230
14686 240
14687 281
14688 264
14689 247
14690 233
14691 284
14692 264
14693 250
14694 220
14695 258
14696 266
14697 241
14698 269
14699 260
14700 287
14701 269
14702 234
14703 271
14704 276
14705 294
14706 248
14707 245
14708 269
14709 261
14710 260
14711 256
14712 240
14713 263
14714 236
14715 247
14716 262
14717 263
14718 263
14719 236
14720 228
14721 266
14722 261
14723 231
14724 242
14725 265
14726 236
14727 274
14728 241
14729 279
14730 219
14731 243
14732 292
14733 231
14734 227
14735 251
14736 256
14737 239
14738 252
14739 242
14740 257
14741 268
14742 245
14743 254
14744 261
14745 250
14746 264
14747 245
14748 264
14749 229
14750 263
14751 246
14752 270
14753 274
14754 248
14755 256
14756 233
14757 232
14758 251
14759 244
14760 241
14761 235
14762 265
14763 234
14764 268
14765 258
14766 235
14767 254
14768 270
14769 257
14770 269
14771 283
14772 239
14773 270
14774 276
14775 251
14776 242
14777 247
14778 231
14779 263
14780 290
14781 250
14782 238
14783 232
14784 271
14785 265
14786 251
14787 253
14788 241
14789 270
14790 234
14791 243
14792 240
14793 202
14794 235
14795 272
14796 271
14797 218
14798 235
14799 243
14800 281
14801 242
14802 279
14803 255
14804 260
14805 241
14806 252
14807 265
14808 238
14809 233
14810 258
14811 250
14812 251
14813 264
14814 233
14815 234
14816 243
14817 238
14818 272
14819 243
14820 275
14821 239
14822 254
14823 252
14824 260
14825 259
14826 209
14827 252
14828 259
14829 263
14830 208
14831 243
14832 261
14833 231
14834 242
14835 260
14836 238
14837 244
14838 251
14839 247
14840 261
14841 258
14842 281
14843 248
14844 258
14845 262
14846 268
14847 246
14848 242
14849 242
14850 273
14851 244
14852 254
14853 248
14854 228
14855 238
14856 228
14857 244
14858 251
14859 257
14860 246
14861 260
14862 250
14863 255
14864 240
14865 248
14866 242
14867 255
14868 265
14869 232
14870 257
14871 233
14872 243
14873 251
14874 249
14875 265
14876 255
14877 238
14878 249
14879 244
14880 236
14881 274
14882 252
14883 224
14884 234
14885 246
14886 262
14887 232
14888 229
14889 247
14890 248
14891 246
14892 249
14893 250
14894 255
14895 243
14896 251
14897 239
14898 237
14899 260
14900 264
14901 222
14902 242
14903 233
14904 245
14905 264
14906 245
14907 243
14908 232
14909 255
14910 247
14911 245
14912 224
14913 279
14914 255
14915 262
14916 262
14917 239
14918 240
14919 244
14920 251
14921 240
14922 232
14923 238
14924 225
14925 248
14926 244
14927 284
14928 254
14929 225
14930 247
14931 257
14932 260
14933 238
14934 256
14935 264
14936 265
14937 233
14938 249
14939 264
14940 293
14941 221
14942 231
14943 236
14944 256
14945 220
14946 234
14947 252
14948 240
14949 243
14950 238
14951 265
14952 255
14953 253
14954 236
14955 248
14956 251
14957 268
14958 258
14959 246
14960 244
14961 256
14962 234
14963 256
14964 265
14965 258
14966 252
14967 235
14968 245
14969 226
14970 301
14971 257
14972 249
14973 270
14974 244
14975 247
14976 267
14977 246
14978 235
14979 238
14980 246
14981 230
14982 237
14983 241
14984 223
14985 255
14986 272
14987 227
14988 258
14989 250
14990 248
14991 239
14992 258
14993 239
14994 240
14995 249
14996 230
14997 252
14998 250
14999 262
15000 242
15001 236
15002 267
15003 248
15004 244
15005 255
15006 248
15007 226
15008 231
15009 239
15010 227
15011 246
15012 252
15013 222
15014 273
15015 261
15016 236
15017 207
15018 250
15019 236
15020 281
15021 222
15022 263
15023 251
15024 262
15025 225
15026 240
15027 269
15028 245
15029 242
15030 241
15031 249
15032 238
15033 245
15034 225
15035 269
15036 275
15037 260
15038 248
15039 249
15040 230
15041 227
15042 259
15043 199
15044 220
15045 238
15046 229
15047 252
15048 235
15049 265
15050 239
15051 251
15052 233
15053 253
15054 272
15055 232
15056 254
15057 244
15058 225
15059 237
15060 231
15061 258
15062 243
15063 234
15064 215
15065 257
15066 225
15067 228
15068 232
15069 243
15070 237
15071 241
15072 250
15073 237
15074 239
15075 236
15076 228
15077 223
15078 224
15079 235
15080 257
15081 252
15082 253
15083 252
15084 224
15085 247
15086 261
15087 265
15088 268
15089 282
15090 221
15091 219
15092 201
15093 244
15094 225
15095 259
15096 234
15097 233
15098 222
15099 235
15100 242
15101 233
15102 231
15103 252
15104 217
15105 219
15106 262
15107 231
15108 251
15109 272
15110 245
15111 234
15112 224
15113 235
15114 239
15115 232
15116 262
15117 205
15118 250
15119 228
15120 228
15121 223
15122 231
15123 242
15124 266
15125 256
15126 229
15127 246
15128 245
15129 244
15130 258
15131 235
15132 221
15133 242
15134 262
15135 255
15136 250
15137 253
15138 227
15139 255
15140 256
15141 258
15142 227
15143 267
15144 219
15145 251
15146 232
15147 237
15148 260
15149 237
15150 250
15151 231
15152 222
15153 256
15154 234
15155 259
15156 225
15157 235
15158 229
15159 226
15160 221
15161 229
15162 219
15163 256
15164 228
15165 237
15166 251
15167 224
15168 239
15169 250
15170 230
15171 240
15172 250
15173 222
15174 240
15175 241
15176 217
15177 253
15178 215
15179 259
15180 222
15181 218
15182 242
15183 250
15184 238
15185 257
15186 254
15187 228
15188 230
15189 240
15190 237
15191 221
15192 223
15193 234
15194 246
15195 231
15196 228
15197 249
15198 251
15199 237
15200 240
15201 227
15202 243
15203 249
15204 221
15205 253
15206 229
15207 259
15208 241
15209 244
15210 239
15211 241
15212 226
15213 249
15214 199
15215 227
15216 245
15217 226
15218 251
15219 220
15220 250
15221 247
15222 244
15223 237
15224 240
15225 209
15226 282
15227 243
15228 245
15229 247
15230 262
15231 219
15232 216
15233 225
15234 223
15235 223
15236 213
15237 233
15238 254
15239 241
15240 252
15241 245
15242 250
15243 233
15244 246
15245 251
15246 231
15247 260
15248 234
15249 218
15250 230
15251 228
15252 229
15253 245
15254 240
15255 215
15256 231
15257 225
15258 190
15259 216
15260 225
15261 238
15262 263
15263 241
15264 264
15265 242
15266 238
15267 264
15268 274
15269 238
15270 255
15271 246
15272 231
15273 244
15274 223
15275 225
15276 243
15277 242
15278 238
15279 207
15280 233
15281 206
15282 234
15283 219
15284 236
15285 244
15286 237
15287 230
15288 254
15289 230
15290 219
15291 252
15292 261
15293 258
15294 221
15295 232
15296 233
15297 231
15298 234
15299 193
15300 237
15301 231
15302 244
15303 222
15304 233
15305 218
15306 233
15307 237
15308 255
15309 220
15310 218
15311 247
15312 239
15313 208
15314 230
15315 243
15316 245
15317 228
15318 240
15319 245
15320 233
15321 241
15322 253
15323 225
15324 238
15325 214
15326 238
15327 229
15328 225
15329 235
15330 222
15331 241
15332 234
15333 232
15334 225
15335 222
15336 237
15337 211
15338 246
15339 211
15340 245
15341 248
15342 231
15343 235
15344 254
15345 200
15346 212
15347 247
15348 253
15349 234
15350 217
15351 222
15352 224
15353 223
15354 233
15355 253
15356 250
15357 216
15358 238
15359 235
15360 201
15361 241
15362 239
15363 231
15364 224
15365 242
15366 225
15367 205
15368 238
15369 259
15370 209
15371 230
15372 252
15373 227
15374 234
15375 235
15376 206
15377 228
15378 223
15379 250
15380 217
15381 242
15382 227
15383 205
15384 241
15385 207
15386 258
15387 244
15388 225
15389 220
15390 237
15391 217
15392 244
15393 232
15394 201
15395 206
15396 233
15397 226
15398 222
15399 245
15400 222
15401 243
15402 258
15403 246
15404 236
15405 238
15406 220
15407 202
15408 246
15409 249
15410 214
15411 208
15412 248
15413 229
15414 208
15415 238
15416 210
15417 241
15418 231
15419 225
15420 245
15421 243
15422 228
15423 219
15424 236
15425 233
15426 256
15427 226
15428 246
15429 237
15430 216
15431 221
15432 213
15433 220
15434 239
15435 214
15436 229
15437 211
15438 219
15439 223
15440 226
15441 225
15442 214
15443 224
15444 240
15445 217
15446 249
15447 249
15448 248
15449 233
15450 235
15451 226
15452 225
15453 240
15454 232
15455 232
15456 220
15457 238
15458 231
15459 245
15460 224
15461 223
15462 261
15463 217
15464 215
15465 250
15466 236
15467 224
15468 223
15469 255
15470 214
15471 241
15472 218
15473 239
15474 238
15475 198
15476 229
15477 240
15478 234
15479 223
15480 239
15481 221
15482 244
15483 214
15484 234
15485 222
15486 205
15487 224
15488 210
15489 223
15490 217
15491 222
15492 226
15493 226
15494 225
15495 228
15496 222
15497 212
15498 238
15499 250
15500 222
15501 225
15502 236
15503 256
15504 251
15505 224
15506 211
15507 253
15508 225
15509 199
15510 226
15511 224
15512 223
15513 215
15514 214
15515 227
15516 223
15517 227
15518 207
15519 230
15520 247
15521 245
15522 255
15523 239
15524 213
15525 246
15526 210
15527 224
15528 221
15529 193
15530 214
15531 222
15532 195
15533 226
15534 201
15535 211
15536 224
15537 222
15538 242
15539 229
15540 224
15541 228
15542 227
15543 216
15544 236
15545 232
15546 222
15547 215
15548 222
15549 206
15550 228
15551 209
15552 218
15553 231
15554 253
15555 226
15556 227
15557 240
15558 204
15559 229
15560 221
15561 240
15562 227
15563 235
15564 210
15565 232
15566 225
15567 228
15568 211
15569 253
15570 241
15571 221
15572 195
15573 227
15574 219
15575 223
15576 221
15577 238
15578 233
15579 243
15580 211
15581 227
15582 269
15583 222
15584 207
15585 195
15586 196
15587 247
15588 222
15589 221
15590 231
15591 225
15592 238
15593 238
15594 227
15595 232
15596 215
15597 233
15598 201
15599 227
15600 223
15601 237
15602 254
15603 188
15604 232
15605 232
15606 214
15607 246
15608 242
15609 238
15610 259
15611 215
15612 222
15613 225
15614 232
15615 215
15616 216
15617 243
15618 233
15619 221
15620 233
15621 234
15622 204
15623 221
15624 239
15625 202
15626 218
15627 194
15628 259
15629 221
15630 214
15631 209
15632 221
15633 260
15634 225
15635 219
15636 222
15637 246
15638 214
15639 240
15640 225
15641 238
15642 207
15643 226
15644 229
15645 217
15646 235
15647 229
15648 244
15649 211
15650 219
15651 237
15652 231
15653 235
15654 216
15655 213
15656 231
15657 220
15658 212
15659 219
15660 195
15661 221
15662 212
15663 211
15664 223
15665 221
15666 210
15667 216
15668 234
15669 228
15670 231
15671 216
15672 241
15673 252
15674 230
15675 220
15676 210
15677 219
15678 251
15679 204
15680 217
15681 200
15682 220
15683 196
15684 209
15685 255
15686 220
15687 226
15688 242
15689 234
15690 234
15691 248
15692 212
15693 211
15694 218
15695 233
15696 232
15697 238
15698 237
15699 235
15700 243
15701 222
15702 215
15703 224
15704 218
15705 220
15706 228
15707 230
15708 223
15709 221
15710 221
15711 222
15712 246
15713 232
15714 225
15715 216
15716 239
15717 239
15718 228
15719 222
15720 218
15721 242
15722 246
15723 233
15724 237
15725 220
15726 221
15727 211
15728 229
15729 231
15730 230
15731 212
15732 206
15733 220
15734 219
15735 237
15736 226
15737 253
15738 198
15739 224
15740 217
15741 223
15742 236
15743 227
15744 206
15745 231
15746 219
15747 239
15748 221
15749 214
15750 201
15751 209
15752 208
15753 223
15754 212
15755 250
15756 215
15757 231
15758 215
15759 212
15760 219
15761 232
15762 225
15763 220
15764 211
15765 216
15766 209
15767 206
15768 213
15769 214
15770 228
15771 206
15772 226
15773 218
15774 241
15775 226
15776 219
15777 213
15778 235
15779 248
15780 221
15781 213
15782 229
15783 222
15784 218
15785 241
15786 213
15787 201
15788 240
15789 195
15790 227
15791 242
15792 207
15793 218
15794 216
15795 218
15796 198
15797 225
15798 215
15799 202
15800 227
15801 231
15802 228
15803 204
15804 194
15805 221
15806 236
15807 243
15808 223
15809 223
15810 227
15811 219
15812 222
15813 233
15814 224
15815 228
15816 225
15817 250
15818 254
15819 199
15820 220
15821 231
15822 195
15823 219
15824 203
15825 206
15826 212
15827 212
15828 208
15829 212
15830 229
15831 214
15832 239
15833 221
15834 188
15835 207
15836 202
15837 224
15838 228
15839 241
15840 212
15841 212
15842 193
15843 241
15844 232
15845 201
15846 225
15847 244
15848 213
15849 219
15850 205
15851 248
15852 190
15853 210
15854 219
15855 209
15856 223
15857 197
15858 224
15859 228
15860 199
15861 232
15862 231
15863 201
15864 235
15865 230
15866 247
15867 230
15868 225
15869 233
15870 231
15871 210
15872 236
15873 220
15874 203
15875 215
15876 209
15877 226
15878 203
15879 214
15880 214
15881 230
15882 210
15883 208
15884 214
15885 230
15886 200
15887 215
15888 222
15889 208
15890 220
15891 217
15892 215
15893 205
15894 207
15895 206
15896 217
15897 221
15898 238
15899 213
15900 221
15901 221
15902 203
15903 230
15904 222
15905 240
15906 214
15907 194
15908 224
15909 236
15910 228
15911 206
15912 206
15913 204
15914 214
15915 232
15916 212
15917 241
15918 212
15919 228
15920 231
15921 200
15922 246
15923 225
15924 206
15925 208
15926 212
15927 207
15928 208
15929 248
15930 219
15931 213
15932 205
15933 222
15934 246
15935 235
15936 213
15937 228
15938 201
15939 225
15940 216
15941 197
15942 201
15943 208
15944 211
15945 229
15946 217
15947 237
15948 229
15949 230
15950 214
15951 224
15952 188
15953 200
15954 211
15955 220
15956 229
15957 239
15958 231
15959 222
15960 188
15961 213
15962 223
15963 231
15964 233
15965 214
15966 197
15967 223
15968 196
15969 202
15970 200
15971 191
15972 191
15973 210
15974 214
15975 211
15976 232
15977 212
15978 210
15979 216
15980 217
15981 212
15982 202
15983 241
15984 208
15985 208
15986 215
15987 205
15988 228
15989 224
15990 213
15991 239
15992 213
15993 219
15994 218
15995 223
15996 192
15997 186
15998 217
15999 226
16000 232
16001 208
16002 224
16003 233
16004 242
16005 225
16006 218
16007 216
16008 246
16009 201
16010 196
16011 225
16012 193
16013 218
16014 242
16015 204
16016 235
16017 218
16018 210
16019 205
16020 195
16021 209
16022 222
16023 221
16024 244
16025 220
16026 200
16027 196
16028 232
16029 206
16030 228
16031 214
16032 201
16033 226
16034 216
16035 213
16036 226
16037 227
16038 206
16039 200
16040 199
16041 227
16042 215
16043 218
16044 218
16045 215
16046 226
16047 217
16048 201
16049 208
16050 189
16051 228
16052 209
16053 195
16054 212
16055 211
16056 216
16057 219
16058 212
16059 200
16060 196
16061 206
16062 223
16063 186
16064 203
16065 243
16066 237
16067 226
16068 212
16069 219
16070 198
16071 198
16072 232
16073 221
16074 224
16075 214
16076 207
16077 222
16078 196
16079 223
16080 225
16081 211
16082 209
16083 222
16084 205
16085 204
16086 212
16087 225
16088 225
16089 188
16090 192
16091 225
16092 215
16093 209
16094 222
16095 236
16096 229
16097 201
16098 201
16099 227
16100 189
16101 200
16102 198
16103 224
16104 219
16105 206
16106 218
16107 218
16108 194
16109 223
16110 222
16111 190
16112 198
16113 191
16114 227
16115 213
16116 215
16117 205
16118 221
16119 213
16120 191
16121 212
16122 252
16123 207
16124 225
16125 201
16126 185
16127 225
16128 222
16129 212
16130 207
16131 207
16132 216
16133 188
16134 201
16135 213
16136 209
16137 225
16138 229
16139 208
16140 202
16141 202
16142 205
16143 246
16144 171
16145 239
16146 238
16147 231
16148 200
16149 204
16150 229
16151 222
16152 213
16153 233
16154 197
16155 234
16156 202
16157 214
16158 200
16159 183
16160 223
16161 196
16162 226
16163 233
16164 211
16165 238
16166 232
16167 235
16168 198
16169 212
16170 204
16171 165
16172 189
16173 215
16174 197
16175 217
16176 209
16177 198
16178 240
16179 203
16180 206
16181 204
16182 213
16183 192
16184 192
16185 211
16186 218
16187 198
16188 212
16189 237
16190 223
16191 189
16192 195
16193 241
16194 229
16195 189
16196 228
16197 231
16198 219
16199 193
16200 210
16201 220
16202 198
16203 190
16204 217
16205 201
16206 221
16207 210
16208 192
16209 194
16210 197
16211 211
16212 219
16213 225
16214 210
16215 193
16216 202
16217 216
16218 219
16219 200
16220 236
16221 190
16222 189
16223 183
16224 205
16225 213
16226 234
16227 204
16228 208
16229 225
16230 195
16231 188
16232 209
16233 191
16234 223
16235 225
16236 203
16237 206
16238 211
16239 215
16240 209
16241 215
16242 192
16243 218
16244 199
16245 196
16246 199
16247 179
16248 209
16249 201
16250 208
16251 222
16252 189
16253 212
16254 207
16255 202
16256 198
16257 205
16258 203
16259 217
16260 227
16261 200
16262 190
16263 204
16264 233
16265 196
16266 222
16267 201
16268 219
16269 218
16270 200
16271 199
16272 221
16273 218
16274 193
16275 175
16276 217
16277 188
16278 206
16279 203
16280 216
16281 208
16282 230
16283 228
16284 189
16285 219
16286 204
16287 212
16288 208
16289 200
16290 215
16291 202
16292 193
16293 179
16294 224
16295 196
16296 226
16297 205
16298 197
16299 227
16300 199
16301 214
16302 203
16303 198
16304 216
16305 207
16306 224
16307 216
16308 225
16309 186
16310 217
16311 212
16312 202
16313 210
16314 197
16315 195
16316 220
16317 197
16318 211
16319 200
16320 180
16321 241
16322 212
16323 180
16324 195
16325 236
16326 212
16327 226
16328 226
16329 223
16330 204
16331 229
16332 214
16333 187
16334 187
16335 198
16336 182
16337 202
16338 247
16339 192
16340 205
16341 224
16342 205
16343 225
16344 195
16345 190
16346 217
16347 198
16348 213
16349 208
16350 221
16351 191
16352 192
16353 203
16354 233
16355 213
16356 200
16357 193
16358 165
16359 194
16360 205
16361 219
16362 217
16363 210
16364 205
16365 214
16366 187
16367 213
16368 215
16369 212
16370 195
16371 195
16372 214
16373 201
16374 199
16375 186
16376 219
16377 193
16378 188
16379 210
16380 177
16381 221
16382 201
16383 228
16384 186
16385 170
16386 204
16387 216
16388 190
16389 216
16390 226
16391 200
16392 204
16393 203
16394 198
16395 189
16396 191
16397 201
16398 188
16399 203
16400 202
16401 235
16402 199
16403 219
16404 213
16405 218
16406 210
16407 197
16408 194
16409 189
16410 195
16411 207
16412 171
16413 194
16414 201
16415 230
16416 207
16417 211
16418 209
16419 192
16420 196
16421 222
16422 228
16423 217
16424 195
16425 214
16426 199
16427 213
16428 184
16429 174
16430 194
16431 193
16432 209
16433 217
16434 208
16435 197
16436 202
16437 201
16438 206
16439 209
16440 211
16441 214
16442 233
16443 208
16444 215
16445 175
16446 184
16447 204
16448 210
16449 185
16450 218
16451 210
16452 183
16453 216
16454 208
16455 184
16456 203
16457 196
16458 207
16459 212
16460 185
16461 201
16462 209
16463 208
16464 203
16465 186
16466 182
16467 223
16468 227
16469 221
16470 196
16471 210
16472 218
16473 215
16474 187
16475 210
16476 212
16477 211
16478 216
16479 202
16480 195
16481 218
16482 193
16483 214
16484 219
16485 194
16486 219
16487 218
16488 201
16489 168
16490 198
16491 200
16492 223
16493 182
16494 213
16495 216
16496 210
16497 198
16498 237
16499 195
16500 225
16501 206
16502 207
16503 212
16504 196
16505 203
16506 204
16507 188
16508 209
16509 227
16510 207
16511 182
16512 195
16513 186
16514 233
16515 196
16516 218
16517 201
16518 177
16519 195
16520 207
16521 208
16522 204
16523 202
16524 216
16525 216
16526 187
16527 223
16528 229
16529 200
16530 243
16531 205
16532 203
16533 212
16534 189
16535 212
16536 206
16537 171
16538 209
16539 198
16540 205
16541 196
16542 201
16543 202
16544 192
16545 221
16546 188
16547 194
16548 172
16549 208
16550 223
16551 225
16552 186
16553 196
16554 198
16555 198
16556 220
16557 197
16558 180
16559 194
16560 219
16561 227
16562 204
16563 206
16564 191
16565 176
16566 195
16567 222
16568 202
16569 200
16570 231
16571 202
16572 169
16573 216
16574 190
16575 210
16576 200
16577 212
16578 211
16579 176
16580 199
16581 203
16582 212
16583 223
16584 204
16585 176
16586 214
16587 202
16588 218
16589 211
16590 202
16591 195
16592 209
16593 200
16594 217
16595 177
16596 199
16597 209
16598 184
16599 197
16600 181
16601 207
16602 205
16603 207
16604 198
16605 216
16606 210
16607 196
16608 202
16609 185
16610 227
16611 207
16612 171
16613 167
16614 194
16615 187
16616 207
16617 202
16618 190
16619 227
16620 213
16621 201
16622 214
16623 210
16624 208
16625 204
16626 202
16627 176
16628 214
16629 190
16630 236
16631 192
16632 220
16633 188
16634 201
16635 211
16636 203
16637 194
16638 176
16639 201
16640 216
16641 195
16642 209
16643 192
16644 173
16645 201
16646 195
16647 188
16648 197
16649 212
16650 191
16651 186
16652 184
16653 197
16654 195
16655 187
16656 195
16657 197
16658 223
16659 201
16660 211
16661 188
16662 182
16663 176
16664 207
16665 207
16666 212
16667 221
16668 210
16669 185
16670 211
16671 200
16672 185
16673 221
16674 198
16675 201
16676 180
16677 217
16678 212
16679 198
16680 190
16681 207
16682 183
16683 216
16684 187
16685 192
16686 180
16687 221
16688 202
16689 209
16690 217
16691 195
16692 162
16693 192
16694 239
16695 202
16696 203
16697 207
16698 184
16699 229
16700 201
16701 213
16702 206
16703 180
16704 208
16705 204
16706 207
16707 191
16708 209
16709 187
16710 190
16711 203
16712 207
16713 212
16714 200
16715 206
16716 204
16717 194
16718 210
16719 183
16720 212
16721 200
16722 205
16723 212
16724 195
16725 204
16726 221
16727 211
16728 208
16729 222
16730 203
16731 192
16732 189
16733 193
16734 215
16735 187
16736 199
16737 250
16738 199
16739 214
16740 216
16741 199
16742 181
16743 206
16744 207
16745 207
16746 166
16747 207
16748 184
16749 171
16750 182
16751 221
16752 200
16753 203
16754 185
16755 188
16756 209
16757 200
16758 188
16759 195
16760 195
16761 187
16762 204
16763 193
16764 168
16765 199
16766 194
16767 200
16768 173
16769 214
16770 189
16771 200
16772 232
16773 191
16774 200
16775 187
16776 186
16777 180
16778 209
16779 217
16780 198
16781 231
16782 213
16783 188
16784 172
16785 205
16786 195
16787 177
16788 193
16789 200
16790 219
16791 193
16792 184
16793 209
16794 195
16795 212
16796 202
16797 190
16798 205
16799 203
16800 222
16801 219
16802 195
16803 187
16804 208
16805 188
16806 185
16807 173
16808 210
16809 177
16810 198
16811 191
16812 170
16813 185
16814 207
16815 188
16816 205
16817 191
16818 190
16819 166
16820 197
16821 199
16822 203
16823 162
16824 213
16825 188
16826 194
16827 191
16828 214
16829 195
16830 206
16831 205
16832 180
16833 212
16834 199
16835 172
16836 189
16837 182
16838 198
16839 193
16840 182
16841 183
16842 190
16843 203
16844 201
16845 210
16846 209
16847 176
16848 190
16849 195
16850 201
16851 191
16852 156
16853 189
16854 200
16855 187
16856 208
16857 210
16858 174
16859 189
16860 180
16861 172
16862 178
16863 185
16864 218
16865 175
16866 183
16867 171
16868 191
16869 194
16870 184
16871 203
16872 206
16873 193
16874 190
16875 189
16876 217
16877 202
16878 206
16879 177
16880 194
16881 203
16882 209
16883 201
16884 202
16885 166
16886 176
16887 195
16888 180
16889 184
16890 216
16891 177
16892 203
16893 204
16894 175
16895 174
16896 206
16897 187
16898 188
16899 200
16900 176
16901 193
16902 212
16903 218
16904 199
16905 192
16906 178
16907 186
16908 200
16909 204
16910 184
16911 175
16912 195
16913 196
16914 169
16915 189
16916 189
16917 201
16918 185
16919 170
16920 210
16921 187
16922 175
16923 198
16924 203
16925 183
16926 183
16927 167
16928 182
16929 192
16930 183
16931 189
16932 196
16933 174
16934 168
16935 198
16936 207
16937 190
16938 174
16939 189
16940 195
16941 197
16942 217
16943 184
16944 198
16945 176
16946 169
16947 180
16948 203
16949 179
16950 188
16951 197
16952 186
16953 203
16954 178
16955 201
16956 183
16957 180
16958 209
16959 190
16960 186
16961 189
16962 195
16963 200
16964 197
16965 191
16966 183
16967 214
16968 195
16969 188
16970 187
16971 181
16972 191
16973 173
16974 215
16975 189
16976 195
16977 165
16978 189
16979 209
16980 197
16981 177
16982 184
16983 206
16984 184
16985 194
16986 217
16987 180
16988 190
16989 190
16990 187
16991 195
16992 209
16993 187
16994 177
16995 195
16996 188
16997 172
16998 188
16999 179
17000 194
17001 204
17002 205
17003 180
17004 210
17005 176
17006 199
17007 184
17008 191
17009 182
17010 210
17011 202
17012 152
17013 184
17014 180
17015 182
17016 169
17017 200
17018 195
17019 170
17020 197
17021 199
17022 187
17023 193
17024 185
17025 182
17026 184
17027 207
17028 194
17029 194
17030 217
17031 176
17032 187
17033 177
17034 175
17035 184
17036 169
17037 192
17038 197
17039 217
17040 191
17041 177
17042 179
17043 200
17044 190
17045 198
17046 172
17047 172
17048 184
17049 186
17050 204
17051 194
17052 164
17053 168
17054 188
17055 189
17056 204
17057 211
17058 188
17059 208
17060 180
17061 181
17062 195
17063 180
17064 197
17065 178
17066 189
17067 173
17068 198
17069 180
17070 211
17071 177
17072 180
17073 188
17074 191
17075 174
17076 176
17077 195
17078 212
17079 203
17080 168
17081 183
17082 165
17083 184
17084 191
17085 222
17086 207
17087 192
17088 188
17089 179
17090 182
17091 199
17092 190
17093 199
17094 207
17095 187
17096 189
17097 192
17098 196
17099 198
17100 197
17101 178
17102 194
17103 185
17104 159
17105 167
17106 170
17107 181
17108 187
17109 177
17110 203
17111 172
17112 188
17113 171
17114 177
17115 187
17116 198
17117 192
17118 165
17119 177
17120 190
17121 194
17122 196
17123 214
17124 179
17125 181
17126 201
17127 193
17128 213
17129 202
17130 210
17131 187
17132 153
17133 213
17134 186
17135 203
17136 179
17137 180
17138 190
17139 173
17140 178
17141 200
17142 172
17143 182
17144 200
17145 158
17146 224
17147 213
17148 172
17149 176
17150 189
17151 190
17152 206
17153 180
17154 204
17155 176
17156 180
17157 176
17158 189
17159 183
17160 175
17161 182
17162 211
17163 195
17164 196
17165 166
17166 182
17167 198
17168 195
17169 182
17170 183
17171 190
17172 188
17173 176
17174 226
17175 178
17176 188
17177 176
17178 188
17179 168
17180 180
17181 201
17182 168
17183 189
17184 157
17185 198
17186 187
17187 202
17188 176
17189 174
17190 187
17191 153
17192 193
17193 176
17194 180
17195 185
17196 185
17197 197
17198 165
17199 170
17200 184
17201 173
17202 205
17203 184
17204 174
17205 174
17206 181
17207 173
17208 178
17209 176
17210 185
17211 201
17212 179
17213 175
17214 178
17215 197
17216 196
17217 161
17218 177
17219 207
17220 161
17221 173
17222 190
17223 175
17224 184
17225 198
17226 176
17227 207
17228 170
17229 206
17230 187
17231 176
17232 182
17233 173
17234 192
17235 200
17236 174
17237 187
17238 186
17239 181
17240 189
17241 197
17242 193
17243 181
17244 165
17245 173
17246 188
17247 184
17248 170
17249 211
17250 201
17251 157
17252 170
17253 188
17254 160
17255 163
17256 195
17257 204
17258 176
17259 157
17260 177
17261 183
17262 178
17263 159
17264 177
17265 192
17266 160
17267 204
17268 196
17269 204
17270 174
17271 183
17272 190
17273 172
17274 183
17275 189
17276 196
17277 203
17278 164
17279 169
17280 183
17281 182
17282 172
17283 172
17284 164
17285 186
17286 164
17287 197
17288 168
17289 159
17290 171
17291 207
17292 193
17293 177
17294 167
17295 171
17296 184
17297 170
17298 186
17299 181
17300 199
17301 170
17302 173
17303 184
17304 168
17305 176
17306 179
17307 186
17308 162
17309 180
17310 159
17311 187
17312 178
17313 207
17314 201
17315 202
17316 172
17317 175
17318 167
17319 155
17320 186
17321 187
17322 178
17323 181
17324 170
17325 171
17326 173
17327 201
17328 183
17329 175
17330 197
17331 205
17332 167
17333 172
17334 176
17335 188
17336 196
17337 188
17338 198
17339 200
17340 177
17341 172
17342 164
17343 184
17344 210
17345 201
17346 187
17347 206
17348 184
17349 187
17350 180
17351 179
17352 187
17353 208
17354 173
17355 204
17356 217
17357 200
17358 163
17359 181
17360 181
17361 174
17362 183
17363 183
17364 185
17365 170
17366 161
17367 199
17368 170
17369 178
17370 187
17371 189
17372 182
17373 195
17374 177
17375 193
17376 176
17377 169
17378 171
17379 155
17380 200
17381 187
17382 175
17383 183
17384 189
17385 163
17386 193
17387 180
17388 174
17389 216
17390 191
17391 207
17392 200
17393 166
17394 195
17395 166
17396 175
17397 175
17398 192
17399 182
17400 186
17401 176
17402 221
17403 174
17404 192
17405 175
17406 196
17407 185
17408 203
17409 184
17410 170
17411 223
17412 198
17413 195
17414 188
17415 169
17416 221
17417 176
17418 164
17419 190
17420 168
17421 180
17422 189
17423 211
17424 160
17425 200
17426 169
17427 163
17428 173
17429 173
17430 164
17431 176
17432 166
17433 193
17434 190
17435 168
17436 196
17437 169
17438 182
17439 194
17440 167
17441 188
17442 182
17443 178
17444 187
17445 160
17446 184
17447 164
17448 180
17449 185
17450 178
17451 161
17452 161
17453 189
17454 178
17455 202
17456 170
17457 151
17458 187
17459 186
17460 162
17461 174
17462 160
17463 168
17464 190
17465 171
17466 181
17467 166
17468 155
17469 190
17470 196
17471 165
17472 182
17473 162
17474 197
17475 180
17476 182
17477 180
17478 196
17479 174
17480 154
17481 169
17482 166
17483 174
17484 179
17485 178
17486 174
17487 165
17488 179
17489 157
17490 186
17491 165
17492 170
17493 171
17494 173
17495 150
17496 173
17497 168
17498 192
17499 171
17500 172
17501 164
17502 178
17503 189
17504 173
17505 183
17506 191
17507 171
17508 170
17509 156
17510 176
17511 165
17512 176
17513 194
17514 168
17515 184
17516 197
17517 182
17518 168
17519 179
17520 172
17521 178
17522 181
17523 195
17524 187
17525 188
17526 151
17527 164
17528 149
17529 185
17530 198
17531 184
17532 173
17533 180
17534 180
17535 188
17536 180
17537 185
17538 180
17539 179
17540 144
17541 201
17542 197
17543 168
17544 182
17545 204
17546 195
17547 167
17548 173
17549 164
17550 177
17551 199
17552 177
17553 182
17554 184
17555 168
17556 208
17557 161
17558 175
17559 170
17560 183
17561 173
17562 178
17563 173
17564 153
17565 188
17566 177
17567 168
17568 189
17569 166
17570 184
17571 158
17572 163
17573 188
17574 184
17575 169
17576 190
17577 184
17578 178
17579 180
17580 170
17581 177
17582 179
17583 176
17584 174
17585 172
17586 176
17587 187
17588 182
17589 146
17590 203
17591 185
17592 184
17593 172
17594 183
17595 163
17596 193
17597 172
17598 199
17599 168
17600 208
17601 189
17602 180
17603 162
17604 175
17605 168
17606 168
17607 180
17608 165
17609 178
17610 159
17611 209
17612 173
17613 150
17614 167
17615 186
17616 182
17617 169
17618 188
17619 178
17620 184
17621 179
17622 187
17623 178
17624 166
17625 170
17626 188
17627 160
17628 188
17629 160
17630 159
17631 157
17632 166
17633 186
17634 170
17635 173
17636 163
17637 153
17638 166
17639 185
17640 173
17641 191
17642 179
17643 160
17644 193
17645 162
17646 157
17647 184
17648 165
17649 192
17650 189
17651 163
17652 150
17653 180
17654 187
17655 186
17656 182
17657 161
17658 184
17659 163
17660 185
17661 191
17662 173
17663 181
17664 187
17665 161
17666 179
17667 194
17668 169
17669 202
17670 172
17671 178
17672 191
17673 182
17674 201
17675 171
17676 170
17677 156
17678 199
17679 187
17680 187
17681 152
17682 180
17683 176
17684 169
17685 190
17686 169
17687 191
17688 190
17689 197
17690 198
17691 179
17692 186
17693 188
17694 157
17695 202
17696 183
17697 179
17698 172
17699 166
17700 196
17701 145
17702 179
17703 190
17704 163
17705 180
17706 209
17707 178
17708 151
17709 169
17710 190
17711 176
17712 182
17713 180
17714 192
17715 191
17716 160
17717 166
17718 153
17719 169
17720 175
17721 173
17722 156
17723 183
17724 157
17725 176
17726 169
17727 172
17728 163
17729 172
17730 185
17731 179
17732 183
17733 161
17734 176
17735 156
17736 180
17737 160
17738 177
17739 186
17740 170
17741 190
17742 172
17743 167
17744 154
17745 180
17746 154
17747 177
17748 193
17749 170
17750 181
17751 194
17752 179
17753 183
17754 214
17755 212
17756 174
17757 184
17758 163
17759 181
17760 172
17761 194
17762 162
17763 188
17764 176
17765 184
17766 166
17767 175
17768 155
17769 176
17770 166
17771 176
17772 187
17773 185
17774 163
17775 181
17776 159
17777 183
17778 187
17779 171
17780 183
17781 175
17782 192
17783 184
17784 197
17785 172
17786 145
17787 186
17788 159
17789 191
17790 185
17791 171
17792 157
17793 190
17794 168
17795 156
17796 164
17797 207
17798 171
17799 176
17800 176
17801 154
17802 168
17803 144
17804 184
17805 184
17806 191
17807 170
17808 171
17809 171
17810 172
17811 192
17812 171
17813 168
17814 167
17815 182
17816 170
17817 173
17818 178
17819 162
17820 160
17821 167
17822 177
17823 169
17824 178
17825 163
17826 191
17827 178
17828 174
17829 179
17830 171
17831 190
17832 168
17833 154
17834 165
17835 153
17836 190
17837 164
17838 182
17839 180
17840 173
17841 166
17842 166
17843 182
17844 176
17845 167
17846 160
17847 168
17848 159
17849 156
17850 177
17851 185
17852 145
17853 169
17854 191
17855 162
17856 159
17857 170
17858 179
17859 151
17860 159
17861 182
17862 166
17863 194
17864 191
17865 161
17866 185
17867 185
17868 180
17869 166
17870 188
17871 177
17872 167
17873 157
17874 176
17875 182
17876 150
17877 182
17878 153
17879 176
17880 164
17881 186
17882 173
17883 187
17884 183
17885 185
17886 182
17887 168
17888 174
17889 158
17890 192
17891 154
17892 163
17893 178
17894 171
17895 186
17896 169
17897 181
17898 205
17899 153
17900 183
17901 172
17902 210
17903 187
17904 170
17905 140
17906 186
17907 172
17908 189
17909 173
17910 166
17911 167
17912 164
17913 155
17914 173
17915 174
17916 177
17917 165
17918 186
17919 176
17920 180
17921 187
17922 179
17923 198
17924 170
17925 198
17926 189
17927 186
17928 155
17929 159
17930 149
17931 179
17932 182
17933 175
17934 181
17935 153
17936 159
17937 170
17938 155
17939 187
17940 192
17941 154
17942 155
17943 176
17944 170
17945 157
17946 162
17947 171
17948 150
17949 168
17950 167
17951 177
17952 157
17953 165
17954 175
17955 181
17956 183
17957 196
17958 171
17959 171
17960 164
17961 166
17962 165
17963 173
17964 130
17965 168
17966 202
17967 193
17968 173
17969 177
17970 170
17971 170
17972 134
17973 167
17974 168
17975 188
17976 162
17977 176
17978 188
17979 179
17980 197
17981 157
17982 175
17983 173
17984 166
17985 180
17986 164
17987 173
17988 188
17989 173
17990 137
17991 165
17992 174
17993 158
17994 198
17995 179
17996 180
17997 159
17998 180
17999 197
18000 152
18001 181
18002 175
18003 149
18004 164
18005 182
18006 200
18007 147
18008 152
18009 186
18010 184
18011 175
18012 166
18013 181
18014 166
18015 153
18016 165
18017 171
18018 195
18019 171
18020 172
18021 180
18022 195
18023 161
18024 138
18025 175
18026 172
18027 161
18028 158
18029 173
18030 154
18031 174
18032 180
18033 163
18034 172
18035 177
18036 168
18037 155
18038 168
18039 167
18040 204
18041 176
18042 165
18043 159
18044 175
18045 181
18046 166
18047 172
18048 172
18049 154
18050 153
18051 146
18052 145
18053 161
18054 183
18055 165
18056 179
18057 150
18058 165
18059 173
18060 184
18061 170
18062 183
18063 183
18064 164
18065 162
18066 167
18067 180
18068 156
18069 174
18070 176
18071 176
18072 165
18073 167
18074 194
18075 168
18076 164
18077 172
18078 159
18079 175
18080 163
18081 147
18082 154
18083 159
18084 158
18085 182
18086 171
18087 159
18088 181
18089 158
18090 144
18091 172
18092 174
18093 175
18094 198
18095 161
18096 185
18097 158
18098 193
18099 156
18100 174
18101 164
18102 158
18103 154
18104 190
18105 155
18106 167
18107 172
18108 146
18109 146
18110 165
18111 189
18112 163
18113 166
18114 167
18115 163
18116 173
18117 167
18118 162
18119 156
18120 154
18121 190
18122 189
18123 175
18124 146
18125 164
18126 169
18127 153
18128 172
18129 162
18130 171
18131 168
18132 177
18133 181
18134 174
18135 163
18136 157
18137 163
18138 172
18139 139
18140 157
18141 171
18142 160
18143 164
18144 185
18145 155
18146 169
18147 163
18148 185
18149 194
18150 168
18151 157
18152 174
18153 167
18154 181
18155 172
18156 161
18157 173
18158 144
18159 171
18160 157
18161 179
18162 175
18163 157
18164 186
18165 167
18166 169
18167 176
18168 184
18169 163
18170 195
18171 151
18172 153
18173 149
18174 178
18175 160
18176 161
18177 179
18178 181
18179 169
18180 160
18181 200
18182 171
18183 177
18184 148
18185 161
18186 164
18187 175
18188 162
18189 170
18190 171
18191 144
18192 156
18193 153
18194 177
18195 166
18196 148
18197 151
18198 159
18199 134
18200 177
18201 172
18202 144
18203 186
18204 183
18205 178
18206 176
18207 168
18208 150
18209 141
18210 148
18211 174
18212 167
18213 168
18214 194
18215 182
18216 167
18217 147
18218 165
18219 159
18220 138
18221 173
18222 146
18223 147
18224 175
18225 166
18226 162
18227 158
18228 164
18229 169
18230 151
18231 176
18232 164
18233 150
18234 152
18235 165
18236 167
18237 177
18238 194
18239 174
18240 171
18241 143
18242 163
18243 167
18244 179
18245 176
18246 164
18247 171
18248 157
18249 163
18250 154
18251 156
18252 152
18253 160
18254 191
18255 144
18256 151
18257 180
18258 168
18259 192
18260 152
18261 186
18262 160
18263 167
18264 152
18265 170
18266 145
18267 162
18268 159
18269 163
18270 170
18271 174
18272 172
18273 123
18274 165
18275 175
18276 185
18277 151
18278 162
18279 175
18280 163
18281 150
18282 180
18283 180
18284 168
18285 158
18286 176
18287 140
18288 171
18289 169
18290 166
18291 162
18292 171
18293 154
18294 163
18295 143
18296 183
18297 166
18298 168
18299 180
18300 148
18301 170
18302 157
18303 147
18304 167
18305 169
18306 187
18307 152
18308 171
18309 149
18310 162
18311 154
18312 164
18313 155
18314 168
18315 175
18316 161
18317 168
18318 176
18319 179
18320 178
18321 176
18322 179
18323 175
18324 168
18325 169
18326 147
18327 152
18328 158
18329 148
18330 151
18331 155
18332 174
18333 170
18334 154
18335 158
18336 156
18337 144
18338 172
18339 146
18340 174
18341 175
18342 151
18343 161
18344 164
18345 158
18346 158
18347 163
18348 170
18349 146
18350 167
18351 182
18352 154
18353 177
18354 178
18355 165
18356 174
18357 196
18358 169
18359 177
18360 156
18361 192
18362 155
18363 148
18364 156
18365 180
18366 147
18367 172
18368 157
18369 164
18370 175
18371 162
18372 162
18373 171
18374 148
18375 191
18376 164
18377 168
18378 148
18379 147
18380 170
18381 172
18382 158
18383 186
18384 162
18385 169
18386 158
18387 192
18388 170
18389 174
18390 170
18391 158
18392 182
18393 175
18394 154
18395 163
18396 164
18397 187
18398 175
18399 171
18400 174
18401 147
18402 197
18403 173
18404 141
18405 174
18406 183
18407 147
18408 146
18409 159
18410 155
18411 169
18412 158
18413 157
18414 164
18415 165
18416 162
18417 150
18418 160
18419 171
18420 162
18421 176
18422 151
18423 173
18424 161
18425 139
18426 165
18427 173
18428 158
18429 145
18430 139
18431 156
18432 163
18433 152
18434 150
18435 193
18436 171
18437 158
18438 151
18439 158
18440 161
18441 174
18442 140
18443 158
18444 151
18445 179
18446 147
18447 164
18448 180
18449 148
18450 175
18451 177
18452 171
18453 169
18454 151
18455 150
18456 146
18457 150
18458 152
18459 158
18460 174
18461 159
18462 135
18463 178
18464 168
18465 150
18466 146
18467 154
18468 160
18469 155
18470 160
18471 160
18472 181
18473 179
18474 161
18475 169
18476 177
18477 177
18478 175
18479 177
18480 158
18481 169
18482 161
18483 150
18484 166
18485 175
18486 155
18487 150
18488 168
18489 158
18490 160
18491 155
18492 160
18493 139
18494 176
18495 175
18496 155
18497 168
18498 167
18499 172
18500 155
18501 166
18502 161
18503 162
18504 169
18505 148
18506 136
18507 163
18508 164
18509 191
18510 169
18511 161
18512 140
18513 152
18514 168
18515 162
18516 163
18517 173
18518 136
18519 172
18520 158
18521 169
18522 163
18523 167
18524 163
18525 153
18526 156
18527 150
18528 157
18529 162
18530 146
18531 165
18532 160
18533 155
18534 177
18535 169
18536 152
18537 161
18538 155
18539 184
18540 161
18541 140
18542 162
18543 157
18544 171
18545 168
18546 156
18547 194
18548 136
18549 183
18550 144
18551 165
18552 130
18553 159
18554 194
18555 168
18556 162
18557 157
18558 139
18559 162
18560 171
18561 189
18562 163
18563 168
18564 179
18565 163
18566 152
18567 149
18568 153
18569 180
18570 169
18571 168
18572 167
18573 162
18574 138
18575 140
18576 184
18577 153
18578 169
18579 190
18580 158
18581 145
18582 166
18583 165
18584 157
18585 151
18586 146
18587 163
18588 172
18589 168
18590 153
18591 162
18592 142
18593 164
18594 168
18595 177
18596 175
18597 145
18598 188
18599 164
18600 162
18601 148
18602 152
18603 170
18604 163
18605 155
18606 165
18607 152
18608 158
18609 150
18610 168
18611 160
18612 151
18613 160
18614 163
18615 147
18616 166
18617 145
18618 183
18619 139
18620 164
18621 168
18622 161
18623 160
18624 160
18625 163
18626 167
18627 164
18628 145
18629 160
18630 139
18631 149
18632 152
18633 161
18634 175
18635 163
18636 162
18637 155
18638 167
18639 160
18640 157
18641 135
18642 158
18643 159
18644 173
18645 143
18646 149
18647 155
18648 175
18649 152
18650 126
18651 148
18652 152
18653 167
18654 166
18655 163
18656 190
18657 159
18658 148
18659 140
18660 158
18661 158
18662 174
18663 155
18664 153
18665 161
18666 152
18667 160
18668 150
18669 163
18670 150
18671 176
18672 154
18673 162
18674 159
18675 141
18676 154
18677 134
18678 172
18679 155
18680 154
18681 154
18682 168
18683 134
18684 172
18685 149
18686 172
18687 163
18688 170
18689 159
18690 156
18691 162
18692 149
18693 157
18694 148
18695 170
18696 174
18697 148
18698 173
18699 148
18700 169
18701 150
18702 150
18703 145
18704 143
18705 144
18706 173
18707 163
18708 143
18709 158
18710 148
18711 123
18712 165
18713 153
18714 150
18715 160
18716 168
18717 170
18718 188
18719 159
18720 139
18721 151
18722 145
18723 160
18724 146
18725 172
18726 157
18727 160
18728 149
18729 165
18730 159
18731 157
18732 174
18733 157
18734 155
18735 163
18736 169
18737 155
18738 179
18739 151
18740 168
18741 172
18742 156
18743 158
18744 138
18745 162
18746 156
18747 171
18748 147
18749 145
18750 148
18751 146
18752 161
18753 148
18754 152
18755 171
18756 158
18757 125
18758 163
18759 159
18760 162
18761 144
18762 143
18763 158
18764 141
18765 163
18766 163
18767 182
18768 127
18769 142
18770 168
18771 152
18772 135
18773 167
18774 155
18775 166
18776 166
18777 140
18778 169
18779 176
18780 152
18781 157
18782 148
18783 156
18784 137
18785 174
18786 144
18787 127
18788 136
18789 154
18790 161
18791 159
18792 181
18793 149
18794 145
18795 163
18796 175
18797 163
18798 166
18799 147
18800 156
18801 165
18802 145
18803 166
18804 147
18805 139
18806 158
18807 166
18808 136
18809 145
18810 161
18811 156
18812 137
18813 140
18814 170
18815 164
18816 163
18817 174
18818 169
18819 144
18820 143
18821 165
18822 154
18823 143
18824 160
18825 158
18826 178
18827 127
18828 137
18829 163
18830 152
18831 167
18832 154
18833 163
18834 155
18835 159
18836 154
18837 158
18838 162
18839 160
18840 162
18841 163
18842 153
18843 176
18844 162
18845 151
18846 168
18847 182
18848 158
18849 140
18850 147
18851 154
18852 144
18853 181
18854 160
18855 166
18856 140
18857 168
18858 153
18859 155
18860 160
18861 173
18862 141
18863 154
18864 165
18865 152
18866 164
18867 168
18868 146
18869 169
18870 149
18871 145
18872 178
18873 154
18874 158
18875 162
18876 139
18877 145
18878 153
18879 156
18880 149
18881 148
18882 154
18883 152
18884 162
18885 158
18886 158
18887 149
18888 157
18889 169
18890 157
18891 154
18892 155
18893 167
18894 156
18895 126
18896 153
18897 145
18898 203
18899 160
18900 145
18901 179
18902 160
18903 149
18904 177
18905 163
18906 163
18907 168
18908 163
18909 133
18910 168
18911 162
18912 154
18913 155
18914 176
18915 146
18916 148
18917 142
18918 150
18919 146
18920 152
18921 162
18922 145
18923 162
18924 163
18925 183
18926 150
18927 158
18928 164
18929 134
18930 163
18931 154
18932 147
18933 153
18934 145
18935 161
18936 137
18937 158
18938 148
18939 163
18940 129
18941 176
18942 156
18943 149
18944 175
18945 166
18946 146
18947 149
18948 155
18949 146
18950 147
18951 149
18952 141
18953 161
18954 172
18955 145
18956 153
18957 169
18958 143
18959 146
18960 157
18961 146
18962 155
18963 167
18964 124
18965 151
18966 141
18967 134
18968 133
18969 163
18970 156
18971 130
18972 140
18973 138
18974 148
18975 142
18976 151
18977 179
18978 171
18979 153
18980 167
18981 136
18982 152
18983 156
18984 133
18985 170
18986 141
18987 152
18988 145
18989 159
18990 161
18991 146
18992 142
18993 154
18994 168
18995 165
18996 174
18997 176
18998 151
18999 142
19000 154
19001 165
19002 171
19003 164
19004 154
19005 164
19006 171
19007 150
19008 141
19009 147
19010 146
19011 147
19012 162
19013 153
19014 161
19015 145
19016 162
19017 163
19018 171
19019 155
19020 159
19021 134
19022 162
19023 161
19024 145
19025 129
19026 150
19027 168
19028 163
19029 149
19030 146
19031 138
19032 146
19033 153
19034 148
19035 134
19036 175
19037 138
19038 145
19039 154
19040 150
19041 158
19042 143
19043 169
19044 141
19045 142
19046 158
19047 165
19048 135
19049 146
19050 144
19051 146
19052 131
19053 161
19054 140
19055 181
19056 138
19057 150
19058 136
19059 149
19060 166
19061 154
19062 186
19063 167
19064 148
19065 147
19066 143
19067 169
19068 160
19069 141
19070 150
19071 147
19072 147
19073 174
19074 130
19075 142
19076 147
19077 150
19078 165
19079 137
19080 141
19081 165
19082 146
19083 179
19084 160
19085 135
19086 165
19087 162
19088 148
19089 149
19090 173
19091 165
19092 141
19093 147
19094 172
19095 167
19096 144
19097 150
19098 138
19099 155
19100 151
19101 155
19102 134
19103 160
19104 140
19105 140
19106 159
19107 162
19108 169
19109 148
19110 152
19111 179
19112 163
19113 138
19114 151
19115 164
19116 130
19117 145
19118 152
19119 154
19120 140
19121 143
19122 155
19123 143
19124 154
19125 142
19126 166
19127 136
19128 143
19129 136
19130 142
19131 151
19132 131
19133 134
19134 168
19135 151
19136 163
19137 152
19138 160
19139 148
19140 146
19141 153
19142 155
19143 151
19144 136
19145 168
19146 124
19147 154
19148 152
19149 141
19150 151
19151 155
19152 141
19153 154
19154 154
19155 170
19156 133
19157 172
19158 134
19159 152
19160 132
19161 154
19162 145
19163 147
19164 143
19165 121
19166 153
19167 157
19168 161
19169 149
19170 147
19171 153
19172 144
19173 172
19174 136
19175 167
19176 160
19177 156
19178 153
19179 145
19180 142
19181 149
19182 159
19183 161
19184 136
19185 128
19186 154
19187 148
19188 153
19189 144
19190 161
19191 136
19192 160
19193 146
19194 152
19195 150
19196 154
19197 146
19198 159
19199 150
19200 153
19201 139
19202 149
19203 168
19204 147
19205 149
19206 149
19207 182
19208 157
19209 133
19210 154
19211 138
19212 150
19213 150
19214 147
19215 141
19216 148
19217 137
19218 131
19219 173
19220 154
19221 166
19222 159
19223 142
19224 144
19225 157
19226 155
19227 163
19228 136
19229 161
19230 153
19231 179
19232 149
19233 154
19234 146
19235 154
19236 125
19237 158
19238 151
19239 157
19240 185
19241 162
19242 144
19243 153
19244 142
19245 161
19246 143
19247 156
19248 168
19249 152
19250 128
19251 134
19252 143
19253 133
19254 149
19255 135
19256 130
19257 148
19258 133
19259 160
19260 148
19261 155
19262 152
19263 141
19264 140
19265 159
19266 144
19267 145
19268 154
19269 157
19270 151
19271 165
19272 145
19273 139
19274 147
19275 136
19276 122
19277 149
19278 152
19279 142
19280 153
19281 131
19282 165
19283 143
19284 146
19285 152
19286 156
19287 156
19288 148
19289 156
19290 127
19291 127
19292 140
19293 126
19294 154
19295 142
19296 151
19297 157
19298 142
19299 149
19300 150
19301 151
19302 137
19303 139
19304 163
19305 153
19306 141
19307 160
19308 145
19309 139
19310 166
19311 177
19312 158
19313 123
19314 137
19315 153
19316 162
19317 154
19318 137
19319 147
19320 139
19321 142
19322 130
19323 152
19324 124
19325 136
19326 156
19327 142
19328 157
19329 140
19330 155
19331 143
19332 139
19333 138
19334 152
19335 151
19336 158
19337 146
19338 138
19339 141
19340 150
19341 145
19342 152
19343 150
19344 152
19345 149
19346 143
19347 166
19348 158
19349 164
19350 166
19351 145
19352 144
19353 148
19354 129
19355 152
19356 138
19357 141
19358 122
19359 141
19360 159
19361 162
19362 148
19363 165
19364 168
19365 159
19366 133
19367 163
19368 138
19369 154
19370 160
19371 132
19372 165
19373 146
19374 131
19375 155
19376 155
19377 134
19378 143
19379 148
19380 154
19381 147
19382 141
19383 141
19384 138
19385 164
19386 148
19387 143
19388 158
19389 160
19390 147
19391 152
19392 172
19393 151
19394 156
19395 166
19396 152
19397 139
19398 167
19399 152
19400 156
19401 160
19402 137
19403 175
19404 147
19405 149
19406 125
19407 131
19408 152
19409 142
19410 132
19411 153
19412 154
19413 141
19414 158
19415 175
19416 151
19417 146
19418 138
19419 156
19420 141
19421 137
19422 143
19423 129
19424 134
19425 145
19426 133
19427 139
19428 148
19429 143
19430 134
19431 146
19432 130
19433 136
19434 157
19435 153
19436 146
19437 161
19438 146
19439 135
19440 158
19441 143
19442 143
19443 138
19444 145
19445 149
19446 159
19447 140
19448 151
19449 158
19450 126
19451 140
19452 136
19453 126
19454 158
19455 149
19456 143
19457 145
19458 132
19459 145
19460 139
19461 150
19462 143
19463 151
19464 159
19465 151
19466 152
19467 154
19468 133
19469 152
19470 164
19471 161
19472 152
19473 170
19474 145
19475 145
19476 134
19477 121
19478 157
19479 151
19480 128
19481 152
19482 134
19483 133
19484 135
19485 146
19486 143
19487 121
19488 134
19489 163
19490 151
19491 171
19492 143
19493 128
19494 123
19495 131
19496 150
19497 147
19498 145
19499 119
19500 132
19501 152
19502 128
19503 130
19504 154
19505 132
19506 162
19507 137
19508 134
19509 129
19510 145
19511 138
19512 133
19513 121
19514 125
19515 129
19516 153
19517 129
19518 152
19519 157
19520 149
19521 136
19522 141
19523 122
19524 154
19525 126
19526 157
19527 148
19528 165
19529 159
19530 143
19531 138
19532 137
19533 148
19534 147
19535 164
19536 128
19537 138
19538 134
19539 112
19540 169
19541 144
19542 136
19543 164
19544 144
19545 175
19546 154
19547 138
19548 131
19549 143
19550 148
19551 118
19552 128
19553 154
19554 145
19555 153
19556 150
19557 144
19558 144
19559 155
19560 156
19561 151
19562 131
19563 141
19564 134
19565 145
19566 132
19567 141
19568 132
19569 157
19570 147
19571 131
19572 153
19573 144
19574 152
19575 142
19576 144
19577 146
19578 139
19579 139
19580 127
19581 142
19582 148
19583 119
19584 113
19585 159
19586 131
19587 172
19588 152
19589 155
19590 136
19591 150
19592 124
19593 151
19594 127
19595 142
19596 140
19597 139
19598 153
19599 120
19600 153
19601 131
19602 140
19603 151
19604 157
19605 135
19606 148
19607 149
19608 141
19609 137
19610 125
19611 159
19612 137
19613 158
19614 122
19615 139
19616 155
19617 150
19618 159
19619 146
19620 155
19621 129
19622 137
19623 131
19624 119
19625 131
19626 113
19627 139
19628 142
19629 133
19630 140
19631 145
19632 168
19633 121
19634 144
19635 139
19636 149
19637 165
19638 123
19639 152
19640 148
19641 124
19642 142
19643 169
19644 141
19645 134
19646 172
19647 149
19648 121
19649 156
19650 139
19651 145
19652 152
19653 161
19654 128
19655 141
19656 128
19657 114
19658 145
19659 139
19660 126
19661 136
19662 153
19663 144
19664 115
19665 158
19666 155
19667 154
19668 167
19669 151
19670 148
19671 135
19672 131
19673 136
19674 128
19675 140
19676 144
19677 115
19678 144
19679 163
19680 135
19681 130
19682 143
19683 153
19684 129
19685 153
19686 141
19687 155
19688 147
19689 154
19690 130
19691 142
19692 149
19693 144
19694 139
19695 148
19696 155
19697 157
19698 165
19699 138
19700 134
19701 132
19702 115
19703 148
19704 143
19705 153
19706 145
19707 150
19708 148
19709 145
19710 147
19711 128
19712 132
19713 128
19714 139
19715 152
19716 134
19717 175
19718 136
19719 122
19720 128
19721 139
19722 136
19723 122
19724 157
19725 135
19726 131
19727 148
19728 161
19729 147
19730 113
19731 144
19732 118
19733 158
19734 136
19735 137
19736 132
19737 137
19738 146
19739 116
19740 143
19741 127
19742 130
19743 128
19744 119
19745 143
19746 159
19747 126
19748 139
19749 132
19750 149
19751 167
19752 130
19753 142
19754 131
19755 131
19756 146
19757 141
19758 125
19759 120
19760 118
19761 156
19762 136
19763 142
19764 135
19765 174
19766 139
19767 150
19768 129
19769 134
19770 135
19771 138
19772 160
19773 121
19774 124
19775 151
19776 138
19777 128
19778 130
19779 158
19780 144
19781 156
19782 158
19783 141
19784 149
19785 144
19786 144
19787 155
19788 158
19789 155
19790 155
19791 146
19792 142
19793 139
19794 143
19795 137
19796 142
19797 129
19798 160
19799 136
19800 126
19801 139
19802 120
19803 134
19804 121
19805 128
19806 124
19807 133
19808 144
19809 124
19810 140
19811 147
19812 127
19813 138
19814 135
19815 123
19816 148
19817 128
19818 145
19819 156
19820 151
19821 150
19822 145
19823 145
19824 137
19825 131
19826 136
19827 142
19828 128
19829 139
19830 129
19831 153
19832 143
19833 128
19834 151
19835 121
19836 133
19837 129
19838 132
19839 140
19840 145
19841 138
19842 157
19843 156
19844 122
19845 143
19846 161
19847 138
19848 128
19849 122
19850 140
19851 133
19852 138
19853 115
19854 133
19855 131
19856 135
19857 132
19858 152
19859 137
19860 148
19861 138
19862 125
19863 158
19864 138
19865 152
19866 144
19867 126
19868 123
19869 130
19870 135
19871 119
19872 142
19873 165
19874 151
19875 138
19876 150
19877 144
19878 146
19879 126
19880 144
19881 147
19882 137
19883 118
19884 142
19885 136
19886 126
19887 136
19888 127
19889 139
19890 149
19891 117
19892 128
19893 131
19894 143
19895 138
19896 150
19897 142
19898 134
19899 158
19900 165
19901 151
19902 144
19903 130
19904 127
19905 146
19906 164
19907 150
19908 146
19909 138
19910 140
19911 146
19912 132
19913 145
19914 136
19915 153
19916 130
19917 140
19918 106
19919 132
19920 143
19921 137
19922 117
19923 144
19924 136
19925 132
19926 137
19927 148
19928 146
19929 145
19930 141
19931 158
19932 142
19933 141
19934 117
19935 134
19936 139
19937 140
19938 124
19939 156
19940 127
19941 134
19942 154
19943 131
19944 116
19945 141
19946 135
19947 134
19948 145
19949 150
19950 135
19951 141
19952 133
19953 138
19954 155
19955 138
19956 162
19957 144
19958 129
19959 125
19960 143
19961 135
19962 125
19963 147
19964 146
19965 145
19966 142
19967 140
19968 143
19969 143
19970 127
19971 129
19972 131
19973 115
19974 139
19975 139
19976 130
19977 147
19978 144
19979 141
19980 138
19981 150
19982 132
19983 124
19984 145
19985 155
19986 161
19987 146
19988 131
19989 167
19990 128
19991 148
19992 151
19993 154
19994 138
19995 128
19996 129
19997 152
19998 151
19999 147
20000 153
20001 125
20002 149
20003 147
20004 139
20005 131
20006 123
20007 158
20008 134
20009 137
20010 139
20011 118
20012 127
20013 142
20014 131
20015 121
20016 141
20017 147
20018 159
20019 149
20020 154
20021 121
20022 120
20023 144
20024 153
20025 148
20026 142
20027 140
20028 145
20029 140
20030 127
20031 148
20032 145
20033 113
20034 137
20035 132
20036 123
20037 121
20038 140
20039 149
20040 148
20041 126
20042 125
20043 134
20044 143
20045 140
20046 123
20047 142
20048 166
20049 138
20050 155
20051 133
20052 148
20053 134
20054 140
20055 131
20056 122
20057 147
20058 136
20059 136
20060 147
20061 119
20062 126
20063 136
20064 142
20065 117
20066 144
20067 129
20068 157
20069 113
20070 125
20071 144
20072 128
20073 137
20074 126
20075 126
20076 141
20077 117
20078 144
20079 144
20080 127
20081 143
20082 142
20083 140
20084 113
20085 135
20086 152
20087 129
20088 147
20089 145
20090 150
20091 159
20092 119
20093 123
20094 141
20095 126
20096 129
20097 122
20098 144
20099 128
20100 145
20101 130
20102 137
20103 148
20104 147
20105 147
20106 130
20107 127
20108 134
20109 130
20110 140
20111 148
20112 141
20113 129
20114 153
20115 152
20116 128
20117 124
20118 142
20119 132
20120 127
20121 136
20122 103
20123 180
20124 129
20125 146
20126 130
20127 125
20128 125
20129 123
20130 125
20131 134
20132 112
20133 147
20134 146
20135 139
20136 128
20137 133
20138 147
20139 144
20140 107
20141 121
20142 134
20143 116
20144 134
20145 128
20146 149
20147 132
20148 123
20149 123
20150 129
20151 157
20152 128
20153 138
20154 145
20155 139
20156 135
20157 154
20158 147
20159 128
20160 115
20161 128
20162 150
20163 101
20164 139
20165 146
20166 134
20167 134
20168 150
20169 114
20170 129
20171 142
20172 142
20173 151
20174 127
20175 136
20176 133
20177 123
20178 140
20179 137
20180 111
20181 118
20182 131
20183 141
20184 117
20185 135
20186 138
20187 136
20188 146
20189 124
20190 140
20191 148
20192 144
20193 140
20194 159
20195 131
20196 164
20197 118
20198 134
20199 139
20200 136
20201 141
20202 132
20203 140
20204 123
20205 131
20206 132
20207 163
20208 124
20209 126
20210 137
20211 131
20212 139
20213 130
20214 143
20215 124
20216 151
20217 139
20218 126
20219 156
20220 160
20221 130
20222 141
20223 129
20224 131
20225 122
20226 131
20227 119
20228 134
20229 133
20230 134
20231 130
20232 145
20233 99
20234 139
20235 154
20236 138
20237 146
20238 131
20239 139
20240 142
20241 124
20242 133
20243 147
20244 154
20245 142
20246 125
20247 141
20248 124
20249 130
20250 148
20251 147
20252 149
20253 157
20254 135
20255 154
20256 138
20257 144
20258 129
20259 143
20260 128
20261 143
20262 130
20263 135
20264 137
20265 136
20266 122
20267 123
20268 146
20269 133
20270 140
20271 133
20272 125
20273 120
20274 146
20275 154
20276 142
20277 131
20278 138
20279 132
20280 125
20281 126
20282 111
20283 131
20284 130
20285 101
20286 123
20287 135
20288 134
20289 154
20290 164
20291 109
20292 129
20293 151
20294 132
20295 126
20296 139
20297 124
20298 129
20299 158
20300 125
20301 118
20302 121
20303 122
20304 125
20305 141
20306 140
20307 136
20308 119
20309 143
20310 124
20311 129
20312 151
20313 129
20314 128
20315 147
20316 121
20317 117
20318 139
20319 128
20320 139
20321 136
20322 134
20323 142
20324 141
20325 111
20326 136
20327 121
20328 128
20329 117
20330 142
20331 139
20332 156
20333 129
20334 139
20335 126
20336 141
20337 145
20338 102
20339 131
20340 156
20341 140
20342 116
20343 124
20344 141
20345 130
20346 128
20347 117
20348 146
20349 137
20350 139
20351 147
20352 110
20353 144
20354 126
20355 140
20356 129
20357 137
20358 145
20359 125
20360 140
20361 124
20362 119
20363 112
20364 130
20365 131
20366 144
20367 139
20368 129
20369 126
20370 135
20371 148
20372 133
20373 130
20374 144
20375 153
20376 149
20377 140
20378 147
20379 157
20380 137
20381 156
20382 128
20383 141
20384 147
20385 127
20386 148
20387 137
20388 143
20389 136
20390 129
20391 138
20392 120
20393 124
20394 129
20395 118
20396 150
20397 138
20398 153
20399 131
20400 140
20401 130
20402 139
20403 145
20404 139
20405 130
20406 111
20407 130
20408 136
20409 122
20410 119
20411 150
20412 131
20413 128
20414 119
20415 124
20416 144
20417 127
20418 129
20419 142
20420 146
20421 133
20422 115
20423 119
20424 134
20425 136
20426 136
20427 122
20428 146
20429 157
20430 133
20431 127
20432 124
20433 130
20434 132
20435 156
20436 130
20437 141
20438 134
20439 142
20440 132
20441 135
20442 136
20443 133
20444 125
20445 135
20446 147
20447 162
20448 125
20449 161
20450 136
20451 120
20452 147
20453 129
20454 133
20455 132
20456 155
20457 122
20458 130
20459 147
20460 132
20461 134
20462 143
20463 106
20464 116
20465 149
20466 133
20467 127
20468 129
20469 134
20470 149
20471 154
20472 130
20473 138
20474 127
20475 144
20476 126
20477 138
20478 125
20479 116
20480 124
20481 121
20482 140
20483 120
20484 137
20485 140
20486 121
20487 127
20488 125
20489 133
20490 139
20491 144
20492 150
20493 124
20494 132
20495 121
20496 149
20497 149
20498 131
20499 167
20500 128
20501 139
20502 127
20503 135
20504 118
20505 131
20506 136
20507 151
20508 135
20509 125
20510 133
20511 132
20512 128
20513 149
20514 137
20515 145
20516 138
20517 118
20518 141
20519 115
20520 130
20521 127
20522 134
20523 132
20524 141
20525 114
20526 112
20527 136
20528 119
20529 143
20530 130
20531 148
20532 128
20533 136
20534 142
20535 143
20536 142
20537 134
20538 123
20539 128
20540 148
20541 136
20542 117
20543 104
20544 141
20545 130
20546 134
20547 124
20548 148
20549 145
20550 133
20551 124
20552 153
20553 115
20554 140
20555 136
20556 152
20557 137
20558 138
20559 119
20560 143
20561 129
20562 151
20563 122
20564 130
20565 134
20566 136
20567 119
20568 136
20569 123
20570 129
20571 108
20572 119
20573 124
20574 154
20575 135
20576 123
20577 118
20578 134
20579 116
20580 115
20581 115
20582 129
20583 137
20584 134
20585 142
20586 127
20587 114
20588 126
20589 111
20590 133
20591 153
20592 131
20593 102
20594 132
20595 131
20596 125
20597 133
20598 112
20599 142
20600 137
20601 125
20602 135
20603 127
20604 138
20605 133
20606 129
20607 122
20608 155
20609 128
20610 128
20611 146
20612 133
20613 116
20614 143
20615 132
20616 144
20617 117
20618 153
20619 123
20620 133
20621 131
20622 134
20623 141
20624 110
20625 147
20626 135
20627 125
20628 135
20629 139
20630 127
20631 134
20632 116
20633 113
20634 117
20635 129
20636 118
20637 129
20638 140
20639 105
20640 145
20641 137
20642 117
20643 114
20644 119
20645 132
20646 123
20647 132
20648 132
20649 130
20650 154
20651 140
20652 129
20653 118
20654 124
20655 136
20656 115
20657 142
20658 146
20659 140
20660 135
20661 131
20662 132
20663 149
20664 117
20665 104
20666 146
20667 155
20668 114
20669 109
20670 133
20671 140
20672 125
20673 123
20674 124
20675 112
20676 121
20677 138
20678 136
20679 128
20680 131
20681 136
20682 120
20683 125
20684 136
20685 107
20686 146
20687 135
20688 140
20689 142
20690 135
20691 140
20692 102
20693 155
20694 110
20695 131
20696 145
20697 115
20698 115
20699 131
20700 135
20701 123
20702 133
20703 131
20704 133
20705 99
20706 146
20707 114
20708 132
20709 136
20710 118
20711 118
20712 127
20713 122
20714 143
20715 116
20716 131
20717 139
20718 135
20719 124
20720 137
20721 131
20722 120
20723 116
20724 149
20725 126
20726 125
20727 144
20728 124
20729 100
20730 143
20731 121
20732 114
20733 125
20734 128
20735 141
20736 111
20737 141
20738 148
20739 121
20740 119
20741 118
20742 137
20743 130
20744 130
20745 125
20746 136
20747 147
20748 121
20749 132
20750 136
20751 130
20752 122
20753 122
20754 106
20755 132
20756 130
20757 124
20758 133
20759 129
20760 116
20761 129
20762 136
20763 147
20764 143
20765 122
20766 129
20767 125
20768 115
20769 128
20770 142
20771 126
20772 126
20773 140
20774 107
20775 121
20776 142
20777 129
20778 134
20779 121
20780 124
20781 127
20782 120
20783 137
20784 108
20785 127
20786 120
20787 139
20788 126
20789 112
20790 146
20791 137
20792 132
20793 132
20794 119
20795 131
20796 137
20797 123
20798 127
20799 133
20800 142
20801 121
20802 130
20803 101
20804 132
20805 134
20806 128
20807 140
20808 133
20809 123
20810 123
20811 133
20812 136
20813 124
20814 136
20815 127
20816 119
20817 143
20818 115
20819 130
20820 142
20821 127
20822 118
20823 129
20824 128
20825 127
20826 125
20827 123
20828 119
20829 126
20830 126
20831 127
20832 125
20833 124
20834 146
20835 129
20836 140
20837 121
20838 144
20839 128
20840 126
20841 138
20842 139
20843 106
20844 127
20845 128
20846 115
20847 125
20848 132
20849 120
20850 131
20851 127
20852 108
20853 110
20854 141
20855 132
20856 129
20857 129
20858 134
20859 133
20860 141
20861 150
20862 103
20863 132
20864 125
20865 116
20866 113
20867 116
20868 140
20869 124
20870 127
20871 129
20872 124
20873 131
20874 131
20875 117
20876 120
20877 116
20878 136
20879 118
20880 121
20881 140
20882 116
20883 147
20884 125
20885 154
20886 143
20887 124
20888 124
20889 121
20890 126
20891 136
20892 131
20893 143
20894 126
20895 127
20896 133
20897 117
20898 139
20899 132
20900 121
20901 135
20902 140
20903 120
20904 115
20905 133
20906 130
20907 140
20908 133
20909 116
20910 114
20911 140
20912 127
20913 110
20914 128
20915 161
20916 122
20917 138
20918 109
20919 143
20920 135
20921 131
20922 126
20923 115
20924 137
20925 100
20926 115
20927 127
20928 138
20929 125
20930 112
20931 128
20932 117
20933 134
20934 131
20935 131
20936 129
20937 130
20938 122
20939 137
20940 112
20941 111
20942 105
20943 134
20944 128
20945 129
20946 127
20947 138
20948 115
20949 121
20950 117
20951 125
20952 115
20953 129
20954 121
20955 131
20956 115
20957 121
20958 128
20959 117
20960 130
20961 129
20962 122
20963 130
20964 131
20965 113
20966 132
20967 127
20968 121
20969 114
20970 114
20971 138
20972 130
20973 125
20974 136
20975 110
20976 141
20977 123
20978 115
20979 118
20980 162
20981 104
20982 132
20983 128
20984 150
20985 130
20986 127
20987 120
20988 131
20989 131
20990 113
20991 119
20992 120
20993 117
20994 116
20995 125
20996 127
20997 148
20998 147
20999 120
21000 143
21001 118
21002 135
21003 135
21004 128
21005 133
21006 109
21007 152
21008 118
21009 134
21010 108
21011 106
21012 150
21013 123
21014 133
21015 127
21016 144
21017 129
21018 139
21019 123
21020 124
21021 120
21022 130
21023 129
21024 124
21025 133
21026 134
21027 120
21028 147
21029 112
21030 136
21031 127
21032 132
21033 115
21034 114
21035 154
21036 121
21037 149
21038 121
21039 131
21040 123
21041 130
21042 127
21043 150
21044 123
21045 148
21046 130
21047 137
21048 127
21049 135
21050 117
21051 127
21052 130
21053 121
21054 127
21055 138
21056 128
21057 111
21058 142
21059 120
21060 111
21061 123
21062 127
21063 129
21064 133
21065 127
21066 128
21067 126
21068 125
21069 130
21070 131
21071 134
21072 115
21073 139
21074 124
21075 126
21076 120
21077 130
21078 112
21079 139
21080 147
21081 136
21082 140
21083 136
21084 137
21085 120
21086 117
21087 133
21088 125
21089 130
21090 126
21091 147
21092 108
21093 110
21094 128
21095 129
21096 121
21097 111
21098 129
21099 103
21100 121
21101 136
21102 125
21103 126
21104 116
21105 116
21106 137
21107 115
21108 134
21109 132
21110 124
21111 114
21112 126
21113 138
21114 122
21115 134
21116 113
21117 103
21118 140
21119 127
21120 119
21121 118
21122 128
21123 119
21124 119
21125 126
21126 129
21127 122
21128 119
21129 105
21130 143
21131 144
21132 127
21133 122
21134 122
21135 126
21136 112
21137 109
21138 109
21139 134
21140 128
21141 120
21142 124
21143 120
21144 134
21145 109
21146 149
21147 104
21148 125
21149 119
21150 110
21151 114
21152 110
21153 118
21154 112
21155 121
21156 101
21157 122
21158 125
21159 128
21160 128
21161 128
21162 138
21163 120
21164 134
21165 127
21166 125
21167 108
21168 112
21169 126
21170 119
21171 115
21172 118
21173 107
21174 137
21175 135
21176 123
21177 134
21178 125
21179 121
21180 131
21181 131
21182 130
21183 136
21184 117
21185 136
21186 123
21187 122
21188 133
21189 102
21190 125
21191 119
21192 126
21193 134
21194 117
21195 125
21196 139
21197 113
21198 101
21199 130
21200 128
21201 118
21202 116
21203 118
21204 117
21205 110
21206 107
21207 111
21208 108
21209 120
21210 108
21211 115
21212 117
21213 128
21214 125
21215 111
21216 117
21217 129
21218 127
21219 121
21220 115
21221 116
21222 134
21223 115
21224 125
21225 119
21226 130
21227 144
21228 128
21229 129
21230 114
21231 125
21232 127
21233 125
21234 138
21235 147
21236 121
21237 113
21238 115
21239 99
21240 125
21241 137
21242 123
21243 121
21244 120
21245 114
21246 111
21247 121
21248 125
21249 112
21250 116
21251 113
21252 134
21253 128
21254 113
21255 142
21256 141
21257 113
21258 131
21259 124
21260 147
21261 142
21262 105
21263 119
21264 117
21265 125
21266 123
21267 128
21268 116
21269 127
21270 123
21271 109
21272 111
21273 122
21274 128
21275 125
21276 126
21277 140
21278 125
21279 131
21280 137
21281 139
21282 125
21283 133
21284 128
21285 117
21286 128
21287 126
21288 114
21289 119
21290 135
21291 127
21292 131
21293 138
21294 124
21295 121
21296 143
21297 108
21298 121
21299 132
21300 121
21301 132
21302 121
21303 103
21304 106
21305 116
21306 105
21307 104
21308 129
21309 113
21310 127
21311 137
21312 120
21313 121
21314 123
21315 105
21316 137
21317 136
21318 133
21319 131
21320 122
21321 121
21322 119
21323 134
21324 116
21325 126
21326 116
21327 120
21328 121
21329 113
21330 125
21331 120
21332 128
21333 146
21334 127
21335 123
21336 111
21337 115
21338 136
21339 134
21340 119
21341 121
21342 120
21343 136
21344 125
21345 115
21346 111
21347 126
21348 123
21349 118
21350 133
21351 108
21352 116
21353 113
21354 112
21355 104
21356 126
21357 110
21358 97
21359 116
21360 121
21361 108
21362 117
21363 122
21364 143
21365 113
21366 113
21367 125
21368 111
21369 117
21370 103
21371 111
21372 115
21373 131
21374 104
21375 129
21376 117
21377 118
21378 111
21379 127
21380 123
21381 118
21382 128
21383 126
21384 124
21385 138
21386 122
21387 153
21388 123
21389 131
21390 117
21391 104
21392 127
21393 115
21394 108
21395 132
21396 121
21397 128
21398 125
21399 127
21400 112
21401 122
21402 141
21403 115
21404 130
21405 100
21406 133
21407 114
21408 126
21409 128
21410 132
21411 112
21412 122
21413 127
21414 114
21415 116
21416 132
21417 109
21418 114
21419 123
21420 121
21421 114
21422 128
21423 125
21424 110
21425 117
21426 121
21427 105
21428 130
21429 126
21430 122
21431 106
21432 136
21433 124
21434 123
21435 107
21436 111
21437 122
21438 109
21439 116
21440 123
21441 132
21442 101
21443 114
21444 133
21445 120
21446 131
21447 122
21448 111
21449 100
21450 127
21451 124
21452 121
21453 135
21454 106
21455 101
21456 121
21457 110
21458 121
21459 127
21460 106
21461 125
21462 114
21463 140
21464 121
21465 109
21466 104
21467 118
21468 112
21469 110
21470 103
21471 126
21472 108
21473 146
21474 121
21475 111
21476 119
21477 129
21478 115
21479 126
21480 104
21481 140
21482 116
21483 121
21484 118
21485 126
21486 138
21487 133
21488 133
21489 118
21490 139
21491 105
21492 121
21493 129
21494 91
21495 100
21496 138
21497 113
21498 110
21499 122
21500 132
21501 117
21502 116
21503 140
21504 126
21505 128
21506 105
21507 111
21508 132
21509 109
21510 93
21511 134
21512 115
21513 130
21514 111
21515 126
21516 125
21517 133
21518 113
21519 108
21520 113
21521 142
21522 115
21523 120
21524 124
21525 137
21526 126
21527 116
21528 126
21529 121
21530 116
21531 103
21532 104
21533 105
21534 116
21535 119
21536 112
21537 134
21538 111
21539 117
21540 130
21541 109
21542 124
21543 123
21544 124
21545 116
21546 131
21547 123
21548 113
21549 116
21550 130
21551 121
21552 133
21553 134
21554 115
21555 129
21556 131
21557 117
21558 113
21559 122
21560 104
21561 124
21562 109
21563 116
21564 139
21565 113
21566 113
21567 133
21568 110
21569 149
21570 111
21571 115
21572 112
21573 117
21574 122
21575 110
21576 118
21577 119
21578 125
21579 103
21580 120
21581 119
21582 117
21583 117
21584 118
21585 117
21586 127
21587 117
21588 114
21589 116
21590 137
21591 113
21592 113
21593 122
21594 117
21595 106
21596 125
21597 95
21598 129
21599 121
21600 95
21601 116
21602 138
21603 120
21604 94
21605 122
21606 108
21607 109
21608 126
21609 98
21610 127
21611 113
21612 110
21613 113
21614 125
21615 115
21616 98
21617 127
21618 109
21619 121
21620 105
21621 129
21622 118
21623 114
21624 101
21625 127
21626 120
21627 122
21628 119
21629 98
21630 106
21631 125
21632 127
21633 115
21634 102
21635 114
21636 119
21637 115
21638 110
21639 115
21640 114
21641 121
21642 131
21643 117
21644 117
21645 103
21646 137
21647 136
21648 116
21649 138
21650 98
21651 102
21652 105
21653 103
21654 96
21655 110
21656 119
21657 94
21658 119
21659 127
21660 147
21661 120
21662 128
21663 112
21664 98
21665 126
21666 124
21667 110
21668 121
21669 122
21670 131
21671 119
21672 133
21673 109
21674 118
21675 102
21676 122
21677 137
21678 104
21679 121
21680 106
21681 142
21682 115
21683 124
21684 139
21685 113
21686 118
21687 125
21688 130
21689 132
21690 104
21691 98
21692 121
21693 118
21694 135
21695 123
21696 119
21697 124
21698 124
21699 114
21700 117
21701 129
21702 122
21703 133
21704 139
21705 107
21706 121
21707 102
21708 108
21709 103
21710 134
21711 103
21712 133
21713 102
21714 128
21715 135
21716 130
21717 113
21718 114
21719 106
21720 122
21721 121
21722 124
21723 106
21724 111
21725 131
21726 110
21727 118
21728 115
21729 129
21730 111
21731 101
21732 128
21733 119
21734 123
21735 130
21736 106
21737 123
21738 113
21739 116
21740 108
21741 117
21742 126
21743 106
21744 120
21745 101
21746 112
21747 105
21748 122
21749 93
21750 126
21751 115
21752 108
21753 110
21754 126
21755 139
21756 126
21757 117
21758 116
21759 109
21760 105
21761 112
21762 105
21763 121
21764 126
21765 100
21766 128
21767 109
21768 104
21769 111
21770 110
21771 123
21772 120
21773 98
21774 101
21775 103
21776 118
21777 121
21778 118
21779 117
21780 133
21781 126
21782 120
21783 122
21784 115
21785 117
21786 132
21787 105
21788 119
21789 123
21790 117
21791 101
21792 108
21793 113
21794 107
21795 113
21796 125
21797 117
21798 134
21799 129
21800 101
21801 114
21802 114
21803 117
21804 118
21805 112
21806 96
21807 107
21808 127
21809 122
21810 118
21811 120
21812 115
21813 99
21814 103
21815 102
21816 114
21817 116
21818 129
21819 102
21820 108
21821 118
21822 128
21823 121
21824 103
21825 116
21826 119
21827 121
21828 128
21829 126
21830 118
21831 123
21832 125
21833 117
21834 110
21835 125
21836 105
21837 111
21838 126
21839 122
21840 120
21841 124
21842 122
21843 119
21844 104
21845 104
21846 141
21847 112
21848 104
21849 114
21850 124
21851 113
21852 118
21853 124
21854 118
21855 101
21856 108
21857 120
21858 104
21859 107
21860 146
21861 115
21862 121
21863 124
21864 100
21865 116
21866 100
21867 118
21868 110
21869 109
21870 126
21871 100
21872 135
21873 97
21874 104
21875 114
21876 121
21877 105
21878 107
21879 133
21880 143
21881 124
21882 123
21883 112
21884 109
21885 110
21886 107
21887 107
21888 116
21889 108
21890 117
21891 94
21892 118
21893 119
21894 121
21895 116
21896 129
21897 130
21898 133
21899 109
21900 107
21901 113
21902 114
21903 89
21904 103
21905 124
21906 125
21907 101
21908 105
21909 129
21910 120
21911 110
21912 108
21913 120
21914 118
21915 117
21916 103
21917 114
21918 122
21919 110
21920 125
21921 97
21922 140
21923 105
21924 118
21925 125
21926 107
21927 114
21928 95
21929 125
21930 122
21931 118
21932 112
21933 103
21934 116
21935 111
21936 106
21937 91
21938 102
21939 111
21940 113
21941 113
21942 110
21943 110
21944 106
21945 103
21946 110
21947 98
21948 110
21949 109
21950 119
21951 115
21952 101
21953 97
21954 114
21955 111
21956 132
21957 137
21958 97
21959 129
21960 112
21961 99
21962 117
21963 116
21964 107
21965 102
21966 128
21967 134
21968 98
21969 113
21970 122
21971 125
21972 113
21973 122
21974 111
21975 124
21976 110
21977 113
21978 116
21979 104
21980 110
21981 105
21982 117
21983 109
21984 119
21985 114
21986 111
21987 134
21988 124
21989 95
21990 103
21991 121
21992 97
21993 124
21994 91
21995 107
21996 118
21997 115
21998 110
21999 123
22000 111
22001 131
22002 94
22003 96
22004 123
22005 102
22006 113
22007 117
22008 125
22009 134
22010 100
22011 106
22012 108
22013 127
22014 98
22015 106
22016 127
22017 116
22018 126
22019 102
22020 98
22021 129
22022 123
22023 99
22024 125
22025 119
22026 99
22027 105
22028 102
22029 116
22030 110
22031 113
22032 114
22033 102
22034 120
22035 116
22036 122
22037 115
22038 121
22039 125
22040 115
22041 81
22042 114
22043 100
22044 122
22045 114
22046 128
22047 119
22048 99
22049 114
22050 125
22051 99
22052 124
22053 113
22054 132
22055 121
22056 125
22057 119
22058 121
22059 120
22060 96
22061 99
22062 118
22063 92
22064 103
22065 122
22066 107
22067 125
22068 117
22069 101
22070 112
22071 113
22072 122
22073 91
22074 115
22075 118
22076 133
22077 98
22078 106
22079 117
22080 120
22081 105
22082 123
22083 121
22084 86
22085 112
22086 122
22087 120
22088 100
22089 103
22090 129
22091 105
22092 120
22093 111
22094 106
22095 126
22096 121
22097 112
22098 100
22099 115
22100 123
22101 116
22102 114
22103 131
22104 124
22105 110
22106 100
22107 105
22108 112
22109 136
22110 116
22111 111
22112 125
22113 94
22114 103
22115 97
22116 115
22117 132
22118 101
22119 117
22120 93
22121 108
22122 120
22123 131
22124 116
22125 102
22126 114
22127 115
22128 107
22129 110
22130 106
22131 112
22132 120
22133 113
22134 109
22135 118
22136 126
22137 129
22138 129
22139 128
22140 110
22141 103
22142 105
22143 99
22144 118
22145 110
22146 107
22147 119
22148 123
22149 123
22150 105
22151 103
22152 87
22153 95
22154 120
22155 106
22156 105
22157 109
22158 108
22159 103
22160 110
22161 102
22162 119
22163 105
22164 111
22165 118
22166 112
22167 118
22168 122
22169 114
22170 124
22171 127
22172 117
22173 112
22174 104
22175 114
22176 115
22177 133
22178 116
22179 109
22180 113
22181 91
22182 126
22183 109
22184 116
22185 105
22186 116
22187 103
22188 111
22189 111
22190 104
22191 111
22192 104
22193 108
22194 113
22195 119
22196 106
22197 91
22198 111
22199 104
22200 97
22201 125
22202 103
22203 115
22204 119
22205 95
22206 114
22207 101
22208 114
22209 113
22210 92
22211 137
22212 107
22213 104
22214 124
22215 128
22216 102
22217 98
22218 123
22219 108
22220 103
22221 96
22222 123
22223 122
22224 114
22225 86
22226 98
22227 94
22228 115
22229 131
22230 105
22231 109
22232 125
22233 119
22234 109
22235 114
22236 107
22237 108
22238 116
22239 118
22240 118
22241 106
22242 138
22243 102
22244 112
22245 91
22246 115
22247 94
22248 114
22249 117
22250 101
22251 117
22252 98
22253 77
22254 115
22255 127
22256 111
22257 95
22258 107
22259 112
22260 101
22261 125
22262 106
22263 108
22264 102
22265 96
22266 126
22267 108
22268 111
22269 98
22270 120
22271 94
22272 112
22273 107
22274 115
22275 117
22276 97
22277 96
22278 115
22279 109
22280 107
22281 110
22282 107
22283 110
22284 140
22285 133
22286 122
22287 109
22288 107
22289 107
22290 133
22291 107
22292 89
22293 104
22294 94
22295 111
22296 112
22297 113
22298 96
22299 97
22300 99
22301 101
22302 114
22303 118
22304 114
22305 97
22306 106
22307 130
22308 125
22309 105
22310 106
22311 111
22312 116
22313 118
22314 113
22315 128
22316 101
22317 121
22318 120
22319 122
22320 123
22321 102
22322 99
22323 111
22324 127
22325 90
22326 99
22327 128
22328 103
22329 102
22330 125
22331 100
22332 103
22333 126
22334 124
22335 111
22336 99
22337 118
22338 118
22339 110
22340 98
22341 98
22342 114
22343 119
22344 110
22345 112
22346 93
22347 117
22348 105
22349 117
22350 93
22351 90
22352 115
22353 127
22354 122
22355 108
22356 107
22357 103
22358 88
22359 108
22360 123
22361 119
22362 105
22363 109
22364 123
22365 104
22366 124
22367 98
22368 104
22369 141
22370 108
22371 127
22372 115
22373 94
22374 100
22375 119
22376 120
22377 100
22378 123
22379 92
22380 102
22381 110
22382 103
22383 88
22384 111
22385 108
22386 102
22387 96
22388 117
22389 107
22390 104
22391 104
22392 126
22393 116
22394 116
22395 112
22396 103
22397 116
22398 99
22399 97
22400 115
22401 108
22402 121
22403 116
22404 100
22405 99
22406 108
22407 123
22408 123
22409 113
22410 105
22411 119
22412 95
22413 117
22414 128
22415 111
22416 111
22417 109
22418 102
22419 104
22420 122
22421 115
22422 126
22423 115
22424 100
22425 122
22426 107
22427 115
22428 121
22429 104
22430 92
22431 86
22432 120
22433 104
22434 126
22435 120
22436 111
22437 94
22438 111
22439 104
22440 108
22441 103
22442 101
22443 101
22444 107
22445 106
22446 105
22447 107
22448 130
22449 109
22450 98
22451 114
22452 94
22453 95
22454 106
22455 103
22456 108
22457 103
22458 110
22459 131
22460 110
22461 111
22462 102
22463 121
22464 102
22465 111
22466 129
22467 104
22468 107
22469 126
22470 90
22471 95
22472 107
22473 97
22474 94
22475 115
22476 103
22477 101
22478 129
22479 113
22480 104
22481 115
22482 113
22483 107
22484 134
22485 111
22486 110
22487 115
22488 106
22489 113
22490 111
22491 110
22492 113
22493 111
22494 106
22495 112
22496 110
22497 123
22498 109
22499 87
22500 104
22501 116
22502 113
22503 111
22504 102
22505 107
22506 111
22507 102
22508 94
22509 92
22510 122
22511 113
22512 114
22513 107
22514 99
22515 120
22516 91
22517 111
22518 101
22519 113
22520 108
22521 110
22522 106
22523 108
22524 114
22525 115
22526 109
22527 123
22528 105
22529 100
22530 101
22531 102
22532 127
22533 113
22534 116
22535 122
22536 91
22537 109
22538 119
22539 116
22540 97
22541 97
22542 111
22543 93
22544 96
22545 116
22546 99
22547 116
22548 108
22549 88
22550 110
22551 111
22552 94
22553 103
22554 115
22555 103
22556 108
22557 112
22558 110
22559 120
22560 115
22561 104
22562 115
22563 101
22564 97
22565 108
22566 120
22567 113
22568 113
22569 93
22570 110
22571 83
22572 103
22573 113
22574 119
22575 101
22576 104
22577 129
22578 114
22579 89
22580 104
22581 114
22582 115
22583 117
22584 102
22585 124
22586 115
22587 98
22588 113
22589 105
22590 116
22591 81
22592 122
22593 88
22594 113
22595 103
22596 96
22597 108
22598 102
22599 127
22600 115
22601 114
22602 105
22603 105
22604 117
22605 107
22606 95
22607 111
22608 121
22609 106
22610 106
22611 101
22612 132
22613 124
22614 97
22615 118
22616 115
22617 111
22618 109
22619 95
22620 111
22621 106
22622 82
22623 101
22624 114
22625 113
22626 116
22627 126
22628 96
22629 108
22630 119
22631 129
22632 93
22633 120
22634 114
22635 115
22636 98
22637 110
22638 105
22639 120
22640 122
22641 99
22642 124
22643 100
22644 99
22645 92
22646 107
22647 110
22648 89
22649 111
22650 115
22651 100
22652 93
22653 91
22654 106
22655 105
22656 107
22657 123
22658 114
22659 109
22660 95
22661 114
22662 115
22663 115
22664 108
22665 89
22666 88
22667 121
22668 84
22669 106
22670 111
22671 99
22672 113
22673 109
22674 112
22675 104
22676 115
22677 105
22678 101
22679 94
22680 109
22681 109
22682 99
22683 104
22684 92
22685 109
22686 112
22687 111
22688 104
22689 113
22690 111
22691 96
22692 119
22693 93
22694 96
22695 86
22696 92
22697 101
22698 92
22699 117
22700 108
22701 112
22702 101
22703 117
22704 103
22705 93
22706 100
22707 96
22708 113
22709 119
22710 107
22711 109
22712 111
22713 101
22714 111
22715 101
22716 102
22717 92
22718 121
22719 111
22720 92
22721 99
22722 110
22723 100
22724 107
22725 119
22726 98
22727 90
22728 120
22729 98
22730 105
22731 113
22732 90
22733 109
22734 92
22735 116
22736 100
22737 122
22738 124
22739 116
22740 123
22741 97
22742 113
22743 96
22744 81
22745 120
22746 110
22747 101
22748 104
22749 97
22750 119
22751 125
22752 101
22753 97
22754 109
22755 111
22756 96
22757 119
22758 99
22759 117
22760 108
22761 125
22762 88
22763 103
22764 109
22765 98
22766 98
22767 109
22768 104
22769 113
22770 104
22771 113
22772 94
22773 118
22774 91
22775 96
22776 94
22777 101
22778 83
22779 102
22780 113
22781 118
22782 112
22783 92
22784 112
22785 103
22786 100
22787 129
22788 94
22789 103
22790 95
22791 99
22792 103
22793 104
22794 105
22795 74
22796 111
22797 102
22798 105
22799 109
22800 103
22801 109
22802 98
22803 99
22804 103
22805 115
22806 111
22807 120
22808 104
22809 110
22810 121
22811 108
22812 92
22813 103
22814 94
22815 88
22816 108
22817 103
22818 100
22819 106
22820 105
22821 106
22822 113
22823 113
22824 92
22825 129
22826 115
22827 100
22828 95
22829 89
22830 119
22831 95
22832 119
22833 92
22834 116
22835 107
22836 93
22837 119
22838 96
22839 100
22840 99
22841 107
22842 124
22843 111
22844 106
22845 92
22846 103
22847 101
22848 101
22849 108
22850 119
22851 102
22852 94
22853 112
22854 103
22855 108
22856 104
22857 114
22858 90
22859 102
22860 116
22861 120
22862 85
22863 119
22864 112
22865 105
22866 88
22867 110
22868 89
22869 100
22870 109
22871 87
22872 108
22873 96
22874 110
22875 115
22876 101
22877 121
22878 75
22879 102
22880 117
22881 89
22882 106
22883 116
22884 116
22885 98
22886 106
22887 100
22888 111
22889 111
22890 99
22891 103
22892 125
22893 101
22894 103
22895 108
22896 87
22897 93
22898 90
22899 90
22900 90
22901 92
22902 95
22903 101
22904 107
22905 100
22906 106
22907 96
22908 104
22909 115
22910 105
22911 94
22912 101
22913 123
22914 122
22915 101
22916 104
22917 108
22918 106
22919 100
22920 88
22921 113
22922 99
22923 106
22924 109
22925 116
22926 112
22927 105
22928 113
22929 102
22930 88
22931 107
22932 97
22933 86
22934 78
22935 106
22936 111
22937 87
22938 97
22939 90
22940 109
22941 99
22942 119
22943 115
22944 106
22945 89
22946 99
22947 92
22948 102
22949 109
22950 109
22951 103
22952 113
22953 98
22954 91
22955 105
22956 100
22957 128
22958 112
22959 103
22960 104
22961 93
22962 120
22963 106
22964 97
22965 95
22966 118
22967 89
22968 107
22969 98
22970 90
22971 98
22972 114
22973 86
22974 93
22975 97
22976 92
22977 107
22978 118
22979 109
22980 114
22981 113
22982 118
22983 141
22984 117
22985 107
22986 103
22987 94
22988 100
22989 110
22990 109
22991 89
22992 93
22993 115
22994 102
22995 104
22996 105
22997 102
22998 91
22999 107
23000 106
23001 98
23002 91
23003 110
23004 87
23005 103
23006 88
23007 113
23008 115
23009 136
23010 100
23011 95
23012 108
23013 99
23014 107
23015 88
23016 91
23017 98
23018 109
23019 94
23020 105
23021 106
23022 96
23023 123
23024 87
23025 96
23026 90
23027 116
23028 95
23029 116
23030 108
23031 102
23032 99
23033 110
23034 102
23035 122
23036 97
23037 99
23038 92
23039 89
23040 102
23041 107
23042 113
23043 123
23044 103
23045 111
23046 95
23047 99
23048 114
23049 108
23050 109
23051 104
23052 124
23053 100
23054 104
23055 117
23056 101
23057 117
23058 106
23059 93
23060 98
23061 109
23062 94
23063 107
23064 93
23065 84
23066 103
23067 100
23068 101
23069 108
23070 93
23071 95
23072 107
23073 91
23074 110
23075 111
23076 101
23077 113
23078 111
23079 111
23080 99
23081 109
23082 95
23083 81
23084 118
23085 95
23086 88
23087 104
23088 119
23089 102
23090 106
23091 95
23092 88
23093 94
23094 122
23095 105
23096 94
23097 105
23098 107
23099 100
23100 118
23101 112
23102 105
23103 112
23104 95
23105 88
23106 76
23107 96
23108 109
23109 104
23110 103
23111 100
23112 105
23113 92
23114 91
23115 92
23116 108
23117 105
23118 113
23119 85
23120 103
23121 98
23122 109
23123 107
23124 107
23125 113
23126 102
23127 93
23128 114
23129 104
23130 112
23131 123
23132 107
23133 89
23134 83
23135 108
23136 110
23137 106
23138 99
23139 104
23140 106
23141 95
23142 97
23143 112
23144 109
23145 108
23146 92
23147 101
23148 119
23149 88
23150 92
23151 101
23152 90
23153 97
23154 90
23155 94
23156 118
23157 102
23158 98
23159 98
23160 104
23161 96
23162 116
23163 89
23164 92
23165 97
23166 120
23167 117
23168 98
23169 101
23170 101
23171 109
23172 95
23173 112
23174 107
23175 109
23176 118
23177 103
23178 90
23179 111
23180 105
23181 123
23182 97
23183 105
23184 122
23185 96
23186 110
23187 102
23188 88
23189 102
23190 126
23191 118
23192 103
23193 103
23194 99
23195 98
23196 95
23197 92
23198 99
23199 111
23200 90
23201 114
23202 105
23203 109
23204 101
23205 85
23206 93
23207 108
23208 80
23209 95
23210 108
23211 93
23212 105
23213 104
23214 106
23215 85
23216 99
23217 103
23218 105
23219 98
23220 107
23221 101
23222 99
23223 103
23224 88
23225 76
23226 93
23227 106
23228 94
23229 109
23230 101
23231 101
23232 97
23233 90
23234 118
23235 112
23236 96
23237 115
23238 77
23239 115
23240 104
23241 93
23242 118
23243 88
23244 120
23245 89
23246 102
23247 112
23248 110
23249 101
23250 98
23251 95
23252 103
23253 97
23254 85
23255 100
23256 100
23257 108
23258 125
23259 102
23260 100
23261 109
23262 89
23263 90
23264 101
23265 82
23266 103
23267 109
23268 99
23269 108
23270 83
23271 90
23272 87
23273 90
23274 88
23275 87
23276 119
23277 97
23278 108
23279 96
23280 101
23281 90
23282 86
23283 84
23284 102
23285 85
23286 119
23287 104
23288 94
23289 105
23290 96
23291 96
23292 104
23293 94
23294 107
23295 95
23296 105
23297 96
23298 114
23299 88
23300 98
23301 109
23302 92
23303 86
23304 100
23305 85
23306 97
23307 97
23308 89
23309 116
23310 103
23311 95
23312 101
23313 87
23314 86
23315 111
23316 99
23317 95
23318 101
23319 101
23320 104
23321 98
23322 92
23323 85
23324 107
23325 103
23326 100
23327 99
23328 112
23329 82
23330 101
23331 82
23332 95
23333 87
23334 107
23335 89
23336 105
23337 84
23338 101
23339 117
23340 93
23341 95
23342 90
23343 108
23344 85
23345 95
23346 106
23347 96
23348 106
23349 95
23350 90
23351 121
23352 102
23353 108
23354 107
23355 102
23356 104
23357 118
23358 91
23359 95
23360 113
23361 112
23362 92
23363 103
23364 87
23365 97
23366 99
23367 86
23368 69
23369 97
23370 88
23371 88
23372 107
23373 108
23374 109
23375 100
23376 111
23377 102
23378 105
23379 90
23380 91
23381 112
23382 100
23383 83
23384 89
23385 104
23386 94
23387 106
23388 119
23389 107
23390 89
23391 106
23392 96
23393 96
23394 118
23395 106
23396 95
23397 102
23398 94
23399 91
23400 111
23401 120
23402 94
23403 104
23404 104
23405 112
23406 112
23407 82
23408 99
23409 89
23410 109
23411 104
23412 85
23413 89
23414 97
23415 107
23416 105
23417 101
23418 112
23419 109
23420 101
23421 89
23422 94
23423 105
23424 110
23425 91
23426 93
23427 83
23428 84
23429 104
23430 83
23431 116
23432 130
23433 97
23434 71
23435 99
23436 110
23437 104
23438 122
23439 110
23440 103
23441 121
23442 98
23443 96
23444 115
23445 89
23446 99
23447 83
23448 94
23449 101
23450 102
23451 98
23452 92
23453 109
23454 107
23455 98
23456 78
23457 89
23458 84
23459 92
23460 101
23461 102
23462 107
23463 86
23464 95
23465 104
23466 83
23467 113
23468 94
23469 94
23470 83
23471 102
23472 81
23473 107
23474 103
23475 96
23476 95
23477 100
23478 102
23479 119
23480 88
23481 121
23482 90
23483 110
23484 93
23485 118
23486 118
23487 104
23488 106
23489 101
23490 106
23491 90
23492 116
23493 79
23494 99
23495 95
23496 84
23497 90
23498 73
23499 108
23500 109
23501 96
23502 78
23503 95
23504 108
23505 106
23506 98
23507 93
23508 91
23509 87
23510 95
23511 105
23512 120
23513 100
23514 90
23515 84
23516 104
23517 89
23518 112
23519 97
23520 109
23521 104
23522 85
23523 88
23524 93
23525 108
23526 109
23527 95
23528 113
23529 104
23530 99
23531 102
23532 94
23533 95
23534 91
23535 99
23536 88
23537 70
23538 92
23539 89
23540 101
23541 100
23542 99
23543 104
23544 89
23545 96
23546 97
23547 104
23548 93
23549 98
23550 113
23551 104
23552 80
23553 91
23554 105
23555 112
23556 89
23557 105
23558 93
23559 90
23560 87
23561 98
23562 104
23563 117
23564 99
23565 115
23566 93
23567 107
23568 84
23569 105
23570 104
23571 95
23572 112
23573 102
23574 99
23575 92
23576 83
23577 96
23578 100
23579 103
23580 86
23581 99
23582 101
23583 105
23584 110
23585 94
23586 95
23587 100
23588 89
23589 93
23590 84
23591 105
23592 94
23593 101
23594 107
23595 95
23596 96
23597 105
23598 101
23599 90
23600 115
23601 100
23602 94
23603 103
23604 84
23605 105
23606 80
23607 101
23608 94
23609 103
23610 82
23611 88
23612 88
23613 116
23614 104
23615 97
23616 96
23617 103
23618 102
23619 94
23620 116
23621 97
23622 110
23623 99
23624 103
23625 85
23626 106
23627 84
23628 104
23629 85
23630 97
23631 101
23632 84
23633 87
23634 107
23635 98
23636 102
23637 87
23638 86
23639 90
23640 94
23641 108
23642 104
23643 103
23644 97
23645 103
23646 90
23647 115
23648 98
23649 86
23650 87
23651 97
23652 101
23653 87
23654 107
23655 120
23656 88
23657 92
23658 95
23659 107
23660 105
23661 92
23662 90
23663 91
23664 97
23665 96
23666 87
23667 85
23668 80
23669 102
23670 112
23671 100
23672 109
23673 96
23674 87
23675 100
23676 69
23677 88
23678 89
23679 96
23680 105
23681 102
23682 97
23683 101
23684 85
23685 76
23686 111
23687 107
23688 90
23689 83
23690 91
23691 106
23692 90
23693 95
23694 97
23695 91
23696 101
23697 109
23698 85
23699 118
23700 89
23701 101
23702 90
23703 94
23704 75
23705 87
23706 107
23707 93
23708 102
23709 106
23710 73
23711 101
23712 112
23713 96
23714 101
23715 78
23716 91
23717 96
23718 87
23719 103
23720 94
23721 98
23722 87
23723 88
23724 90
23725 93
23726 84
23727 75
23728 99
23729 100
23730 74
23731 104
23732 93
23733 114
23734 108
23735 96
23736 97
23737 94
23738 84
23739 101
23740 103
23741 113
23742 91
23743 103
23744 111
23745 80
23746 94
23747 92
23748 104
23749 95
23750 107
23751 84
23752 92
23753 109
23754 77
23755 84
23756 100
23757 86
23758 99
23759 118
23760 88
23761 86
23762 114
23763 95
23764 97
23765 101
23766 75
23767 94
23768 100
23769 84
23770 102
23771 80
23772 102
23773 91
23774 67
23775 95
23776 99
23777 77
23778 106
23779 90
23780 83
23781 90
23782 84
23783 87
23784 79
23785 96
23786 97
23787 103
23788 102
23789 99
23790 108
23791 101
23792 97
23793 90
23794 94
23795 74
23796 112
23797 98
23798 106
23799 96
23800 97
23801 88
23802 113
23803 86
23804 83
23805 108
23806 96
23807 110
23808 93
23809 90
23810 92
23811 100
23812 112
23813 98
23814 104
23815 96
23816 109
23817 97
23818 110
23819 97
23820 100
23821 101
23822 89
23823 92
23824 91
23825 94
23826 101
23827 105
23828 104
23829 92
23830 82
23831 88
23832 78
23833 98
23834 104
23835 89
23836 100
23837 92
23838 94
23839 87
23840 110
23841 88
23842 97
23843 99
23844 102
23845 80
23846 108
23847 91
23848 77
23849 107
23850 79
23851 88
23852 90
23853 88
23854 105
23855 84
23856 92
23857 91
23858 77
23859 97
23860 84
23861 98
23862 97
23863 101
23864 83
23865 95
23866 88
23867 103
23868 95
23869 107
23870 79
23871 95
23872 80
23873 91
23874 98
23875 95
23876 90
23877 102
23878 80
23879 110
23880 91
23881 86
23882 111
23883 98
23884 93
23885 83
23886 100
23887 89
23888 95
23889 77
23890 105
23891 94
23892 83
23893 93
23894 97
23895 111
23896 94
23897 91
23898 97
23899 93
23900 91
23901 84
23902 81
23903 92
23904 105
23905 91
23906 99
23907 92
23908 93
23909 85
23910 88
23911 86
23912 95
23913 118
23914 81
23915 83
23916 100
23917 104
23918 83
23919 79
23920 91
23921 98
23922 81
23923 74
23924 88
23925 95
23926 92
23927 106
23928 84
23929 82
23930 95
23931 96
23932 109
23933 73
23934 110
23935 103
23936 91
23937 93
23938 86
23939 91
23940 113
23941 97
23942 86
23943 93
23944 86
23945 90
23946 78
23947 80
23948 109
23949 99
23950 88
23951 93
23952 87
23953 104
23954 98
23955 101
23956 101
23957 100
23958 115
23959 97
23960 89
23961 85
23962 88
23963 91
23964 94
23965 71
23966 99
23967 111
23968 117
23969 114
23970 108
23971 95
23972 96
23973 101
23974 96
23975 92
23976 91
23977 86
23978 101
23979 87
23980 84
23981 106
23982 96
23983 100
23984 91
23985 106
23986 90
23987 90
23988 110
23989 87
23990 112
23991 109
23992 87
23993 96
23994 82
23995 93
23996 88
23997 97
23998 98
23999 113
24000 91
24001 108
24002 99
24003 94
24004 94
24005 77
24006 88
24007 85
24008 84
24009 88
24010 96
24011 99
24012 94
24013 78
24014 87
24015 100
24016 112
24017 106
24018 115
24019 118
24020 91
24021 103
24022 105
24023 109
24024 98
24025 94
24026 90
24027 92
24028 88
24029 106
24030 92
24031 80
24032 85
24033 97
24034 88
24035 107
24036 115
24037 106
24038 112
24039 78
24040 91
24041 111
24042 94
24043 92
24044 105
24045 94
24046 108
24047 86
24048 100
24049 97
24050 108
24051 87
24052 101
24053 83
24054 99
24055 101
24056 88
24057 112
24058 106
24059 87
24060 99
24061 85
24062 101
24063 108
24064 105
24065 107
24066 86
24067 105
24068 108
24069 94
24070 86
24071 92
24072 87
24073 98
24074 95
24075 108
24076 94
24077 78
24078 84
24079 114
24080 117
24081 88
24082 91
24083 86
24084 98
24085 72
24086 108
24087 98
24088 110
24089 103
24090 78
24091 93
24092 91
24093 90
24094 106
24095 89
24096 95
24097 80
24098 88
24099 88
24100 85
24101 108
24102 88
24103 110
24104 87
24105 92
24106 103
24107 100
24108 103
24109 97
24110 76
24111 87
24112 96
24113 98
24114 95
24115 88
24116 101
24117 88
24118 96
24119 89
24120 98
24121 88
24122 101
24123 97
24124 99
24125 94
24126 82
24127 114
24128 86
24129 100
24130 93
24131 80
24132 94
24133 101
24134 92
24135 80
24136 87
24137 92
24138 81
24139 98
24140 83
24141 80
24142 104
24143 103
24144 112
24145 83
24146 95
24147 98
24148 85
24149 89
24150 124
24151 98
24152 95
24153 91
24154 109
24155 91
24156 90
24157 118
24158 79
24159 106
24160 98
24161 92
24162 90
24163 89
24164 90
24165 101
24166 104
24167 86
24168 102
24169 104
24170 98
24171 115
24172 102
24173 78
24174 86
24175 88
24176 101
24177 101
24178 83
24179 101
24180 89
24181 83
24182 88
24183 89
24184 104
24185 88
24186 96
24187 87
24188 89
24189 112
24190 105
24191 117
24192 85
24193 86
24194 83
24195 105
24196 96
24197 98
24198 104
24199 96
24200 88
24201 88
24202 106
24203 91
24204 108
24205 105
24206 104
24207 98
24208 107
24209 96
24210 95
24211 123
24212 87
24213 90
24214 112
24215 102
24216 103
24217 108
24218 91
24219 95
24220 95
24221 107
24222 98
24223 90
24224 90
24225 99
24226 80
24227 98
24228 85
24229 97
24230 77
24231 102
24232 88
24233 92
24234 91
24235 101
24236 90
24237 97
24238 81
24239 84
24240 84
24241 110
24242 105
24243 107
24244 99
24245 88
24246 98
24247 100
24248 88
24249 103
24250 117
24251 87
24252 101
24253 77
24254 108
24255 85
24256 97
24257 86
24258 81
24259 100
24260 97
24261 77
24262 104
24263 102
24264 89
24265 101
24266 95
24267 93
24268 83
24269 91
24270 88
24271 84
24272 99
24273 116
24274 107
24275 98
24276 102
24277 81
24278 95
24279 94
24280 74
24281 87
24282 94
24283 106
24284 82
24285 99
24286 98
24287 95
24288 101
24289 92
24290 96
24291 73
24292 104
24293 91
24294 100
24295 77
24296 89
24297 88
24298 109
24299 100
24300 96
24301 90
24302 90
24303 84
24304 86
24305 97
24306 88
24307 102
24308 102
24309 88
24310 102
24311 96
24312 108
24313 105
24314 99
24315 109
24316 109
24317 88
24318 88
24319 101
24320 97
24321 72
24322 101
24323 96
24324 93
24325 89
24326 106
24327 92
24328 97
24329 96
24330 99
24331 81
24332 117
24333 96
24334 94
24335 79
24336 80
24337 90
24338 86
24339 95
24340 102
24341 95
24342 93
24343 66
24344 93
24345 73
24346 88
24347 91
24348 95
24349 106
24350 95
24351 91
24352 86
24353 85
24354 82
24355 90
24356 102
24357 82
24358 82
24359 108
24360 93
24361 94
24362 93
24363 108
24364 93
24365 82
24366 85
24367 91
24368 88
24369 80
24370 97
24371 105
24372 84
24373 74
24374 89
24375 97
24376 95
24377 86
24378 92
24379 94
24380 86
24381 104
24382 93
24383 84
24384 79
24385 99
24386 107
24387 99
24388 79
24389 82
24390 90
24391 91
24392 81
24393 103
24394 86
24395 95
24396 103
24397 100
24398 74
24399 91
24400 91
24401 96
24402 104
24403 84
24404 80
24405 79
24406 87
24407 96
24408 107
24409 97
24410 67
24411 90
24412 99
24413 85
24414 91
24415 79
24416 95
24417 94
24418 89
24419 79
24420 88
24421 93
24422 106
24423 96
24424 97
24425 98
24426 79
24427 86
24428 102
24429 92
24430 88
24431 99
24432 107
24433 112
24434 105
24435 101
24436 92
24437 108
24438 85
24439 74
24440 103
24441 93
24442 95
24443 90
24444 101
24445 91
24446 93
24447 73
24448 110
24449 99
24450 92
24451 82
24452 94
24453 98
24454 99
24455 96
24456 100
24457 83
24458 84
24459 95
24460 83
24461 91
24462 76
24463 89
24464 92
24465 87
24466 79
24467 95
24468 90
24469 90
24470 84
24471 79
24472 89
24473 95
24474 96
24475 83
24476 83
24477 96
24478 91
24479 103
24480 101
24481 85
24482 104
24483 94
24484 112
24485 97
24486 92
24487 89
24488 105
24489 86
24490 88
24491 100
24492 78
24493 100
24494 77
24495 81
24496 77
24497 103
24498 99
24499 69
24500 97
24501 92
24502 84
24503 90
24504 91
24505 99
24506 88
24507 91
24508 95
24509 86
24510 102
24511 87
24512 108
24513 80
24514 94
24515 96
24516 93
24517 95
24518 83
24519 96
24520 83
24521 74
24522 78
24523 94
24524 102
24525 81
24526 80
24527 80
24528 72
24529 86
24530 98
24531 88
24532 90
24533 79
24534 106
24535 95
24536 91
24537 81
24538 98
24539 85
24540 92
24541 85
24542 92
24543 94
24544 98
24545 73
24546 70
24547 101
24548 98
24549 81
24550 93
24551 91
24552 81
24553 92
24554 93
24555 96
24556 85
24557 95
24558 89
24559 87
24560 89
24561 105
24562 95
24563 96
24564 88
24565 78
24566 105
24567 97
24568 89
24569 84
24570 76
24571 89
24572 78
24573 92
24574 105
24575 87
24576 80
24577 99
24578 88
24579 94
24580 88
24581 93
24582 109
24583 86
24584 90
24585 86
24586 101
24587 82
24588 110
24589 89
24590 88
24591 82
24592 109
24593 95
24594 80
24595 106
24596 87
24597 97
24598 94
24599 94
24600 95
24601 100
24602 95
24603 87
24604 102
24605 96
24606 89
24607 103
24608 104
24609 90
24610 96
24611 95
24612 112
24613 86
24614 78
24615 89
24616 99
24617 85
24618 87
24619 91
24620 106
24621 110
24622 86
24623 91
24624 83
24625 78
24626 82
24627 73
24628 85
24629 88
24630 92
24631 89
24632 104
24633 88
24634 89
24635 83
24636 88
24637 86
24638 97
24639 94
24640 110
24641 93
24642 81
24643 88
24644 102
24645 98
24646 78
24647 91
24648 100
24649 83
24650 77
24651 98
24652 99
24653 81
24654 88
24655 98
24656 87
24657 81
24658 80
24659 88
24660 97
24661 99
24662 109
24663 85
24664 91
24665 93
24666 76
24667 84
24668 94
24669 91
24670 76
24671 90
24672 108
24673 96
24674 103
24675 108
24676 79
24677 84
24678 97
24679 94
24680 97
24681 88
24682 97
24683 103
24684 78
24685 100
24686 92
24687 82
24688 93
24689 77
24690 86
24691 101
24692 89
24693 90
24694 76
24695 101
24696 101
24697 92
24698 93
24699 101
24700 79
24701 98
24702 91
24703 87
24704 95
24705 78
24706 89
24707 82
24708 101
24709 104
24710 89
24711 84
24712 81
24713 97
24714 87
24715 105
24716 78
24717 95
24718 89
24719 93
24720 85
24721 98
24722 93
24723 83
24724 98
24725 84
24726 79
24727 86
24728 88
24729 78
24730 97
24731 84
24732 89
24733 80
24734 86
24735 76
24736 84
24737 106
24738 86
24739 70
24740 93
24741 97
24742 92
24743 92
24744 90
24745 91
24746 88
24747 89
24748 102
24749 78
24750 99
24751 83
24752 92
24753 81
24754 68
24755 103
24756 103
24757 82
24758 81
24759 92
24760 79
24761 76
24762 86
24763 95
24764 88
24765 82
24766 84
24767 97
24768 90
24769 84
24770 87
24771 94
24772 87
24773 99
24774 92
24775 90
24776 114
24777 85
24778 78
24779 89
24780 85
24781 97
24782 94
24783 98
24784 100
24785 82
24786 96
24787 77
24788 96
24789 79
24790 90
24791 84
24792 99
24793 87
24794 78
24795 112
24796 93
24797 80
24798 85
24799 93
24800 86
24801 91
24802 86
24803 87
24804 104
24805 88
24806 101
24807 100
24808 96
24809 92
24810 108
24811 83
24812 98
24813 85
24814 93
24815 94
24816 104
24817 93
24818 90
24819 97
24820 94
24821 94
24822 87
24823 89
24824 83
24825 82
24826 89
24827 92
24828 84
24829 99
24830 88
24831 92
24832 87
24833 85
24834 91
24835 88
24836 97
24837 85
24838 94
24839 104
24840 81
24841 81
24842 91
24843 91
24844 93
24845 78
24846 89
24847 91
24848 100
24849 81
24850 90
24851 98
24852 94
24853 103
24854 82
24855 101
24856 95
24857 91
24858 85
24859 65
24860 64
24861 89
24862 109
24863 89
24864 102
24865 75
24866 108
24867 74
24868 79
24869 93
24870 86
24871 98
24872 107
24873 97
24874 96
24875 82
24876 93
24877 90
24878 96
24879 90
24880 75
24881 84
24882 95
24883 94
24884 84
24885 74
24886 100
24887 81
24888 89
24889 92
24890 70
24891 90
24892 94
24893 83
24894 84
24895 83
24896 86
24897 89
24898 92
24899 98
24900 70
24901 66
24902 82
24903 95
24904 93
24905 88
24906 85
24907 85
24908 88
24909 90
24910 86
24911 77
24912 77
24913 91
24914 78
24915 85
24916 91
24917 95
24918 103
24919 71
24920 80
24921 89
24922 101
24923 84
24924 85
24925 80
24926 82
24927 82
24928 75
24929 69
24930 87
24931 65
24932 112
24933 91
24934 84
24935 71
24936 81
24937 65
24938 85
24939 96
24940 79
24941 85
24942 92
24943 94
24944 83
24945 91
24946 96
24947 87
24948 86
24949 93
24950 83
24951 102
24952 105
24953 94
24954 82
24955 72
24956 82
24957 89
24958 88
24959 91
24960 90
24961 98
24962 98
24963 85
24964 80
24965 83
24966 98
24967 86
24968 100
24969 100
24970 96
24971 80
24972 92
24973 83
24974 86
24975 74
24976 97
24977 95
24978 92
24979 109
24980 87
24981 74
24982 85
24983 80
24984 100
24985 91
24986 80
24987 96
24988 90
24989 99
24990 87
24991 88
24992 81
24993 73
24994 78
24995 80
24996 90
24997 88
24998 93
24999 94
25000 77
25001 87
25002 85
25003 87
25004 82
25005 93
25006 85
25007 89
25008 93
25009 81
25010 94
25011 83
25012 83
25013 77
25014 91
25015 76
25016 100
25017 92
25018 98
25019 94
25020 72
25021 66
25022 92
25023 86
25024 98
25025 80
25026 92
25027 82
25028 85
25029 87
25030 87
25031 99
25032 89
25033 119
25034 87
25035 104
25036 83
25037 91
25038 81
25039 103
25040 85
25041 90
25042 81
25043 87
25044 81
25045 81
25046 100
25047 92
25048 98
25049 95
25050 85
25051 68
25052 84
25053 86
25054 82
25055 71
25056 85
25057 98
25058 68
25059 83
25060 84
25061 86
25062 84
25063 85
25064 86
25065 99
25066 119
25067 83
25068 85
25069 91
25070 72
25071 82
25072 93
25073 75
25074 93
25075 93
25076 74
25077 71
25078 96
25079 81
25080 95
25081 97
25082 94
25083 79
25084 86
25085 92
25086 88
25087 89
25088 101
25089 83
25090 81
25091 88
25092 84
25093 97
25094 97
25095 100
25096 89
25097 89
25098 99
25099 92
25100 66
25101 73
25102 93
25103 85
25104 83
25105 86
25106 81
25107 85
25108 90
25109 78
25110 89
25111 98
25112 91
25113 89
25114 75
25115 83
25116 89
25117 96
25118 83
25119 98
25120 80
25121 74
25122 86
25123 87
25124 93
25125 88
25126 98
25127 92
25128 85
25129 93
25130 84
25131 97
25132 83
25133 98
25134 86
25135 79
25136 98
25137 74
25138 103
25139 80
25140 85
25141 94
25142 92
25143 85
25144 77
25145 93
25146 94
25147 98
25148 84
25149 89
25150 90
25151 84
25152 77
25153 70
25154 78
25155 88
25156 98
25157 95
25158 95
25159 82
25160 80
25161 86
25162 80
25163 84
25164 82
25165 102
25166 94
25167 82
25168 71
25169 79
25170 97
25171 89
25172 88
25173 86
25174 78
25175 77
25176 93
25177 100
25178 81
25179 75
25180 97
25181 93
25182 91
25183 96
25184 95
25185 76
25186 82
25187 72
25188 79
25189 66
25190 92
25191 74
25192 71
25193 79
25194 85
25195 74
25196 86
25197 90
25198 93
25199 90
25200 84
25201 82
25202 103
25203 87
25204 97
25205 96
25206 76
25207 93
25208 90
25209 98
25210 86
25211 81
25212 91
25213 99
25214 84
25215 92
25216 74
25217 92
25218 90
25219 80
25220 77
25221 85
25222 75
25223 97
25224 87
25225 91
25226 93
25227 83
25228 78
25229 78
25230 77
25231 83
25232 87
25233 95
25234 90
25235 78
25236 85
25237 85
25238 76
25239 81
25240 92
25241 82
25242 85
25243 78
25244 82
25245 93
25246 79
25247 77
25248 98
25249 89
25250 88
25251 94
25252 102
25253 73
25254 90
25255 69
25256 87
25257 82
25258 86
25259 83
25260 73
25261 79
25262 82
25263 79
25264 94
25265 73
25266 87
25267 99
25268 95
25269 87
25270 98
25271 70
25272 85
25273 72
25274 68
25275 88
25276 88
25277 87
25278 95
25279 85
25280 77
25281 84
25282 98
25283 89
25284 81
25285 96
25286 74
25287 81
25288 81
25289 97
25290 84
25291 82
25292 79
25293 87
25294 79
25295 88
25296 90
25297 89
25298 100
25299 95
25300 103
25301 88
25302 84
25303 81
25304 90
25305 71
25306 89
25307 85
25308 98
25309 102
25310 86
25311 72
25312 92
25313 79
25314 89
25315 76
25316 84
25317 85
25318 71
25319 94
25320 91
25321 88
25322 100
25323 74
25324 82
25325 85
25326 90
25327 99
25328 76
25329 95
25330 98
25331 74
25332 80
25333 82
25334 92
25335 90
25336 85
25337 92
25338 94
25339 83
25340 74
25341 103
25342 89
25343 75
25344 92
25345 82
25346 99
25347 82
25348 98
25349 80
25350 80
25351 84
25352 101
25353 101
25354 111
25355 89
25356 84
25357 92
25358 62
25359 77
25360 78
25361 83
25362 90
25363 97
25364 75
25365 100
25366 90
25367 85
25368 65
25369 92
25370 68
25371 75
25372 79
25373 94
25374 80
25375 97
25376 81
25377 83
25378 88
25379 93
25380 78
25381 81
25382 86
25383 90
25384 76
25385 75
25386 81
25387 83
25388 72
25389 80
25390 77
25391 78
25392 86
25393 76
25394 97
25395 82
25396 68
25397 87
25398 107
25399 88
25400 75
25401 84
25402 71
25403 74
25404 96
25405 78
25406 60
25407 85
25408 90
25409 74
25410 78
25411 92
25412 101
25413 85
25414 84
25415 80
25416 72
25417 72
25418 71
25419 76
25420 86
25421 79
25422 85
25423 77
25424 110
25425 88
25426 83
25427 74
25428 87
25429 103
25430 94
25431 82
25432 89
25433 100
25434 87
25435 108
25436 93
25437 86
25438 77
25439 95
25440 102
25441 77
25442 76
25443 95
25444 86
25445 66
25446 105
25447 71
25448 88
25449 107
25450 82
25451 77
25452 100
25453 91
25454 73
25455 92
25456 92
25457 105
25458 76
25459 81
25460 89
25461 84
25462 86
25463 66
25464 89
25465 74
25466 90
25467 88
25468 83
25469 71
25470 85
25471 72
25472 91
25473 94
25474 72
25475 103
25476 90
25477 96
25478 88
25479 72
25480 83
25481 94
25482 83
25483 84
25484 92
25485 87
25486 93
25487 74
25488 70
25489 81
25490 74
25491 95
25492 94
25493 85
25494 85
25495 88
25496 83
25497 70
25498 75
25499 98
25500 95
25501 87
25502 85
25503 95
25504 72
25505 77
25506 66
25507 88
25508 86
25509 86
25510 91
25511 58
25512 75
25513 87
25514 80
25515 83
25516 84
25517 95
25518 101
25519 78
25520 76
25521 87
25522 78
25523 81
25524 74
25525 86
25526 89
25527 75
25528 73
25529 83
25530 87
25531 66
25532 76
25533 74
25534 76
25535 84
25536 90
25537 82
25538 85
25539 94
25540 79
25541 98
25542 79
25543 79
25544 78
25545 79
25546 77
25547 87
25548 76
25549 72
25550 96
25551 78
25552 77
25553 78
25554 92
25555 97
25556 77
25557 88
25558 91
25559 90
25560 83
25561 97
25562 88
25563 85
25564 75
25565 73
25566 76
25567 90
25568 92
25569 79
25570 104
25571 71
25572 95
25573 90
25574 79
25575 83
25576 91
25577 86
25578 96
25579 67
25580 91
25581 84
25582 84
25583 94
25584 98
25585 81
25586 79
25587 73
25588 80
25589 100
25590 77
25591 78
25592 90
25593 96
25594 77
25595 87
25596 94
25597 79
25598 72
25599 91
25600 82
25601 94
25602 74
25603 75
25604 103
25605 92
25606 90
25607 89
25608 69
25609 90
25610 74
25611 73
25612 88
25613 84
25614 74
25615 85
25616 71
25617 94
25618 79
25619 83
25620 83
25621 97
25622 70
25623 90
25624 84
25625 74
25626 80
25627 90
25628 85
25629 86
25630 84
25631 84
25632 79
25633 89
25634 64
25635 73
25636 79
25637 77
25638 75
25639 71
25640 69
25641 65
25642 98
25643 82
25644 95
25645 83
25646 69
25647 82
25648 90
25649 91
25650 82
25651 103
25652 70
25653 66
25654 99
25655 72
25656 73
25657 88
25658 82
25659 79
25660 70
25661 89
25662 93
25663 78
25664 79
25665 93
25666 77
25667 79
25668 81
25669 67
25670 85
25671 94
25672 88
25673 81
25674 93
25675 71
25676 78
25677 81
25678 92
25679 91
25680 91
25681 88
25682 86
25683 66
25684 79
25685 90
25686 75
25687 66
25688 86
25689 101
25690 90
25691 95
25692 89
25693 78
25694 89
25695 81
25696 86
25697 106
25698 86
25699 100
25700 84
25701 78
25702 88
25703 80
25704 80
25705 80
25706 91
25707 68
25708 78
25709 74
25710 77
25711 61
25712 77
25713 77
25714 75
25715 82
25716 74
25717 77
25718 82
25719 75
25720 81
25721 96
25722 90
25723 85
25724 91
25725 75
25726 86
25727 91
25728 81
25729 80
25730 96
25731 81
25732 92
25733 89
25734 87
25735 81
25736 77
25737 63
25738 88
25739 87
25740 64
25741 95
25742 64
25743 82
25744 68
25745 82
25746 96
25747 86
25748 72
25749 93
25750 65
25751 77
25752 87
25753 87
25754 85
25755 84
25756 67
25757 68
25758 85
25759 68
25760 69
25761 74
25762 83
25763 88
25764 80
25765 61
25766 97
25767 73
25768 80
25769 101
25770 84
25771 69
25772 97
25773 55
25774 73
25775 83
25776 85
25777 100
25778 76
25779 102
25780 85
25781 76
25782 82
25783 91
25784 90
25785 72
25786 106
25787 86
25788 86
25789 93
25790 82
25791 80
25792 84
25793 92
25794 89
25795 81
25796 91
25797 88
25798 81
25799 68
25800 82
25801 75
25802 97
25803 75
25804 90
25805 74
25806 73
25807 86
25808 86
25809 97
25810 85
25811 81
25812 72
25813 79
25814 64
25815 84
25816 89
25817 80
25818 82
25819 74
25820 73
25821 88
25822 67
25823 75
25824 68
25825 93
25826 81
25827 82
25828 75
25829 68
25830 65
25831 65
25832 75
25833 74
25834 71
25835 77
25836 81
25837 79
25838 79
25839 90
25840 100
25841 83
25842 81
25843 74
25844 65
25845 98
25846 84
25847 95
25848 80
25849 89
25850 98
25851 97
25852 80
25853 79
25854 66
25855 81
25856 83
25857 76
25858 82
25859 85
25860 83
25861 83
25862 82
25863 91
25864 68
25865 94
25866 64
25867 83
25868 89
25869 85
25870 76
25871 73
25872 81
25873 78
25874 105
25875 88
25876 77
25877 75
25878 96
25879 89
25880 81
25881 89
25882 75
25883 60
25884 86
25885 74
25886 71
25887 83
25888 74
25889 86
25890 79
25891 79
25892 107
25893 81
25894 84
25895 83
25896 72
25897 88
25898 67
25899 79
25900 85
25901 87
25902 83
25903 96
25904 84
25905 103
25906 65
25907 64
25908 89
25909 74
25910 83
25911 86
25912 76
25913 88
25914 86
25915 82
25916 80
25917 75
25918 83
25919 98
25920 79
25921 78
25922 92
25923 78
25924 78
25925 82
25926 73
25927 87
25928 82
25929 86
25930 85
25931 86
25932 110
25933 93
25934 78
25935 84
25936 81
25937 73
25938 73
25939 82
25940 84
25941 81
25942 101
25943 87
25944 80
25945 108
25946 84
25947 73
25948 83
25949 83
25950 58
25951 77
25952 92
25953 76
25954 74
25955 85
25956 91
25957 88
25958 85
25959 79
25960 72
25961 79
25962 75
25963 88
25964 91
25965 104
25966 80
25967 67
25968 75
25969 84
25970 70
25971 81
25972 84
25973 92
25974 71
25975 81
25976 97
25977 74
25978 83
25979 83
25980 99
25981 80
25982 77
25983 85
25984 84
25985 74
25986 75
25987 78
25988 68
25989 87
25990 84
25991 79
25992 80
25993 64
25994 98
25995 79
25996 79
25997 88
25998 88
25999 89
26000 83
26001 79
26002 79
26003 77
26004 75
26005 67
26006 73
26007 89
26008 103
26009 77
26010 88
26011 90
26012 76
26013 79
26014 74
26015 82
26016 75
26017 84
26018 93
26019 90
26020 79
26021 91
26022 81
26023 73
26024 73
26025 86
26026 97
26027 77
26028 64
26029 84
26030 73
26031 90
26032 78
26033 86
26034 84
26035 78
26036 83
26037 107
26038 93
26039 81
26040 80
26041 72
26042 82
26043 62
26044 81
26045 78
26046 78
26047 90
26048 96
26049 92
26050 71
26051 83
26052 81
26053 88
26054 95
26055 73
26056 76
26057 84
26058 72
26059 80
26060 97
26061 68
26062 79
26063 78
26064 100
26065 83
26066 91
26067 75
26068 74
26069 91
26070 67
26071 70
26072 89
26073 71
26074 82
26075 60
26076 79
26077 89
26078 84
26079 73
26080 90
26081 86
26082 77
26083 63
26084 79
26085 79
26086 89
26087 76
26088 61
26089 72
26090 63
26091 95
26092 73
26093 89
26094 93
26095 80
26096 91
26097 80
26098 80
26099 77
26100 84
26101 88
26102 113
26103 79
26104 78
26105 71
26106 82
26107 79
26108 88
26109 63
26110 71
26111 83
26112 81
26113 72
26114 91
26115 97
26116 83
26117 86
26118 80
26119 89
26120 84
26121 68
26122 76
26123 79
26124 76
26125 79
26126 78
26127 72
26128 81
26129 76
26130 75
26131 85
26132 79
26133 89
26134 77
26135 79
26136 83
26137 72
26138 93
26139 71
26140 88
26141 98
26142 83
26143 74
26144 95
26145 66
26146 67
26147 66
26148 97
26149 72
26150 77
26151 90
26152 86
26153 89
26154 65
26155 70
26156 92
26157 65
26158 74
26159 77
26160 80
26161 107
26162 81
26163 81
26164 68
26165 92
26166 88
26167 72
26168 95
26169 83
26170 82
26171 89
26172 98
26173 64
26174 76
26175 84
26176 72
26177 75
26178 91
26179 80
26180 89
26181 72
26182 81
26183 94
26184 94
26185 88
26186 77
26187 86
26188 78
26189 86
26190 79
26191 87
26192 73
26193 76
26194 78
26195 101
26196 86
26197 78
26198 95
26199 99
26200 80
26201 82
26202 84
26203 69
26204 67
26205 74
26206 90
26207 78
26208 86
26209 78
26210 80
26211 66
26212 81
26213 87
26214 64
26215 78
26216 85
26217 64
26218 70
26219 81
26220 85
26221 78
26222 75
26223 80
26224 81
26225 76
26226 110
26227 77
26228 77
26229 74
26230 76
26231 82
26232 73
26233 83
26234 78
26235 88
26236 75
26237 88
26238 89
26239 79
26240 75
26241 64
26242 69
26243 76
26244 78
26245 80
26246 78
26247 85
26248 101
26249 86
26250 77
26251 64
26252 88
26253 89
26254 72
26255 74
26256 74
26257 67
26258 79
26259 67
26260 84
26261 76
26262 89
26263 80
26264 84
26265 63
26266 87
26267 80
26268 83
26269 69
26270 86
26271 70
26272 69
26273 87
26274 71
26275 96
26276 86
26277 77
26278 68
26279 90
26280 76
26281 78
26282 93
26283 83
26284 96
26285 81
26286 71
26287 69
26288 70
26289 109
26290 72
26291 74
26292 70
26293 76
26294 76
26295 86
26296 81
26297 90
26298 78
26299 65
26300 88
26301 84
26302 66
26303 72
26304 79
26305 82
26306 99
26307 73
26308 75
26309 72
26310 94
26311 69
26312 86
26313 98
26314 74
26315 76
26316 97
26317 76
26318 93
26319 70
26320 91
26321 82
26322 100
26323 77
26324 78
26325 72
26326 86
26327 89
26328 77
26329 99
26330 82
26331 73
26332 81
26333 79
26334 79
26335 81
26336 90
26337 94
26338 87
26339 63
26340 87
26341 75
26342 79
26343 89
26344 92
26345 78
26346 68
26347 75
26348 89
26349 88
26350 82
26351 99
26352 70
26353 82
26354 83
26355 85
26356 69
26357 82
26358 77
26359 79
26360 67
26361 92
26362 78
26363 90
26364 93
26365 83
26366 92
26367 77
26368 59
26369 71
26370 81
26371 87
26372 79
26373 77
26374 87
26375 79
26376 91
26377 74
26378 75
26379 85
26380 74
26381 85
26382 58
26383 85
26384 73
26385 83
26386 75
26387 90
26388 76
26389 90
26390 79
26391 94
26392 72
26393 84
26394 72
26395 70
26396 93
26397 84
26398 95
26399 79
26400 81
26401 80
26402 86
26403 99
26404 81
26405 78
26406 65
26407 94
26408 76
26409 86
26410 69
26411 94
26412 71
26413 86
26414 90
26415 78
26416 73
26417 77
26418 91
26419 76
26420 68
26421 87
26422 69
26423 88
26424 72
26425 68
26426 85
26427 70
26428 68
26429 83
26430 87
26431 79
26432 83
26433 76
26434 77
26435 91
26436 76
26437 79
26438 81
26439 80
26440 100
26441 89
26442 75
26443 69
26444 82
26445 86
26446 73
26447 83
26448 65
26449 74
26450 75
26451 93
26452 98
26453 82
26454 93
26455 92
26456 91
26457 72
26458 67
26459 69
26460 73
26461 76
26462 75
26463 83
26464 88
26465 86
26466 83
26467 80
26468 72
26469 90
26470 78
26471 78
26472 85
26473 66
26474 84
26475 78
26476 77
26477 72
26478 79
26479 73
26480 72
26481 83
26482 92
26483 88
26484 74
26485 84
26486 71
26487 82
26488 72
26489 75
26490 83
26491 86
26492 80
26493 82
26494 90
26495 65
26496 69
26497 82
26498 81
26499 67
26500 85
26501 83
26502 81
26503 90
26504 77
26505 58
26506 87
26507 84
26508 76
26509 78
26510 91
26511 74
26512 69
26513 69
26514 68
26515 80
26516 75
26517 79
26518 76
26519 69
26520 82
26521 63
26522 67
26523 71
26524 81
26525 82
26526 77
26527 85
26528 91
26529 78
26530 90
26531 79
26532 75
26533 82
26534 81
26535 81
26536 90
26537 83
26538 91
26539 79
26540 82
26541 80
26542 80
26543 78
26544 64
26545 62
26546 81
26547 70
26548 76
26549 77
26550 78
26551 69
26552 101
26553 63
26554 96
26555 73
26556 85
26557 87
26558 82
26559 86
26560 72
26561 74
26562 78
26563 78
26564 77
26565 60
26566 96
26567 73
26568 72
26569 72
26570 90
26571 78
26572 60
26573 80
26574 75
26575 70
26576 94
26577 79
26578 73
26579 78
26580 70
26581 82
26582 71
26583 73
26584 72
26585 75
26586 66
26587 75
26588 80
26589 81
26590 71
26591 84
26592 76
26593 91
26594 84
26595 74
26596 64
26597 85
26598 86
26599 79
26600 89
26601 81
26602 61
26603 80
26604 63
26605 77
26606 70
26607 75
26608 77
26609 91
26610 89
26611 86
26612 85
26613 81
26614 78
26615 69
26616 89
26617 78
26618 62
26619 66
26620 65
26621 70
26622 87
26623 60
26624 78
26625 74
26626 81
26627 88
26628 70
26629 91
26630 89
26631 63
26632 82
26633 70
26634 77
26635 77
26636 92
26637 79
26638 72
26639 76
26640 70
26641 75
26642 100
26643 81
26644 76
26645 75
26646 83
26647 94
26648 70
26649 79
26650 62
26651 68
26652 84
26653 84
26654 103
26655 66
26656 73
26657 88
26658 77
26659 66
26660 90
26661 77
26662 93
26663 74
26664 72
26665 87
26666 62
26667 69
26668 75
26669 81
26670 77
26671 67
26672 86
26673 64
26674 64
26675 72
26676 79
26677 78
26678 75
26679 68
26680 85
26681 82
26682 77
26683 73
26684 80
26685 78
26686 87
26687 67
26688 83
26689 86
26690 81
26691 91
26692 80
26693 76
26694 81
26695 78
26696 58
26697 91
26698 76
26699 82
26700 81
26701 89
26702 79
26703 82
26704 74
26705 76
26706 63
26707 83
26708 80
26709 72
26710 74
26711 62
26712 68
26713 84
26714 69
26715 71
26716 96
26717 94
26718 64
26719 87
26720 89
26721 76
26722 71
26723 85
26724 83
26725 92
26726 69
26727 75
26728 80
26729 70
26730 91
26731 75
26732 72
26733 69
26734 69
26735 102
26736 80
26737 92
26738 75
26739 72
26740 79
26741 78
26742 68
26743 73
26744 69
26745 75
26746 74
26747 78
26748 75
26749 79
26750 66
26751 68
26752 62
26753 73
26754 72
26755 82
26756 70
26757 73
26758 81
26759 73
26760 72
26761 85
26762 62
26763 85
26764 80
26765 76
26766 77
26767 79
26768 65
26769 72
26770 63
26771 102
26772 64
26773 78
26774 70
26775 84
26776 78
26777 91
26778 72
26779 68
26780 80
26781 88
26782 56
26783 94
26784 86
26785 83
26786 80
26787 66
26788 68
26789 77
26790 76
26791 65
26792 71
26793 74
26794 83
26795 72
26796 80
26797 69
26798 65
26799 81
26800 86
26801 82
26802 86
26803 72
26804 93
26805 73
26806 84
26807 64
26808 75
26809 69
26810 84
26811 87
26812 84
26813 82
26814 63
26815 84
26816 75
26817 73
26818 81
26819 85
26820 75
26821 73
26822 65
26823 70
26824 86
26825 75
26826 71
26827 84
26828 79
26829 83
26830 72
26831 83
26832 80
26833 74
26834 65
26835 80
26836 78
26837 73
26838 74
26839 83
26840 75
26841 79
26842 87
26843 75
26844 77
26845 88
26846 61
26847 60
26848 90
26849 89
26850 76
26851 73
26852 79
26853 84
26854 77
26855 86
26856 80
26857 71
26858 80
26859 70
26860 70
26861 68
26862 57
26863 78
26864 70
26865 64
26866 82
26867 70
26868 77
26869 82
26870 89
26871 84
26872 80
26873 75
26874 70
26875 89
26876 74
26877 77
26878 76
26879 80
26880 90
26881 73
26882 64
26883 94
26884 73
26885 70
26886 73
26887 91
26888 71
26889 81
26890 74
26891 83
26892 72
26893 82
26894 66
26895 75
26896 54
26897 84
26898 78
26899 78
26900 82
26901 75
26902 87
26903 67
26904 81
26905 62
26906 58
26907 77
26908 86
26909 76
26910 72
26911 85
26912 98
26913 87
26914 75
26915 58
26916 55
26917 84
26918 86
26919 82
26920 80
26921 88
26922 70
26923 80
26924 77
26925 62
26926 86
26927 85
26928 75
26929 67
26930 75
26931 62
26932 83
26933 74
26934 77
26935 91
26936 66
26937 71
26938 82
26939 83
26940 61
26941 78
26942 74
26943 95
26944 54
26945 87
26946 84
26947 68
26948 84
26949 70
26950 81
26951 78
26952 78
26953 76
26954 79
26955 77
26956 75
26957 74
26958 78
26959 78
26960 85
26961 67
26962 62
26963 70
26964 91
26965 80
26966 76
26967 83
26968 77
26969 68
26970 92
26971 66
26972 76
26973 77
26974 70
26975 83
26976 87
26977 66
26978 80
26979 86
26980 80
26981 81
26982 85
26983 87
26984 86
26985 79
26986 65
26987 71
26988 67
26989 67
26990 81
26991 75
26992 82
26993 60
26994 76
26995 88
26996 87
26997 71
26998 90
26999 71
27000 79
27001 84
27002 89
27003 75
27004 69
27005 80
27006 59
27007 66
27008 68
27009 75
27010 83
27011 73
27012 62
27013 77
27014 85
27015 73
27016 82
27017 69
27018 76
27019 71
27020 82
27021 60
27022 55
27023 84
27024 74
27025 83
27026 53
27027 86
27028 94
27029 86
27030 59
27031 77
27032 79
27033 56
27034 87
27035 82
27036 60
27037 75
27038 77
27039 82
27040 70
27041 67
27042 71
27043 95
27044 80
27045 75
27046 81
27047 77
27048 76
27049 87
27050 60
27051 84
27052 93
27053 57
27054 71
27055 70
27056 78
27057 92
27058 88
27059 85
27060 83
27061 69
27062 82
27063 84
27064 73
27065 78
27066 72
27067 76
27068 69
27069 67
27070 58
27071 65
27072 64
27073 75
27074 73
27075 75
27076 53
27077 76
27078 75
27079 82
27080 74
27081 78
27082 89
27083 61
27084 80
27085 74
27086 76
27087 80
27088 72
27089 79
27090 72
27091 74
27092 70
27093 71
27094 70
27095 70
27096 62
27097 74
27098 63
27099 69
27100 77
27101 70
27102 63
27103 85
27104 80
27105 86
27106 75
27107 70
27108 71
27109 72
27110 73
27111 80
27112 85
27113 70
27114 83
27115 81
27116 74
27117 67
27118 79
27119 66
27120 75
27121 79
27122 75
27123 84
27124 61
27125 77
27126 90
27127 76
27128 70
27129 73
27130 66
27131 72
27132 75
27133 76
27134 82
27135 68
27136 66
27137 65
27138 83
27139 64
27140 84
27141 78
27142 81
27143 80
27144 94
27145 75
27146 78
27147 87
27148 69
27149 85
27150 75
27151 64
27152 65
27153 81
27154 77
27155 60
27156 84
27157 75
27158 78
27159 81
27160 71
27161 62
27162 80
27163 79
27164 82
27165 61
27166 74
27167 76
27168 71
27169 77
27170 68
27171 70
27172 76
27173 67
27174 69
27175 61
27176 62
27177 65
27178 76
27179 58
27180 75
27181 77
27182 74
27183 64
27184 66
27185 82
27186 68
27187 71
27188 88
27189 75
27190 74
27191 78
27192 86
27193 68
27194 78
27195 76
27196 67
27197 81
27198 88
27199 74
27200 95
27201 71
27202 67
27203 63
27204 97
27205 62
27206 75
27207 80
27208 67
27209 72
27210 70
27211 70
27212 81
27213 69
27214 81
27215 62
27216 94
27217 74
27218 71
27219 67
27220 74
27221 78
27222 88
27223 64
27224 72
27225 69
27226 72
27227 75
27228 66
27229 74
27230 65
27231 78
27232 69
27233 58
27234 75
27235 89
27236 67
27237 72
27238 69
27239 77
27240 70
27241 69
27242 65
27243 86
27244 69
27245 70
27246 78
27247 72
27248 80
27249 63
27250 56
27251 70
27252 78
27253 72
27254 64
27255 61
27256 86
27257 74
27258 91
27259 79
27260 79
27261 78
27262 65
27263 60
27264 67
27265 83
27266 70
27267 62
27268 79
27269 88
27270 82
27271 76
27272 77
27273 72
27274 77
27275 62
27276 82
27277 70
27278 70
27279 71
27280 99
27281 74
27282 71
27283 78
27284 76
27285 71
27286 81
27287 81
27288 76
27289 76
27290 80
27291 70
27292 58
27293 73
27294 76
27295 77
27296 82
27297 64
27298 62
27299 79
27300 70
27301 75
27302 73
27303 68
27304 87
27305 81
27306 77
27307 69
27308 67
27309 72
27310 74
27311 92
27312 92
27313 81
27314 76
27315 80
27316 60
27317 79
27318 63
27319 64
27320 82
27321 67
27322 76
27323 76
27324 68
27325 72
27326 71
27327 71
27328 74
27329 68
27330 61
27331 82
27332 81
27333 69
27334 79
27335 69
27336 66
27337 77
27338 69
27339 80
27340 77
27341 65
27342 75
27343 82
27344 75
27345 75
27346 61
27347 72
27348 66
27349 64
27350 88
27351 71
27352 60
27353 74
27354 71
27355 65
27356 71
27357 68
27358 81
27359 55
27360 64
27361 74
27362 78
27363 78
27364 68
27365 72
27366 68
27367 76
27368 75
27369 75
27370 70
27371 77
27372 81
27373 62
27374 72
27375 64
27376 62
27377 74
27378 87
27379 63
27380 70
27381 79
27382 67
27383 73
27384 85
27385 59
27386 65
27387 64
27388 67
27389 79
27390 84
27391 63
27392 59
27393 75
27394 69
27395 87
27396 71
27397 75
27398 87
27399 86
27400 87
27401 73
27402 66
27403 94
27404 72
27405 70
27406 71
27407 79
27408 83
27409 76
27410 68
27411 67
27412 81
27413 76
27414 102
27415 69
27416 77
27417 64
27418 73
27419 70
27420 76
27421 80
27422 65
27423 72
27424 66
27425 59
27426 78
27427 72
27428 70
27429 83
27430 73
27431 80
27432 74
27433 73
27434 62
27435 74
27436 70
27437 74
27438 80
27439 82
27440 79
27441 72
27442 86
27443 65
27444 67
27445 84
27446 66
27447 76
27448 73
27449 76
27450 71
27451 84
27452 62
27453 72
27454 76
27455 57
27456 90
27457 63
27458 73
27459 72
27460 75
27461 66
27462 87
27463 82
27464 73
27465 77
27466 73
27467 89
27468 78
27469 76
27470 71
27471 58
27472 68
27473 80
27474 71
27475 71
27476 85
27477 73
27478 70
27479 69
27480 63
27481 76
27482 69
27483 65
27484 97
27485 91
27486 73
27487 75
27488 62
27489 72
27490 67
27491 92
27492 73
27493 71
27494 72
27495 51
27496 73
27497 73
27498 83
27499 58
27500 72
27501 84
27502 74
27503 66
27504 80
27505 77
27506 65
27507 60
27508 70
27509 77
27510 61
27511 55
27512 83
27513 68
27514 63
27515 100
27516 70
27517 76
27518 79
27519 72
27520 69
27521 87
27522 65
27523 79
27524 72
27525 74
27526 67
27527 75
27528 67
27529 74
27530 80
27531 67
27532 78
27533 56
27534 67
27535 59
27536 63
27537 52
27538 64
27539 69
27540 83
27541 77
27542 70
27543 78
27544 71
27545 71
27546 85
27547 63
27548 76
27549 79
27550 68
27551 73
27552 77
27553 74
27554 65
27555 78
27556 76
27557 80
27558 70
27559 68
27560 81
27561 79
27562 72
27563 70
27564 79
27565 80
27566 68
27567 67
27568 75
27569 63
27570 64
27571 88
27572 67
27573 81
27574 74
27575 64
27576 79
27577 79
27578 58
27579 76
27580 72
27581 72
27582 69
27583 70
27584 78
27585 70
27586 78
27587 70
27588 56
27589 77
27590 92
27591 67
27592 70
27593 67
27594 69
27595 57
27596 78
27597 82
27598 85
27599 75
27600 81
27601 75
27602 72
27603 65
27604 65
27605 82
27606 77
27607 78
27608 73
27609 76
27610 63
27611 66
27612 63
27613 73
27614 62
27615 85
27616 72
27617 70
27618 71
27619 74
27620 82
27621 69
27622 62
27623 74
27624 94
27625 72
27626 73
27627 68
27628 75
27629 79
27630 68
27631 76
27632 68
27633 64
27634 76
27635 81
27636 69
27637 73
27638 75
27639 72
27640 66
27641 80
27642 70
27643 72
27644 73
27645 63
27646 78
27647 67
27648 71
27649 64
27650 80
27651 94
27652 66
27653 59
27654 70
27655 67
27656 72
27657 86
27658 67
27659 67
27660 85
27661 69
27662 65
27663 83
27664 79
27665 60
27666 72
27667 76
27668 76
27669 68
27670 79
27671 61
27672 75
27673 68
27674 71
27675 61
27676 76
27677 59
27678 61
27679 57
27680 72
27681 63
27682 79
27683 76
27684 63
27685 75
27686 75
27687 64
27688 74
27689 87
27690 83
27691 63
27692 65
27693 83
27694 81
27695 66
27696 82
27697 87
27698 76
27699 80
27700 66
27701 64
27702 82
27703 83
27704 72
27705 73
27706 70
27707 64
27708 79
27709 55
27710 63
27711 70
27712 64
27713 70
27714 72
27715 52
27716 77
27717 76
27718 81
27719 51
27720 69
27721 78
27722 74
27723 61
27724 54
27725 70
27726 70
27727 67
27728 65
27729 71
27730 73
27731 52
27732 73
27733 72
27734 61
27735 74
27736 68
27737 68
27738 78
27739 74
27740 56
27741 70
27742 76
27743 68
27744 53
27745 67
27746 70
27747 63
27748 66
27749 61
27750 73
27751 66
27752 83
27753 74
27754 68
27755 73
27756 68
27757 63
27758 72
27759 64
27760 74
27761 79
27762 75
27763 75
27764 65
27765 77
27766 74
27767 77
27768 79
27769 56
27770 77
27771 76
27772 72
27773 66
27774 76
27775 73
27776 75
27777 65
27778 76
27779 67
27780 63
27781 78
27782 65
27783 86
27784 80
27785 76
27786 65
27787 71
27788 73
27789 80
27790 80
27791 58
27792 63
27793 77
27794 63
27795 57
27796 82
27797 65
27798 59
27799 69
27800 80
27801 58
27802 66
27803 68
27804 76
27805 59
27806 72
27807 72
27808 60
27809 64
27810 75
27811 55
27812 90
27813 75
27814 60
27815 75
27816 71
27817 60
27818 64
27819 66
27820 66
27821 58
27822 76
27823 72
27824 76
27825 62
27826 73
27827 65
27828 66
27829 66
27830 70
27831 58
27832 65
27833 68
27834 73
27835 68
27836 67
27837 60
27838 69
27839 61
27840 68
27841 87
27842 69
27843 77
27844 64
27845 64
27846 67
27847 70
27848 70
27849 62
27850 69
27851 58
27852 75
27853 56
27854 73
27855 67
27856 61
27857 76
27858 80
27859 66
27860 64
27861 67
27862 65
27863 59
27864 87
27865 73
27866 77
27867 75
27868 77
27869 74
27870 81
27871 58
27872 61
27873 93
27874 64
27875 86
27876 74
27877 71
27878 63
27879 62
27880 65
27881 76
27882 85
27883 68
27884 72
27885 74
27886 76
27887 61
27888 65
27889 72
27890 80
27891 78
27892 61
27893 80
27894 73
27895 71
27896 77
27897 60
27898 66
27899 79
27900 64
27901 65
27902 83
27903 57
27904 77
27905 69
27906 57
27907 73
27908 63
27909 55
27910 64
27911 65
27912 71
27913 79
27914 51
27915 93
27916 67
27917 59
27918 65
27919 73
27920 72
27921 64
27922 69
27923 71
27924 66
27925 68
27926 78
27927 71
27928 88
27929 91
27930 85
27931 74
27932 65
27933 71
27934 73
27935 59
27936 74
27937 64
27938 73
27939 65
27940 75
27941 59
27942 64
27943 73
27944 74
27945 72
27946 78
27947 69
27948 60
27949 61
27950 90
27951 52
27952 76
27953 64
27954 57
27955 71
27956 75
27957 74
27958 66
27959 66
27960 69
27961 69
27962 57
27963 72
27964 89
27965 71
27966 72
27967 55
27968 62
27969 63
27970 80
27971 54
27972 70
27973 87
27974 75
27975 79
27976 68
27977 71
27978 89
27979 76
27980 60
27981 69
27982 71
27983 72
27984 52
27985 65
27986 62
27987 70
27988 64
27989 66
27990 63
27991 69
27992 64
27993 63
27994 57
27995 76
27996 72
27997 55
27998 71
27999 57
28000 68
28001 78
28002 79
28003 70
28004 74
28005 57
28006 70
28007 56
28008 66
28009 64
28010 79
28011 65
28012 54
28013 63
28014 80
28015 62
28016 66
28017 53
28018 60
28019 81
28020 76
28021 72
28022 59
28023 76
28024 65
28025 72
28026 76
28027 69
28028 80
28029 66
28030 65
28031 62
28032 77
28033 88
28034 77
28035 64
28036 75
28037 70
28038 70
28039 68
28040 63
28041 64
28042 71
28043 68
28044 76
28045 65
28046 72
28047 68
28048 83
28049 74
28050 76
28051 76
28052 73
28053 63
28054 53
28055 70
28056 77
28057 65
28058 73
28059 82
28060 57
28061 71
28062 56
28063 59
28064 67
28065 59
28066 72
28067 76
28068 64
28069 65
28070 64
28071 65
28072 69
28073 56
28074 75
28075 69
28076 70
28077 65
28078 74
28079 84
28080 65
28081 71
28082 58
28083 60
28084 66
28085 66
28086 63
28087 66
28088 63
28089 58
28090 54
28091 66
28092 88
28093 73
28094 59
28095 55
28096 70
28097 68
28098 67
28099 92
28100 79
28101 99
28102 60
28103 68
28104 56
28105 72
28106 58
28107 55
28108 56
28109 76
28110 51
28111 66
28112 68
28113 65
28114 71
28115 62
28116 55
28117 64
28118 72
28119 75
28120 80
28121 70
28122 72
28123 62
28124 70
28125 59
28126 54
28127 76
28128 69
28129 50
28130 90
28131 71
28132 75
28133 71
28134 76
28135 60
28136 67
28137 55
28138 75
28139 73
28140 77
28141 82
28142 80
28143 77
28144 63
28145 87
28146 62
28147 67
28148 61
28149 77
28150 67
28151 77
28152 67
28153 75
28154 61
28155 75
28156 59
28157 52
28158 81
28159 67
28160 70
28161 70
28162 73
28163 71
28164 68
28165 76
28166 68
28167 70
28168 58
28169 78
28170 58
28171 76
28172 68
28173 63
28174 71
28175 79
28176 77
28177 71
28178 65
28179 56
28180 62
28181 60
28182 72
28183 70
28184 65
28185 72
28186 75
28187 70
28188 59
28189 69
28190 76
28191 69
28192 71
28193 72
28194 76
28195 73
28196 75
28197 66
28198 68
28199 69
28200 71
28201 77
28202 73
28203 69
28204 71
28205 78
28206 62
28207 69
28208 68
28209 58
28210 70
28211 62
28212 72
28213 65
28214 67
28215 74
28216 65
28217 69
28218 70
28219 66
28220 74
28221 65
28222 62
28223 57
28224 63
28225 61
28226 70
28227 75
28228 78
28229 73
28230 71
28231 57
28232 59
28233 64
28234 71
28235 72
28236 69
28237 65
28238 72
28239 55
28240 67
28241 71
28242 51
28243 70
28244 66
28245 53
28246 89
28247 59
28248 52
28249 51
28250 63
28251 69
28252 52
28253 62
28254 63
28255 73
28256 72
28257 67
28258 69
28259 71
28260 65
28261 63
28262 70
28263 79
28264 66
28265 56
28266 67
28267 66
28268 58
28269 67
28270 75
28271 64
28272 58
28273 67
28274 51
28275 63
28276 52
28277 66
28278 74
28279 70
28280 77
28281 75
28282 60
28283 64
28284 78
28285 76
28286 67
28287 67
28288 61
28289 78
28290 63
28291 55
28292 69
28293 70
28294 68
28295 63
28296 63
28297 67
28298 69
28299 79
28300 84
28301 58
28302 57
28303 53
28304 61
28305 58
28306 82
28307 61
28308 65
28309 78
28310 72
28311 71
28312 50
28313 76
28314 68
28315 77
28316 68
28317 63
28318 70
28319 69
28320 70
28321 59
28322 70
28323 66
28324 77
28325 64
28326 64
28327 62
28328 80
28329 63
28330 77
28331 61
28332 67
28333 70
28334 58
28335 68
28336 65
28337 69
28338 65
28339 70
28340 70
28341 81
28342 80
28343 66
28344 61
28345 84
28346 70
28347 73
28348 72
28349 82
28350 53
28351 63
28352 66
28353 58
28354 78
28355 63
28356 65
28357 69
28358 57
28359 60
28360 64
28361 70
28362 58
28363 66
28364 77
28365 65
28366 59
28367 73
28368 67
28369 71
28370 59
28371 80
28372 55
28373 69
28374 64
28375 63
28376 58
28377 74
28378 75
28379 73
28380 74
28381 64
28382 71
28383 57
28384 66
28385 61
28386 60
28387 53
28388 65
28389 73
28390 55
28391 61
28392 60
28393 79
28394 75
28395 62
28396 71
28397 58
28398 58
28399 67
28400 60
28401 54
28402 89
28403 71
28404 71
28405 77
28406 66
28407 74
28408 80
28409 72
28410 73
28411 78
28412 76
28413 79
28414 83
28415 87
28416 66
28417 57
28418 64
28419 66
28420 69
28421 67
28422 64
28423 73
28424 59
28425 50
28426 65
28427 64
28428 73
28429 65
28430 80
28431 71
28432 70
28433 79
28434 56
28435 67
28436 63
28437 57
28438 66
28439 72
28440 52
28441 70
28442 73
28443 70
28444 55
28445 76
28446 77
28447 74
28448 78
28449 50
28450 76
28451 76
28452 70
28453 63
28454 63
28455 69
28456 67
28457 84
28458 49
28459 70
28460 65
28461 59
28462 72
28463 73
28464 73
28465 84
28466 72
28467 66
28468 62
28469 62
28470 65
28471 71
28472 74
28473 69
28474 63
28475 59
28476 61
28477 72
28478 76
28479 75
28480 64
28481 75
28482 52
28483 87
28484 64
28485 58
28486 79
28487 75
28488 70
28489 73
28490 63
28491 72
28492 73
28493 66
28494 64
28495 72
28496 70
28497 67
28498 81
28499 67
28500 68
28501 72
28502 59
28503 58
28504 59
28505 64
28506 65
28507 71
28508 64
28509 65
28510 71
28511 60
28512 86
28513 77
28514 71
28515 62
28516 73
28517 57
28518 61
28519 61
28520 69
28521 61
28522 56
28523 70
28524 63
28525 68
28526 68
28527 63
28528 77
28529 62
28530 79
28531 63
28532 59
28533 57
28534 78
28535 67
28536 71
28537 65
28538 83
28539 85
28540 57
28541 64
28542 65
28543 62
28544 52
28545 62
28546 66
28547 74
28548 70
28549 72
28550 48
28551 64
28552 73
28553 79
28554 83
28555 67
28556 81
28557 59
28558 62
28559 69
28560 84
28561 74
28562 56
28563 76
28564 64
28565 56
28566 73
28567 75
28568 72
28569 63
28570 67
28571 51
28572 65
28573 63
28574 62
28575 62
28576 65
28577 64
28578 60
28579 78
28580 59
28581 62
28582 68
28583 78
28584 80
28585 68
28586 58
28587 59
28588 66
28589 86
28590 65
28591 63
28592 81
28593 76
28594 61
28595 63
28596 59
28597 59
28598 49
28599 68
28600 64
28601 60
28602 59
28603 69
28604 83
28605 58
28606 65
28607 66
28608 57
28609 60
28610 65
28611 76
28612 67
28613 60
28614 63
28615 75
28616 63
28617 76
28618 74
28619 63
28620 68
28621 72
28622 74
28623 67
28624 71
28625 63
28626 68
28627 63
28628 61
28629 60
28630 61
28631 67
28632 68
28633 70
28634 68
28635 70
28636 62
28637 56
28638 74
28639 73
28640 74
28641 70
28642 70
28643 84
28644 69
28645 70
28646 70
28647 62
28648 74
28649 66
28650 70
28651 53
28652 64
28653 64
28654 60
28655 71
28656 61
28657 70
28658 69
28659 63
28660 50
28661 78
28662 76
28663 84
28664 66
28665 64
28666 55
28667 55
28668 61
28669 76
28670 74
28671 72
28672 65
28673 75
28674 68
28675 60
28676 49
28677 70
28678 66
28679 64
28680 66
28681 55
28682 71
28683 75
28684 75
28685 61
28686 86
28687 86
28688 69
28689 64
28690 77
28691 71
28692 67
28693 52
28694 82
28695 69
28696 62
28697 69
28698 72
28699 73
28700 71
28701 75
28702 72
28703 80
28704 72
28705 48
28706 61
28707 61
28708 64
28709 73
28710 66
28711 71
28712 64
28713 75
28714 69
28715 55
28716 55
28717 65
28718 59
28719 57
28720 54
28721 80
28722 67
28723 52
28724 59
28725 55
28726 63
28727 75
28728 77
28729 67
28730 65
28731 63
28732 69
28733 57
28734 62
28735 87
28736 69
28737 75
28738 68
28739 70
28740 54
28741 82
28742 75
28743 74
28744 82
28745 62
28746 81
28747 71
28748 61
28749 76
28750 66
28751 67
28752 66
28753 62
28754 65
28755 62
28756 88
28757 68
28758 74
28759 76
28760 67
28761 61
28762 67
28763 76
28764 49
28765 62
28766 61
28767 56
28768 73
28769 66
28770 57
28771 80
28772 69
28773 66
28774 74
28775 61
28776 67
28777 73
28778 69
28779 77
28780 64
28781 65
28782 56
28783 63
28784 63
28785 77
28786 48
28787 58
28788 63
28789 64
28790 60
28791 76
28792 56
28793 47
28794 87
28795 79
28796 73
28797 74
28798 66
28799 49
28800 73
28801 61
28802 66
28803 61
28804 53
28805 54
28806 82
28807 72
28808 67
28809 69
28810 63
28811 59
28812 69
28813 45
28814 79
28815 58
28816 60
28817 69
28818 68
28819 72
28820 62
28821 68
28822 66
28823 62
28824 80
28825 60
28826 69
28827 67
28828 55
28829 82
28830 65
28831 73
28832 56
28833 59
28834 79
28835 59
28836 62
28837 67
28838 58
28839 64
28840 81
28841 72
28842 67
28843 70
28844 71
28845 68
28846 54
28847 65
28848 68
28849 66
28850 71
28851 67
28852 61
28853 64
28854 64
28855 69
28856 59
28857 66
28858 65
28859 76
28860 62
28861 82
28862 56
28863 61
28864 75
28865 71
28866 69
28867 74
28868 72
28869 82
28870 72
28871 71
28872 66
28873 51
28874 82
28875 72
28876 74
28877 62
28878 65
28879 73
28880 65
28881 73
28882 76
28883 63
28884 71
28885 68
28886 76
28887 68
28888 72
28889 73
28890 55
28891 55
28892 72
28893 65
28894 82
28895 65
28896 66
28897 54
28898 54
28899 51
28900 62
28901 64
28902 68
28903 55
28904 65
28905 71
28906 52
28907 64
28908 66
28909 58
28910 63
28911 71
28912 63
28913 58
28914 49
28915 67
28916 61
28917 54
28918 72
28919 68
28920 59
28921 71
28922 72
28923 53
28924 67
28925 72
28926 76
28927 64
28928 66
28929 69
28930 60
28931 61
28932 51
28933 54
28934 76
28935 70
28936 60
28937 76
28938 58
28939 62
28940 74
28941 66
28942 56
28943 78
28944 84
28945 60
28946 71
28947 52
28948 64
28949 70
28950 72
28951 64
28952 64
28953 51
28954 67
28955 80
28956 85
28957 60
28958 74
28959 69
28960 55
28961 59
28962 71
28963 83
28964 66
28965 71
28966 69
28967 61
28968 66
28969 65
28970 68
28971 60
28972 75
28973 73
28974 64
28975 68
28976 65
28977 67
28978 68
28979 61
28980 65
28981 71
28982 65
28983 65
28984 59
28985 76
28986 49
28987 59
28988 66
28989 52
28990 66
28991 79
28992 53
28993 55
28994 80
28995 60
28996 76
28997 69
28998 85
28999 71
29000 62
29001 76
29002 78
29003 68
29004 52
29005 72
29006 71
29007 56
29008 66
29009 72
29010 58
29011 49
29012 79
29013 68
29014 68
29015 68
29016 65
29017 60
29018 75
29019 73
29020 54
29021 58
29022 64
29023 82
29024 62
29025 64
29026 64
29027 58
29028 68
29029 64
29030 46
29031 70
29032 62
29033 46
29034 66
29035 57
29036 67
29037 73
29038 64
29039 57
29040 72
29041 66
29042 75
29043 56
29044 70
29045 60
29046 60
29047 67
29048 71
29049 75
29050 71
29051 70
29052 60
29053 71
29054 64
29055 64
29056 64
29057 75
29058 66
29059 58
29060 71
29061 57
29062 76
29063 64
29064 65
29065 86
29066 62
29067 57
29068 72
29069 68
29070 65
29071 76
29072 74
29073 72
29074 76
29075 62
29076 79
29077 64
29078 83
29079 71
29080 65
29081 75
29082 67
29083 65
29084 61
29085 65
29086 74
29087 79
29088 69
29089 62
29090 61
29091 69
29092 69
29093 66
29094 54
29095 64
29096 60
29097 59
29098 82
29099 62
29100 55
29101 66
29102 63
29103 60
29104 82
29105 62
29106 56
29107 56
29108 66
29109 75
29110 57
29111 76
29112 43
29113 61
29114 68
29115 63
29116 51
29117 82
29118 50
29119 66
29120 54
29121 86
29122 60
29123 56
29124 61
29125 55
29126 51
29127 60
29128 83
29129 65
29130 59
29131 70
29132 69
29133 62
29134 66
29135 62
29136 62
29137 73
29138 75
29139 60
29140 44
29141 60
29142 68
29143 56
29144 62
29145 70
29146 67
29147 74
29148 64
29149 71
29150 60
29151 65
29152 49
29153 63
29154 67
29155 70
29156 64
29157 67
29158 64
29159 63
29160 70
29161 76
29162 73
29163 82
29164 75
29165 69
29166 63
29167 67
29168 56
29169 60
29170 69
29171 59
29172 58
29173 59
29174 68
29175 69
29176 61
29177 60
29178 63
29179 68
29180 75
29181 60
29182 68
29183 61
29184 63
29185 55
29186 69
29187 73
29188 52
29189 75
29190 71
29191 69
29192 70
29193 74
29194 54
29195 59
29196 69
29197 68
29198 64
29199 58
29200 70
29201 52
29202 67
29203 59
29204 56
29205 59
29206 69
29207 55
29208 63
29209 58
29210 57
29211 72
29212 52
29213 64
29214 63
29215 52
29216 62
29217 58
29218 77
29219 57
29220 59
29221 49
29222 63
29223 60
29224 84
29225 60
29226 64
29227 67
29228 59
29229 62
29230 60
29231 63
29232 72
29233 60
29234 68
29235 57
29236 58
29237 60
29238 57
29239 65
29240 60
29241 68
29242 73
29243 62
29244 70
29245 69
29246 58
29247 70
29248 58
29249 63
29250 68
29251 71
29252 62
29253 64
29254 71
29255 58
29256 76
29257 76
29258 62
29259 57
29260 93
29261 59
29262 52
29263 65
29264 65
29265 64
29266 86
29267 75
29268 52
29269 52
29270 72
29271 59
29272 66
29273 70
29274 76
29275 50
29276 57
29277 80
29278 64
29279 64
29280 67
29281 65
29282 47
29283 61
29284 63
29285 62
29286 58
29287 62
29288 79
29289 67
29290 60
29291 66
29292 64
29293 60
29294 78
29295 57
29296 64
29297 66
29298 70
29299 57
29300 64
29301 63
29302 68
29303 50
29304 73
29305 64
29306 64
29307 70
29308 66
29309 58
29310 64
29311 67
29312 73
29313 63
29314 57
29315 70
29316 59
29317 63
29318 64
29319 82
29320 59
29321 63
29322 75
29323 66
29324 67
29325 78
29326 74
29327 53
29328 76
29329 66
29330 64
29331 60
29332 65
29333 70
29334 70
29335 58
29336 68
29337 59
29338 49
29339 63
29340 74
29341 59
29342 80
29343 57
29344 67
29345 67
29346 70
29347 74
29348 68
29349 60
29350 70
29351 55
29352 60
29353 67
29354 56
29355 57
29356 62
29357 62
29358 63
29359 56
29360 66
29361 52
29362 67
29363 56
29364 65
29365 69
29366 70
29367 65
29368 64
29369 55
29370 69
29371 60
29372 79
29373 55
29374 55
29375 56
29376 72
29377 71
29378 56
29379 61
29380 62
29381 68
29382 55
29383 61
29384 69
29385 62
29386 52
29387 56
29388 66
29389 64
29390 64
29391 63
29392 62
29393 70
29394 67
29395 58
29396 66
29397 58
29398 71
29399 77
29400 69
29401 74
29402 50
29403 68
29404 56
29405 67
29406 69
29407 55
29408 66
29409 48
29410 56
29411 66
29412 57
29413 71
29414 59
29415 59
29416 59
29417 55
29418 74
29419 46
29420 58
29421 60
29422 69
29423 65
29424 79
29425 72
29426 68
29427 64
29428 66
29429 49
29430 72
29431 78
29432 62
29433 57
29434 55
29435 64
29436 59
29437 65
29438 73
29439 74
29440 67
29441 59
29442 63
29443 69
29444 49
29445 76
29446 67
29447 64
29448 66
29449 54
29450 56
29451 63
29452 59
29453 58
29454 62
29455 48
29456 66
29457 66
29458 51
29459 72
29460 65
29461 60
29462 61
29463 64
29464 49
29465 55
29466 62
29467 62
29468 55
29469 59
29470 78
29471 61
29472 78
29473 54
29474 52
29475 54
29476 61
29477 67
29478 57
29479 59
29480 80
29481 64
29482 60
29483 70
29484 63
29485 60
29486 64
29487 68
29488 58
29489 71
29490 66
29491 73
29492 69
29493 63
29494 62
29495 65
29496 70
29497 63
29498 63
29499 59
29500 78
29501 79
29502 66
29503 70
29504 70
29505 61
29506 68
29507 59
29508 58
29509 64
29510 70
29511 68
29512 48
29513 60
29514 69
29515 55
29516 59
29517 57
29518 58
29519 68
29520 63
29521 65
29522 74
29523 61
29524 72
29525 64
29526 68
29527 66
29528 58
29529 56
29530 56
29531 62
29532 69
29533 57
29534 64
29535 59
29536 51
29537 71
29538 61
29539 56
29540 64
29541 69
29542 71
29543 59
29544 59
29545 58
29546 62
29547 51
29548 80
29549 73
29550 68
29551 79
29552 71
29553 53
29554 61
29555 74
29556 61
29557 64
29558 60
29559 76
29560 49
29561 55
29562 55
29563 75
29564 68
29565 60
29566 61
29567 57
29568 58
29569 60
29570 70
29571 60
29572 46
29573 70
29574 52
29575 57
29576 61
29577 72
29578 63
29579 64
29580 62
29581 70
29582 69
29583 63
29584 56
29585 60
29586 62
29587 54
29588 66
29589 68
29590 77
29591 56
29592 68
29593 51
29594 77
29595 67
29596 66
29597 70
29598 69
29599 56
29600 62
29601 64
29602 69
29603 52
29604 77
29605 64
29606 57
29607 68
29608 66
29609 64
29610 62
29611 50
29612 75
29613 63
29614 60
29615 57
29616 65
29617 59
29618 57
29619 56
29620 52
29621 56
29622 66
29623 50
29624 74
29625 83
29626 77
29627 59
29628 67
29629 71
29630 60
29631 60
29632 82
29633 53
29634 64
29635 60
29636 50
29637 53
29638 66
29639 58
29640 74
29641 46
29642 68
29643 66
29644 69
29645 61
29646 61
29647 57
29648 70
29649 61
29650 81
29651 63
29652 52
29653 57
29654 55
29655 61
29656 71
29657 75
29658 51
29659 57
29660 54
29661 69
29662 72
29663 52
29664 61
29665 72
29666 56
29667 50
29668 53
29669 58
29670 60
29671 63
29672 66
29673 64
29674 40
29675 60
29676 61
29677 67
29678 60
29679 59
29680 79
29681 73
29682 63
29683 72
29684 78
29685 44
29686 56
29687 63
29688 69
29689 68
29690 65
29691 67
29692 72
29693 69
29694 62
29695 67
29696 57
29697 67
29698 62
29699 56
29700 62
29701 56
29702 53
29703 72
29704 62
29705 58
29706 53
29707 62
29708 51
29709 68
29710 65
29711 59
29712 68
29713 62
29714 61
29715 59
29716 54
29717 62
29718 56
29719 39
29720 54
29721 69
29722 61
29723 76
29724 68
29725 66
29726 64
29727 62
29728 61
29729 58
29730 67
29731 69
29732 69
29733 52
29734 61
29735 67
29736 60
29737 70
29738 69
29739 53
29740 69
29741 62
29742 54
29743 55
29744 63
29745 65
29746 55
29747 71
29748 79
29749 68
29750 62
29751 58
29752 64
29753 56
29754 65
29755 63
29756 57
29757 50
29758 52
29759 74
29760 57
29761 54
29762 52
29763 55
29764 62
29765 73
29766 59
29767 71
29768 61
29769 64
29770 60
29771 58
29772 64
29773 50
29774 60
29775 49
29776 57
29777 64
29778 78
29779 63
29780 59
29781 75
29782 65
29783 46
29784 68
29785 69
29786 60
29787 69
29788 61
29789 45
29790 59
29791 57
29792 60
29793 59
29794 64
29795 52
29796 55
29797 54
29798 67
29799 65
29800 55
29801 49
29802 71
29803 55
29804 57
29805 53
29806 70
29807 56
29808 70
29809 57
29810 56
29811 76
29812 52
29813 62
29814 46
29815 51
29816 72
29817 71
29818 52
29819 66
29820 58
29821 78
29822 56
29823 72
29824 57
29825 61
29826 61
29827 50
29828 60
29829 89
29830 69
29831 66
29832 66
29833 51
29834 66
29835 62
29836 63
29837 51
29838 56
29839 59
29840 71
29841 61
29842 60
29843 38
29844 62
29845 58
29846 52
29847 61
29848 45
29849 56
29850 60
29851 62
29852 72
29853 62
29854 55
29855 65
29856 61
29857 49
29858 66
29859 68
29860 63
29861 65
29862 54
29863 53
29864 71
29865 47
29866 57
29867 61
29868 66
29869 43
29870 70
29871 75
29872 79
29873 55
29874 70
29875 59
29876 57
29877 64
29878 59
29879 65
29880 65
29881 68
29882 79
29883 71
29884 68
29885 62
29886 55
29887 49
29888 62
29889 52
29890 65
29891 56
29892 57
29893 58
29894 62
29895 57
29896 50
29897 61
29898 67
29899 73
29900 58
29901 48
29902 75
29903 64
29904 58
29905 69
29906 61
29907 72
29908 56
29909 56
29910 63
29911 57
29912 63
29913 65
29914 66
29915 55
29916 55
29917 54
29918 38
29919 57
29920 54
29921 59
29922 58
29923 58
29924 61
29925 44
29926 70
29927 62
29928 59
29929 47
29930 53
29931 65
29932 65
29933 58
29934 61
29935 38
29936 64
29937 66
29938 65
29939 53
29940 57
29941 67
29942 70
29943 59
29944 53
29945 61
29946 69
29947 70
29948 59
29949 71
29950 51
29951 58
29952 48
29953 51
29954 58
29955 60
29956 71
29957 69
29958 67
29959 61
29960 66
29961 56
29962 59
29963 73
29964 60
29965 55
29966 49
29967 63
29968 58
29969 69
29970 74
29971 70
29972 80
29973 67
29974 58
29975 58
29976 64
29977 68
29978 69
29979 69
29980 60
29981 61
29982 70
29983 59
29984 58
29985 53
29986 69
29987 66
29988 51
29989 62
29990 65
29991 58
29992 56
29993 67
29994 61
29995 66
29996 64
29997 43
29998 54
29999 63
30000 53
30001 61
30002 70
30003 65
30004 57
30005 54
30006 59
30007 54
30008 57
30009 73
30010 61
30011 49
30012 57
30013 72
30014 68
30015 52
30016 60
30017 56
30018 60
30019 64
30020 53
30021 58
30022 65
30023 64
30024 63
30025 61
30026 49
30027 53
30028 46
30029 64
30030 56
30031 77
30032 50
30033 60
30034 64
30035 56
30036 60
30037 60
30038 70
30039 70
30040 60
30041 61
30042 66
30043 70
30044 50
30045 67
30046 55
30047 65
30048 59
30049 48
30050 65
30051 63
30052 67
30053 55
30054 67
30055 71
30056 50
30057 63
30058 60
30059 63
30060 64
30061 52
30062 62
30063 59
30064 71
30065 70
30066 58
30067 66
30068 65
30069 51
30070 57
30071 72
30072 68
30073 54
30074 58
30075 64
30076 69
30077 77
30078 61
30079 66
30080 60
30081 60
30082 53
30083 53
30084 52
30085 58
30086 64
30087 52
30088 77
30089 61
30090 66
30091 58
30092 60
30093 77
30094 60
30095 66
30096 65
30097 56
30098 56
30099 76
30100 63
30101 61
30102 53
30103 59
30104 52
30105 65
30106 62
30107 81
30108 54
30109 66
30110 64
30111 68
30112 60
30113 73
30114 62
30115 50
30116 51
30117 72
30118 65
30119 54
30120 65
30121 64
30122 62
30123 57
30124 62
30125 59
30126 59
30127 66
30128 80
30129 68
30130 71
30131 57
30132 54
30133 66
30134 61
30135 54
30136 53
30137 61
30138 69
30139 64
30140 55
30141 57
30142 65
30143 54
30144 65
30145 61
30146 63
30147 59
30148 63
30149 59
30150 62
30151 67
30152 59
30153 49
30154 60
30155 65
30156 54
30157 56
30158 61
30159 47
30160 65
30161 71
30162 66
30163 63
30164 67
30165 54
30166 58
30167 77
30168 67
30169 55
30170 56
30171 51
30172 66
30173 43
30174 62
30175 55
30176 59
30177 61
30178 57
30179 64
30180 61
30181 58
30182 65
30183 52
30184 45
30185 74
30186 57
30187 63
30188 62
30189 69
30190 64
30191 62
30192 61
30193 60
30194 56
30195 75
30196 54
30197 56
30198 51
30199 75
30200 56
30201 47
30202 54
30203 59
30204 53
30205 59
30206 55
30207 61
30208 49
30209 61
30210 59
30211 68
30212 64
30213 62
30214 61
30215 70
30216 62
30217 58
30218 45
30219 63
30220 53
30221 56
30222 68
30223 75
30224 58
30225 72
30226 51
30227 50
30228 63
30229 62
30230 52
30231 47
30232 50
30233 67
30234 69
30235 60
30236 64
30237 59
30238 70
30239 51
30240 57
30241 47
30242 55
30243 66
30244 73
30245 51
30246 61
30247 58
30248 51
30249 61
30250 56
30251 64
30252 58
30253 68
30254 64
30255 53
30256 63
30257 51
30258 72
30259 55
30260 69
30261 68
30262 58
30263 64
30264 68
30265 49
30266 66
30267 60
30268 52
30269 62
30270 46
30271 48
30272 58
30273 63
30274 70
30275 52
30276 71
30277 66
30278 61
30279 59
30280 61
30281 62
30282 53
30283 59
30284 58
30285 56
30286 50
30287 66
30288 54
30289 54
30290 53
30291 63
30292 55
30293 60
30294 61
30295 68
30296 67
30297 57
30298 56
30299 52
30300 65
30301 58
30302 56
30303 67
30304 65
30305 61
30306 77
30307 55
30308 49
30309 62
30310 74
30311 58
30312 62
30313 52
30314 59
30315 65
30316 63
30317 64
30318 68
30319 59
30320 64
30321 50
30322 70
30323 59
30324 70
30325 64
30326 60
30327 56
30328 76
30329 71
30330 50
30331 69
30332 60
30333 64
30334 60
30335 59
30336 67
30337 53
30338 56
30339 55
30340 67
30341 71
30342 80
30343 50
30344 64
30345 47
30346 65
30347 60
30348 52
30349 55
30350 54
30351 54
30352 62
30353 52
30354 57
30355 54
30356 65
30357 57
30358 71
30359 57
30360 63
30361 69
30362 55
30363 64
30364 62
30365 62
30366 55
30367 52
30368 55
30369 71
30370 64
30371 68
30372 65
30373 58
30374 58
30375 49
30376 75
30377 69
30378 66
30379 61
30380 68
30381 55
30382 69
30383 53
30384 59
30385 66
30386 62
30387 60
30388 65
30389 51
30390 54
30391 45
30392 56
30393 52
30394 60
30395 68
30396 72
30397 56
30398 48
30399 47
30400 57
30401 47
30402 61
30403 66
30404 62
30405 57
30406 66
30407 61
30408 51
30409 65
30410 61
30411 48
30412 63
30413 55
30414 68
30415 44
30416 44
30417 56
30418 69
30419 57
30420 53
30421 51
30422 50
30423 67
30424 63
30425 63
30426 52
30427 68
30428 58
30429 58
30430 53
30431 62
30432 56
30433 79
30434 71
30435 57
30436 68
30437 68
30438 58
30439 77
30440 54
30441 64
30442 58
30443 65
30444 60
30445 59
30446 51
30447 67
30448 65
30449 60
30450 64
30451 74
30452 56
30453 61
30454 60
30455 56
30456 69
30457 50
30458 61
30459 49
30460 59
30461 43
30462 55
30463 55
30464 64
30465 53
30466 66
30467 55
30468 58
30469 56
30470 58
30471 47
30472 43
30473 62
30474 65
30475 45
30476 69
30477 69
30478 65
30479 57
30480 54
30481 56
30482 61
30483 63
30484 68
30485 40
30486 58
30487 57
30488 60
30489 57
30490 51
30491 58
30492 67
30493 60
30494 48
30495 73
30496 56
30497 57
30498 54
30499 77
30500 55
30501 51
30502 56
30503 65
30504 54
30505 72
30506 53
30507 61
30508 66
30509 57
30510 60
30511 60
30512 51
30513 60
30514 55
30515 50
30516 78
30517 63
30518 60
30519 58
30520 62
30521 82
30522 53
30523 57
30524 38
30525 51
30526 64
30527 58
30528 78
30529 54
30530 69
30531 59
30532 77
30533 62
30534 63
30535 59
30536 48
30537 66
30538 72
30539 69
30540 54
30541 60
30542 47
30543 59
30544 66
30545 53
30546 57
30547 66
30548 57
30549 59
30550 59
30551 67
30552 54
30553 70
30554 57
30555 62
30556 58
30557 62
30558 56
30559 69
30560 61
30561 53
30562 67
30563 45
30564 58
30565 68
30566 54
30567 54
30568 49
30569 60
30570 59
30571 50
30572 60
30573 57
30574 47
30575 91
30576 47
30577 52
30578 53
30579 55
30580 76
30581 72
30582 64
30583 58
30584 62
30585 46
30586 57
30587 66
30588 67
30589 54
30590 70
30591 51
30592 59
30593 47
30594 50
30595 54
30596 58
30597 57
30598 68
30599 65
30600 72
30601 67
30602 53
30603 61
30604 65
30605 49
30606 55
30607 54
30608 60
30609 67
30610 35
30611 52
30612 61
30613 60
30614 72
30615 63
30616 58
30617 45
30618 61
30619 58
30620 55
30621 43
30622 58
30623 32
30624 51
30625 62
30626 69
30627 52
30628 63
30629 58
30630 59
30631 66
30632 57
30633 57
30634 54
30635 53
30636 53
30637 69
30638 51
30639 73
30640 50
30641 65
30642 43
30643 54
30644 61
30645 65
30646 55
30647 60
30648 58
30649 57
30650 62
30651 56
30652 47
30653 48
30654 64
30655 56
30656 40
30657 51
30658 53
30659 58
30660 64
30661 71
30662 52
30663 61
30664 57
30665 58
30666 54
30667 58
30668 68
30669 68
30670 70
30671 64
30672 59
30673 52
30674 60
30675 72
30676 70
30677 62
30678 43
30679 62
30680 51
30681 72
30682 58
30683 70
30684 70
30685 76
30686 62
30687 61
30688 50
30689 56
30690 53
30691 47
30692 56
30693 60
30694 65
30695 50
30696 45
30697 60
30698 57
30699 57
30700 51
30701 46
30702 49
30703 57
30704 64
30705 59
30706 50
30707 57
30708 64
30709 63
30710 55
30711 69
30712 60
30713 50
30714 58
30715 59
30716 51
30717 63
30718 61
30719 59
30720 46
30721 64
30722 62
30723 56
30724 69
30725 64
30726 53
30727 56
30728 51
30729 71
30730 60
30731 67
30732 64
30733 66
30734 57
30735 54
30736 52
30737 66
30738 75
30739 53
30740 47
30741 57
30742 57
30743 61
30744 48
30745 34
30746 48
30747 64
30748 59
30749 46
30750 64
30751 65
30752 57
30753 59
30754 66
30755 63
30756 74
30757 44
30758 61
30759 56
30760 44
30761 48
30762 62
30763 70
30764 58
30765 57
30766 64
30767 63
30768 59
30769 63
30770 51
30771 58
30772 59
30773 62
30774 60
30775 57
30776 64
30777 58
30778 64
30779 64
30780 56
30781 57
30782 56
30783 52
30784 51
30785 52
30786 64
30787 60
30788 61
30789 45
30790 43
30791 47
30792 62
30793 50
30794 61
30795 45
30796 61
30797 57
30798 57
30799 50
30800 62
30801 64
30802 58
30803 67
30804 49
30805 66
30806 60
30807 57
30808 53
30809 62
30810 58
30811 54
30812 66
30813 47
30814 47
30815 61
30816 56
30817 47
30818 53
30819 59
30820 49
30821 66
30822 67
30823 65
30824 58
30825 62
30826 70
30827 58
30828 69
30829 61
30830 63
30831 62
30832 58
30833 54
30834 53
30835 49
30836 58
30837 64
30838 44
30839 59
30840 68
30841 65
30842 55
30843 70
30844 65
30845 69
30846 57
30847 57
30848 61
30849 65
30850 62
30851 66
30852 54
30853 62
30854 52
30855 59
30856 59
30857 58
30858 71
30859 68
30860 46
30861 63
30862 62
30863 62
30864 66
30865 68
30866 57
30867 56
30868 58
30869 76
30870 54
30871 63
30872 72
30873 50
30874 61
30875 66
30876 67
30877 57
30878 58
30879 75
30880 49
30881 49
30882 55
30883 43
30884 54
30885 54
30886 55
30887 54
30888 66
30889 53
30890 68
30891 49
30892 46
30893 55
30894 57
30895 66
30896 59
30897 61
30898 78
30899 65
30900 70
30901 59
30902 46
30903 55
30904 61
30905 51
30906 62
30907 54
30908 63
30909 58
30910 58
30911 64
30912 59
30913 39
30914 58
30915 45
30916 52
30917 62
30918 59
30919 57
30920 59
30921 59
30922 57
30923 45
30924 51
30925 69
30926 63
30927 62
30928 60
30929 62
30930 56
30931 56
30932 58
30933 62
30934 58
30935 62
30936 43
30937 59
30938 60
30939 60
30940 46
30941 54
30942 55
30943 57
30944 54
30945 57
30946 63
30947 70
30948 47
30949 52
30950 56
30951 55
30952 50
30953 60
30954 57
30955 47
30956 58
30957 61
30958 67
30959 63
30960 55
30961 62
30962 61
30963 52
30964 64
30965 61
30966 70
30967 58
30968 59
30969 46
30970 59
30971 72
30972 65
30973 78
30974 62
30975 66
30976 54
30977 47
30978 58
30979 65
30980 47
30981 60
30982 66
30983 56
30984 50
30985 48
30986 57
30987 64
30988 62
30989 63
30990 55
30991 75
30992 58
30993 62
30994 54
30995 72
30996 70
30997 50
30998 46
30999 61
31000 62
31001 42
31002 69
31003 70
31004 51
31005 63
31006 48
31007 61
31008 62
31009 47
31010 65
31011 51
31012 57
31013 61
31014 62
31015 49
31016 65
31017 50
31018 78
31019 58
31020 48
31021 62
31022 68
31023 52
31024 59
31025 60
31026 60
31027 63
31028 49
31029 43
31030 63
31031 48
31032 74
31033 74
31034 56
31035 56
31036 46
31037 55
31038 48
31039 57
31040 49
31041 59
31042 41
31043 49
31044 54
31045 57
31046 53
31047 52
31048 53
31049 64
31050 55
31051 61
31052 77
31053 66
31054 61
31055 62
31056 65
31057 73
31058 53
31059 66
31060 53
31061 53
31062 52
31063 49
31064 64
31065 68
31066 60
31067 52
31068 55
31069 50
31070 62
31071 58
31072 51
31073 48
31074 67
31075 50
31076 44
31077 55
31078 54
31079 72
31080 64
31081 45
31082 61
31083 51
31084 48
31085 69
31086 59
31087 63
31088 66
31089 63
31090 42
31091 61
31092 71
31093 55
31094 58
31095 54
31096 59
31097 61
31098 57
31099 55
31100 57
31101 56
31102 47
31103 60
31104 47
31105 72
31106 63
31107 56
31108 58
31109 64
31110 60
31111 56
31112 75
31113 57
31114 62
31115 59
31116 55
31117 53
31118 50
31119 60
31120 64
31121 65
31122 51
31123 53
31124 61
31125 61
31126 60
31127 47
31128 49
31129 45
31130 57
31131 59
31132 46
31133 52
31134 53
31135 56
31136 58
31137 65
31138 70
31139 73
31140 54
31141 63
31142 63
31143 56
31144 55
31145 50
31146 61
31147 45
31148 60
31149 50
31150 47
31151 57
31152 53
31153 54
31154 54
31155 63
31156 59
31157 67
31158 64
31159 59
31160 43
31161 45
31162 49
31163 52
31164 64
31165 71
31166 76
31167 44
31168 48
31169 77
31170 45
31171 55
31172 55
31173 61
31174 48
31175 56
31176 61
31177 59
31178 63
31179 67
31180 60
31181 58
31182 70
31183 43
31184 54
31185 55
31186 51
31187 63
31188 47
31189 68
31190 58
31191 56
31192 45
31193 51
31194 37
31195 63
31196 60
31197 55
31198 46
31199 61
31200 69
31201 55
31202 58
31203 56
31204 51
31205 49
31206 51
31207 53
31208 72
31209 54
31210 55
31211 61
31212 45
31213 52
31214 49
31215 59
31216 56
31217 61
31218 61
31219 56
31220 63
31221 51
31222 51
31223 61
31224 59
31225 64
31226 56
31227 66
31228 65
31229 62
31230 52
31231 54
31232 43
31233 61
31234 60
31235 55
31236 58
31237 50
31238 66
31239 53
31240 53
31241 67
31242 65
31243 54
31244 55
31245 53
31246 66
31247 52
31248 63
31249 59
31250 70
31251 38
31252 63
31253 52
31254 51
31255 66
31256 60
31257 56
31258 58
31259 55
31260 56
31261 59
31262 63
31263 50
31264 51
31265 62
31266 43
31267 42
31268 41
31269 70
31270 57
31271 71
31272 54
31273 52
31274 56
31275 62
31276 58
31277 61
31278 57
31279 70
31280 51
31281 63
31282 58
31283 60
31284 59
31285 54
31286 49
31287 57
31288 47
31289 32
31290 49
31291 52
31292 54
31293 64
31294 53
31295 47
31296 53
31297 50
31298 45
31299 55
31300 66
31301 53
31302 64
31303 47
31304 57
31305 44
31306 54
31307 60
31308 43
31309 64
31310 61
31311 46
31312 69
31313 47
31314 56
31315 55
31316 64
31317 59
31318 61
31319 57
31320 52
31321 67
31322 59
31323 63
31324 57
31325 44
31326 60
31327 44
31328 67
31329 41
31330 48
31331 69
31332 65
31333 50
31334 58
31335 49
31336 51
31337 69
31338 60
31339 50
31340 61
31341 52
31342 65
31343 61
31344 51
31345 55
31346 47
31347 49
31348 55
31349 53
31350 61
31351 57
31352 65
31353 46
31354 63
31355 71
31356 53
31357 55
31358 59
31359 56
31360 52
31361 47
31362 46
31363 58
31364 57
31365 46
31366 53
31367 81
31368 70
31369 53
31370 60
31371 57
31372 45
31373 53
31374 53
31375 60
31376 49
31377 58
31378 61
31379 62
31380 64
31381 56
31382 61
31383 51
31384 45
31385 61
31386 43
31387 71
31388 48
31389 50
31390 60
31391 48
31392 59
31393 64
31394 62
31395 50
31396 49
31397 48
31398 53
31399 55
31400 41
31401 51
31402 67
31403 59
31404 51
31405 43
31406 61
31407 57
31408 63
31409 68
31410 58
31411 51
31412 55
31413 65
31414 46
31415 57
31416 67
31417 50
31418 59
31419 62
31420 49
31421 58
31422 63
31423 47
31424 55
31425 54
31426 50
31427 64
31428 59
31429 52
31430 55
31431 47
31432 57
31433 61
31434 58
31435 64
31436 57
31437 59
31438 83
31439 45
31440 53
31441 45
31442 60
31443 54
31444 62
31445 45
31446 46
31447 56
31448 53
31449 76
31450 55
31451 50
31452 52
31453 52
31454 65
31455 54
31456 58
31457 51
31458 65
31459 54
31460 63
31461 51
31462 61
31463 55
31464 53
31465 62
31466 52
31467 39
31468 49
31469 42
31470 60
31471 42
31472 44
31473 69
31474 42
31475 71
31476 51
31477 67
31478 56
31479 43
31480 71
31481 55
31482 66
31483 52
31484 60
31485 59
31486 62
31487 52
31488 46
31489 53
31490 55
31491 73
31492 60
31493 56
31494 37
31495 48
31496 61
31497 58
31498 41
31499 68
31500 59
31501 51
31502 63
31503 62
31504 61
31505 38
31506 57
31507 65
31508 43
31509 68
31510 80
31511 48
31512 40
31513 53
31514 48
31515 45
31516 55
31517 49
31518 46
31519 54
31520 43
31521 64
31522 49
31523 56
31524 57
31525 63
31526 50
31527 54
31528 53
31529 58
31530 46
31531 59
31532 62
31533 56
31534 57
31535 54
31536 60
31537 55
31538 67
31539 62
31540 66
31541 48
31542 57
31543 51
31544 46
31545 43
31546 53
31547 54
31548 55
31549 62
31550 40
31551 53
31552 67
31553 61
31554 54
31555 50
31556 68
31557 61
31558 42
31559 64
31560 63
31561 59
31562 57
31563 52
31564 53
31565 64
31566 59
31567 44
31568 57
31569 73
31570 53
31571 55
31572 61
31573 56
31574 64
31575 45
31576 55
31577 39
31578 48
31579 44
31580 53
31581 50
31582 62
31583 45
31584 56
31585 52
31586 40
31587 51
31588 58
31589 57
31590 60
31591 47
31592 55
31593 63
31594 51
31595 44
31596 51
31597 52
31598 54
31599 66
31600 58
31601 65
31602 46
31603 57
31604 58
31605 46
31606 48
31607 58
31608 67
31609 53
31610 59
31611 65
31612 58
31613 64
31614 58
31615 65
31616 54
31617 52
31618 53
31619 62
31620 47
31621 71
31622 63
31623 43
31624 49
31625 60
31626 56
31627 60
31628 62
31629 43
31630 57
31631 53
31632 56
31633 54
31634 59
31635 62
31636 57
31637 59
31638 59
31639 61
31640 50
31641 48
31642 52
31643 42
31644 58
31645 58
31646 50
31647 54
31648 61
31649 64
31650 48
31651 52
31652 63
31653 56
31654 59
31655 49
31656 55
31657 62
31658 44
31659 60
31660 54
31661 52
31662 49
31663 68
31664 55
31665 44
31666 55
31667 55
31668 50
31669 50
31670 58
31671 61
31672 61
31673 65
31674 50
31675 46
31676 62
31677 71
31678 57
31679 61
31680 56
31681 77
31682 49
31683 50
31684 52
31685 53
31686 61
31687 59
31688 62
31689 54
31690 47
31691 66
31692 51
31693 67
31694 70
31695 59
31696 47
31697 47
31698 52
31699 48
31700 47
31701 52
31702 49
31703 75
31704 54
31705 59
31706 57
31707 53
31708 56
31709 51
31710 50
31711 54
31712 56
31713 40
31714 59
31715 51
31716 56
31717 62
31718 51
31719 46
31720 45
31721 61
31722 52
31723 56
31724 68
31725 64
31726 64
31727 42
31728 62
31729 61
31730 53
31731 60
31732 50
31733 38
31734 68
31735 57
31736 53
31737 55
31738 45
31739 59
31740 51
31741 44
31742 55
31743 65
31744 61
31745 57
31746 57
31747 41
31748 58
31749 60
31750 42
31751 59
31752 51
31753 52
31754 34
31755 50
31756 51
31757 50
31758 48
31759 55
31760 53
31761 58
31762 56
31763 54
31764 43
31765 41
31766 59
31767 39
31768 50
31769 49
31770 56
31771 45
31772 60
31773 54
31774 59
31775 62
31776 57
31777 48
31778 51
31779 59
31780 50
31781 71
31782 56
31783 66
31784 48
31785 59
31786 41
31787 59
31788 43
31789 68
31790 63
31791 56
31792 64
31793 52
31794 57
31795 58
31796 62
31797 50
31798 38
31799 68
31800 47
31801 66
31802 46
31803 51
31804 51
31805 62
31806 53
31807 57
31808 66
31809 55
31810 66
31811 45
31812 62
31813 57
31814 53
31815 56
31816 65
31817 59
31818 56
31819 50
31820 62
31821 55
31822 39
31823 63
31824 59
31825 59
31826 47
31827 42
31828 50
31829 48
31830 69
31831 68
31832 68
31833 54
31834 51
31835 62
31836 50
31837 45
31838 56
31839 58
31840 52
31841 51
31842 49
31843 60
31844 47
31845 60
31846 45
31847 58
31848 61
31849 54
31850 49
31851 58
31852 55
31853 57
31854 48
31855 59
31856 45
31857 51
31858 67
31859 53
31860 52
31861 55
31862 54
31863 56
31864 57
31865 45
31866 46
31867 53
31868 52
31869 44
31870 67
31871 58
31872 58
31873 75
31874 46
31875 54
31876 49
31877 57
31878 43
31879 58
31880 52
31881 57
31882 59
31883 66
31884 47
31885 48
31886 61
31887 65
31888 66
31889 56
31890 52
31891 48
31892 56
31893 55
31894 53
31895 50
31896 63
31897 70
31898 51
31899 57
31900 65
31901 65
31902 62
31903 62
31904 47
31905 65
31906 44
31907 46
31908 62
31909 51
31910 58
31911 60
31912 67
31913 50
31914 55
31915 50
31916 51
31917 46
31918 60
31919 57
31920 49
31921 39
31922 60
31923 48
31924 54
31925 53
31926 58
31927 65
31928 50
31929 57
31930 52
31931 64
31932 52
31933 53
31934 60
31935 52
31936 57
31937 55
31938 57
31939 52
31940 57
31941 44
31942 59
31943 51
31944 60
31945 66
31946 49
31947 60
31948 53
31949 51
31950 42
31951 47
31952 57
31953 64
31954 52
31955 45
31956 55
31957 59
31958 53
31959 40
31960 64
31961 54
31962 63
31963 53
31964 59
31965 53
31966 51
31967 59
31968 59
31969 57
31970 56
31971 46
31972 43
31973 43
31974 45
31975 54
31976 56
31977 41
31978 44
31979 56
31980 46
31981 58
31982 54
31983 43
31984 47
31985 62
31986 58
31987 47
31988 41
31989 43
31990 44
31991 60
31992 56
31993 67
31994 54
31995 61
31996 43
31997 55
31998 64
31999 55
32000 56
32001 50
32002 55
32003 44
32004 53
32005 45
32006 46
32007 42
32008 51
32009 56
32010 48
32011 50
32012 55
32013 55
32014 63
32015 44
32016 54
32017 51
32018 64
32019 47
32020 58
32021 58
32022 44
32023 50
32024 46
32025 56
32026 56
32027 54
32028 58
32029 48
32030 44
32031 56
32032 54
32033 55
32034 43
32035 41
32036 41
32037 54
32038 53
32039 68
32040 50
32041 64
32042 59
32043 68
32044 57
32045 61
32046 58
32047 47
32048 52
32049 55
32050 57
32051 58
32052 63
32053 49
32054 73
32055 56
32056 76
32057 68
32058 68
32059 62
32060 51
32061 67
32062 60
32063 44
32064 53
32065 51
32066 34
32067 55
32068 56
32069 50
32070 49
32071 57
32072 54
32073 60
32074 63
32075 62
32076 63
32077 34
32078 63
32079 54
32080 48
32081 59
32082 48
32083 39
32084 48
32085 47
32086 57
32087 50
32088 57
32089 45
32090 54
32091 44
32092 63
32093 54
32094 46
32095 43
32096 73
32097 57
32098 49
32099 57
32100 45
32101 66
32102 51
32103 49
32104 57
32105 51
32106 64
32107 51
32108 45
32109 59
32110 60
32111 39
32112 57
32113 56
32114 55
32115 51
32116 48
32117 69
32118 56
32119 49
32120 54
32121 66
32122 50
32123 45
32124 57
32125 57
32126 52
32127 58
32128 46
32129 76
32130 59
32131 42
32132 60
32133 47
32134 54
32135 37
32136 59
32137 58
32138 53
32139 65
32140 42
32141 54
32142 56
32143 57
32144 55
32145 63
32146 51
32147 49
32148 52
32149 42
32150 48
32151 50
32152 46
32153 56
32154 62
32155 50
32156 50
32157 40
32158 57
32159 45
32160 47
32161 49
32162 44
32163 46
32164 57
32165 53
32166 53
32167 45
32168 64
32169 59
32170 51
32171 63
32172 48
32173 49
32174 48
32175 58
32176 57
32177 61
32178 49
32179 47
32180 55
32181 46
32182 52
32183 49
32184 48
32185 63
32186 49
32187 52
32188 62
32189 48
32190 64
32191 57
32192 52
32193 43
32194 52
32195 57
32196 49
32197 51
32198 53
32199 46
32200 39
32201 55
32202 68
32203 56
32204 57
32205 47
32206 42
32207 68
32208 49
32209 50
32210 48
32211 61
32212 70
32213 60
32214 49
32215 50
32216 51
32217 57
32218 49
32219 53
32220 58
32221 56
32222 59
32223 49
32224 51
32225 59
32226 48
32227 63
32228 53
32229 48
32230 70
32231 46
32232 62
32233 73
32234 47
32235 63
32236 49
32237 48
32238 59
32239 49
32240 54
32241 49
32242 59
32243 62
32244 68
32245 61
32246 44
32247 45
32248 48
32249 54
32250 73
32251 57
32252 59
32253 46
32254 43
32255 55
32256 61
32257 51
32258 56
32259 44
32260 56
32261 44
32262 60
32263 55
32264 54
32265 55
32266 53
32267 53
32268 55
32269 59
32270 54
32271 48
32272 50
32273 61
32274 66
32275 43
32276 43
32277 47
32278 55
32279 57
32280 62
32281 48
32282 43
32283 53
32284 64
32285 60
32286 60
32287 56
32288 52
32289 59
32290 48
32291 54
32292 46
32293 60
32294 54
32295 51
32296 46
32297 46
32298 54
32299 69
32300 50
32301 60
32302 34
32303 57
32304 60
32305 59
32306 38
32307 52
32308 60
32309 56
32310 45
32311 55
32312 48
32313 47
32314 53
32315 49
32316 43
32317 60
32318 70
32319 60
32320 49
32321 55
32322 39
32323 57
32324 62
32325 55
32326 63
32327 56
32328 49
32329 59
32330 62
32331 58
32332 70
32333 56
32334 58
32335 53
32336 57
32337 56
32338 71
32339 54
32340 44
32341 44
32342 61
32343 36
32344 53
32345 61
32346 65
32347 60
32348 53
32349 68
32350 63
32351 45
32352 56
32353 67
32354 39
32355 53
32356 57
32357 56
32358 53
32359 51
32360 52
32361 64
32362 50
32363 55
32364 52
32365 45
32366 53
32367 45
32368 53
32369 59
32370 54
32371 50
32372 47
32373 42
32374 46
32375 41
32376 52
32377 54
32378 60
32379 48
32380 54
32381 53
32382 50
32383 64
32384 51
32385 54
32386 49
32387 65
32388 54
32389 51
32390 77
32391 61
32392 65
32393 45
32394 64
32395 45
32396 42
32397 53
32398 53
32399 55
32400 51
32401 53
32402 60
32403 62
32404 44
32405 47
32406 56
32407 55
32408 62
32409 50
32410 56
32411 50
32412 42
32413 60
32414 51
32415 47
32416 66
32417 50
32418 49
32419 49
32420 51
32421 64
32422 63
32423 53
32424 42
32425 39
32426 47
32427 65
32428 45
32429 53
32430 44
32431 63
32432 41
32433 47
32434 43
32435 55
32436 62
32437 54
32438 51
32439 55
32440 52
32441 62
32442 61
32443 57
32444 48
32445 62
32446 50
32447 52
32448 59
32449 47
32450 41
32451 54
32452 60
32453 49
32454 54
32455 56
32456 51
32457 58
32458 49
32459 65
32460 55
32461 41
32462 51
32463 48
32464 58
32465 57
32466 51
32467 52
32468 47
32469 53
32470 52
32471 73
32472 41
32473 46
32474 47
32475 54
32476 50
32477 57
32478 43
32479 63
32480 53
32481 43
32482 48
32483 53
32484 44
32485 59
32486 48
32487 51
32488 50
32489 40
32490 44
32491 40
32492 56
32493 55
32494 55
32495 52
32496 48
32497 50
32498 48
32499 51
32500 55
32501 55
32502 39
32503 48
32504 53
32505 41
32506 50
32507 56
32508 68
32509 48
32510 56
32511 50
32512 52
32513 49
32514 48
32515 52
32516 69
32517 65
32518 45
32519 56
32520 47
32521 55
32522 49
32523 56
32524 64
32525 45
32526 63
32527 60
32528 58
32529 52
32530 51
32531 47
32532 43
32533 62
32534 55
32535 50
32536 44
32537 56
32538 43
32539 55
32540 42
32541 45
32542 52
32543 45
32544 46
32545 64
32546 54
32547 52
32548 55
32549 51
32550 52
32551 47
32552 54
32553 48
32554 56
32555 77
32556 55
32557 47
32558 47
32559 40
32560 44
32561 60
32562 55
32563 51
32564 72
32565 67
32566 57
32567 55
32568 56
32569 47
32570 55
32571 60
32572 61
32573 51
32574 55
32575 45
32576 58
32577 64
32578 54
32579 45
32580 64
32581 59
32582 55
32583 41
32584 59
32585 54
32586 60
32587 42
32588 43
32589 54
32590 43
32591 42
32592 62
32593 61
32594 58
32595 42
32596 49
32597 54
32598 40
32599 56
32600 48
32601 55
32602 44
32603 48
32604 57
32605 58
32606 47
32607 50
32608 49
32609 49
32610 55
32611 55
32612 50
32613 56
32614 53
32615 55
32616 61
32617 62
32618 57
32619 34
32620 54
32621 47
32622 60
32623 62
32624 59
32625 56
32626 41
32627 49
32628 58
32629 38
32630 66
32631 50
32632 57
32633 50
32634 56
32635 54
32636 62
32637 44
32638 72
32639 52
32640 64
32641 52
32642 39
32643 49
32644 55
32645 48
32646 57
32647 43
32648 49
32649 58
32650 42
32651 56
32652 47
32653 58
32654 61
32655 57
32656 54
32657 56
32658 46
32659 40
32660 52
32661 56
32662 51
32663 62
32664 49
32665 49
32666 62
32667 63
32668 41
32669 61
32670 34
32671 60
32672 49
32673 54
32674 60
32675 47
32676 56
32677 37
32678 55
32679 54
32680 61
32681 50
32682 60
32683 58
32684 56
32685 42
32686 57
32687 54
32688 61
32689 46
32690 48
32691 59
32692 57
32693 50
32694 42
32695 58
32696 38
32697 51
32698 36
32699 49
32700 46
32701 60
32702 73
32703 52
32704 62
32705 53
32706 58
32707 52
32708 49
32709 53
32710 48
32711 41
32712 49
32713 40
32714 54
32715 58
32716 45
32717 58
32718 40
32719 51
32720 58
32721 71
32722 46
32723 63
32724 57
32725 44
32726 60
32727 46
32728 45
32729 47
32730 64
32731 45
32732 54
32733 46
32734 48
32735 50
32736 60
32737 41
32738 55
32739 44
32740 38
32741 57
32742 47
32743 53
32744 49
32745 55
32746 56
32747 50
32748 47
32749 51
32750 57
32751 58
32752 48
32753 50
32754 46
32755 58
32756 42
32757 57
32758 55
32759 72
32760 52
32761 46
32762 58
32763 52
32764 49
32765 56
32766 57
32767 61
32768 33
32769 58
32770 62
32771 71
32772 56
32773 52
32774 56
32775 59
32776 55
32777 47
32778 51
32779 45
32780 56
32781 50
32782 49
32783 55
32784 57
32785 48
32786 58
32787 37
32788 61
32789 51
32790 58
32791 37
32792 42
32793 59
32794 48
32795 54
32796 68
32797 54
32798 56
32799 44
32800 49
32801 49
32802 39
32803 40
32804 56
32805 61
32806 65
32807 60
32808 47
32809 42
32810 53
32811 52
32812 58
32813 49
32814 47
32815 57
32816 58
32817 44
32818 48
32819 42
32820 58
32821 51
32822 65
32823 54
32824 59
32825 49
32826 62
32827 48
32828 49
32829 58
32830 54
32831 52
32832 54
32833 65
32834 45
32835 52
32836 44
32837 59
32838 55
32839 54
32840 61
32841 41
32842 42
32843 53
32844 54
32845 46
32846 44
32847 45
32848 55
32849 51
32850 54
32851 45
32852 49
32853 47
32854 48
32855 48
32856 41
32857 46
32858 54
32859 53
32860 44
32861 50
32862 44
32863 44
32864 51
32865 61
32866 44
32867 62
32868 48
32869 50
32870 46
32871 44
32872 55
32873 51
32874 58
32875 64
32876 57
32877 54
32878 46
32879 45
32880 47
32881 55
32882 69
32883 64
32884 45
32885 58
32886 61
32887 49
32888 53
32889 63
32890 65
32891 56
32892 42
32893 57
32894 47
32895 63
32896 36
32897 40
32898 66
32899 49
32900 57
32901 42
32902 50
32903 55
32904 56
32905 65
32906 53
32907 57
32908 47
32909 51
32910 65
32911 53
32912 49
32913 61
32914 51
32915 51
32916 58
32917 48
32918 54
32919 60
32920 49
32921 54
32922 51
32923 41
32924 46
32925 63
32926 50
32927 51
32928 47
32929 46
32930 57
32931 44
32932 53
32933 70
32934 45
32935 61
32936 54
32937 54
32938 33
32939 47
32940 66
32941 60
32942 51
32943 51
32944 50
32945 42
32946 54
32947 45
32948 51
32949 46
32950 47
32951 54
32952 43
32953 45
32954 56
32955 53
32956 46
32957 53
32958 42
32959 57
32960 57
32961 58
32962 50
32963 61
32964 52
32965 47
32966 65
32967 53
32968 40
32969 51
32970 42
32971 43
32972 51
32973 42
32974 51
32975 58
32976 60
32977 50
32978 38
32979 53
32980 46
32981 40
32982 60
32983 43
32984 61
32985 47
32986 54
32987 53
32988 49
32989 63
32990 55
32991 51
32992 60
32993 60
32994 49
32995 54
32996 48
32997 61
32998 57
32999 61
33000 68
33001 60
33002 43
33003 54
33004 42
33005 45
33006 38
33007 62
33008 62
33009 45
33010 53
33011 50
33012 72
33013 46
33014 48
33015 62
33016 52
33017 46
33018 55
33019 46
33020 48
33021 45
33022 49
33023 53
33024 50
33025 36
33026 49
33027 46
33028 54
33029 47
33030 40
33031 52
33032 55
33033 54
33034 45
33035 51
33036 53
33037 49
33038 56
33039 48
33040 66
33041 43
33042 49
33043 45
33044 44
33045 50
33046 58
33047 40
33048 46
33049 68
33050 60
33051 55
33052 52
33053 40
33054 54
33055 56
33056 52
33057 47
33058 56
33059 56
33060 35
33061 65
33062 56
33063 54
33064 53
33065 50
33066 63
33067 44
33068 54
33069 44
33070 57
33071 56
33072 46
33073 57
33074 47
33075 55
33076 50
33077 61
33078 49
33079 47
33080 49
33081 46
33082 56
33083 53
33084 63
33085 46
33086 42
33087 61
33088 45
33089 49
33090 45
33091 43
33092 41
33093 49
33094 56
33095 57
33096 51
33097 63
33098 52
33099 51
33100 52
33101 48
33102 50
33103 49
33104 42
33105 45
33106 40
33107 52
33108 66
33109 58
33110 49
33111 47
33112 51
33113 52
33114 56
33115 50
33116 55
33117 54
33118 52
33119 54
33120 47
33121 53
33122 61
33123 62
33124 42
33125 51
33126 45
33127 52
33128 59
33129 48
33130 39
33131 52
33132 43
33133 54
33134 56
33135 44
33136 56
33137 53
33138 37
33139 51
33140 49
33141 46
33142 43
33143 54
33144 49
33145 38
33146 36
33147 60
33148 55
33149 49
33150 49
33151 57
33152 49
33153 58
33154 55
33155 60
33156 70
33157 53
33158 46
33159 55
33160 62
33161 47
33162 56
33163 49
33164 41
33165 43
33166 47
33167 37
33168 42
33169 54
33170 48
33171 57
33172 58
33173 42
33174 53
33175 38
33176 47
33177 64
33178 40
33179 55
33180 66
33181 56
33182 55
33183 56
33184 64
33185 42
33186 45
33187 51
33188 59
33189 59
33190 51
33191 60
33192 49
33193 43
33194 61
33195 48
33196 50
33197 53
33198 38
33199 48
33200 49
33201 39
33202 47
33203 52
33204 53
33205 50
33206 57
33207 45
33208 47
33209 54
33210 61
33211 42
33212 63
33213 44
33214 45
33215 62
33216 46
33217 56
33218 53
33219 42
33220 44
33221 63
33222 57
33223 60
33224 42
33225 48
33226 43
33227 62
33228 59
33229 53
33230 58
33231 41
33232 45
33233 65
33234 49
33235 51
33236 51
33237 56
33238 59
33239 64
33240 60
33241 40
33242 51
33243 47
33244 58
33245 34
33246 52
33247 47
33248 44
33249 38
33250 62
33251 62
33252 55
33253 45
33254 50
33255 47
33256 40
33257 52
33258 51
33259 45
33260 52
33261 50
33262 56
33263 44
33264 40
33265 48
33266 47
33267 54
33268 61
33269 53
33270 54
33271 54
33272 45
33273 58
33274 57
33275 44
33276 59
33277 49
33278 53
33279 56
33280 44
33281 50
33282 53
33283 49
33284 55
33285 54
33286 51
33287 61
33288 64
33289 46
33290 48
33291 46
33292 53
33293 49
33294 52
33295 64
33296 61
33297 48
33298 63
33299 58
33300 48
33301 45
33302 57
33303 55
33304 52
33305 47
33306 60
33307 50
33308 64
33309 44
33310 54
33311 43
33312 47
33313 42
33314 48
33315 52
33316 39
33317 49
33318 53
33319 49
33320 47
33321 51
33322 45
33323 53
33324 43
33325 48
33326 63
33327 44
33328 59
33329 56
33330 48
33331 55
33332 59
33333 40
33334 60
33335 52
33336 47
33337 58
33338 46
33339 56
33340 58
33341 43
33342 71
33343 46
33344 61
33345 55
33346 56
33347 51
33348 40
33349 56
33350 49
33351 53
33352 47
33353 58
33354 51
33355 59
33356 40
33357 66
33358 66
33359 53
33360 51
33361 44
33362 56
33363 66
33364 68
33365 36
33366 50
33367 52
33368 51
33369 38
33370 57
33371 49
33372 54
33373 57
33374 50
33375 52
33376 49
33377 51
33378 52
33379 63
33380 39
33381 64
33382 61
33383 57
33384 54
33385 39
33386 46
33387 47
33388 54
33389 66
33390 46
33391 39
33392 51
33393 42
33394 52
33395 55
33396 54
33397 52
33398 40
33399 47
33400 68
33401 51
33402 53
33403 53
33404 51
33405 42
33406 45
33407 57
33408 49
33409 51
33410 61
33411 41
33412 50
33413 43
33414 57
33415 44
33416 53
33417 50
33418 43
33419 49
33420 51
33421 55
33422 38
33423 51
33424 44
33425 48
33426 51
33427 46
33428 46
33429 52
33430 61
33431 61
33432 41
33433 49
33434 56
33435 51
33436 44
33437 54
33438 52
33439 48
33440 58
33441 49
33442 48
33443 51
33444 64
33445 56
33446 55
33447 56
33448 54
33449 44
33450 45
33451 54
33452 44
33453 62
33454 43
33455 55
33456 35
33457 56
33458 52
33459 46
33460 52
33461 55
33462 44
33463 56
33464 46
33465 65
33466 51
33467 49
33468 39
33469 51
33470 43
33471 50
33472 40
33473 34
33474 51
33475 58
33476 56
33477 36
33478 54
33479 46
33480 50
33481 55
33482 52
33483 67
33484 47
33485 50
33486 47
33487 49
33488 40
33489 59
33490 51
33491 45
33492 67
33493 46
33494 61
33495 46
33496 52
33497 41
33498 66
33499 55
33500 46
33501 55
33502 45
33503 44
33504 60
33505 47
33506 57
33507 49
33508 49
33509 50
33510 53
33511 61
33512 50
33513 58
33514 39
33515 63
33516 53
33517 50
33518 39
33519 62
33520 55
33521 51
33522 39
33523 41
33524 52
33525 39
33526 39
33527 48
33528 49
33529 60
33530 40
33531 54
33532 50
33533 38
33534 65
33535 52
33536 53
33537 52
33538 73
33539 42
33540 61
33541 59
33542 51
33543 43
33544 54
33545 43
33546 68
33547 45
33548 46
33549 52
33550 45
33551 62
33552 55
33553 47
33554 53
33555 33
33556 53
33557 49
33558 66
33559 52
33560 59
33561 54
33562 65
33563 40
33564 39
33565 52
33566 44
33567 53
33568 48
33569 45
33570 64
33571 56
33572 42
33573 56
33574 32
33575 42
33576 53
33577 53
33578 41
33579 57
33580 53
33581 50
33582 51
33583 58
33584 51
33585 63
33586 56
33587 40
33588 55
33589 49
33590 49
33591 42
33592 45
33593 47
33594 50
33595 63
33596 42
33597 57
33598 48
33599 41
33600 57
33601 45
33602 59
33603 39
33604 43
33605 57
33606 46
33607 49
33608 62
33609 50
33610 52
33611 55
33612 40
33613 46
33614 49
33615 48
33616 55
33617 46
33618 47
33619 43
33620 53
33621 54
33622 66
33623 57
33624 40
33625 43
33626 49
33627 51
33628 48
33629 48
33630 45
33631 59
33632 57
33633 53
33634 60
33635 41
33636 40
33637 51
33638 52
33639 56
33640 41
33641 53
33642 48
33643 57
33644 46
33645 60
33646 45
33647 44
33648 53
33649 47
33650 63
33651 45
33652 53
33653 52
33654 50
33655 56
33656 43
33657 46
33658 62
33659 45
33660 54
33661 62
33662 53
33663 50
33664 57
33665 49
33666 63
33667 50
33668 51
33669 54
33670 34
33671 50
33672 65
33673 51
33674 55
33675 49
33676 54
33677 50
33678 44
33679 41
33680 49
33681 57
33682 38
33683 45
33684 43
33685 55
33686 48
33687 45
33688 47
33689 56
33690 59
33691 61
33692 61
33693 58
33694 48
33695 50
33696 42
33697 49
33698 50
33699 44
33700 43
33701 37
33702 45
33703 44
33704 46
33705 51
33706 52
33707 40
33708 50
33709 47
33710 50
33711 45
33712 53
33713 52
33714 62
33715 58
33716 55
33717 43
33718 45
33719 42
33720 55
33721 55
33722 52
33723 48
33724 47
33725 43
33726 52
33727 59
33728 51
33729 54
33730 44
33731 44
33732 37
33733 44
33734 51
33735 55
33736 43
33737 58
33738 43
33739 43
33740 47
33741 56
33742 54
33743 54
33744 39
33745 63
33746 51
33747 57
33748 71
33749 40
33750 49
33751 45
33752 54
33753 58
33754 47
33755 48
33756 54
33757 50
33758 62
33759 59
33760 44
33761 46
33762 40
33763 57
33764 49
33765 55
33766 50
33767 51
33768 68
33769 45
33770 60
33771 43
33772 54
33773 52
33774 55
33775 59
33776 36
33777 40
33778 50
33779 44
33780 60
33781 52
33782 56
33783 46
33784 56
33785 45
33786 44
33787 50
33788 57
33789 41
33790 46
33791 53
33792 56
33793 42
33794 48
33795 55
33796 58
33797 59
33798 44
33799 47
33800 45
33801 56
33802 35
33803 55
33804 42
33805 58
33806 49
33807 43
33808 48
33809 48
33810 52
33811 53
33812 55
33813 53
33814 50
33815 50
33816 42
33817 49
33818 51
33819 54
33820 58
33821 45
33822 46
33823 47
33824 54
33825 59
33826 40
33827 51
33828 45
33829 57
33830 45
33831 54
33832 55
33833 46
33834 53
33835 65
33836 56
33837 71
33838 52
33839 57
33840 50
33841 40
33842 52
33843 40
33844 43
33845 54
33846 70
33847 54
33848 51
33849 57
33850 48
33851 54
33852 49
33853 47
33854 50
33855 44
33856 53
33857 48
33858 47
33859 42
33860 47
33861 72
33862 55
33863 54
33864 52
33865 42
33866 45
33867 45
33868 65
33869 51
33870 42
33871 48
33872 50
33873 44
33874 52
33875 47
33876 51
33877 45
33878 52
33879 54
33880 44
33881 46
33882 45
33883 64
33884 52
33885 47
33886 57
33887 50
33888 44
33889 45
33890 63
33891 48
33892 48
33893 53
33894 40
33895 56
33896 46
33897 51
33898 49
33899 52
33900 41
33901 50
33902 54
33903 54
33904 60
33905 53
33906 45
33907 47
33908 56
33909 45
33910 62
33911 60
33912 50
33913 54
33914 44
33915 52
33916 51
33917 59
33918 45
33919 43
33920 47
33921 53
33922 41
33923 62
33924 58
33925 51
33926 55
33927 59
33928 57
33929 68
33930 55
33931 49
33932 47
33933 67
33934 48
33935 55
33936 63
33937 48
33938 42
33939 62
33940 32
33941 63
33942 50
33943 51
33944 34
33945 49
33946 57
33947 57
33948 49
33949 55
33950 44
33951 38
33952 47
33953 38
33954 59
33955 51
33956 45
33957 43
33958 53
33959 63
33960 50
33961 49
33962 42
33963 57
33964 64
33965 45
33966 47
33967 47
33968 52
33969 55
33970 54
33971 46
33972 47
33973 52
33974 51
33975 66
33976 49
33977 46
33978 46
33979 47
33980 53
33981 41
33982 46
33983 32
33984 52
33985 52
33986 56
33987 41
33988 49
33989 59
33990 61
33991 49
33992 39
33993 48
33994 48
33995 45
33996 42
33997 41
33998 45
33999 51
34000 58
34001 44
34002 43
34003 44
34004 44
34005 46
34006 39
34007 57
34008 37
34009 41
34010 51
34011 40
34012 45
34013 56
34014 57
34015 59
34016 53
34017 41
34018 54
34019 35
34020 56
34021 46
34022 49
34023 37
34024 49
34025 44
34026 43
34027 44
34028 44
34029 50
34030 43
34031 55
34032 57
34033 44
34034 44
34035 32
34036 39
34037 40
34038 44
34039 59
34040 39
34041 49
34042 48
34043 52
34044 52
34045 52
34046 51
34047 61
34048 56
34049 52
34050 51
34051 51
34052 66
34053 53
34054 46
34055 48
34056 55
34057 53
34058 52
34059 44
34060 48
34061 43
34062 51
34063 52
34064 35
34065 40
34066 47
34067 43
34068 51
34069 46
34070 51
34071 44
34072 57
34073 48
34074 45
34075 43
34076 40
34077 47
34078 42
34079 52
34080 50
34081 51
34082 55
34083 47
34084 53
34085 40
34086 52
34087 57
34088 42
34089 34
34090 41
34091 44
34092 45
34093 52
34094 43
34095 49
34096 58
34097 49
34098 52
34099 44
34100 55
34101 40
34102 46
34103 50
34104 61
34105 60
34106 43
34107 44
34108 53
34109 22
34110 44
34111 46
34112 50
34113 37
34114 46
34115 46
34116 58
34117 47
34118 53
34119 46
34120 56
34121 43
34122 49
34123 47
34124 48
34125 40
34126 44
34127 60
34128 51
34129 41
34130 58
34131 47
34132 39
34133 61
34134 46
34135 56
34136 37
34137 52
34138 65
34139 41
34140 40
34141 60
34142 56
34143 40
34144 50
34145 52
34146 48
34147 52
34148 51
34149 50
34150 51
34151 55
34152 43
34153 35
34154 52
34155 47
34156 56
34157 44
34158 44
34159 52
34160 46
34161 36
34162 34
34163 52
34164 37
34165 42
34166 55
34167 57
34168 39
34169 42
34170 38
34171 47
34172 45
34173 58
34174 43
34175 49
34176 50
34177 50
34178 52
34179 54
34180 38
34181 60
34182 53
34183 50
34184 55
34185 45
34186 50
34187 53
34188 48
34189 45
34190 56
34191 41
34192 50
34193 35
34194 41
34195 48
34196 60
34197 51
34198 51
34199 51
34200 50
34201 40
34202 68
34203 37
34204 45
34205 46
34206 59
34207 51
34208 43
34209 56
34210 63
34211 62
34212 62
34213 48
34214 35
34215 49
34216 46
34217 43
34218 37
34219 38
34220 47
34221 56
34222 36
34223 54
34224 48
34225 63
34226 56
34227 47
34228 48
34229 41
34230 59
34231 50
34232 64
34233 40
34234 45
34235 54
34236 61
34237 55
34238 46
34239 50
34240 54
34241 40
34242 48
34243 41
34244 52
34245 58
34246 43
34247 41
34248 49
34249 54
34250 48
34251 56
34252 63
34253 54
34254 44
34255 47
34256 47
34257 52
34258 44
34259 50
34260 52
34261 54
34262 43
34263 44
34264 34
34265 50
34266 44
34267 48
34268 53
34269 47
34270 54
34271 52
34272 59
34273 48
34274 50
34275 44
34276 53
34277 55
34278 41
34279 54
34280 56
34281 50
34282 54
34283 54
34284 59
34285 45
34286 47
34287 34
34288 39
34289 54
34290 53
34291 54
34292 45
34293 45
34294 51
34295 57
34296 50
34297 34
34298 52
34299 53
34300 63
34301 56
34302 52
34303 61
34304 56
34305 54
34306 50
34307 45
34308 52
34309 45
34310 60
34311 47
34312 46
34313 40
34314 49
34315 47
34316 53
34317 48
34318 55
34319 59
34320 47
34321 45
34322 50
34323 38
34324 66
34325 46
34326 59
34327 38
34328 46
34329 47
34330 40
34331 49
34332 59
34333 50
34334 60
34335 48
34336 45
34337 38
34338 43
34339 41
34340 38
34341 51
34342 41
34343 45
34344 57
34345 54
34346 43
34347 47
34348 56
34349 51
34350 49
34351 45
34352 52
34353 43
34354 50
34355 47
34356 49
34357 48
34358 66
34359 49
34360 63
34361 54
34362 64
34363 52
34364 43
34365 48
34366 52
34367 55
34368 34
34369 48
34370 61
34371 39
34372 43
34373 50
34374 47
34375 64
34376 48
34377 60
34378 46
34379 51
34380 52
34381 43
34382 45
34383 55
34384 53
34385 41
34386 40
34387 48
34388 47
34389 47
34390 42
34391 41
34392 34
34393 67
34394 40
34395 58
34396 45
34397 60
34398 47
34399 52
34400 50
34401 52
34402 42
34403 44
34404 41
34405 65
34406 48
34407 55
34408 53
34409 60
34410 51
34411 45
34412 44
34413 60
34414 43
34415 47
34416 61
34417 54
34418 51
34419 43
34420 47
34421 50
34422 40
34423 57
34424 50
34425 44
34426 62
34427 41
34428 41
34429 43
34430 47
34431 59
34432 46
34433 55
34434 36
34435 44
34436 44
34437 45
34438 47
34439 45
34440 43
34441 53
34442 58
34443 45
34444 44
34445 57
34446 55
34447 47
34448 48
34449 37
34450 46
34451 49
34452 64
34453 55
34454 54
34455 57
34456 49
34457 44
34458 53
34459 43
34460 52
34461 66
34462 42
34463 41
34464 43
34465 42
34466 55
34467 35
34468 40
34469 53
34470 58
34471 39
34472 61
34473 46
34474 49
34475 61
34476 61
34477 63
34478 44
34479 52
34480 55
34481 54
34482 45
34483 41
34484 39
34485 41
34486 50
34487 43
34488 39
34489 56
34490 56
34491 46
34492 50
34493 46
34494 41
34495 41
34496 65
34497 62
34498 63
34499 42
34500 42
34501 47
34502 62
34503 39
34504 54
34505 55
34506 49
34507 52
34508 52
34509 49
34510 49
34511 56
34512 46
34513 57
34514 50
34515 45
34516 56
34517 45
34518 52
34519 56
34520 46
34521 51
34522 38
34523 38
34524 51
34525 46
34526 45
34527 50
34528 52
34529 42
34530 43
34531 51
34532 40
34533 36
34534 48
34535 48
34536 43
34537 37
34538 42
34539 48
34540 44
34541 44
34542 46
34543 45
34544 48
34545 34
34546 49
34547 56
34548 51
34549 50
34550 59
34551 50
34552 50
34553 40
34554 50
34555 55
34556 41
34557 53
34558 61
34559 33
34560 37
34561 52
34562 50
34563 50
34564 52
34565 49
34566 51
34567 51
34568 43
34569 47
34570 43
34571 52
34572 35
34573 49
34574 51
34575 52
34576 33
34577 48
34578 50
34579 47
34580 47
34581 60
34582 57
34583 44
34584 45
34585 46
34586 51
34587 67
34588 43
34589 48
34590 46
34591 38
34592 53
34593 56
34594 40
34595 62
34596 46
34597 46
34598 45
34599 41
34600 58
34601 47
34602 65
34603 46
34604 44
34605 55
34606 49
34607 42
34608 45
34609 43
34610 59
34611 48
34612 48
34613 45
34614 45
34615 45
34616 48
34617 39
34618 38
34619 37
34620 50
34621 41
34622 48
34623 47
34624 38
34625 59
34626 45
34627 47
34628 42
34629 47
34630 46
34631 47
34632 39
34633 40
34634 45
34635 49
34636 59
34637 45
34638 50
34639 59
34640 56
34641 54
34642 45
34643 58
34644 53
34645 49
34646 48
34647 46
34648 50
34649 46
34650 37
34651 63
34652 46
34653 53
34654 48
34655 55
34656 46
34657 46
34658 67
34659 50
34660 57
34661 52
34662 50
34663 44
34664 51
34665 38
34666 48
34667 50
34668 48
34669 34
34670 38
34671 43
34672 50
34673 54
34674 51
34675 38
34676 44
34677 41
34678 49
34679 49
34680 51
34681 55
34682 48
34683 43
34684 39
34685 40
34686 56
34687 44
34688 49
34689 43
34690 55
34691 54
34692 43
34693 39
34694 38
34695 46
34696 50
34697 51
34698 57
34699 53
34700 51
34701 52
34702 32
34703 50
34704 48
34705 42
34706 57
34707 58
34708 46
34709 56
34710 48
34711 46
34712 45
34713 37
34714 44
34715 37
34716 55
34717 48
34718 39
34719 60
34720 53
34721 51
34722 43
34723 40
34724 50
34725 43
34726 55
34727 46
34728 45
34729 42
34730 45
34731 48
34732 56
34733 46
34734 51
34735 50
34736 55
34737 45
34738 46
34739 37
34740 42
34741 41
34742 64
34743 40
34744 46
34745 56
34746 45
34747 48
34748 39
34749 47
34750 36
34751 61
34752 48
34753 56
34754 45
34755 54
34756 51
34757 43
34758 55
34759 36
34760 40
34761 54
34762 42
34763 41
34764 48
34765 42
34766 54
34767 42
34768 45
34769 46
34770 41
34771 46
34772 58
34773 61
34774 41
34775 49
34776 49
34777 42
34778 60
34779 56
34780 50
34781 46
34782 41
34783 43
34784 57
34785 41
34786 43
34787 64
34788 49
34789 50
34790 43
34791 49
34792 49
34793 42
34794 55
34795 43
34796 52
34797 55
34798 48
34799 39
34800 60
34801 35
34802 57
34803 52
34804 49
34805 55
34806 43
34807 46
34808 40
34809 49
34810 43
34811 48
34812 58
34813 45
34814 46
34815 57
34816 41
34817 54
34818 48
34819 52
34820 49
34821 61
34822 43
34823 60
34824 48
34825 45
34826 39
34827 46
34828 55
34829 45
34830 58
34831 49
34832 40
34833 50
34834 39
34835 41
34836 47
34837 45
34838 52
34839 48
34840 57
34841 42
34842 60
34843 43
34844 44
34845 46
34846 51
34847 36
34848 35
34849 43
34850 58
34851 44
34852 57
34853 54
34854 51
34855 47
34856 45
34857 38
34858 46
34859 62
34860 46
34861 47
34862 57
34863 47
34864 53
34865 41
34866 46
34867 44
34868 48
34869 58
34870 45
34871 48
34872 35
34873 40
34874 43
34875 43
34876 60
34877 44
34878 56
34879 41
34880 52
34881 50
34882 55
34883 48
34884 36
34885 52
34886 47
34887 44
34888 39
34889 46
34890 46
34891 44
34892 48
34893 49
34894 41
34895 48
34896 48
34897 48
34898 38
34899 56
34900 54
34901 48
34902 50
34903 57
34904 42
34905 48
34906 43
34907 50
34908 53
34909 31
34910 49
34911 46
34912 37
34913 51
34914 54
34915 55
34916 60
34917 50
34918 44
34919 46
34920 52
34921 44
34922 44
34923 35
34924 50
34925 57
34926 49
34927 52
34928 45
34929 51
34930 51
34931 48
34932 56
34933 40
34934 41
34935 42
34936 26
34937 47
34938 41
34939 47
34940 51
34941 51
34942 46
34943 57
34944 56
34945 46
34946 41
34947 57
34948 57
34949 51
34950 58
34951 44
34952 53
34953 50
34954 52
34955 49
34956 44
34957 52
34958 37
34959 46
34960 46
34961 45
34962 43
34963 41
34964 47
34965 43
34966 67
34967 53
34968 45
34969 46
34970 43
34971 54
34972 47
34973 42
34974 48
34975 38
34976 56
34977 49
34978 40
34979 48
34980 49
34981 50
34982 51
34983 35
34984 52
34985 45
34986 48
34987 63
34988 59
34989 53
34990 37
34991 49
34992 52
34993 51
34994 51
34995 50
34996 48
34997 37
34998 55
34999 54
35000 44
35001 57
35002 53
35003 48
35004 53
35005 50
35006 48
35007 46
35008 46
35009 49
35010 41
35011 48
35012 42
35013 44
35014 55
35015 51
35016 44
35017 47
35018 55
35019 43
35020 45
35021 44
35022 60
35023 45
35024 55
35025 43
35026 50
35027 32
35028 53
35029 50
35030 44
35031 61
35032 57
35033 45
35034 48
35035 52
35036 52
35037 41
35038 49
35039 49
35040 42
35041 52
35042 34
35043 36
35044 48
35045 43
35046 37
35047 57
35048 49
35049 45
35050 46
35051 53
35052 35
35053 41
35054 56
35055 35
35056 38
35057 44
35058 49
35059 43
35060 40
35061 46
35062 48
35063 53
35064 37
35065 48
35066 38
35067 43
35068 43
35069 53
35070 42
35071 37
35072 55
35073 65
35074 46
35075 36
35076 49
35077 53
35078 50
35079 48
35080 42
35081 49
35082 45
35083 37
35084 55
35085 44
35086 45
35087 47
35088 40
35089 51
35090 43
35091 46
35092 60
35093 45
35094 44
35095 43
35096 50
35097 47
35098 37
35099 47
35100 36
35101 56
35102 56
35103 41
35104 41
35105 47
35106 51
35107 49
35108 48
35109 52
35110 53
35111 51
35112 46
35113 46
35114 53
35115 47
35116 49
35117 50
35118 52
35119 45
35120 50
35121 52
35122 52
35123 51
35124 49
35125 52
35126 55
35127 48
35128 43
35129 56
35130 40
35131 44
35132 35
35133 41
35134 45
35135 43
35136 40
35137 39
35138 51
35139 59
35140 54
35141 38
35142 51
35143 50
35144 51
35145 46
35146 45
35147 54
35148 49
35149 58
35150 42
35151 53
35152 54
35153 39
35154 50
35155 44
35156 40
35157 43
35158 48
35159 45
35160 48
35161 40
35162 61
35163 43
35164 47
35165 44
35166 59
35167 61
35168 45
35169 33
35170 50
35171 49
35172 45
35173 46
35174 37
35175 58
35176 52
35177 42
35178 47
35179 40
35180 40
35181 41
35182 57
35183 60
35184 41
35185 45
35186 37
35187 44
35188 44
35189 42
35190 46
35191 39
35192 44
35193 42
35194 54
35195 47
35196 49
35197 53
35198 38
35199 48
35200 59
35201 37
35202 55
35203 56
35204 53
35205 40
35206 54
35207 54
35208 50
35209 32
35210 41
35211 58
35212 55
35213 52
35214 51
35215 44
35216 51
35217 43
35218 41
35219 52
35220 44
35221 53
35222 58
35223 55
35224 37
35225 42
35226 53
35227 52
35228 52
35229 49
35230 24
35231 43
35232 36
35233 49
35234 44
35235 46
35236 40
35237 42
35238 50
35239 46
35240 48
35241 50
35242 38
35243 52
35244 72
35245 54
35246 40
35247 52
35248 39
35249 43
35250 54
35251 44
35252 47
35253 46
35254 59
35255 58
35256 47
35257 59
35258 43
35259 47
35260 53
35261 60
35262 65
35263 41
35264 40
35265 40
35266 45
35267 48
35268 57
35269 49
35270 44
35271 51
35272 42
35273 45
35274 44
35275 45
35276 47
35277 40
35278 36
35279 36
35280 50
35281 59
35282 40
35283 48
35284 52
35285 44
35286 45
35287 41
35288 39
35289 53
35290 48
35291 43
35292 38
35293 42
35294 46
35295 56
35296 41
35297 37
35298 49
35299 56
35300 44
35301 45
35302 37
35303 50
35304 54
35305 44
35306 51
35307 53
35308 45
35309 44
35310 48
35311 55
35312 50
35313 57
35314 50
35315 50
35316 56
35317 50
35318 54
35319 52
35320 34
35321 54
35322 50
35323 41
35324 38
35325 45
35326 50
35327 53
35328 58
35329 51
35330 44
35331 58
35332 46
35333 47
35334 58
35335 38
35336 52
35337 51
35338 50
35339 49
35340 46
35341 39
35342 57
35343 33
35344 41
35345 30
35346 49
35347 48
35348 44
35349 37
35350 38
35351 45
35352 49
35353 52
35354 49
35355 44
35356 56
35357 40
35358 49
35359 48
35360 40
35361 35
35362 42
35363 41
35364 43
35365 49
35366 50
35367 54
35368 36
35369 52
35370 39
35371 43
35372 62
35373 48
35374 41
35375 43
35376 43
35377 50
35378 50
35379 42
35380 54
35381 49
35382 52
35383 41
35384 40
35385 56
35386 48
35387 50
35388 54
35389 34
35390 55
35391 50
35392 42
35393 48
35394 41
35395 58
35396 58
35397 52
35398 41
35399 49
35400 39
35401 43
35402 46
35403 45
35404 46
35405 44
35406 42
35407 47
35408 53
35409 53
35410 57
35411 48
35412 57
35413 46
35414 57
35415 44
35416 37
35417 41
35418 57
35419 47
35420 37
35421 65
35422 46
35423 43
35424 44
35425 40
35426 48
35427 44
35428 56
35429 44
35430 42
35431 61
35432 42
35433 63
35434 53
35435 44
35436 48
35437 41
35438 43
35439 57
35440 38
35441 39
35442 39
35443 60
35444 53
35445 48
35446 56
35447 47
35448 40
35449 48
35450 54
35451 52
35452 48
35453 61
35454 37
35455 66
35456 38
35457 46
35458 40
35459 50
35460 49
35461 49
35462 51
35463 42
35464 49
35465 53
35466 60
35467 42
35468 42
35469 53
35470 47
35471 48
35472 50
35473 50
35474 52
35475 48
35476 46
35477 52
35478 42
35479 41
35480 51
35481 47
35482 56
35483 29
35484 42
35485 43
35486 48
35487 47
35488 47
35489 35
35490 42
35491 44
35492 43
35493 53
35494 50
35495 50
35496 43
35497 51
35498 38
35499 52
35500 56
35501 56
35502 46
35503 41
35504 51
35505 49
35506 39
35507 56
35508 43
35509 52
35510 49
35511 41
35512 57
35513 46
35514 43
35515 48
35516 35
35517 57
35518 44
35519 45
35520 49
35521 45
35522 51
35523 45
35524 47
35525 37
35526 39
35527 37
35528 43
35529 51
35530 49
35531 38
35532 42
35533 37
35534 37
35535 35
35536 44
35537 45
35538 64
35539 54
35540 44
35541 40
35542 49
35543 45
35544 43
35545 42
35546 60
35547 52
35548 41
35549 44
35550 54
35551 59
35552 48
35553 55
35554 56
35555 54
35556 48
35557 51
35558 51
35559 48
35560 47
35561 40
35562 47
35563 44
35564 46
35565 41
35566 43
35567 52
35568 47
35569 43
35570 34
35571 41
35572 35
35573 51
35574 51
35575 47
35576 45
35577 46
35578 43
35579 45
35580 42
35581 34
35582 45
35583 64
35584 41
35585 46
35586 60
35587 51
35588 46
35589 55
35590 40
35591 47
35592 41
35593 48
35594 53
35595 46
35596 57
35597 59
35598 51
35599 63
35600 36
35601 45
35602 38
35603 55
35604 55
35605 50
35606 59
35607 52
35608 40
35609 41
35610 59
35611 48
35612 49
35613 40
35614 62
35615 55
35616 54
35617 59
35618 42
35619 46
35620 57
35621 47
35622 45
35623 44
35624 61
35625 51
35626 48
35627 44
35628 51
35629 46
35630 45
35631 51
35632 44
35633 35
35634 39
35635 37
35636 60
35637 47
35638 46
35639 41
35640 51
35641 42
35642 43
35643 43
35644 49
35645 40
35646 47
35647 53
35648 47
35649 39
35650 54
35651 47
35652 51
35653 56
35654 47
35655 43
35656 35
35657 41
35658 51
35659 65
35660 57
35661 55
35662 46
35663 55
35664 46
35665 52
35666 35
35667 43
35668 46
35669 46
35670 52
35671 58
35672 51
35673 42
35674 53
35675 44
35676 52
35677 64
35678 37
35679 46
35680 48
35681 49
35682 35
35683 54
35684 55
35685 36
35686 41
35687 43
35688 42
35689 51
35690 59
35691 50
35692 44
35693 44
35694 48
35695 43
35696 34
35697 36
35698 48
35699 58
35700 45
35701 47
35702 41
35703 54
35704 60
35705 48
35706 49
35707 58
35708 54
35709 39
35710 39
35711 60
35712 50
35713 53
35714 49
35715 42
35716 51
35717 42
35718 47
35719 57
35720 44
35721 46
35722 38
35723 44
35724 49
35725 36
35726 38
35727 45
35728 50
35729 54
35730 40
35731 49
35732 42
35733 52
35734 48
35735 49
35736 56
35737 43
35738 45
35739 51
35740 47
35741 53
35742 57
35743 51
35744 49
35745 39
35746 59
35747 43
35748 67
35749 38
35750 49
35751 42
35752 41
35753 55
35754 49
35755 46
35756 46
35757 38
35758 49
35759 53
35760 46
35761 47
35762 45
35763 62
35764 42
35765 41
35766 46
35767 49
35768 55
35769 43
35770 56
35771 49
35772 40
35773 50
35774 56
35775 47
35776 46
35777 49
35778 42
35779 36
35780 38
35781 44
35782 50
35783 38
35784 41
35785 40
35786 45
35787 50
35788 40
35789 53
35790 66
35791 47
35792 40
35793 63
35794 51
35795 42
35796 53
35797 52
35798 45
35799 37
35800 51
35801 50
35802 37
35803 54
35804 56
35805 48
35806 39
35807 40
35808 45
35809 52
35810 59
35811 49
35812 48
35813 44
35814 46
35815 46
35816 49
35817 60
35818 47
35819 57
35820 49
35821 53
35822 46
35823 50
35824 39
35825 54
35826 43
35827 44
35828 29
35829 50
35830 37
35831 54
35832 46
35833 45
35834 43
35835 52
35836 44
35837 47
35838 43
35839 44
35840 46
35841 59
35842 37
35843 44
35844 46
35845 44
35846 30
35847 51
35848 49
35849 43
35850 54
35851 61
35852 53
35853 59
35854 40
35855 50
35856 53
35857 49
35858 49
35859 33
35860 37
35861 47
35862 65
35863 41
35864 59
35865 45
35866 51
35867 47
35868 44
35869 50
35870 50
35871 40
35872 56
35873 51
35874 58
35875 55
35876 44
35877 49
35878 42
35879 49
35880 42
35881 46
35882 55
35883 42
35884 33
35885 53
35886 39
35887 41
35888 63
35889 46
35890 49
35891 39
35892 61
35893 54
35894 37
35895 53
35896 48
35897 56
35898 37
35899 47
35900 47
35901 41
35902 50
35903 44
35904 39
35905 52
35906 51
35907 41
35908 52
35909 56
35910 53
35911 44
35912 37
35913 44
35914 50
35915 32
35916 46
35917 48
35918 46
35919 43
35920 42
35921 52
35922 51
35923 47
35924 61
35925 53
35926 56
35927 53
35928 41
35929 38
35930 57
35931 40
35932 47
35933 53
35934 44
35935 53
35936 51
35937 37
35938 52
35939 39
35940 49
35941 57
35942 43
35943 46
35944 52
35945 47
35946 47
35947 54
35948 51
35949 46
35950 49
35951 42
35952 39
35953 50
35954 54
35955 46
35956 52
35957 44
35958 53
35959 42
35960 44
35961 45
35962 44
35963 36
35964 54
35965 45
35966 40
35967 56
35968 48
35969 47
35970 57
35971 49
35972 52
35973 67
35974 54
35975 49
35976 43
35977 56
35978 38
35979 47
35980 53
35981 47
35982 43
35983 53
35984 44
35985 40
35986 40
35987 40
35988 37
35989 58
35990 48
35991 52
35992 51
35993 52
35994 40
35995 47
35996 42
35997 29
35998 34
35999 53
36000 46
36001 43
36002 45
36003 43
36004 29
36005 55
36006 43
36007 45
36008 44
36009 48
36010 48
36011 65
36012 36
36013 34
36014 39
36015 36
36016 46
36017 49
36018 42
36019 48
36020 44
36021 48
36022 51
36023 57
36024 51
36025 41
36026 43
36027 50
36028 36
36029 55
36030 48
36031 40
36032 36
36033 51
36034 54
36035 45
36036 60
36037 61
36038 52
36039 40
36040 50
36041 44
36042 45
36043 35
36044 40
36045 41
36046 47
36047 46
36048 50
36049 40
36050 49
36051 34
36052 49
36053 51
36054 45
36055 44
36056 59
36057 63
36058 51
36059 54
36060 48
36061 47
36062 39
36063 55
36064 48
36065 52
36066 61
36067 43
36068 56
36069 53
36070 66
36071 50
36072 65
36073 45
36074 50
36075 44
36076 51
36077 59
36078 54
36079 41
36080 43
36081 43
36082 40
36083 40
36084 52
36085 42
36086 45
36087 39
36088 48
36089 50
36090 44
36091 33
36092 38
36093 62
36094 45
36095 72
36096 51
36097 47
36098 50
36099 46
36100 41
36101 43
36102 62
36103 51
36104 33
36105 38
36106 59
36107 49
36108 45
36109 50
36110 39
36111 50
36112 53
36113 38
36114 40
36115 42
36116 44
36117 39
36118 56
36119 55
36120 47
36121 53
36122 44
36123 34
36124 39
36125 45
36126 41
36127 47
36128 44
36129 55
36130 48
36131 30
36132 59
36133 56
36134 39
36135 39
36136 36
36137 34
36138 55
36139 47
36140 48
36141 68
36142 57
36143 52
36144 40
36145 42
36146 44
36147 53
36148 40
36149 41
36150 40
36151 52
36152 51
36153 56
36154 49
36155 42
36156 53
36157 42
36158 45
36159 59
36160 55
36161 51
36162 51
36163 47
36164 39
36165 51
36166 51
36167 32
36168 63
36169 36
36170 42
36171 39
36172 45
36173 43
36174 40
36175 56
36176 55
36177 40
36178 39
36179 52
36180 45
36181 44
36182 50
36183 48
36184 53
36185 48
36186 45
36187 55
36188 45
36189 36
36190 47
36191 48
36192 48
36193 46
36194 43
36195 38
36196 53
36197 50
36198 47
36199 43
36200 56
36201 41
36202 53
36203 40
36204 46
36205 39
36206 45
36207 47
36208 49
36209 48
36210 42
36211 37
36212 54
36213 48
36214 29
36215 44
36216 44
36217 48
36218 50
36219 47
36220 38
36221 46
36222 43
36223 61
36224 43
36225 48
36226 51
36227 37
36228 42
36229 44
36230 54
36231 52
36232 39
36233 56
36234 53
36235 46
36236 41
36237 47
36238 59
36239 59
36240 45
36241 45
36242 54
36243 45
36244 42
36245 48
36246 43
36247 47
36248 45
36249 45
36250 45
36251 42
36252 42
36253 43
36254 45
36255 45
36256 53
36257 51
36258 48
36259 36
36260 46
36261 45
36262 61
36263 45
36264 38
36265 51
36266 50
36267 39
36268 44
36269 42
36270 53
36271 48
36272 46
36273 55
36274 55
36275 51
36276 47
36277 34
36278 61
36279 51
36280 53
36281 56
36282 56
36283 31
36284 47
36285 54
36286 69
36287 38
36288 46
36289 45
36290 49
36291 42
36292 45
36293 55
36294 51
36295 39
36296 44
36297 40
36298 43
36299 45
36300 40
36301 36
36302 48
36303 50
36304 56
36305 48
36306 41
36307 47
36308 47
36309 45
36310 48
36311 36
36312 44
36313 47
36314 41
36315 48
36316 39
36317 35
36318 52
36319 42
36320 55
36321 54
36322 50
36323 48
36324 48
36325 40
36326 43
36327 45
36328 41
36329 49
36330 32
36331 54
36332 40
36333 44
36334 42
36335 52
36336 50
36337 44
36338 47
36339 42
36340 43
36341 42
36342 34
36343 47
36344 52
36345 46
36346 50
36347 48
36348 45
36349 46
36350 50
36351 51
36352 43
36353 57
36354 46
36355 60
36356 40
36357 54
36358 49
36359 44
36360 51
36361 41
36362 37
36363 61
36364 44
36365 43
36366 54
36367 49
36368 42
36369 46
36370 50
36371 44
36372 48
36373 47
36374 45
36375 45
36376 55
36377 52
36378 61
36379 53
36380 42
36381 42
36382 49
36383 43
36384 45
36385 40
36386 43
36387 53
36388 44
36389 51
36390 53
36391 37
36392 39
36393 51
36394 35
36395 58
36396 35
36397 40
36398 50
36399 53
36400 52
36401 59
36402 57
36403 51
36404 50
36405 40
36406 47
36407 45
36408 42
36409 44
36410 52
36411 30
36412 37
36413 51
36414 56
36415 52
36416 45
36417 48
36418 47
36419 64
36420 48
36421 53
36422 49
36423 41
36424 35
36425 41
36426 51
36427 45
36428 43
36429 53
36430 50
36431 42
36432 49
36433 33
36434 49
36435 56
36436 53
36437 47
36438 46
36439 38
36440 40
36441 45
36442 50
36443 45
36444 46
36445 49
36446 43
36447 50
36448 42
36449 29
36450 50
36451 43
36452 54
36453 47
36454 40
36455 48
36456 53
36457 52
36458 50
36459 38
36460 56
36461 42
36462 44
36463 37
36464 41
36465 55
36466 49
36467 37
36468 51
36469 50
36470 54
36471 53
36472 44
36473 45
36474 41
36475 48
36476 42
36477 49
36478 59
36479 52
36480 39
36481 52
36482 51
36483 38
36484 50
36485 40
36486 43
36487 48
36488 48
36489 47
36490 47
36491 46
36492 44
36493 50
36494 46
36495 49
36496 37
36497 60
36498 45
36499 45
36500 56
36501 37
36502 31
36503 45
36504 47
36505 65
36506 48
36507 65
36508 43
36509 44
36510 43
36511 40
36512 28
36513 43
36514 49
36515 46
36516 45
36517 44
36518 52
36519 46
36520 50
36521 44
36522 49
36523 55
36524 43
36525 44
36526 57
36527 53
36528 45
36529 31
36530 51
36531 50
36532 39
36533 55
36534 54
36535 49
36536 53
36537 49
36538 48
36539 45
36540 36
36541 40
36542 34
36543 50
36544 51
36545 45
36546 51
36547 49
36548 42
36549 45
36550 32
36551 49
36552 50
36553 41
36554 45
36555 51
36556 46
36557 41
36558 43
36559 58
36560 43
36561 51
36562 40
36563 48
36564 44
36565 43
36566 49
36567 52
36568 43
36569 48
36570 39
36571 43
36572 44
36573 52
36574 40
36575 39
36576 50
36577 52
36578 49
36579 52
36580 45
36581 42
36582 59
36583 31
36584 43
36585 40
36586 39
36587 38
36588 52
36589 43
36590 51
36591 38
36592 41
36593 45
36594 40
36595 47
36596 47
36597 40
36598 53
36599 47
36600 41
36601 46
36602 53
36603 43
36604 40
36605 42
36606 40
36607 47
36608 57
36609 44
36610 56
36611 59
36612 49
36613 41
36614 46
36615 59
36616 42
36617 46
36618 52
36619 54
36620 43
36621 59
36622 44
36623 60
36624 47
36625 40
36626 42
36627 40
36628 45
36629 59
36630 42
36631 44
36632 53
36633 44
36634 58
36635 45
36636 52
36637 39
36638 45
36639 52
36640 51
36641 59
36642 42
36643 41
36644 41
36645 53
36646 46
36647 47
36648 35
36649 54
36650 60
36651 47
36652 36
36653 38
36654 37
36655 54
36656 53
36657 37
36658 50
36659 37
36660 49
36661 41
36662 52
36663 44
36664 45
36665 41
36666 49
36667 48
36668 51
36669 42
36670 52
36671 54
36672 60
36673 51
36674 43
36675 37
36676 56
36677 43
36678 39
36679 45
36680 50
36681 49
36682 32
36683 49
36684 43
36685 42
36686 34
36687 42
36688 33
36689 40
36690 43
36691 51
36692 54
36693 37
36694 46
36695 52
36696 46
36697 47
36698 47
36699 46
36700 37
36701 42
36702 59
36703 46
36704 42
36705 52
36706 45
36707 47
36708 55
36709 58
36710 43
36711 42
36712 53
36713 44
36714 51
36715 42
36716 58
36717 44
36718 52
36719 47
36720 35
36721 49
36722 42
36723 48
36724 49
36725 58
36726 58
36727 47
36728 40
36729 47
36730 49
36731 51
36732 44
36733 39
36734 51
36735 37
36736 30
36737 50
36738 40
36739 62
36740 50
36741 47
36742 46
36743 46
36744 38
36745 44
36746 55
36747 54
36748 42
36749 61
36750 40
36751 47
36752 34
36753 50
36754 49
36755 50
36756 37
36757 47
36758 35
36759 33
36760 58
36761 47
36762 41
36763 49
36764 53
36765 52
36766 39
36767 53
36768 43
36769 43
36770 30
36771 36
36772 56
36773 39
36774 52
36775 55
36776 64
36777 54
36778 55
36779 37
36780 41
36781 46
36782 48
36783 53
36784 53
36785 33
36786 52
36787 49
36788 46
36789 49
36790 43
36791 29
36792 55
36793 55
36794 43
36795 48
36796 48
36797 43
36798 47
36799 65
36800 38
36801 36
36802 60
36803 50
36804 41
36805 52
36806 48
36807 38
36808 36
36809 42
36810 42
36811 50
36812 41
36813 42
36814 57
36815 54
36816 50
36817 54
36818 59
36819 51
36820 55
36821 48
36822 55
36823 42
36824 51
36825 44
36826 55
36827 40
36828 38
36829 46
36830 51
36831 44
36832 53
36833 41
36834 38
36835 50
36836 38
36837 43
36838 34
36839 40
36840 62
36841 48
36842 34
36843 51
36844 60
36845 47
36846 43
36847 46
36848 51
36849 48
36850 46
36851 45
36852 47
36853 59
36854 49
36855 49
36856 43
36857 35
36858 54
36859 30
36860 53
36861 46
36862 41
36863 54
36864 45
36865 42
36866 35
36867 39
36868 34
36869 47
36870 49
36871 38
36872 38
36873 46
36874 43
36875 47
36876 47
36877 49
36878 41
36879 49
36880 46
36881 53
36882 39
36883 57
36884 41
36885 43
36886 38
36887 41
36888 56
36889 49
36890 50
36891 59
36892 50
36893 44
36894 50
36895 50
36896 50
36897 43
36898 58
36899 33
36900 58
36901 48
36902 52
36903 47
36904 39
36905 50
36906 32
36907 49
36908 42
36909 55
36910 41
36911 46
36912 49
36913 43
36914 44
36915 42
36916 50
36917 52
36918 45
36919 51
36920 58
36921 45
36922 32
36923 57
36924 30
36925 44
36926 47
36927 41
36928 45
36929 50
36930 43
36931 38
36932 53
36933 37
36934 48
36935 45
36936 52
36937 47
36938 56
36939 41
36940 56
36941 55
36942 48
36943 48
36944 43
36945 38
36946 54
36947 46
36948 50
36949 48
36950 50
36951 58
36952 37
36953 54
36954 44
36955 41
36956 46
36957 42
36958 42
36959 57
36960 41
36961 43
36962 52
36963 48
36964 52
36965 45
36966 50
36967 53
36968 57
36969 67
36970 63
36971 39
36972 51
36973 33
36974 47
36975 59
36976 41
36977 54
36978 56
36979 47
36980 42
36981 43
36982 50
36983 47
36984 45
36985 63
36986 30
36987 47
36988 57
36989 54
36990 39
36991 51
36992 59
36993 50
36994 50
36995 49
36996 44
36997 45
36998 38
36999 43
37000 53
37001 40
37002 56
37003 59
37004 41
37005 34
37006 42
37007 31
37008 48
37009 48
37010 40
37011 53
37012 51
37013 44
37014 38
37015 49
37016 50
37017 50
37018 50
37019 46
37020 40
37021 50
37022 42
37023 50
37024 49
37025 54
37026 45
37027 44
37028 54
37029 45
37030 56
37031 40
37032 43
37033 41
37034 49
37035 46
37036 56
37037 49
37038 58
37039 44
37040 40
37041 37
37042 48
37043 64
37044 49
37045 52
37046 48
37047 47
37048 48
37049 55
37050 53
37051 47
37052 57
37053 46
37054 52
37055 47
37056 55
37057 41
37058 43
37059 51
37060 44
37061 38
37062 50
37063 52
37064 41
37065 48
37066 45
37067 43
37068 37
37069 54
37070 40
37071 48
37072 46
37073 40
37074 45
37075 61
37076 52
37077 49
37078 36
37079 33
37080 38
37081 50
37082 42
37083 46
37084 29
37085 49
37086 56
37087 43
37088 45
37089 39
37090 58
37091 38
37092 50
37093 53
37094 50
37095 47
37096 37
37097 29
37098 51
37099 40
37100 45
37101 48
37102 48
37103 42
37104 33
37105 53
37106 48
37107 38
37108 46
37109 41
37110 51
37111 48
37112 48
37113 45
37114 49
37115 47
37116 50
37117 50
37118 43
37119 44
37120 48
37121 38
37122 42
37123 40
37124 48
37125 46
37126 42
37127 47
37128 42
37129 50
37130 40
37131 51
37132 34
37133 50
37134 47
37135 40
37136 37
37137 48
37138 48
37139 49
37140 40
37141 45
37142 46
37143 42
37144 45
37145 50
37146 49
37147 37
37148 48
37149 37
37150 44
37151 44
37152 55
37153 48
37154 44
37155 39
37156 51
37157 44
37158 40
37159 40
37160 39
37161 52
37162 42
37163 34
37164 46
37165 44
37166 40
37167 49
37168 39
37169 38
37170 39
37171 42
37172 45
37173 42
37174 41
37175 27
37176 51
37177 49
37178 48
37179 48
37180 51
37181 49
37182 52
37183 51
37184 38
37185 53
37186 39
37187 49
37188 37
37189 47
37190 59
37191 43
37192 52
37193 47
37194 52
37195 46
37196 44
37197 30
37198 51
37199 41
37200 55
37201 33
37202 54
37203 49
37204 48
37205 41
37206 40
37207 43
37208 47
37209 42
37210 47
37211 44
37212 34
37213 32
37214 38
37215 44
37216 50
37217 49
37218 45
37219 49
37220 39
37221 51
37222 40
37223 53
37224 50
37225 46
37226 51
37227 45
37228 53
37229 38
37230 51
37231 44
37232 44
37233 44
37234 34
37235 45
37236 51
37237 54
37238 46
37239 58
37240 40
37241 37
37242 42
37243 46
37244 44
37245 35
37246 47
37247 44
37248 48
37249 51
37250 48
37251 45
37252 41
37253 54
37254 43
37255 41
37256 56
37257 44
37258 51
37259 43
37260 47
37261 55
37262 44
37263 44
37264 40
37265 44
37266 63
37267 39
37268 43
37269 46
37270 48
37271 53
37272 52
37273 46
37274 57
37275 46
37276 44
37277 47
37278 52
37279 33
37280 54
37281 50
37282 51
37283 50
37284 40
37285 37
37286 43
37287 41
37288 38
37289 46
37290 49
37291 49
37292 42
37293 52
37294 55
37295 53
37296 45
37297 51
37298 46
37299 41
37300 59
37301 47
37302 36
37303 46
37304 42
37305 40
37306 46
37307 43
37308 57
37309 39
37310 38
37311 37
37312 46
37313 59
37314 44
37315 38
37316 38
37317 37
37318 40
37319 56
37320 41
37321 53
37322 50
37323 58
37324 50
37325 50
37326 42
37327 38
37328 45
37329 55
37330 54
37331 42
37332 39
37333 45
37334 46
37335 41
37336 50
37337 42
37338 43
37339 35
37340 46
37341 51
37342 52
37343 55
37344 40
37345 34
37346 50
37347 46
37348 39
37349 41
37350 43
37351 54
37352 45
37353 48
37354 47
37355 34
37356 61
37357 44
37358 61
37359 41
37360 46
37361 65
37362 36
37363 46
37364 32
37365 50
37366 52
37367 44
37368 50
37369 49
37370 43
37371 43
37372 49
37373 33
37374 49
37375 43
37376 38
37377 50
37378 51
37379 60
37380 48
37381 29
37382 64
37383 52
37384 31
37385 36
37386 44
37387 52
37388 37
37389 45
37390 46
37391 56
37392 47
37393 45
37394 44
37395 44
37396 50
37397 56
37398 46
37399 52
37400 51
37401 53
37402 51
37403 57
37404 46
37405 41
37406 38
37407 43
37408 36
37409 54
37410 38
37411 47
37412 45
37413 48
37414 56
37415 55
37416 49
37417 43
37418 51
37419 50
37420 42
37421 40
37422 39
37423 53
37424 35
37425 45
37426 57
37427 45
37428 45
37429 54
37430 48
37431 52
37432 35
37433 42
37434 41
37435 42
37436 56
37437 52
37438 48
37439 44
37440 43
37441 52
37442 51
37443 46
37444 54
37445 35
37446 45
37447 44
37448 40
37449 54
37450 51
37451 51
37452 54
37453 46
37454 43
37455 58
37456 39
37457 37
37458 37
37459 50
37460 54
37461 46
37462 51
37463 49
37464 50
37465 64
37466 56
37467 58
37468 41
37469 55
37470 45
37471 50
37472 51
37473 51
37474 43
37475 39
37476 48
37477 41
37478 47
37479 48
37480 41
37481 51
37482 50
37483 52
37484 46
37485 52
37486 42
37487 59
37488 48
37489 53
37490 40
37491 42
37492 45
37493 51
37494 48
37495 44
37496 56
37497 37
37498 52
37499 56
37500 41
37501 41
37502 43
37503 54
37504 49
37505 39
37506 45
37507 51
37508 44
37509 46
37510 48
37511 53
37512 45
37513 48
37514 50
37515 40
37516 46
37517 58
37518 49
37519 61
37520 43
37521 52
37522 58
37523 50
37524 39
37525 47
37526 52
37527 45
37528 66
37529 46
37530 57
37531 43
37532 45
37533 41
37534 41
37535 35
37536 46
37537 59
37538 47
37539 54
37540 51
37541 45
37542 56
37543 51
37544 37
37545 39
37546 41
37547 55
37548 45
37549 53
37550 61
37551 45
37552 46
37553 51
37554 44
37555 46
37556 54
37557 40
37558 44
37559 57
37560 48
37561 46
37562 54
37563 47
37564 47
37565 48
37566 38
37567 50
37568 44
37569 48
37570 53
37571 28
37572 52
37573 42
37574 47
37575 42
37576 71
37577 46
37578 38
37579 48
37580 44
37581 46
37582 41
37583 37
37584 50
37585 51
37586 49
37587 41
37588 42
37589 47
37590 58
37591 38
37592 53
37593 45
37594 63
37595 37
37596 32
37597 44
37598 42
37599 55
37600 46
37601 53
37602 47
37603 50
37604 47
37605 37
37606 41
37607 31
37608 53
37609 50
37610 43
37611 44
37612 42
37613 38
37614 62
37615 57
37616 48
37617 41
37618 59
37619 42
37620 54
37621 40
37622 31
37623 48
37624 45
37625 60
37626 42
37627 45
37628 42
37629 47
37630 38
37631 43
37632 47
37633 42
37634 53
37635 44
37636 41
37637 46
37638 42
37639 41
37640 46
37641 48
37642 55
37643 48
37644 44
37645 45
37646 55
37647 48
37648 59
37649 40
37650 38
37651 38
37652 41
37653 54
37654 49
37655 42
37656 55
37657 45
37658 52
37659 43
37660 41
37661 50
37662 56
37663 54
37664 43
37665 45
37666 48
37667 37
37668 36
37669 36
37670 43
37671 55
37672 45
37673 51
37674 51
37675 47
37676 56
37677 44
37678 42
37679 53
37680 59
37681 35
37682 42
37683 53
37684 48
37685 49
37686 51
37687 47
37688 49
37689 41
37690 32
37691 55
37692 48
37693 41
37694 48
37695 51
37696 40
37697 39
37698 50
37699 47
37700 47
37701 43
37702 44
37703 48
37704 60
37705 44
37706 44
37707 44
37708 48
37709 43
37710 60
37711 44
37712 46
37713 37
37714 48
37715 42
37716 45
37717 51
37718 59
37719 52
37720 48
37721 37
37722 52
37723 57
37724 48
37725 47
37726 46
37727 45
37728 51
37729 53
37730 51
37731 48
37732 47
37733 56
37734 44
37735 41
37736 54
37737 36
37738 44
37739 53
37740 41
37741 33
37742 52
37743 52
37744 43
37745 56
37746 36
37747 41
37748 47
37749 51
37750 40
37751 53
37752 40
37753 38
37754 49
37755 54
37756 48
37757 58
37758 53
37759 46
37760 52
37761 48
37762 41
37763 40
37764 49
37765 52
37766 41
37767 45
37768 46
37769 40
37770 32
37771 52
37772 48
37773 46
37774 57
37775 39
37776 51
37777 59
37778 45
37779 39
37780 54
37781 45
37782 46
37783 41
37784 45
37785 55
37786 41
37787 46
37788 48
37789 37
37790 50
37791 50
37792 34
37793 48
37794 55
37795 42
37796 41
37797 45
37798 55
37799 44
37800 51
37801 50
37802 50
37803 45
37804 39
37805 36
37806 48
37807 56
37808 41
37809 37
37810 52
37811 29
37812 45
37813 59
37814 41
37815 33
37816 47
37817 37
37818 43
37819 54
37820 51
37821 47
37822 51
37823 45
37824 35
37825 55
37826 54
37827 50
37828 42
37829 58
37830 39
37831 45
37832 46
37833 35
37834 49
37835 57
37836 55
37837 39
37838 48
37839 40
37840 41
37841 53
37842 38
37843 45
37844 46
37845 35
37846 46
37847 51
37848 39
37849 43
37850 42
37851 47
37852 34
37853 47
37854 53
37855 44
37856 37
37857 55
37858 49
37859 60
37860 46
37861 44
37862 35
37863 41
37864 62
37865 42
37866 51
37867 53
37868 46
37869 42
37870 48
37871 41
37872 38
37873 49
37874 60
37875 57
37876 40
37877 59
37878 53
37879 44
37880 44
37881 50
37882 43
37883 58
37884 47
37885 45
37886 58
37887 47
37888 34
37889 54
37890 39
37891 35
37892 43
37893 46
37894 39
37895 35
37896 45
37897 51
37898 42
37899 55
37900 43
37901 42
37902 60
37903 51
37904 48
37905 39
37906 43
37907 45
37908 48
37909 56
37910 62
37911 45
37912 45
37913 39
37914 43
37915 48
37916 43
37917 43
37918 48
37919 41
37920 38
37921 38
37922 42
37923 44
37924 36
37925 45
37926 47
37927 39
37928 41
37929 50
37930 46
37931 43
37932 45
37933 39
37934 33
37935 41
37936 43
37937 44
37938 41
37939 46
37940 50
37941 47
37942 50
37943 47
37944 56
37945 61
37946 54
37947 48
37948 48
37949 44
37950 44
37951 55
37952 48
37953 44
37954 41
37955 40
37956 53
37957 39
37958 53
37959 36
37960 55
37961 49
37962 44
37963 46
37964 46
37965 52
37966 47
37967 53
37968 48
37969 60
37970 47
37971 54
37972 38
37973 49
37974 23
37975 45
37976 48
37977 51
37978 53
37979 50
37980 45
37981 49
37982 46
37983 53
37984 51
37985 71
37986 56
37987 39
37988 38
37989 42
37990 40
37991 49
37992 55
37993 54
37994 50
37995 46
37996 47
37997 47
37998 47
37999 44
38000 44
38001 45
38002 39
38003 54
38004 38
38005 40
38006 34
38007 42
38008 30
38009 50
38010 40
38011 54
38012 47
38013 39
38014 46
38015 44
38016 33
38017 63
38018 44
38019 40
38020 48
38021 47
38022 54
38023 39
38024 49
38025 45
38026 41
38027 52
38028 46
38029 40
38030 45
38031 38
38032 58
38033 61
38034 49
38035 44
38036 49
38037 30
38038 46
38039 47
38040 39
38041 50
38042 55
38043 39
38044 53
38045 51
38046 50
38047 38
38048 47
38049 38
38050 50
38051 45
38052 48
38053 46
38054 58
38055 35
38056 41
38057 37
38058 46
38059 43
38060 41
38061 44
38062 39
38063 46
38064 43
38065 52
38066 56
38067 50
38068 51
38069 38
38070 44
38071 40
38072 38
38073 41
38074 48
38075 48
38076 51
38077 54
38078 34
38079 38
38080 41
38081 46
38082 46
38083 56
38084 43
38085 41
38086 69
38087 39
38088 45
38089 53
38090 38
38091 39
38092 59
38093 45
38094 43
38095 51
38096 40
38097 45
38098 52
38099 45
38100 54
38101 53
38102 49
38103 50
38104 49
38105 36
38106 53
38107 32
38108 37
38109 50
38110 43
38111 55
38112 39
38113 45
38114 42
38115 49
38116 39
38117 48
38118 46
38119 40
38120 48
38121 52
38122 41
38123 52
38124 45
38125 52
38126 49
38127 45
38128 50
38129 44
38130 50
38131 44
38132 39
38133 43
38134 28
38135 44
38136 39
38137 44
38138 49
38139 45
38140 38
38141 38
38142 49
38143 39
38144 38
38145 51
38146 62
38147 41
38148 49
38149 52
38150 48
38151 59
38152 45
38153 47
38154 42
38155 56
38156 48
38157 54
38158 45
38159 52
38160 52
38161 55
38162 45
38163 47
38164 47
38165 42
38166 54
38167 38
38168 37
38169 50
38170 44
38171 56
38172 40
38173 39
38174 46
38175 44
38176 60
38177 51
38178 49
38179 39
38180 46
38181 42
38182 54
38183 36
38184 50
38185 40
38186 50
38187 51
38188 43
38189 50
38190 40
38191 57
38192 46
38193 35
38194 46
38195 39
38196 53
38197 48
38198 49
38199 45
38200 54
38201 38
38202 47
38203 29
38204 60
38205 59
38206 42
38207 51
38208 45
38209 54
38210 45
38211 42
38212 36
38213 37
38214 33
38215 37
38216 40
38217 45
38218 50
38219 45
38220 47
38221 47
38222 51
38223 42
38224 63
38225 62
38226 45
38227 58
38228 45
38229 47
38230 48
38231 48
38232 35
38233 47
38234 38
38235 48
38236 44
38237 34
38238 46
38239 54
38240 52
38241 44
38242 53
38243 40
38244 51
38245 53
38246 36
38247 46
38248 31
38249 47
38250 39
38251 52
38252 40
38253 52
38254 48
38255 51
38256 52
38257 46
38258 51
38259 46
38260 46
38261 50
38262 56
38263 40
38264 45
38265 48
38266 51
38267 51
38268 48
38269 38
38270 35
38271 49
38272 43
38273 37
38274 47
38275 44
38276 49
38277 52
38278 40
38279 46
38280 56
38281 60
38282 41
38283 46
38284 37
38285 55
38286 46
38287 38
38288 47
38289 42
38290 42
38291 36
38292 54
38293 55
38294 54
38295 55
38296 36
38297 56
38298 54
38299 45
38300 44
38301 40
38302 37
38303 52
38304 53
38305 46
38306 51
38307 47
38308 40
38309 56
38310 50
38311 49
38312 35
38313 40
38314 45
38315 46
38316 43
38317 41
38318 44
38319 42
38320 47
38321 49
38322 37
38323 44
38324 44
38325 43
38326 51
38327 49
38328 48
38329 33
38330 49
38331 44
38332 49
38333 58
38334 35
38335 45
38336 42
38337 53
38338 44
38339 39
38340 50
38341 43
38342 44
38343 49
38344 55
38345 38
38346 40
38347 54
38348 36
38349 43
38350 47
38351 43
38352 42
38353 48
38354 56
38355 32
38356 42
38357 46
38358 50
38359 53
38360 36
38361 47
38362 52
38363 44
38364 32
38365 51
38366 57
38367 52
38368 50
38369 39
38370 36
38371 40
38372 38
38373 48
38374 47
38375 56
38376 51
38377 45
38378 43
38379 41
38380 44
38381 49
38382 52
38383 49
38384 49
38385 39
38386 41
38387 47
38388 50
38389 52
38390 54
38391 51
38392 49
38393 46
38394 44
38395 55
38396 54
38397 46
38398 50
38399 52
38400 42
38401 37
38402 41
38403 46
38404 57
38405 37
38406 30
38407 54
38408 47
38409 57
38410 37
38411 48
38412 47
38413 57
38414 28
38415 33
38416 46
38417 50
38418 53
38419 51
38420 46
38421 52
38422 47
38423 35
38424 42
38425 37
38426 47
38427 52
38428 38
38429 34
38430 45
38431 50
38432 48
38433 39
38434 34
38435 39
38436 36
38437 50
38438 41
38439 36
38440 38
38441 62
38442 49
38443 46
38444 48
38445 42
38446 46
38447 43
38448 49
38449 52
38450 42
38451 51
38452 50
38453 35
38454 50
38455 37
38456 47
38457 52
38458 45
38459 49
38460 47
38461 39
38462 46
38463 36
38464 43
38465 41
38466 52
38467 43
38468 46
38469 58
38470 39
38471 46
38472 49
38473 50
38474 46
38475 52
38476 44
38477 48
38478 53
38479 58
38480 44
38481 44
38482 47
38483 50
38484 48
38485 46
38486 46
38487 44
38488 41
38489 44
38490 57
38491 61
38492 44
38493 49
38494 38
38495 42
38496 42
38497 43
38498 49
38499 31
38500 49
38501 52
38502 51
38503 61
38504 42
38505 36
38506 54
38507 47
38508 41
38509 37
38510 49
38511 52
38512 45
38513 38
38514 41
38515 48
38516 34
38517 35
38518 43
38519 46
38520 38
38521 43
38522 55
38523 78
38524 37
38525 49
38526 47
38527 41
38528 47
38529 43
38530 46
38531 32
38532 49
38533 38
38534 33
38535 59
38536 45
38537 52
38538 56
38539 45
38540 40
38541 47
38542 42
38543 39
38544 54
38545 47
38546 56
38547 46
38548 49
38549 47
38550 42
38551 46
38552 55
38553 59
38554 47
38555 55
38556 35
38557 42
38558 47
38559 48
38560 49
38561 43
38562 50
38563 57
38564 49
38565 47
38566 41
38567 47
38568 48
38569 50
38570 44
38571 35
38572 36
38573 43
38574 51
38575 35
38576 41
38577 49
38578 58
38579 47
38580 46
38581 57
38582 56
38583 46
38584 39
38585 48
38586 51
38587 52
38588 39
38589 47
38590 36
38591 40
38592 47
38593 60
38594 48
38595 45
38596 40
38597 52
38598 54
38599 49
38600 44
38601 48
38602 46
38603 49
38604 44
38605 53
38606 36
38607 58
38608 44
38609 42
38610 46
38611 46
38612 45
38613 36
38614 38
38615 44
38616 39
38617 48
38618 44
38619 50
38620 40
38621 56
38622 47
38623 43
38624 50
38625 43
38626 52
38627 48
38628 52
38629 38
38630 37
38631 36
38632 49
38633 34
38634 47
38635 51
38636 54
38637 38
38638 44
38639 43
38640 36
38641 59
38642 52
38643 37
38644 51
38645 48
38646 47
38647 48
38648 40
38649 52
38650 38
38651 55
38652 42
38653 49
38654 45
38655 44
38656 46
38657 47
38658 50
38659 55
38660 34
38661 49
38662 43
38663 52
38664 36
38665 50
38666 43
38667 39
38668 39
38669 41
38670 52
38671 54
38672 52
38673 38
38674 51
38675 42
38676 30
38677 47
38678 41
38679 46
38680 54
38681 41
38682 46
38683 44
38684 49
38685 52
38686 37
38687 38
38688 50
38689 39
38690 53
38691 44
38692 37
38693 51
38694 33
38695 37
38696 43
38697 38
38698 48
38699 45
38700 57
38701 45
38702 45
38703 38
38704 56
38705 48
38706 44
38707 37
38708 35
38709 55
38710 42
38711 30
38712 65
38713 45
38714 39
38715 44
38716 44
38717 48
38718 43
38719 53
38720 50
38721 42
38722 37
38723 53
38724 46
38725 42
38726 45
38727 41
38728 46
38729 34
38730 43
38731 47
38732 40
38733 38
38734 54
38735 48
38736 44
38737 49
38738 40
38739 54
38740 53
38741 42
38742 39
38743 55
38744 50
38745 39
38746 56
38747 47
38748 41
38749 52
38750 45
38751 44
38752 38
38753 48
38754 31
38755 62
38756 38
38757 35
38758 40
38759 54
38760 49
38761 61
38762 56
38763 39
38764 47
38765 49
38766 41
38767 60
38768 55
38769 43
38770 51
38771 46
38772 48
38773 40
38774 42
38775 66
38776 46
38777 54
38778 44
38779 49
38780 44
38781 42
38782 43
38783 51
38784 43
38785 43
38786 45
38787 39
38788 53
38789 58
38790 51
38791 58
38792 46
38793 41
38794 37
38795 41
38796 43
38797 39
38798 36
38799 40
38800 42
38801 49
38802 55
38803 39
38804 49
38805 50
38806 42
38807 32
38808 45
38809 41
38810 50
38811 44
38812 38
38813 55
38814 43
38815 42
38816 37
38817 43
38818 40
38819 47
38820 40
38821 46
38822 41
38823 53
38824 32
38825 37
38826 54
38827 49
38828 59
38829 44
38830 48
38831 44
38832 48
38833 47
38834 49
38835 49
38836 49
38837 43
38838 51
38839 61
38840 48
38841 41
38842 44
38843 55
38844 40
38845 43
38846 49
38847 43
38848 33
38849 39
38850 43
38851 39
38852 54
38853 41
38854 46
38855 50
38856 41
38857 54
38858 53
38859 54
38860 46
38861 46
38862 43
38863 47
38864 36
38865 36
38866 34
38867 39
38868 40
38869 46
38870 47
38871 44
38872 47
38873 44
38874 50
38875 48
38876 39
38877 38
38878 45
38879 45
38880 54
38881 52
38882 32
38883 41
38884 43
38885 45
38886 43
38887 37
38888 47
38889 41
38890 45
38891 33
38892 64
38893 52
38894 37
38895 38
38896 48
38897 38
38898 51
38899 42
38900 32
38901 54
38902 36
38903 44
38904 35
38905 42
38906 48
38907 50
38908 45
38909 46
38910 52
38911 49
38912 49
38913 48
38914 45
38915 45
38916 46
38917 47
38918 31
38919 37
38920 56
38921 39
38922 61
38923 43
38924 41
38925 41
38926 38
38927 42
38928 48
38929 55
38930 43
38931 41
38932 47
38933 41
38934 44
38935 25
38936 41
38937 51
38938 43
38939 47
38940 50
38941 45
38942 52
38943 44
38944 50
38945 50
38946 43
38947 47
38948 43
38949 43
38950 41
38951 47
38952 46
38953 41
38954 41
38955 41
38956 38
38957 47
38958 55
38959 37
38960 45
38961 52
38962 42
38963 32
38964 33
38965 54
38966 46
38967 52
38968 39
38969 40
38970 41
38971 45
38972 33
38973 47
38974 53
38975 50
38976 43
38977 44
38978 47
38979 38
38980 40
38981 45
38982 45
38983 35
38984 46
38985 40
38986 46
38987 54
38988 45
38989 56
38990 50
38991 49
38992 43
38993 37
38994 42
38995 36
38996 56
38997 50
38998 37
38999 48
39000 42
39001 49
39002 58
39003 42
39004 45
39005 41
39006 50
39007 44
39008 37
39009 34
39010 44
39011 40
39012 48
39013 39
39014 51
39015 41
39016 45
39017 44
39018 39
39019 37
39020 45
39021 36
39022 38
39023 47
39024 45
39025 41
39026 41
39027 51
39028 48
39029 58
39030 37
39031 39
39032 49
39033 41
39034 53
39035 37
39036 44
39037 55
39038 48
39039 46
39040 39
39041 36
39042 44
39043 43
39044 40
39045 45
39046 48
39047 44
39048 55
39049 41
39050 44
39051 38
39052 44
39053 40
39054 50
39055 50
39056 40
39057 41
39058 52
39059 39
39060 56
39061 41
39062 41
39063 38
39064 35
39065 43
39066 32
39067 48
39068 47
39069 33
39070 39
39071 34
39072 36
39073 53
39074 46
39075 43
39076 55
39077 47
39078 48
39079 44
39080 49
39081 42
39082 54
39083 43
39084 38
39085 53
39086 45
39087 35
39088 36
39089 38
39090 34
39091 54
39092 44
39093 38
39094 37
39095 52
39096 42
39097 51
39098 41
39099 55
39100 39
39101 52
39102 39
39103 48
39104 48
39105 35
39106 48
39107 36
39108 55
39109 51
39110 45
39111 59
39112 31
39113 44
39114 36
39115 40
39116 32
39117 50
39118 43
39119 59
39120 51
39121 44
39122 43
39123 44
39124 44
39125 48
39126 46
39127 38
39128 51
39129 38
39130 48
39131 36
39132 42
39133 47
39134 38
39135 35
39136 39
39137 56
39138 31
39139 41
39140 53
39141 43
39142 36
39143 39
39144 39
39145 56
39146 48
39147 46
39148 49
39149 45
39150 49
39151 53
39152 39
39153 40
39154 42
39155 45
39156 60
39157 40
39158 38
39159 38
39160 44
39161 50
39162 46
39163 44
39164 40
39165 39
39166 54
39167 45
39168 36
39169 46
39170 45
39171 52
39172 44
39173 38
39174 43
39175 48
39176 35
39177 37
39178 55
39179 34
39180 46
39181 46
39182 49
39183 51
39184 41
39185 45
39186 46
39187 53
39188 59
39189 39
39190 41
39191 45
39192 39
39193 51
39194 44
39195 45
39196 50
39197 54
39198 38
39199 47
39200 38
39201 43
39202 47
39203 47
39204 33
39205 42
39206 56
39207 42
39208 39
39209 40
39210 44
39211 38
39212 52
39213 57
39214 46
39215 42
39216 41
39217 42
39218 40
39219 52
39220 49
39221 45
39222 39
39223 43
39224 35
39225 37
39226 51
39227 55
39228 37
39229 41
39230 52
39231 35
39232 46
39233 32
39234 31
39235 30
39236 54
39237 41
39238 42
39239 47
39240 51
39241 52
39242 45
39243 42
39244 51
39245 39
39246 45
39247 32
39248 49
39249 46
39250 41
39251 41
39252 53
39253 45
39254 59
39255 48
39256 45
39257 53
39258 46
39259 37
39260 51
39261 41
39262 37
39263 44
39264 46
39265 54
39266 39
39267 41
39268 47
39269 56
39270 69
39271 35
39272 45
39273 50
39274 57
39275 52
39276 46
39277 52
39278 39
39279 50
39280 44
39281 51
39282 30
39283 47
39284 46
39285 43
39286 47
39287 38
39288 36
39289 34
39290 44
39291 39
39292 52
39293 35
39294 42
39295 36
39296 36
39297 54
39298 34
39299 53
39300 48
39301 44
39302 41
39303 52
39304 48
39305 49
39306 42
39307 42
39308 44
39309 40
39310 40
39311 41
39312 31
39313 45
39314 40
39315 33
39316 41
39317 35
39318 38
39319 47
39320 42
39321 35
39322 47
39323 47
39324 53
39325 44
39326 55
39327 45
39328 43
39329 49
39330 43
39331 42
39332 35
39333 40
39334 52
39335 40
39336 43
39337 49
39338 59
39339 49
39340 45
39341 42
39342 36
39343 35
39344 56
39345 43
39346 42
39347 42
39348 38
39349 49
39350 51
39351 39
39352 40
39353 46
39354 46
39355 48
39356 50
39357 44
39358 55
39359 28
39360 45
39361 46
39362 40
39363 36
39364 39
39365 52
39366 35
39367 50
39368 42
39369 55
39370 43
39371 45
39372 43
39373 46
39374 36
39375 40
39376 55
39377 44
39378 39
39379 48
39380 38
39381 55
39382 34
39383 36
39384 45
39385 55
39386 45
39387 53
39388 40
39389 57
39390 59
39391 41
39392 38
39393 44
39394 46
39395 63
39396 46
39397 46
39398 41
39399 46
39400 41
39401 42
39402 37
39403 52
39404 44
39405 46
39406 44
39407 56
39408 46
39409 47
39410 36
39411 44
39412 44
39413 50
39414 54
39415 40
39416 37
39417 37
39418 33
39419 46
39420 43
39421 36
39422 49
39423 40
39424 47
39425 42
39426 45
39427 40
39428 38
39429 46
39430 48
39431 64
39432 45
39433 61
39434 53
39435 42
39436 35
39437 46
39438 42
39439 38
39440 55
39441 54
39442 45
39443 45
39444 55
39445 40
39446 55
39447 45
39448 52
39449 36
39450 46
39451 34
39452 48
39453 44
39454 32
39455 49
39456 37
39457 50
39458 45
39459 41
39460 37
39461 41
39462 39
39463 51
39464 45
39465 43
39466 40
39467 42
39468 58
39469 39
39470 45
39471 37
39472 44
39473 38
39474 44
39475 51
39476 33
39477 35
39478 42
39479 42
39480 42
39481 42
39482 46
39483 42
39484 41
39485 53
39486 42
39487 39
39488 42
39489 41
39490 35
39491 43
39492 42
39493 43
39494 49
39495 34
39496 38
39497 41
39498 42
39499 46
39500 51
39501 36
39502 50
39503 35
39504 38
39505 33
39506 33
39507 50
39508 33
39509 37
39510 44
39511 35
39512 53
39513 56
39514 46
39515 49
39516 42
39517 42
39518 47
39519 50
39520 36
39521 31
39522 39
39523 46
39524 51
39525 51
39526 27
39527 48
39528 49
39529 38
39530 30
39531 39
39532 48
39533 42
39534 39
39535 37
39536 46
39537 48
39538 59
39539 51
39540 48
39541 47
39542 36
39543 46
39544 49
39545 61
39546 44
39547 45
39548 47
39549 44
39550 55
39551 51
39552 44
39553 45
39554 41
39555 46
39556 45
39557 49
39558 45
39559 42
39560 51
39561 44
39562 46
39563 42
39564 31
39565 32
39566 35
39567 49
39568 37
39569 44
39570 39
39571 34
39572 33
39573 38
39574 48
39575 42
39576 51
39577 51
39578 54
39579 33
39580 36
39581 51
39582 40
39583 40
39584 39
39585 37
39586 41
39587 27
39588 43
39589 47
39590 37
39591 37
39592 51
39593 48
39594 39
39595 36
39596 41
39597 52
39598 42
39599 40
39600 52
39601 45
39602 39
39603 48
39604 51
39605 37
39606 45
39607 44
39608 41
39609 46
39610 37
39611 42
39612 39
39613 43
39614 47
39615 39
39616 33
39617 47
39618 45
39619 51
39620 39
39621 53
39622 47
39623 35
39624 38
39625 32
39626 49
39627 43
39628 43
39629 39
39630 35
39631 40
39632 45
39633 46
39634 38
39635 34
39636 48
39637 48
39638 29
39639 35
39640 46
39641 35
39642 27
39643 37
39644 50
39645 46
39646 40
39647 55
39648 38
39649 47
39650 53
39651 47
39652 48
39653 46
39654 46
39655 34
39656 35
39657 39
39658 46
39659 40
39660 49
39661 39
39662 56
39663 41
39664 45
39665 44
39666 38
39667 34
39668 44
39669 32
39670 37
39671 34
39672 55
39673 56
39674 42
39675 47
39676 56
39677 41
39678 41
39679 43
39680 46
39681 45
39682 46
39683 47
39684 40
39685 54
39686 49
39687 32
39688 41
39689 45
39690 42
39691 43
39692 31
39693 47
39694 40
39695 32
39696 42
39697 39
39698 36
39699 50
39700 40
39701 43
39702 50
39703 50
39704 47
39705 52
39706 33
39707 49
39708 52
39709 47
39710 49
39711 41
39712 47
39713 53
39714 49
39715 45
39716 36
39717 46
39718 42
39719 35
39720 30
39721 42
39722 48
39723 31
39724 39
39725 45
39726 36
39727 34
39728 38
39729 47
39730 43
39731 38
39732 49
39733 38
39734 49
39735 42
39736 38
39737 46
39738 48
39739 40
39740 32
39741 47
39742 52
39743 39
39744 54
39745 40
39746 50
39747 46
39748 34
39749 42
39750 35
39751 46
39752 45
39753 40
39754 40
39755 45
39756 44
39757 55
39758 40
39759 37
39760 46
39761 37
39762 43
39763 43
39764 40
39765 35
39766 42
39767 26
39768 45
39769 44
39770 43
39771 39
39772 45
39773 50
39774 48
39775 41
39776 51
39777 58
39778 45
39779 41
39780 40
39781 43
39782 49
39783 39
39784 50
39785 54
39786 38
39787 37
39788 50
39789 46
39790 34
39791 34
39792 37
39793 55
39794 43
39795 43
39796 43
39797 36
39798 40
39799 42
39800 52
39801 55
39802 42
39803 39
39804 37
39805 39
39806 41
39807 49
39808 40
39809 46
39810 30
39811 46
39812 42
39813 54
39814 35
39815 42
39816 36
39817 33
39818 46
39819 44
39820 43
39821 46
39822 41
39823 40
39824 41
39825 46
39826 40
39827 34
39828 43
39829 48
39830 41
39831 37
39832 45
39833 40
39834 41
39835 51
39836 40
39837 38
39838 45
39839 52
39840 49
39841 33
39842 43
39843 37
39844 37
39845 50
39846 44
39847 43
39848 37
39849 39
39850 40
39851 48
39852 53
39853 43
39854 39
39855 38
39856 49
39857 39
39858 35
39859 39
39860 30
39861 34
39862 34
39863 30
39864 52
39865 43
39866 37
39867 42
39868 29
39869 38
39870 33
39871 39
39872 39
39873 48
39874 38
39875 44
39876 47
39877 40
39878 37
39879 34
39880 34
39881 54
39882 42
39883 40
39884 42
39885 33
39886 47
39887 51
39888 42
39889 52
39890 43
39891 38
39892 47
39893 28
39894 40
39895 47
39896 53
39897 37
39898 36
39899 46
39900 38
39901 46
39902 35
39903 46
39904 36
39905 31
39906 44
39907 41
39908 40
39909 44
39910 43
39911 41
39912 50
39913 38
39914 27
39915 42
39916 50
39917 49
39918 61
39919 47
39920 33
39921 35
39922 51
39923 50
39924 54
39925 41
39926 39
39927 39
39928 44
39929 59
39930 48
39931 36
39932 38
39933 47
39934 36
39935 50
39936 46
39937 43
39938 34
39939 49
39940 31
39941 35
39942 47
39943 41
39944 38
39945 46
39946 55
39947 55
39948 46
39949 43
39950 56
39951 45
39952 38
39953 40
39954 25
39955 33
39956 41
39957 46
39958 40
39959 34
39960 45
39961 43
39962 42
39963 51
39964 31
39965 39
39966 44
39967 39
39968 41
39969 44
39970 48
39971 48
39972 37
39973 53
39974 45
39975 30
39976 43
39977 43
39978 47
39979 39
39980 36
39981 63
39982 29
39983 41
39984 48
39985 47
39986 24
39987 42
39988 42
39989 41
39990 37
39991 48
39992 36
39993 41
39994 48
39995 40
39996 40
39997 48
39998 42
39999 48
40000 42
40001 40
40002 47
40003 45
40004 39
40005 44
40006 44
40007 42
40008 46
40009 45
40010 44
40011 32
40012 49
40013 51
40014 29
40015 45
40016 36
40017 37
40018 31
40019 34
40020 42
40021 38
40022 44
40023 39
40024 30
40025 54
40026 39
40027 45
40028 48
40029 44
40030 40
40031 48
40032 32
40033 48
40034 57
40035 39
40036 44
40037 41
40038 50
40039 37
40040 38
40041 30
40042 38
40043 45
40044 47
40045 38
40046 50
40047 48
40048 40
40049 34
40050 46
40051 32
40052 48
40053 44
40054 52
40055 43
40056 44
40057 40
40058 44
40059 43
40060 39
40061 36
40062 45
40063 34
40064 42
40065 44
40066 44
40067 36
40068 30
40069 35
40070 43
40071 34
40072 43
40073 33
40074 51
40075 53
40076 40
40077 41
40078 41
40079 52
40080 47
40081 45
40082 48
40083 50
40084 38
40085 34
40086 31
40087 47
40088 37
40089 42
40090 45
40091 46
40092 37
40093 32
40094 41
40095 46
40096 54
40097 47
40098 44
40099 39
40100 40
40101 36
40102 37
40103 50
40104 40
40105 30
40106 53
40107 51
40108 35
40109 37
40110 52
40111 43
40112 50
40113 40
40114 42
40115 33
40116 47
40117 51
40118 47
40119 58
40120 36
40121 32
40122 35
40123 42
40124 38
40125 51
40126 46
40127 49
40128 35
40129 31
40130 40
40131 44
40132 48
40133 39
40134 44
40135 44
40136 31
40137 42
40138 56
40139 39
40140 39
40141 47
40142 39
40143 43
40144 38
40145 45
40146 39
40147 53
40148 33
40149 43
40150 50
40151 38
40152 38
40153 39
40154 44
40155 45
40156 46
40157 47
40158 38
40159 36
40160 42
40161 48
40162 42
40163 48
40164 40
40165 41
40166 58
40167 41
40168 46
40169 49
40170 43
40171 35
40172 42
40173 44
40174 36
40175 46
40176 46
40177 48
40178 37
40179 42
40180 53
40181 43
40182 41
40183 65
40184 45
40185 38
40186 45
40187 39
40188 52
40189 49
40190 34
40191 43
40192 36
40193 50
40194 47
40195 49
40196 59
40197 39
40198 39
40199 40
40200 39
40201 42
40202 50
40203 36
40204 53
40205 46
40206 41
40207 40
40208 55
40209 41
40210 31
40211 38
40212 40
40213 46
40214 32
40215 52
40216 43
40217 36
40218 42
40219 40
40220 35
40221 48
40222 42
40223 35
40224 32
40225 31
40226 36
40227 24
40228 57
40229 48
40230 40
40231 49
40232 50
40233 53
40234 39
40235 46
40236 34
40237 41
40238 45
40239 39
40240 49
40241 40
40242 43
40243 47
40244 28
40245 46
40246 40
40247 44
40248 43
40249 41
40250 47
40251 46
40252 43
40253 53
40254 48
40255 38
40256 44
40257 33
40258 48
40259 37
40260 34
40261 31
40262 52
40263 34
40264 33
40265 40
40266 40
40267 45
40268 39
40269 29
40270 39
40271 40
40272 45
40273 32
40274 34
40275 43
40276 34
40277 42
40278 37
40279 34
40280 47
40281 50
40282 43
40283 34
40284 46
40285 40
40286 45
40287 44
40288 43
40289 49
40290 38
40291 36
40292 46
40293 40
40294 39
40295 43
40296 35
40297 47
40298 49
40299 46
40300 30
40301 46
40302 37
40303 35
40304 44
40305 51
40306 40
40307 39
40308 46
40309 56
40310 25
40311 50
40312 47
40313 35
40314 38
40315 28
40316 47
40317 43
40318 31
40319 43
40320 37
40321 32
40322 44
40323 46
40324 42
40325 47
40326 41
40327 33
40328 37
40329 37
40330 45
40331 48
40332 41
40333 43
40334 53
40335 45
40336 50
40337 55
40338 42
40339 38
40340 39
40341 41
40342 36
40343 36
40344 51
40345 42
40346 34
40347 51
40348 37
40349 47
40350 33
40351 39
40352 50
40353 42
40354 44
40355 46
40356 52
40357 36
40358 53
40359 53
40360 37
40361 44
40362 36
40363 36
40364 56
40365 43
40366 45
40367 44
40368 30
40369 39
40370 38
40371 50
40372 41
40373 41
40374 44
40375 51
40376 37
40377 30
40378 60
40379 34
40380 43
40381 33
40382 50
40383 42
40384 40
40385 38
40386 43
40387 43
40388 32
40389 43
40390 46
40391 45
40392 40
40393 48
40394 41
40395 47
40396 46
40397 26
40398 38
40399 45
40400 51
40401 47
40402 43
40403 34
40404 53
40405 37
40406 42
40407 41
40408 41
40409 38
40410 47
40411 36
40412 47
40413 34
40414 43
40415 41
40416 38
40417 39
40418 28
40419 54
40420 51
40421 41
40422 52
40423 52
40424 37
40425 28
40426 44
40427 34
40428 32
40429 49
40430 34
40431 45
40432 49
40433 36
40434 46
40435 49
40436 34
40437 57
40438 33
40439 49
40440 40
40441 44
40442 54
40443 38
40444 49
40445 49
40446 38
40447 40
40448 38
40449 38
40450 32
40451 33
40452 43
40453 45
40454 45
40455 45
40456 45
40457 42
40458 41
40459 50
40460 36
40461 46
40462 38
40463 45
40464 41
40465 44
40466 40
40467 33
40468 48
40469 44
40470 43
40471 43
40472 37
40473 42
40474 37
40475 34
40476 45
40477 36
40478 41
40479 41
40480 33
40481 41
40482 43
40483 42
40484 36
40485 42
40486 41
40487 33
40488 36
40489 50
40490 42
40491 38
40492 37
40493 39
40494 39
40495 48
40496 43
40497 45
40498 45
40499 41
40500 48
40501 44
40502 43
40503 46
40504 36
40505 44
40506 46
40507 36
40508 37
40509 41
40510 43
40511 49
40512 30
40513 42
40514 43
40515 48
40516 44
40517 36
40518 49
40519 43
40520 39
40521 38
40522 60
40523 30
40524 53
40525 36
40526 41
40527 29
40528 42
40529 41
40530 45
40531 49
40532 41
40533 43
40534 44
40535 34
40536 36
40537 42
40538 38
40539 56
40540 27
40541 44
40542 39
40543 39
40544 33
40545 37
40546 39
40547 38
40548 43
40549 37
40550 33
40551 35
40552 41
40553 34
40554 55
40555 41
40556 30
40557 55
40558 47
40559 53
40560 61
40561 30
40562 44
40563 40
40564 30
40565 36
40566 38
40567 42
40568 42
40569 34
40570 41
40571 38
40572 42
40573 27
40574 41
40575 30
40576 39
40577 42
40578 46
40579 41
40580 31
40581 52
40582 32
40583 44
40584 45
40585 40
40586 44
40587 47
40588 51
40589 39
40590 41
40591 49
40592 43
40593 32
40594 48
40595 38
40596 43
40597 42
40598 48
40599 29
40600 38
40601 31
40602 44
40603 44
40604 31
40605 44
40606 48
40607 39
40608 40
40609 44
40610 35
40611 51
40612 35
40613 47
40614 45
40615 43
40616 39
40617 44
40618 38
40619 34
40620 42
40621 35
40622 38
40623 41
40624 37
40625 50
40626 42
40627 31
40628 33
40629 36
40630 40
40631 43
40632 46
40633 50
40634 31
40635 55
40636 30
40637 34
40638 52
40639 30
40640 36
40641 38
40642 51
40643 35
40644 47
40645 38
40646 41
40647 40
40648 44
40649 47
40650 32
40651 45
40652 47
40653 46
40654 51
40655 35
40656 45
40657 30
40658 36
40659 38
40660 29
40661 42
40662 40
40663 39
40664 31
40665 45
40666 41
40667 44
40668 41
40669 49
40670 43
40671 53
40672 36
40673 39
40674 33
40675 36
40676 46
40677 29
40678 26
40679 42
40680 47
40681 41
40682 33
40683 42
40684 40
40685 43
40686 30
40687 40
40688 40
40689 39
40690 36
40691 42
40692 41
40693 45
40694 36
40695 56
40696 49
40697 41
40698 42
40699 46
40700 38
40701 39
40702 43
40703 30
40704 43
40705 40
40706 51
40707 32
40708 39
40709 23
40710 37
40711 36
40712 30
40713 46
40714 50
40715 49
40716 48
40717 39
40718 29
40719 39
40720 49
40721 35
40722 38
40723 35
40724 40
40725 44
40726 34
40727 35
40728 39
40729 46
40730 45
40731 38
40732 40
40733 39
40734 45
40735 48
40736 32
40737 37
40738 49
40739 36
40740 33
40741 33
40742 38
40743 34
40744 33
40745 42
40746 38
40747 31
40748 47
40749 49
40750 34
40751 36
40752 46
40753 50
40754 41
40755 38
40756 45
40757 46
40758 33
40759 45
40760 48
40761 54
40762 42
40763 39
40764 42
40765 42
40766 35
40767 47
40768 32
40769 36
40770 40
40771 46
40772 53
40773 37
40774 31
40775 47
40776 45
40777 36
40778 45
40779 39
40780 42
40781 44
40782 42
40783 35
40784 48
40785 42
40786 40
40787 46
40788 47
40789 39
40790 43
40791 38
40792 37
40793 37
40794 43
40795 41
40796 49
40797 38
40798 48
40799 37
40800 41
40801 47
40802 47
40803 35
40804 30
40805 42
40806 36
40807 37
40808 48
40809 52
40810 45
40811 53
40812 45
40813 36
40814 38
40815 34
40816 39
40817 30
40818 42
40819 47
40820 32
40821 40
40822 46
40823 39
40824 29
40825 36
40826 35
40827 48
40828 50
40829 44
40830 31
40831 47
40832 35
40833 46
40834 36
40835 46
40836 40
40837 32
40838 41
40839 39
40840 32
40841 31
40842 38
40843 38
40844 49
40845 33
40846 33
40847 40
40848 41
40849 43
40850 33
40851 35
40852 33
40853 40
40854 33
40855 55
40856 36
40857 32
40858 35
40859 45
40860 42
40861 46
40862 26
40863 55
40864 28
40865 43
40866 41
40867 36
40868 46
40869 39
40870 34
40871 49
40872 31
40873 32
40874 45
40875 41
40876 45
40877 46
40878 40
40879 42
40880 35
40881 33
40882 38
40883 43
40884 33
40885 39
40886 33
40887 37
40888 37
40889 48
40890 33
40891 33
40892 30
40893 26
40894 28
40895 31
40896 38
40897 40
40898 45
40899 31
40900 43
40901 38
40902 49
40903 47
40904 41
40905 33
40906 45
40907 46
40908 45
40909 41
40910 48
40911 32
40912 46
40913 43
40914 33
40915 45
40916 44
40917 38
40918 36
40919 37
40920 35
40921 40
40922 38
40923 38
40924 31
40925 44
40926 42
40927 33
40928 40
40929 31
40930 39
40931 42
40932 29
40933 41
40934 30
40935 45
40936 46
40937 35
40938 36
40939 44
40940 48
40941 52
40942 34
40943 49
40944 42
40945 40
40946 40
40947 42
40948 44
40949 41
40950 34
40951 44
40952 34
40953 44
40954 47
40955 29
40956 46
40957 29
40958 47
40959 50
40960 46
40961 43
40962 43
40963 33
40964 36
40965 43
40966 41
40967 49
40968 39
40969 45
40970 34
40971 30
40972 36
40973 54
40974 29
40975 35
40976 34
40977 34
40978 44
40979 33
40980 34
40981 43
40982 47
40983 35
40984 31
40985 40
40986 41
40987 32
40988 38
40989 50
40990 42
40991 48
40992 28
40993 40
40994 45
40995 50
40996 37
40997 43
40998 32
40999 48
41000 49
41001 30
41002 31
41003 43
41004 40
41005 38
41006 39
41007 48
41008 40
41009 38
41010 38
41011 41
41012 30
41013 46
41014 37
41015 39
41016 42
41017 44
41018 31
41019 36
41020 45
41021 34
41022 36
41023 40
41024 34
41025 34
41026 52
41027 39
41028 41
41029 39
41030 37
41031 33
41032 49
41033 34
41034 40
41035 50
41036 39
41037 40
41038 36
41039 37
41040 35
41041 42
41042 32
41043 53
41044 37
41045 39
41046 37
41047 34
41048 42
41049 37
41050 45
41051 35
41052 34
41053 41
41054 50
41055 43
41056 48
41057 43
41058 41
41059 33
41060 35
41061 45
41062 36
41063 39
41064 43
41065 30
41066 37
41067 47
41068 41
41069 40
41070 41
41071 47
41072 42
41073 35
41074 34
41075 36
41076 45
41077 44
41078 40
41079 40
41080 43
41081 41
41082 48
41083 33
41084 37
41085 35
41086 38
41087 33
41088 40
41089 38
41090 47
41091 39
41092 32
41093 40
41094 41
41095 32
41096 42
41097 28
41098 38
41099 40
41100 38
41101 33
41102 33
41103 33
41104 42
41105 41
41106 48
41107 36
41108 41
41109 35
41110 41
41111 42
41112 40
41113 36
41114 55
41115 39
41116 40
41117 53
41118 41
41119 32
41120 36
41121 33
41122 44
41123 50
41124 40
41125 36
41126 28
41127 38
41128 45
41129 35
41130 48
41131 28
41132 44
41133 36
41134 36
41135 32
41136 39
41137 39
41138 53
41139 47
41140 34
41141 51
41142 45
41143 35
41144 38
41145 47
41146 37
41147 50
41148 42
41149 46
41150 31
41151 35
41152 42
41153 38
41154 30
41155 30
41156 44
41157 33
41158 32
41159 40
41160 38
41161 30
41162 51
41163 34
41164 40
41165 34
41166 34
41167 32
41168 35
41169 41
41170 35
41171 36
41172 33
41173 36
41174 39
41175 39
41176 45
41177 50
41178 48
41179 35
41180 39
41181 44
41182 29
41183 44
41184 38
41185 24
41186 46
41187 52
41188 35
41189 33
41190 42
41191 43
41192 34
41193 45
41194 32
41195 30
41196 43
41197 27
41198 33
41199 31
41200 34
41201 45
41202 39
41203 33
41204 34
41205 46
41206 40
41207 49
41208 45
41209 41
41210 32
41211 47
41212 29
41213 35
41214 34
41215 40
41216 43
41217 35
41218 43
41219 34
41220 40
41221 53
41222 34
41223 34
41224 39
41225 36
41226 30
41227 37
41228 35
41229 39
41230 38
41231 52
41232 45
41233 33
41234 46
41235 35
41236 34
41237 34
41238 44
41239 42
41240 36
41241 39
41242 39
41243 27
41244 36
41245 42
41246 43
41247 40
41248 31
41249 53
41250 28
41251 41
41252 41
41253 33
41254 31
41255 31
41256 41
41257 34
41258 32
41259 36
41260 32
41261 28
41262 28
41263 36
41264 43
41265 37
41266 41
41267 40
41268 39
41269 43
41270 40
41271 36
41272 40
41273 38
41274 41
41275 34
41276 40
41277 48
41278 31
41279 49
41280 28
41281 39
41282 28
41283 43
41284 51
41285 46
41286 41
41287 36
41288 46
41289 43
41290 45
41291 34
41292 36
41293 39
41294 47
41295 42
41296 35
41297 38
41298 25
41299 29
41300 39
41301 38
41302 35
41303 39
41304 40
41305 40
41306 43
41307 45
41308 38
41309 38
41310 39
41311 48
41312 36
41313 42
41314 33
41315 36
41316 41
41317 42
41318 40
41319 36
41320 44
41321 43
41322 38
41323 31
41324 49
41325 29
41326 50
41327 38
41328 42
41329 52
41330 33
41331 48
41332 46
41333 32
41334 38
41335 41
41336 27
41337 32
41338 44
41339 41
41340 41
41341 32
41342 46
41343 32
41344 41
41345 48
41346 24
41347 39
41348 31
41349 43
41350 38
41351 41
41352 43
41353 34
41354 43
41355 32
41356 37
41357 46
41358 49
41359 39
41360 40
41361 28
41362 50
41363 31
41364 40
41365 34
41366 39
41367 48
41368 38
41369 29
41370 44
41371 37
41372 39
41373 37
41374 31
41375 37
41376 41
41377 31
41378 28
41379 42
41380 45
41381 29
41382 51
41383 39
41384 32
41385 32
41386 28
41387 25
41388 39
41389 38
41390 47
41391 40
41392 44
41393 36
41394 40
41395 42
41396 34
41397 44
41398 41
41399 39
41400 38
41401 36
41402 34
41403 39
41404 33
41405 41
41406 42
41407 45
41408 34
41409 37
41410 51
41411 31
41412 38
41413 46
41414 38
41415 39
41416 36
41417 47
41418 41
41419 37
41420 37
41421 40
41422 29
41423 42
41424 44
41425 30
41426 39
41427 30
41428 36
41429 39
41430 38
41431 29
41432 36
41433 34
41434 32
41435 40
41436 38
41437 51
41438 32
41439 33
41440 29
41441 44
41442 35
41443 30
41444 45
41445 34
41446 40
41447 40
41448 34
41449 38
41450 41
41451 40
41452 37
41453 52
41454 33
41455 31
41456 25
41457 44
41458 33
41459 33
41460 42
41461 41
41462 50
41463 33
41464 35
41465 35
41466 43
41467 36
41468 27
41469 33
41470 33
41471 36
41472 37
41473 25
41474 23
41475 37
41476 34
41477 32
41478 24
41479 38
41480 36
41481 28
41482 34
41483 46
41484 52
41485 30
41486 37
41487 38
41488 43
41489 47
41490 35
41491 31
41492 38
41493 40
41494 44
41495 50
41496 37
41497 27
41498 32
41499 41
41500 37
41501 42
41502 36
41503 33
41504 58
41505 29
41506 33
41507 51
41508 36
41509 39
41510 36
41511 33
41512 49
41513 43
41514 42
41515 36
41516 42
41517 40
41518 33
41519 32
41520 38
41521 44
41522 48
41523 32
41524 36
41525 50
41526 27
41527 41
41528 44
41529 26
41530 42
41531 29
41532 35
41533 32
41534 49
41535 41
41536 42
41537 40
41538 45
41539 48
41540 44
41541 45
41542 47
41543 38
41544 54
41545 51
41546 26
41547 37
41548 37
41549 40
41550 28
41551 47
41552 36
41553 42
41554 45
41555 44
41556 35
41557 36
41558 38
41559 33
41560 38
41561 46
41562 35
41563 43
41564 36
41565 36
41566 31
41567 33
41568 31
41569 39
41570 35
41571 38
41572 25
41573 37
41574 43
41575 50
41576 35
41577 49
41578 37
41579 31
41580 34
41581 40
41582 41
41583 41
41584 31
41585 28
41586 38
41587 43
41588 32
41589 46
41590 33
41591 36
41592 23
41593 36
41594 40
41595 36
41596 31
41597 37
41598 45
41599 37
41600 32
41601 43
41602 40
41603 36
41604 36
41605 35
41606 33
41607 32
41608 38
41609 35
41610 33
41611 44
41612 39
41613 47
41614 36
41615 32
41616 36
41617 38
41618 35
41619 46
41620 44
41621 34
41622 45
41623 34
41624 47
41625 42
41626 33
41627 28
41628 37
41629 45
41630 38
41631 34
41632 38
41633 45
41634 29
41635 36
41636 39
41637 40
41638 31
41639 46
41640 54
41641 46
41642 47
41643 29
41644 36
41645 27
41646 37
41647 34
41648 41
41649 37
41650 40
41651 36
41652 53
41653 32
41654 34
41655 34
41656 31
41657 34
41658 33
41659 30
41660 24
41661 50
41662 46
41663 43
41664 35
41665 36
41666 42
41667 33
41668 44
41669 36
41670 35
41671 29
41672 37
41673 36
41674 36
41675 39
41676 42
41677 33
41678 33
41679 39
41680 41
41681 41
41682 37
41683 30
41684 39
41685 37
41686 32
41687 40
41688 44
41689 32
41690 42
41691 42
41692 39
41693 38
41694 33
41695 31
41696 33
41697 32
41698 42
41699 42
41700 36
41701 38
41702 36
41703 41
41704 27
41705 31
41706 33
41707 43
41708 51
41709 25
41710 30
41711 32
41712 35
41713 33
41714 36
41715 41
41716 31
41717 36
41718 40
41719 41
41720 44
41721 32
41722 31
41723 33
41724 51
41725 37
41726 56
41727 38
41728 28
41729 34
41730 33
41731 32
41732 32
41733 36
41734 35
41735 36
41736 21
41737 33
41738 36
41739 36
41740 38
41741 36
41742 27
41743 32
41744 42
41745 39
41746 33
41747 43
41748 40
41749 35
41750 30
41751 34
41752 37
41753 24
41754 32
41755 50
41756 33
41757 28
41758 28
41759 30
41760 32
41761 44
41762 35
41763 42
41764 41
41765 32
41766 46
41767 27
41768 29
41769 42
41770 39
41771 38
41772 32
41773 35
41774 34
41775 35
41776 30
41777 41
41778 41
41779 37
41780 30
41781 33
41782 47
41783 34
41784 42
41785 34
41786 31
41787 28
41788 39
41789 35
41790 27
41791 48
41792 45
41793 33
41794 40
41795 38
41796 37
41797 36
41798 31
41799 41
41800 35
41801 34
41802 29
41803 24
41804 37
41805 39
41806 46
41807 30
41808 34
41809 40
41810 46
41811 42
41812 34
41813 26
41814 43
41815 38
41816 41
41817 43
41818 33
41819 39
41820 34
41821 37
41822 35
41823 39
41824 35
41825 37
41826 37
41827 29
41828 37
41829 39
41830 38
41831 39
41832 41
41833 36
41834 48
41835 37
41836 46
41837 48
41838 42
41839 42
41840 42
41841 34
41842 31
41843 29
41844 40
41845 29
41846 38
41847 29
41848 24
41849 42
41850 38
41851 28
41852 26
41853 49
41854 35
41855 36
41856 34
41857 24
41858 30
41859 40
41860 34
41861 42
41862 36
[truncated: 2,404,424 more chars]
