# Supplementary material for: Genomic basis of the giga-chromosomes and giga-genome of tree peony Paeonia ostii
Source: Nat Commun. 2022 Nov 28;13:7328. doi: 10.1038/s41467-022-35063-1 (PMC9705720; doi:10.1038/s41467-022-35063-1)
Supplement: Supplementary file 13 — Source Data [file 41467_2022_35063_MOESM13_ESM.zip › Source Data Supplementary Fig. 3. Annotation of P. ostii chloroplast.txt]

##gff-version 3
##source-version GeSeq 2.03
##sequence-region	Paeonia_Ostii_chloroplast	1	152019
Paeonia_Ostii_chloroplast	GeSeq	region	1	152019	.	+	0	Is_circular=true
Paeonia_Ostii_chloroplast	GeSeq	source	1	152019	.	+	1	ID=source-null;gbkey=source
Paeonia_Ostii_chloroplast	blatN	gene	150686	150759	100.0	+	1	ID=gene-blatn_trnI-CAU_1;gbkey=gene;gene=trnI-CAU;gene_biotype=tRNA;Note=blatN_hit_trnI-CAU_NC_050998.1%2C_position_1_-_74%2C_psl_score_100.0%2C_coverage_100.00%25%2C_match_100.00%25
Paeonia_Ostii_chloroplast	blatN	tRNA	150686	150759	.	+	1	ID=trna-blatn_trnI-CAU_1;gbkey=tRNA;gene=trnI-CAU
Paeonia_Ostii_chloroplast	blatN	gene	143140	143220	100.0	+	1	ID=gene-blatn_trnL-CAA_1;gbkey=gene;gene=trnL-CAA;gene_biotype=tRNA;Note=blatN_hit_trnL-CAA_NC_050998.1%2C_position_1_-_81%2C_psl_score_100.0%2C_coverage_100.00%25%2C_match_100.00%25
Paeonia_Ostii_chloroplast	blatN	tRNA	143140	143220	.	+	1	ID=trna-blatn_trnL-CAA_1;gbkey=tRNA;gene=trnL-CAA
Paeonia_Ostii_chloroplast	blatN	gene	136857	136928	100.0	-	1	ID=gene-blatn_trnV-GAC_1;gbkey=gene;gene=trnV-GAC;gene_biotype=tRNA;Note=blatN_hit_trnV-GAC_NC_050998.1%2C_position_1_-_72%2C_psl_score_100.0%2C_coverage_100.00%25%2C_match_100.00%25
Paeonia_Ostii_chloroplast	blatN	tRNA	136857	136928	.	-	1	ID=trna-blatn_trnV-GAC_1;gbkey=tRNA;gene=trnV-GAC
Paeonia_Ostii_chloroplast	blatN	gene	135139	136629	100.0	-	1	ID=gene-blatn_rrn16_1;gbkey=gene;gene=rrn16;gene_biotype=rRNA;Note=blatN_hit_rrn16_NC_050333.1%2C_position_1_-_1491%2C_psl_score_100.0%2C_coverage_100.00%25%2C_match_100.00%25
Paeonia_Ostii_chloroplast	blatN	rRNA	135139	136629	.	-	1	ID=rrna-blatn_rrn16_1;gbkey=rRNA;gene=rrn16
Paeonia_Ostii_chloroplast	blatN	gene	135138	136629	100.0	+	1	ID=gene-blatn_rrn16S_1;gbkey=gene;gene=rrn16S;gene_biotype=rRNA;Note=blatN_hit_rrn16S_NC_036834.1%2C_position_1_-_1492%2C_psl_score_100.0%2C_coverage_100.00%25%2C_match_100.00%25
Paeonia_Ostii_chloroplast	blatN	rRNA	135138	136629	.	+	1	ID=rrna-blatn_rrn16S_1;gbkey=rRNA;gene=rrn16S
Paeonia_Ostii_chloroplast	blatN	gene	130015	133181	100.0	-	1	ID=gene-blatn_rrn23S_1;gbkey=gene;gene=rrn23S;gene_biotype=rRNA;Note=blatN_hit_rrn23S_NC_036834.1%2C_position_1_-_3166%2C_psl_score_100.0%2C_coverage_100.03%25%2C_match_100.00%25
Paeonia_Ostii_chloroplast	blatN	rRNA	130015	133181	.	-	1	ID=rrna-blatn_rrn23S_1;gbkey=rRNA;gene=rrn23S
Paeonia_Ostii_chloroplast	blatN	gene	129813	129915	100.0	+	1	ID=gene-blatn_rrn4.5S_1;gbkey=gene;gene=rrn4.5S;gene_biotype=rRNA;Note=blatN_hit_rrn4.5S_NC_036834.1%2C_position_1_-_103%2C_psl_score_100.0%2C_coverage_100.00%25%2C_match_100.00%25
Paeonia_Ostii_chloroplast	blatN	rRNA	129813	129915	.	+	1	ID=rrna-blatn_rrn4.5S_1;gbkey=rRNA;gene=rrn4.5S
Paeonia_Ostii_chloroplast	blatN	gene	129813	129915	100.0	-	1	ID=gene-blatn_rrn4.5_1;gbkey=gene;gene=rrn4.5;gene_biotype=rRNA;Note=blatN_hit_rrn4.5_NC_050998.1%2C_position_1_-_103%2C_psl_score_100.0%2C_coverage_100.00%25%2C_match_100.00%25
Paeonia_Ostii_chloroplast	blatN	rRNA	129813	129915	.	-	1	ID=rrna-blatn_rrn4.5_1;gbkey=rRNA;gene=rrn4.5
Paeonia_Ostii_chloroplast	blatN	gene	129458	129578	100.0	-	1	ID=gene-blatn_rrn5_1;gbkey=gene;gene=rrn5;gene_biotype=rRNA;Note=blatN_hit_rrn5_NC_050998.1%2C_position_1_-_121%2C_psl_score_100.0%2C_coverage_100.00%25%2C_match_100.00%25
Paeonia_Ostii_chloroplast	blatN	rRNA	129458	129578	.	-	1	ID=rrna-blatn_rrn5_1;gbkey=rRNA;gene=rrn5
Paeonia_Ostii_chloroplast	blatN	gene	129458	129578	100.0	-	1	ID=gene-blatn_rrn5S_1;gbkey=gene;gene=rrn5S;gene_biotype=rRNA;Note=blatN_hit_rrn5S_NC_036834.1%2C_position_1_-_121%2C_psl_score_100.0%2C_coverage_100.00%25%2C_match_100.00%25
Paeonia_Ostii_chloroplast	blatN	rRNA	129458	129578	.	-	1	ID=rrna-blatn_rrn5S_1;gbkey=rRNA;gene=rrn5S
Paeonia_Ostii_chloroplast	blatN	gene	129163	129236	100.0	-	1	ID=gene-blatn_trnR-ACG_1;gbkey=gene;gene=trnR-ACG;gene_biotype=tRNA;Note=blatN_hit_trnR-ACG_NC_050998.1%2C_position_1_-_74%2C_psl_score_100.0%2C_coverage_100.00%25%2C_match_100.00%25
Paeonia_Ostii_chloroplast	blatN	tRNA	129163	129236	.	-	1	ID=trna-blatn_trnR-ACG_1;gbkey=tRNA;gene=trnR-ACG
Paeonia_Ostii_chloroplast	blatN	gene	128562	128633	100.0	+	1	ID=gene-blatn_trnN-GUU_1;gbkey=gene;gene=trnN-GUU;gene_biotype=tRNA;Note=blatN_hit_trnN-GUU_NC_050998.1%2C_position_1_-_72%2C_psl_score_100.0%2C_coverage_100.00%25%2C_match_100.00%25
Paeonia_Ostii_chloroplast	blatN	tRNA	128562	128633	.	+	1	ID=trna-blatn_trnN-GUU_1;gbkey=tRNA;gene=trnN-GUU
Paeonia_Ostii_chloroplast	blatN	gene	113337	113416	100.0	+	1	ID=gene-blatn_trnL-UAG_1;gbkey=gene;gene=trnL-UAG;gene_biotype=tRNA;Note=blatN_hit_trnL-UAG_NC_050998.1%2C_position_1_-_80%2C_psl_score_100.0%2C_coverage_100.00%25%2C_match_100.00%25
Paeonia_Ostii_chloroplast	blatN	tRNA	113337	113416	.	+	1	ID=trna-blatn_trnL-UAG_1;gbkey=tRNA;gene=trnL-UAG
Paeonia_Ostii_chloroplast	blatN	gene	108677	108748	100.0	-	1	ID=gene-blatn_trnN-GUU_2;gbkey=gene;gene=trnN-GUU;gene_biotype=tRNA;Note=blatN_hit_trnN-GUU_NC_050998.1%2C_position_1_-_72%2C_psl_score_100.0%2C_coverage_100.00%25%2C_match_100.00%25
Paeonia_Ostii_chloroplast	blatN	tRNA	108677	108748	.	-	1	ID=trna-blatn_trnN-GUU_2;gbkey=tRNA;gene=trnN-GUU
Paeonia_Ostii_chloroplast	blatN	gene	94126	94206	100.0	-	1	ID=gene-blatn_trnL-CAA_2;gbkey=gene;gene=trnL-CAA;gene_biotype=tRNA;Note=blatN_hit_trnL-CAA_NC_050998.1%2C_position_1_-_81%2C_psl_score_100.0%2C_coverage_100.00%25%2C_match_100.00%25
Paeonia_Ostii_chloroplast	blatN	tRNA	94126	94206	.	-	1	ID=trna-blatn_trnL-CAA_2;gbkey=tRNA;gene=trnL-CAA
Paeonia_Ostii_chloroplast	blatN	gene	86586	86659	100.0	-	1	ID=gene-blatn_trnI-CAU_2;gbkey=gene;gene=trnI-CAU;gene_biotype=tRNA;Note=blatN_hit_trnI-CAU_NC_050998.1%2C_position_1_-_74%2C_psl_score_100.0%2C_coverage_100.00%25%2C_match_100.00%25
Paeonia_Ostii_chloroplast	blatN	tRNA	86586	86659	.	-	1	ID=trna-blatn_trnI-CAU_2;gbkey=tRNA;gene=trnI-CAU
Paeonia_Ostii_chloroplast	blatN	gene	67076	67146	100.0	-	1	ID=gene-blatn_trnP-GGG_1;gbkey=gene;gene=trnP-GGG;gene_biotype=tRNA;Note=blatN_hit_trnP-GGG_NC_050998.1%2C_position_1_-_71%2C_psl_score_100.0%2C_coverage_100.00%25%2C_match_100.00%25
Paeonia_Ostii_chloroplast	blatN	tRNA	67076	67146	.	-	1	ID=trna-blatn_trnP-GGG_1;gbkey=tRNA;gene=trnP-GGG
Paeonia_Ostii_chloroplast	blatN	gene	67074	67147	100.0	-	1	ID=gene-blatn_trnP-UGG_1;gbkey=gene;gene=trnP-UGG;gene_biotype=tRNA;Note=blatN_hit_trnP-UGG_NC_050998.1%2C_position_1_-_74%2C_psl_score_100.0%2C_coverage_100.00%25%2C_match_100.00%25
Paeonia_Ostii_chloroplast	blatN	tRNA	67074	67147	.	-	1	ID=trna-blatn_trnP-UGG_1;gbkey=tRNA;gene=trnP-UGG
Paeonia_Ostii_chloroplast	blatN	gene	66858	66931	100.0	-	1	ID=gene-blatn_trnW-CCA_1;gbkey=gene;gene=trnW-CCA;gene_biotype=tRNA;Note=blatN_hit_trnW-CCA_NC_050998.1%2C_position_1_-_74%2C_psl_score_100.0%2C_coverage_100.00%25%2C_match_100.00%25
Paeonia_Ostii_chloroplast	blatN	tRNA	66858	66931	.	-	1	ID=trna-blatn_trnW-CCA_1;gbkey=tRNA;gene=trnW-CCA
Paeonia_Ostii_chloroplast	blatN	gene	53209	53267	100.0	+	1	ID=gene-blatn_trnT-GGU_1;gbkey=gene;gene=trnT-GGU;gene_biotype=tRNA;Note=blatN_hit_trnT-GGU_NC_050333.1%2C_position_1_-_59%2C_psl_score_100.0%2C_coverage_100.00%25%2C_match_100.00%25
Paeonia_Ostii_chloroplast	blatN	tRNA	53209	53267	.	+	1	ID=trna-blatn_trnT-GGU_1;gbkey=tRNA;gene=trnT-GGU
Paeonia_Ostii_chloroplast	blatN	gene	53204	53275	100.0	+	1	ID=gene-blatn_trnM-CAU_1;gbkey=gene;gene=trnM-CAU;gene_biotype=tRNA;Note=blatN_hit_trnM-CAU_NC_050333.1%2C_position_1_-_72%2C_psl_score_100.0%2C_coverage_100.00%25%2C_match_100.00%25
Paeonia_Ostii_chloroplast	blatN	tRNA	53204	53275	.	+	1	ID=trna-blatn_trnM-CAU_1;gbkey=tRNA;gene=trnM-CAU
Paeonia_Ostii_chloroplast	blatN	gene	49130	49202	100.0	+	1	ID=gene-blatn_trnF-GAA_1;gbkey=gene;gene=trnF-GAA;gene_biotype=tRNA;Note=blatN_hit_trnF-GAA_NC_050998.1%2C_position_1_-_73%2C_psl_score_100.0%2C_coverage_100.00%25%2C_match_100.00%25
Paeonia_Ostii_chloroplast	blatN	tRNA	49130	49202	.	+	1	ID=trna-blatn_trnF-GAA_1;gbkey=tRNA;gene=trnF-GAA
Paeonia_Ostii_chloroplast	blatN	gene	47404	47476	100.0	-	1	ID=gene-blatn_trnT-UGU_1;gbkey=gene;gene=trnT-UGU;gene_biotype=tRNA;Note=blatN_hit_trnT-UGU_NC_050998.1%2C_position_1_-_73%2C_psl_score_100.0%2C_coverage_100.00%25%2C_match_100.00%25
Paeonia_Ostii_chloroplast	blatN	tRNA	47404	47476	.	-	1	ID=trna-blatn_trnT-UGU_1;gbkey=tRNA;gene=trnT-UGU
Paeonia_Ostii_chloroplast	blatN	gene	46089	46175	100.0	+	1	ID=gene-blatn_trnS-GGA_1;gbkey=gene;gene=trnS-GGA;gene_biotype=tRNA;Note=blatN_hit_trnS-GGA_NC_050998.1%2C_position_1_-_87%2C_psl_score_100.0%2C_coverage_100.00%25%2C_match_100.00%25
Paeonia_Ostii_chloroplast	blatN	tRNA	46089	46175	.	+	1	ID=trna-blatn_trnS-GGA_1;gbkey=tRNA;gene=trnS-GGA
Paeonia_Ostii_chloroplast	blatN	gene	37608	37681	100.0	-	1	ID=gene-blatn_trnfM-CAU_1;gbkey=gene;gene=trnfM-CAU;gene_biotype=tRNA;Note=blatN_hit_trnfM-CAU_NC_050998.1%2C_position_1_-_74%2C_psl_score_100.0%2C_coverage_100.00%25%2C_match_100.00%25
Paeonia_Ostii_chloroplast	blatN	tRNA	37608	37681	.	-	1	ID=trna-blatn_trnfM-CAU_1;gbkey=tRNA;gene=trnfM-CAU
Paeonia_Ostii_chloroplast	blatN	gene	37382	37452	100.0	+	1	ID=gene-blatn_trnG-UCC_1;gbkey=gene;gene=trnG-UCC;gene_biotype=tRNA;Note=blatN_hit_trnG-UCC_NC_050333.1%2C_position_1_-_71%2C_psl_score_100.0%2C_coverage_100.00%25%2C_match_100.00%25
Paeonia_Ostii_chloroplast	blatN	tRNA	37382	37452	.	+	1	ID=trna-blatn_trnG-UCC_1;gbkey=tRNA;gene=trnG-UCC
Paeonia_Ostii_chloroplast	blatN	gene	37382	37452	100.0	+	1	ID=gene-blatn_trnG-GCC_1;gbkey=gene;gene=trnG-GCC;gene_biotype=tRNA;Note=blatN_hit_trnG-GCC_NC_050998.1%2C_position_1_-_71%2C_psl_score_100.0%2C_coverage_100.00%25%2C_match_100.00%25
Paeonia_Ostii_chloroplast	blatN	tRNA	37382	37452	.	+	1	ID=trna-blatn_trnG-GCC_1;gbkey=tRNA;gene=trnG-GCC
Paeonia_Ostii_chloroplast	blatN	gene	36483	36575	100.0	-	1	ID=gene-blatn_trnS-UGA_1;gbkey=gene;gene=trnS-UGA;gene_biotype=tRNA;Note=blatN_hit_trnS-UGA_NC_050998.1%2C_position_1_-_93%2C_psl_score_100.0%2C_coverage_100.00%25%2C_match_100.00%25
Paeonia_Ostii_chloroplast	blatN	tRNA	36483	36575	.	-	1	ID=trna-blatn_trnS-UGA_1;gbkey=tRNA;gene=trnS-UGA
Paeonia_Ostii_chloroplast	blatN	gene	32520	32578	100.0	+	1	ID=gene-blatn_trnM-CAU_2;gbkey=gene;gene=trnM-CAU;gene_biotype=tRNA;Note=blatN_hit_trnM-CAU_NC_050333.1%2C_position_1_-_59%2C_psl_score_100.0%2C_coverage_100.00%25%2C_match_100.00%25
Paeonia_Ostii_chloroplast	blatN	tRNA	32520	32578	.	+	1	ID=trna-blatn_trnM-CAU_2;gbkey=tRNA;gene=trnM-CAU
Paeonia_Ostii_chloroplast	blatN	gene	32514	32585	100.0	+	1	ID=gene-blatn_trnT-GGU_2;gbkey=gene;gene=trnT-GGU;gene_biotype=tRNA;Note=blatN_hit_trnT-GGU_NC_050333.1%2C_position_1_-_72%2C_psl_score_100.0%2C_coverage_100.00%25%2C_match_100.00%25
Paeonia_Ostii_chloroplast	blatN	tRNA	32514	32585	.	+	1	ID=trna-blatn_trnT-GGU_2;gbkey=tRNA;gene=trnT-GGU
Paeonia_Ostii_chloroplast	blatN	gene	31962	32034	100.0	-	1	ID=gene-blatn_trnE-UUC_1;gbkey=gene;gene=trnE-UUC;gene_biotype=tRNA;Note=blatN_hit_trnE-UUC_NC_050998.1%2C_position_1_-_73%2C_psl_score_100.0%2C_coverage_100.00%25%2C_match_100.00%25
Paeonia_Ostii_chloroplast	blatN	tRNA	31962	32034	.	-	1	ID=trna-blatn_trnE-UUC_1;gbkey=tRNA;gene=trnE-UUC
Paeonia_Ostii_chloroplast	blatN	gene	31813	31896	100.0	-	1	ID=gene-blatn_trnY-GUA_1;gbkey=gene;gene=trnY-GUA;gene_biotype=tRNA;Note=blatN_hit_trnY-GUA_NC_050998.1%2C_position_1_-_84%2C_psl_score_100.0%2C_coverage_100.00%25%2C_match_100.00%25
Paeonia_Ostii_chloroplast	blatN	tRNA	31813	31896	.	-	1	ID=trna-blatn_trnY-GUA_1;gbkey=tRNA;gene=trnY-GUA
Paeonia_Ostii_chloroplast	blatN	gene	31307	31380	100.0	-	1	ID=gene-blatn_trnD-GUC_1;gbkey=gene;gene=trnD-GUC;gene_biotype=tRNA;Note=blatN_hit_trnD-GUC_NC_050998.1%2C_position_1_-_74%2C_psl_score_100.0%2C_coverage_100.00%25%2C_match_100.00%25
Paeonia_Ostii_chloroplast	blatN	tRNA	31307	31380	.	-	1	ID=trna-blatn_trnD-GUC_1;gbkey=tRNA;gene=trnD-GUC
Paeonia_Ostii_chloroplast	blatN	gene	28415	28495	100.0	+	1	ID=gene-blatn_trnC-GCA_1;gbkey=gene;gene=trnC-GCA;gene_biotype=tRNA;Note=blatN_hit_trnC-GCA_NC_050333.1%2C_position_1_-_81%2C_psl_score_100.0%2C_coverage_100.00%25%2C_match_100.00%25
Paeonia_Ostii_chloroplast	blatN	tRNA	28415	28495	.	+	1	ID=trna-blatn_trnC-GCA_1;gbkey=tRNA;gene=trnC-GCA
Paeonia_Ostii_chloroplast	blatN	gene	10316	10387	100.0	+	1	ID=gene-blatn_trnR-UCU_1;gbkey=gene;gene=trnR-UCU;gene_biotype=tRNA;Note=blatN_hit_trnR-UCU_NC_050998.1%2C_position_1_-_72%2C_psl_score_100.0%2C_coverage_100.00%25%2C_match_100.00%25
Paeonia_Ostii_chloroplast	blatN	tRNA	10316	10387	.	+	1	ID=trna-blatn_trnR-UCU_1;gbkey=tRNA;gene=trnR-UCU
Paeonia_Ostii_chloroplast	blatN	gene	10316	10387	100.0	+	1	ID=gene-blatn_trnG-GCC_2;gbkey=gene;gene=trnG-GCC;gene_biotype=tRNA;Note=blatN_hit_trnG-GCC_NC_037880.1%2C_position_1_-_72%2C_psl_score_100.0%2C_coverage_100.00%25%2C_match_100.00%25
Paeonia_Ostii_chloroplast	blatN	tRNA	10316	10387	.	+	1	ID=trna-blatn_trnG-GCC_2;gbkey=tRNA;gene=trnG-GCC
Paeonia_Ostii_chloroplast	blatN	gene	8677	8764	100.0	-	1	ID=gene-blatn_trnS-GCU_1;gbkey=gene;gene=trnS-GCU;gene_biotype=tRNA;Note=blatN_hit_trnS-GCU_NC_050998.1%2C_position_1_-_88%2C_psl_score_100.0%2C_coverage_100.00%25%2C_match_100.00%25
Paeonia_Ostii_chloroplast	blatN	tRNA	8677	8764	.	-	1	ID=trna-blatn_trnS-GCU_1;gbkey=tRNA;gene=trnS-GCU
Paeonia_Ostii_chloroplast	blatN	gene	7433	7504	100.0	-	1	ID=gene-blatn_trnQ-UUG_1;gbkey=gene;gene=trnQ-UUG;gene_biotype=tRNA;Note=blatN_hit_trnQ-UUG_NC_050998.1%2C_position_1_-_72%2C_psl_score_100.0%2C_coverage_100.00%25%2C_match_100.00%25
Paeonia_Ostii_chloroplast	blatN	tRNA	7433	7504	.	-	1	ID=trna-blatn_trnQ-UUG_1;gbkey=tRNA;gene=trnQ-UUG
Paeonia_Ostii_chloroplast	blatN	gene	81	154	100.0	+	1	ID=gene-blatn_trnH-GUG_1;gbkey=gene;gene=trnH-GUG;gene_biotype=tRNA;Note=blatN_hit_trnH-GUG_NC_050333.1%2C_position_1_-_74%2C_psl_score_100.0%2C_coverage_100.00%25%2C_match_100.00%25
Paeonia_Ostii_chloroplast	blatN	tRNA	81	154	.	+	1	ID=trna-blatn_trnH-GUG_1;gbkey=tRNA;gene=trnH-GUG
Paeonia_Ostii_chloroplast	blatN	gene	130015	132825	99.9	-	1	ID=gene-blatn_rrn23_1;gbkey=gene;gene=rrn23;gene_biotype=rRNA;Note=blatN_hit_rrn23_NC_037772.1%2C_position_1_-_2810%2C_psl_score_99.9%2C_coverage_100.04%25%2C_match_100.00%25
Paeonia_Ostii_chloroplast	blatN	rRNA	130015	132825	.	-	1	ID=rrna-blatn_rrn23_1;gbkey=rRNA;gene=rrn23
Paeonia_Ostii_chloroplast	blatN	gene	100418	100490	95.9	+	1	ID=gene-blatn_trnV-GAC_2;gbkey=gene;gene=trnV-GAC;gene_biotype=tRNA;Note=blatN_hit_trnV-GAC_NC_050998.1%2C_position_1_-_72%2C_psl_score_95.9%2C_coverage_101.39%25%2C_match_100.00%25
Paeonia_Ostii_chloroplast	blatN	tRNA	100418	100490	.	+	1	ID=trna-blatn_trnV-GAC_2;gbkey=tRNA;gene=trnV-GAC
Paeonia_Ostii_chloroplast	blatN	gene	133663	133767	82.7	-	1	ID=gene-blatn_trnA-UGC_1;gbkey=gene;gene=trnA-UGC;gene_biotype=tRNA;Note=blatN_hit_trnA-UGC_NC_036834.1%2C_position_1_-_69%2C_psl_score_82.7%2C_coverage_152.17%25%2C_match_100.00%25
Paeonia_Ostii_chloroplast	blatN	tRNA	133663	133767	.	-	1	ID=trna-blatn_trnA-UGC_1;gbkey=tRNA;gene=trnA-UGC
Paeonia_Ostii_chloroplast	blatN	gene	103574	103675	82.7	+	1	ID=gene-blatn_trnA-UGC_2;gbkey=gene;gene=trnA-UGC;gene_biotype=tRNA;Note=blatN_hit_trnA-UGC_NC_036834.1%2C_position_1_-_69%2C_psl_score_82.7%2C_coverage_147.83%25%2C_match_100.00%25
Paeonia_Ostii_chloroplast	blatN	tRNA	103574	103675	.	+	1	ID=trna-blatn_trnA-UGC_2;gbkey=tRNA;gene=trnA-UGC
Paeonia_Ostii_chloroplast	blatN	gene	48115	48721	77.1	+	1	ID=gene-blatn_trnL-UAA_1;gbkey=gene;gene=trnL-UAA;gene_biotype=tRNA;Note=blatN_hit_trnL-UAA_NC_050998.1%2C_position_1_-_87%2C_psl_score_77.1%2C_coverage_100.00%25%2C_match_100.00%25
Paeonia_Ostii_chloroplast	blatN	tRNA	48115	48151	.	+	1	ID=trna-blatn_trnL-UAA_1;gbkey=tRNA;gene=trnL-UAA
Paeonia_Ostii_chloroplast	blatN	tRNA	48672	48721	.	+	1	ID=trna-blatn_trnL-UAA_1;gbkey=tRNA;gene=trnL-UAA
Paeonia_Ostii_chloroplast	blatN	exon	48115	48151	.	+	1	ID=blatn_trnL-UAA_1_exon_1;Parent=gene-blatn_trnL-UAA_1;gbkey=exon;gene=trnL-UAA
Paeonia_Ostii_chloroplast	blatN	intron	48152	48671	.	+	1	ID=blatn_trnL-UAA_1_intron_1;Parent=gene-blatn_trnL-UAA_1;gbkey=intron;gene=trnL-UAA
Paeonia_Ostii_chloroplast	blatN	exon	48672	48721	.	+	1	ID=blatn_trnL-UAA_1_exon_2;Parent=gene-blatn_trnL-UAA_1;gbkey=exon;gene=trnL-UAA
Paeonia_Ostii_chloroplast	blatN	gene	9395	10172	74.4	+	1	ID=gene-blatn_trnG_1;gbkey=gene;gene=trnG;gene_biotype=tRNA;Note=blatN_hit_trnG_NC_032401.1%2C_position_1_-_82%2C_psl_score_74.4%2C_coverage_100.00%25%2C_match_100.00%25
Paeonia_Ostii_chloroplast	blatN	tRNA	9395	9428	.	+	1	ID=trna-blatn_trnG_1;gbkey=tRNA;gene=trnG
Paeonia_Ostii_chloroplast	blatN	tRNA	10125	10172	.	+	1	ID=trna-blatn_trnG_1;gbkey=tRNA;gene=trnG
Paeonia_Ostii_chloroplast	blatN	exon	9395	9428	.	+	1	ID=blatn_trnG_1_exon_1;Parent=gene-blatn_trnG_1;gbkey=exon;gene=trnG
Paeonia_Ostii_chloroplast	blatN	intron	9429	10124	.	+	1	ID=blatn_trnG_1_intron_1;Parent=gene-blatn_trnG_1;gbkey=intron;gene=trnG
Paeonia_Ostii_chloroplast	blatN	exon	10125	10172	.	+	1	ID=blatn_trnG_1_exon_2;Parent=gene-blatn_trnG_1;gbkey=exon;gene=trnG
Paeonia_Ostii_chloroplast	blatN	gene	9395	10172	74.4	+	1	ID=gene-blatn_trnG-UCC_2;gbkey=gene;gene=trnG-UCC;gene_biotype=tRNA;Note=blatN_hit_trnG-UCC_NC_040983.1%2C_position_1_-_82%2C_psl_score_74.4%2C_coverage_100.00%25%2C_match_100.00%25
Paeonia_Ostii_chloroplast	blatN	tRNA	9395	9428	.	+	1	ID=trna-blatn_trnG-UCC_2;gbkey=tRNA;gene=trnG-UCC
Paeonia_Ostii_chloroplast	blatN	tRNA	10125	10172	.	+	1	ID=trna-blatn_trnG-UCC_2;gbkey=tRNA;gene=trnG-UCC
Paeonia_Ostii_chloroplast	blatN	exon	9395	9428	.	+	1	ID=blatn_trnG-UCC_2_exon_1;Parent=gene-blatn_trnG-UCC_2;gbkey=exon;gene=trnG-UCC
Paeonia_Ostii_chloroplast	blatN	intron	9429	10124	.	+	1	ID=blatn_trnG-UCC_2_intron_1;Parent=gene-blatn_trnG-UCC_2;gbkey=intron;gene=trnG-UCC
Paeonia_Ostii_chloroplast	blatN	exon	10125	10172	.	+	1	ID=blatn_trnG-UCC_2_exon_2;Parent=gene-blatn_trnG-UCC_2;gbkey=exon;gene=trnG-UCC
Paeonia_Ostii_chloroplast	blatN	gene	9395	10172	74.4	+	1	ID=gene-blatn_trnG-GCC_3;gbkey=gene;gene=trnG-GCC;gene_biotype=tRNA;Note=blatN_hit_trnG-GCC_NC_037880.1%2C_position_1_-_82%2C_psl_score_74.4%2C_coverage_100.00%25%2C_match_100.00%25
Paeonia_Ostii_chloroplast	blatN	tRNA	9395	9428	.	+	1	ID=trna-blatn_trnG-GCC_3;gbkey=tRNA;gene=trnG-GCC
Paeonia_Ostii_chloroplast	blatN	tRNA	10125	10172	.	+	1	ID=trna-blatn_trnG-GCC_3;gbkey=tRNA;gene=trnG-GCC
Paeonia_Ostii_chloroplast	blatN	exon	9395	9428	.	+	1	ID=blatn_trnG-GCC_3_exon_1;Parent=gene-blatn_trnG-GCC_3;gbkey=exon;gene=trnG-GCC
Paeonia_Ostii_chloroplast	blatN	intron	9429	10124	.	+	1	ID=blatn_trnG-GCC_3_intron_1;Parent=gene-blatn_trnG-GCC_3;gbkey=intron;gene=trnG-GCC
Paeonia_Ostii_chloroplast	blatN	exon	10125	10172	.	+	1	ID=blatn_trnG-GCC_3_exon_2;Parent=gene-blatn_trnG-GCC_3;gbkey=exon;gene=trnG-GCC
Paeonia_Ostii_chloroplast	blatN	gene	52389	53038	73.7	-	1	ID=gene-blatn_trnV-UAC_1;gbkey=gene;gene=trnV-UAC;gene_biotype=tRNA;Note=blatN_hit_trnV-UAC_NC_050998.1%2C_position_1_-_76%2C_psl_score_73.7%2C_coverage_100.00%25%2C_match_100.00%25
Paeonia_Ostii_chloroplast	blatN	tRNA	52389	52425	.	-	1	ID=trna-blatn_trnV-UAC_1;gbkey=tRNA;gene=trnV-UAC
Paeonia_Ostii_chloroplast	blatN	tRNA	53000	53038	.	-	1	ID=trna-blatn_trnV-UAC_1;gbkey=tRNA;gene=trnV-UAC
Paeonia_Ostii_chloroplast	blatN	exon	52389	52425	.	-	1	ID=blatn_trnV-UAC_1_exon_2;Parent=gene-blatn_trnV-UAC_1;gbkey=exon;gene=trnV-UAC
Paeonia_Ostii_chloroplast	blatN	intron	52426	52999	.	-	1	ID=blatn_trnV-UAC_1_intron_1;Parent=gene-blatn_trnV-UAC_1;gbkey=intron;gene=trnV-UAC
Paeonia_Ostii_chloroplast	blatN	exon	53000	53038	.	-	1	ID=blatn_trnV-UAC_1_exon_1;Parent=gene-blatn_trnV-UAC_1;gbkey=exon;gene=trnV-UAC
Paeonia_Ostii_chloroplast	blatN	gene	133832	134843	71.5	-	1	ID=gene-blatn_trnI-GAU_1;gbkey=gene;gene=trnI-GAU;gene_biotype=tRNA;Note=blatN_hit_trnI-GAU_NC_050333.1%2C_position_1_-_77%2C_psl_score_71.5%2C_coverage_100.00%25%2C_match_100.00%25
Paeonia_Ostii_chloroplast	blatN	tRNA	133832	133866	.	-	1	ID=trna-blatn_trnI-GAU_1;gbkey=tRNA;gene=trnI-GAU
Paeonia_Ostii_chloroplast	blatN	tRNA	134802	134843	.	-	1	ID=trna-blatn_trnI-GAU_1;gbkey=tRNA;gene=trnI-GAU
Paeonia_Ostii_chloroplast	blatN	exon	133832	133866	.	-	1	ID=blatn_trnI-GAU_1_exon_2;Parent=gene-blatn_trnI-GAU_1;gbkey=exon;gene=trnI-GAU
Paeonia_Ostii_chloroplast	blatN	intron	133867	134801	.	-	1	ID=blatn_trnI-GAU_1_intron_1;Parent=gene-blatn_trnI-GAU_1;gbkey=intron;gene=trnI-GAU
Paeonia_Ostii_chloroplast	blatN	exon	134802	134843	.	-	1	ID=blatn_trnI-GAU_1_exon_1;Parent=gene-blatn_trnI-GAU_1;gbkey=exon;gene=trnI-GAU
Paeonia_Ostii_chloroplast	blatN	gene	102503	103509	71.5	+	1	ID=gene-blatn_trnI-GAU_2;gbkey=gene;gene=trnI-GAU;gene_biotype=tRNA;Note=blatN_hit_trnI-GAU_NC_050333.1%2C_position_1_-_77%2C_psl_score_71.5%2C_coverage_100.00%25%2C_match_100.00%25
Paeonia_Ostii_chloroplast	blatN	tRNA	102503	102544	.	+	1	ID=trna-blatn_trnI-GAU_2;gbkey=tRNA;gene=trnI-GAU
Paeonia_Ostii_chloroplast	blatN	tRNA	103475	103509	.	+	1	ID=trna-blatn_trnI-GAU_2;gbkey=tRNA;gene=trnI-GAU
Paeonia_Ostii_chloroplast	blatN	exon	102503	102544	.	+	1	ID=blatn_trnI-GAU_2_exon_1;Parent=gene-blatn_trnI-GAU_2;gbkey=exon;gene=trnI-GAU
Paeonia_Ostii_chloroplast	blatN	intron	102545	103474	.	+	1	ID=blatn_trnI-GAU_2_intron_1;Parent=gene-blatn_trnI-GAU_2;gbkey=intron;gene=trnI-GAU
Paeonia_Ostii_chloroplast	blatN	exon	103475	103509	.	+	1	ID=blatn_trnI-GAU_2_exon_2;Parent=gene-blatn_trnI-GAU_2;gbkey=exon;gene=trnI-GAU
Paeonia_Ostii_chloroplast	blatN	gene	1796	4316	66.7	-	1	ID=gene-blatn_trnK-UUU_1;gbkey=gene;gene=trnK-UUU;gene_biotype=tRNA;Note=blatN_hit_trnK-UUU_NC_050998.1%2C_position_1_-_72%2C_psl_score_66.7%2C_coverage_100.00%25%2C_match_100.00%25
Paeonia_Ostii_chloroplast	blatN	tRNA	1796	1830	.	-	1	ID=trna-blatn_trnK-UUU_1;gbkey=tRNA;gene=trnK-UUU
Paeonia_Ostii_chloroplast	blatN	tRNA	4280	4316	.	-	1	ID=trna-blatn_trnK-UUU_1;gbkey=tRNA;gene=trnK-UUU
Paeonia_Ostii_chloroplast	blatN	exon	1796	1830	.	-	1	ID=blatn_trnK-UUU_1_exon_2;Parent=gene-blatn_trnK-UUU_1;gbkey=exon;gene=trnK-UUU
Paeonia_Ostii_chloroplast	blatN	intron	1831	4279	.	-	1	ID=blatn_trnK-UUU_1_intron_1;Parent=gene-blatn_trnK-UUU_1;gbkey=intron;gene=trnK-UUU
Paeonia_Ostii_chloroplast	blatN	exon	4280	4316	.	-	1	ID=blatn_trnK-UUU_1_exon_1;Parent=gene-blatn_trnK-UUU_1;gbkey=exon;gene=trnK-UUU
Paeonia_Ostii_chloroplast	blatN	gene	107764	107826	100.0	+	1	ID=gene-blatn_rrn5-fragment_1;gbkey=gene;gene=rrn5-fragment;gene_biotype=rRNA;Note=blatN_hit_rrn5-fragment_NC_050998.1%2C_position_25_-_87%2C_psl_score_100.0%2C_coverage_52.07%25%2C_match_52.07%25%2C_fragment_match_100.00%25
Paeonia_Ostii_chloroplast	blatN	rRNA	107764	107826	.	+	1	ID=rrna-blatn_rrn5-fragment_1;gbkey=rRNA;gene=rrn5-fragment
Paeonia_Ostii_chloroplast	blatN	gene	107764	107826	100.0	+	1	ID=gene-blatn_rrn5S-fragment_1;gbkey=gene;gene=rrn5S-fragment;gene_biotype=rRNA;Note=blatN_hit_rrn5S-fragment_NC_036834.1%2C_position_25_-_87%2C_psl_score_100.0%2C_coverage_52.07%25%2C_match_52.07%25%2C_fragment_match_100.00%25
Paeonia_Ostii_chloroplast	blatN	rRNA	107764	107826	.	+	1	ID=rrna-blatn_rrn5S-fragment_1;gbkey=rRNA;gene=rrn5S-fragment
Paeonia_Ostii_chloroplast	blatN	gene	108082	108119	100.0	+	1	ID=gene-blatn_trnR-ACG-fragment_1;gbkey=gene;gene=trnR-ACG-fragment;gene_biotype=tRNA;Note=blatN_hit_trnR-ACG-fragment_NC_050998.1%2C_position_1_-_38%2C_psl_score_100.0%2C_coverage_51.35%25%2C_match_51.35%25%2C_fragment_match_100.00%25
Paeonia_Ostii_chloroplast	blatN	tRNA	108082	108119	.	+	1	ID=trna-blatn_trnR-ACG-fragment_1;gbkey=tRNA;gene=trnR-ACG-fragment
Paeonia_Ostii_chloroplast	blatN	gene	107454	107505	100.0	+	1	ID=gene-blatn_rrn4.5-fragment_1;gbkey=gene;gene=rrn4.5-fragment;gene_biotype=rRNA;Note=blatN_hit_rrn4.5-fragment_NC_050998.1%2C_position_52_-_103%2C_psl_score_100.0%2C_coverage_50.49%25%2C_match_50.49%25%2C_fragment_match_100.00%25
Paeonia_Ostii_chloroplast	blatN	rRNA	107454	107505	.	+	1	ID=rrna-blatn_rrn4.5-fragment_1;gbkey=rRNA;gene=rrn4.5-fragment
Paeonia_Ostii_chloroplast	blatN	gene	107454	107505	100.0	-	1	ID=gene-blatn_rrn4.5S-fragment_1;gbkey=gene;gene=rrn4.5S-fragment;gene_biotype=rRNA;Note=blatN_hit_rrn4.5S-fragment_NC_036834.1%2C_position_1_-_52%2C_psl_score_100.0%2C_coverage_50.49%25%2C_match_50.49%25%2C_fragment_match_100.00%25
Paeonia_Ostii_chloroplast	blatN	rRNA	107454	107505	.	-	1	ID=rrna-blatn_rrn4.5S-fragment_1;gbkey=rRNA;gene=rrn4.5S-fragment
Paeonia_Ostii_chloroplast	blatN	gene	107404	107453	93.9	+	1	ID=gene-blatn_rrn4.5-fragment_2;gbkey=gene;gene=rrn4.5-fragment;gene_biotype=rRNA;Note=blatN_hit_rrn4.5-fragment_NC_050998.1%2C_position_1_-_49%2C_psl_score_93.9%2C_coverage_48.54%25%2C_match_47.57%25%2C_fragment_match_100.00%25
Paeonia_Ostii_chloroplast	blatN	rRNA	107404	107453	.	+	1	ID=rrna-blatn_rrn4.5-fragment_2;gbkey=rRNA;gene=rrn4.5-fragment
Paeonia_Ostii_chloroplast	blatN	gene	107404	107453	93.9	-	1	ID=gene-blatn_rrn4.5S-fragment_2;gbkey=gene;gene=rrn4.5S-fragment;gene_biotype=rRNA;Note=blatN_hit_rrn4.5S-fragment_NC_036834.1%2C_position_55_-_103%2C_psl_score_93.9%2C_coverage_48.54%25%2C_match_47.57%25%2C_fragment_match_100.00%25
Paeonia_Ostii_chloroplast	blatN	rRNA	107404	107453	.	-	1	ID=rrna-blatn_rrn4.5S-fragment_2;gbkey=rRNA;gene=rrn4.5S-fragment
Paeonia_Ostii_chloroplast	blatN	gene	108120	108154	100.0	+	1	ID=gene-blatn_trnR-ACG-fragment_2;gbkey=gene;gene=trnR-ACG-fragment;gene_biotype=tRNA;Note=blatN_hit_trnR-ACG-fragment_NC_050998.1%2C_position_40_-_74%2C_psl_score_100.0%2C_coverage_47.30%25%2C_match_47.30%25%2C_fragment_match_100.00%25
Paeonia_Ostii_chloroplast	blatN	tRNA	108120	108154	.	+	1	ID=trna-blatn_trnR-ACG-fragment_2;gbkey=tRNA;gene=trnR-ACG-fragment
Paeonia_Ostii_chloroplast	blatN	gene	101569	102207	98.6	-	1	ID=gene-blatn_rrn16S-fragment_1;gbkey=gene;gene=rrn16S-fragment;gene_biotype=rRNA;Note=blatN_hit_rrn16S-fragment_NC_036834.1%2C_position_1_-_635%2C_psl_score_98.6%2C_coverage_42.83%25%2C_match_42.56%25%2C_fragment_match_100.00%25
Paeonia_Ostii_chloroplast	blatN	rRNA	101569	102207	.	-	1	ID=rrna-blatn_rrn16S-fragment_1;gbkey=rRNA;gene=rrn16S-fragment
Paeonia_Ostii_chloroplast	blatN	gene	107827	107859	100.0	+	1	ID=gene-blatn_rrn5-fragment_2;gbkey=gene;gene=rrn5-fragment;gene_biotype=rRNA;Note=blatN_hit_rrn5-fragment_NC_050998.1%2C_position_89_-_121%2C_psl_score_100.0%2C_coverage_27.27%25%2C_match_27.27%25%2C_fragment_match_100.00%25
Paeonia_Ostii_chloroplast	blatN	rRNA	107827	107859	.	+	1	ID=rrna-blatn_rrn5-fragment_2;gbkey=rRNA;gene=rrn5-fragment
Paeonia_Ostii_chloroplast	blatN	gene	107827	107859	100.0	+	1	ID=gene-blatn_rrn5S-fragment_2;gbkey=gene;gene=rrn5S-fragment;gene_biotype=rRNA;Note=blatN_hit_rrn5S-fragment_NC_036834.1%2C_position_89_-_121%2C_psl_score_100.0%2C_coverage_27.27%25%2C_match_27.27%25%2C_fragment_match_100.00%25
Paeonia_Ostii_chloroplast	blatN	rRNA	107827	107859	.	+	1	ID=rrna-blatn_rrn5S-fragment_2;gbkey=rRNA;gene=rrn5S-fragment
Paeonia_Ostii_chloroplast	blatN	gene	100717	100960	100.0	+	1	ID=gene-blatn_rrn16-fragment_1;gbkey=gene;gene=rrn16-fragment;gene_biotype=rRNA;Note=blatN_hit_rrn16-fragment_NC_050333.1%2C_position_1_-_244%2C_psl_score_100.0%2C_coverage_16.36%25%2C_match_16.36%25%2C_fragment_match_100.00%25
Paeonia_Ostii_chloroplast	blatN	rRNA	100717	100960	.	+	1	ID=rrna-blatn_rrn16-fragment_1;gbkey=rRNA;gene=rrn16-fragment
Paeonia_Ostii_chloroplast	blatN	gene	101283	101482	100.0	-	1	ID=gene-blatn_rrn16S-fragment_2;gbkey=gene;gene=rrn16S-fragment;gene_biotype=rRNA;Note=blatN_hit_rrn16S-fragment_NC_036834.1%2C_position_724_-_923%2C_psl_score_100.0%2C_coverage_13.40%25%2C_match_13.40%25%2C_fragment_match_100.00%25
Paeonia_Ostii_chloroplast	blatN	rRNA	101283	101482	.	-	1	ID=rrna-blatn_rrn16S-fragment_2;gbkey=rRNA;gene=rrn16S-fragment
Paeonia_Ostii_chloroplast	blatN	gene	100961	101142	98.4	+	1	ID=gene-blatn_rrn16-fragment_2;gbkey=gene;gene=rrn16-fragment;gene_biotype=rRNA;Note=blatN_hit_rrn16-fragment_NC_050333.1%2C_position_245_-_425%2C_psl_score_98.4%2C_coverage_12.21%25%2C_match_12.14%25%2C_fragment_match_100.00%25
Paeonia_Ostii_chloroplast	blatN	rRNA	100961	101142	.	+	1	ID=rrna-blatn_rrn16-fragment_2;gbkey=rRNA;gene=rrn16-fragment
Paeonia_Ostii_chloroplast	blatN	gene	104280	104604	97.9	+	1	ID=gene-blatn_rrn23S-fragment_1;gbkey=gene;gene=rrn23S-fragment;gene_biotype=rRNA;Note=blatN_hit_rrn23S-fragment_NC_036834.1%2C_position_128_-_449%2C_psl_score_97.9%2C_coverage_10.27%25%2C_match_10.17%25%2C_fragment_match_100.00%25
Paeonia_Ostii_chloroplast	blatN	rRNA	104280	104604	.	+	1	ID=rrna-blatn_rrn23S-fragment_1;gbkey=rRNA;gene=rrn23S-fragment
Paeonia_Ostii_chloroplast	blatX	gene	151242	151643	100.0	+	1	ID=gene-blatx_rpl2_1;gbkey=gene;gene=rpl2;gene_biotype=protein_coding;Note=blatX_hit_rpl2_NC_036834.1%2C_position_1_-_402%2C_psl_score_100.0%2C_coverage_100.00%25%2C_match_100.00%25
Paeonia_Ostii_chloroplast	blatX	CDS	151242	151643	.	+	1	ID=cds-blatx_rpl2_1;gbkey=CDS;gene=rpl2
Paeonia_Ostii_chloroplast	blatX	gene	150925	151209	100.0	+	1	ID=gene-blatx_rpl23_1;gbkey=gene;gene=rpl23;gene_biotype=protein_coding;Note=blatX_hit_rpl23_NC_050998.1%2C_position_1_-_285%2C_psl_score_100.0%2C_coverage_100.00%25%2C_match_100.00%25
Paeonia_Ostii_chloroplast	blatX	CDS	150925	151209	.	+	1	ID=cds-blatx_rpl23_1;gbkey=CDS;gene=rpl23
Paeonia_Ostii_chloroplast	blatX	gene	144163	150597	100.0	-	1	ID=gene-blatx_ycf2_1;gbkey=gene;gene=ycf2;gene_biotype=protein_coding;Note=blatX_hit_ycf2_NC_050333.1%2C_position_1_-_6435%2C_psl_score_100.0%2C_coverage_100.00%25%2C_match_100.00%25
Paeonia_Ostii_chloroplast	blatX	CDS	144163	150597	.	-	1	ID=cds-blatx_ycf2_1;gbkey=CDS;gene=ycf2
Paeonia_Ostii_chloroplast	blatX	gene	143782	144021	100.0	-	1	ID=gene-blatx_ycf15_1;gbkey=gene;gene=ycf15;gene_biotype=protein_coding;Note=blatX_hit_ycf15_NC_050333.1%2C_position_1_-_240%2C_psl_score_100.0%2C_coverage_100.00%25%2C_match_100.00%25
Paeonia_Ostii_chloroplast	blatX	CDS	143782	144021	.	-	1	ID=cds-blatx_ycf15_1;gbkey=CDS;gene=ycf15
Paeonia_Ostii_chloroplast	blatX	gene	139594	140061	100.0	+	1	ID=gene-blatx_rps7_1;gbkey=gene;gene=rps7;gene_biotype=protein_coding;Note=blatX_hit_rps7_NC_050333.1%2C_position_1_-_468%2C_psl_score_100.0%2C_coverage_100.00%25%2C_match_100.00%25
Paeonia_Ostii_chloroplast	blatX	CDS	139594	140061	.	+	1	ID=cds-blatx_rps7_1;gbkey=CDS;gene=rps7
Paeonia_Ostii_chloroplast	blatX	gene	122810	128233	100.0	-	1	ID=gene-blatx_ycf1_1;gbkey=gene;gene=ycf1;gene_biotype=protein_coding;Note=blatX_hit_ycf1_NC_037879.1%2C_position_1_-_5424%2C_psl_score_100.0%2C_coverage_100.00%25%2C_match_100.00%25
Paeonia_Ostii_chloroplast	blatX	CDS	122810	128233	.	-	1	ID=cds-blatx_ycf1_1;gbkey=CDS;gene=ycf1
Paeonia_Ostii_chloroplast	blatX	gene	122218	122475	100.0	-	1	ID=gene-blatx_rps15_1;gbkey=gene;gene=rps15;gene_biotype=protein_coding;Note=blatX_hit_rps15_NC_037879.1%2C_position_1_-_258%2C_psl_score_100.0%2C_coverage_100.00%25%2C_match_100.00%25
Paeonia_Ostii_chloroplast	blatX	CDS	122218	122475	.	-	1	ID=cds-blatx_rps15_1;gbkey=CDS;gene=rps15
Paeonia_Ostii_chloroplast	blatX	gene	120937	122118	100.0	-	1	ID=gene-blatx_ndhH_1;gbkey=gene;gene=ndhH;gene_biotype=protein_coding;Note=blatX_hit_ndhH_NC_036834.1%2C_position_1_-_1182%2C_psl_score_100.0%2C_coverage_100.00%25%2C_match_100.00%25
Paeonia_Ostii_chloroplast	blatX	CDS	120937	122118	.	-	1	ID=cds-blatx_ndhH_1;gbkey=CDS;gene=ndhH
Paeonia_Ostii_chloroplast	blatX	gene	118259	118762	100.0	-	1	ID=gene-blatx_ndhI_1;gbkey=gene;gene=ndhI;gene_biotype=protein_coding;Note=blatX_hit_ndhI_NC_050333.1%2C_position_1_-_504%2C_psl_score_100.0%2C_coverage_100.00%25%2C_match_100.00%25
Paeonia_Ostii_chloroplast	blatX	CDS	118259	118762	.	-	1	ID=cds-blatx_ndhI_1;gbkey=CDS;gene=ndhI
Paeonia_Ostii_chloroplast	blatX	gene	117359	117889	100.0	-	1	ID=gene-blatx_ndhG_1;gbkey=gene;gene=ndhG;gene_biotype=protein_coding;Note=blatX_hit_ndhG_NC_050333.1%2C_position_1_-_531%2C_psl_score_100.0%2C_coverage_100.00%25%2C_match_100.00%25
Paeonia_Ostii_chloroplast	blatX	CDS	117359	117889	.	-	1	ID=cds-blatx_ndhG_1;gbkey=CDS;gene=ndhG
Paeonia_Ostii_chloroplast	blatX	gene	116873	117178	100.0	-	1	ID=gene-blatx_ndhE_1;gbkey=gene;gene=ndhE;gene_biotype=protein_coding;Note=blatX_hit_ndhE_NC_050332.1%2C_position_1_-_306%2C_psl_score_100.0%2C_coverage_100.00%25%2C_match_100.00%25
Paeonia_Ostii_chloroplast	blatX	CDS	116873	117178	.	-	1	ID=cds-blatx_ndhE_1;gbkey=CDS;gene=ndhE
Paeonia_Ostii_chloroplast	blatX	gene	116369	116614	100.0	-	1	ID=gene-blatx_psaC_1;gbkey=gene;gene=psaC;gene_biotype=protein_coding;Note=blatX_hit_psaC_NC_036834.1%2C_position_1_-_246%2C_psl_score_100.0%2C_coverage_100.00%25%2C_match_100.00%25
Paeonia_Ostii_chloroplast	blatX	CDS	116369	116614	.	-	1	ID=cds-blatx_psaC_1;gbkey=CDS;gene=psaC
Paeonia_Ostii_chloroplast	blatX	gene	113529	114503	100.0	+	1	ID=gene-blatx_ccsA_1;gbkey=gene;gene=ccsA;gene_biotype=protein_coding;Note=blatX_hit_ccsA_NC_037879.1%2C_position_1_-_975%2C_psl_score_100.0%2C_coverage_100.00%25%2C_match_100.00%25
Paeonia_Ostii_chloroplast	blatX	CDS	113529	114503	.	+	1	ID=cds-blatx_ccsA_1;gbkey=CDS;gene=ccsA
Paeonia_Ostii_chloroplast	blatX	gene	93325	93564	100.0	+	1	ID=gene-blatx_ycf15_2;gbkey=gene;gene=ycf15;gene_biotype=protein_coding;Note=blatX_hit_ycf15_NC_050333.1%2C_position_1_-_240%2C_psl_score_100.0%2C_coverage_100.00%25%2C_match_100.00%25
Paeonia_Ostii_chloroplast	blatX	CDS	93325	93564	.	+	1	ID=cds-blatx_ycf15_2;gbkey=CDS;gene=ycf15
Paeonia_Ostii_chloroplast	blatX	gene	86748	93183	100.0	+	1	ID=gene-blatx_ycf2_2;gbkey=gene;gene=ycf2;gene_biotype=protein_coding;Note=blatX_hit_ycf2_NC_050333.1%2C_position_1_-_6435%2C_psl_score_100.0%2C_coverage_100.02%25%2C_match_100.00%25
Paeonia_Ostii_chloroplast	blatX	CDS	86748	93183	.	+	1	ID=cds-blatx_ycf2_2;gbkey=CDS;gene=ycf2
Paeonia_Ostii_chloroplast	blatX	gene	86136	86420	100.0	-	1	ID=gene-blatx_rpl23_2;gbkey=gene;gene=rpl23;gene_biotype=protein_coding;Note=blatX_hit_rpl23_NC_050998.1%2C_position_1_-_285%2C_psl_score_100.0%2C_coverage_100.00%25%2C_match_100.00%25
Paeonia_Ostii_chloroplast	blatX	CDS	86136	86420	.	-	1	ID=cds-blatx_rpl23_2;gbkey=CDS;gene=rpl23
Paeonia_Ostii_chloroplast	blatX	gene	85702	86103	100.0	-	1	ID=gene-blatx_rpl2_2;gbkey=gene;gene=rpl2;gene_biotype=protein_coding;Note=blatX_hit_rpl2_NC_036834.1%2C_position_1_-_402%2C_psl_score_100.0%2C_coverage_100.00%25%2C_match_100.00%25
Paeonia_Ostii_chloroplast	blatX	CDS	85702	86103	.	-	1	ID=cds-blatx_rpl2_2;gbkey=CDS;gene=rpl2
Paeonia_Ostii_chloroplast	blatX	gene	84265	84543	100.0	-	1	ID=gene-blatx_rps19_1;gbkey=gene;gene=rps19;gene_biotype=protein_coding;Note=blatX_hit_rps19_NC_037879.1%2C_position_1_-_279%2C_psl_score_100.0%2C_coverage_100.00%25%2C_match_100.00%25
Paeonia_Ostii_chloroplast	blatX	CDS	84265	84543	.	-	1	ID=cds-blatx_rps19_1;gbkey=CDS;gene=rps19
Paeonia_Ostii_chloroplast	blatX	gene	80357	80761	100.0	-	1	ID=gene-blatx_rps8_1;gbkey=gene;gene=rps8;gene_biotype=protein_coding;Note=blatX_hit_rps8_NC_037879.1%2C_position_1_-_405%2C_psl_score_100.0%2C_coverage_100.00%25%2C_match_100.00%25
Paeonia_Ostii_chloroplast	blatX	CDS	80357	80761	.	-	1	ID=cds-blatx_rps8_1;gbkey=CDS;gene=rps8
Paeonia_Ostii_chloroplast	blatX	gene	79790	79903	100.0	-	1	ID=gene-blatx_rpl36_1;gbkey=gene;gene=rpl36;gene_biotype=protein_coding;Note=blatX_hit_rpl36_NC_050998.1%2C_position_1_-_114%2C_psl_score_100.0%2C_coverage_100.00%25%2C_match_100.00%25
Paeonia_Ostii_chloroplast	blatX	CDS	79790	79903	.	-	1	ID=cds-blatx_rpl36_1;gbkey=CDS;gene=rpl36
Paeonia_Ostii_chloroplast	blatX	gene	79259	79675	100.0	-	1	ID=gene-blatx_rps11_1;gbkey=gene;gene=rps11;gene_biotype=protein_coding;Note=blatX_hit_rps11_NC_050330.1%2C_position_1_-_417%2C_psl_score_100.0%2C_coverage_100.00%25%2C_match_100.00%25
Paeonia_Ostii_chloroplast	blatX	CDS	79259	79675	.	-	1	ID=cds-blatx_rps11_1;gbkey=CDS;gene=rps11
Paeonia_Ostii_chloroplast	blatX	gene	78185	79195	100.0	-	1	ID=gene-blatx_rpoA_1;gbkey=gene;gene=rpoA;gene_biotype=protein_coding;Note=blatX_hit_rpoA_NC_036834.1%2C_position_1_-_1011%2C_psl_score_100.0%2C_coverage_100.00%25%2C_match_100.00%25
Paeonia_Ostii_chloroplast	blatX	CDS	78185	79195	.	-	1	ID=cds-blatx_rpoA_1;gbkey=CDS;gene=rpoA
Paeonia_Ostii_chloroplast	blatX	gene	74796	75017	100.0	+	1	ID=gene-blatx_psbH_1;gbkey=gene;gene=psbH;gene_biotype=protein_coding;Note=blatX_hit_psbH_NC_050333.1%2C_position_1_-_222%2C_psl_score_100.0%2C_coverage_100.00%25%2C_match_100.00%25
Paeonia_Ostii_chloroplast	blatX	CDS	74796	75017	.	+	1	ID=cds-blatx_psbH_1;gbkey=CDS;gene=psbH
Paeonia_Ostii_chloroplast	blatX	gene	74562	74693	100.0	-	1	ID=gene-blatx_pbf1_1;gbkey=gene;gene=pbf1;gene_biotype=protein_coding;Note=blatX_hit_pbf1_NC_050998.1%2C_position_1_-_132%2C_psl_score_100.0%2C_coverage_100.00%25%2C_match_100.00%25
Paeonia_Ostii_chloroplast	blatX	CDS	74562	74693	.	-	1	ID=cds-blatx_pbf1_1;gbkey=CDS;gene=pbf1
Paeonia_Ostii_chloroplast	blatX	gene	74394	74501	100.0	+	1	ID=gene-blatx_psbT_1;gbkey=gene;gene=psbT;gene_biotype=protein_coding;Note=blatX_hit_psbT_NC_037880.1%2C_position_1_-_108%2C_psl_score_100.0%2C_coverage_100.00%25%2C_match_100.00%25
Paeonia_Ostii_chloroplast	blatX	CDS	74394	74501	.	+	1	ID=cds-blatx_psbT_1;gbkey=CDS;gene=psbT
Paeonia_Ostii_chloroplast	blatX	gene	72696	74222	100.0	+	1	ID=gene-blatx_psbB_1;gbkey=gene;gene=psbB;gene_biotype=protein_coding;Note=blatX_hit_psbB_NC_050330.1%2C_position_1_-_1527%2C_psl_score_100.0%2C_coverage_100.00%25%2C_match_100.00%25
Paeonia_Ostii_chloroplast	blatX	CDS	72696	74222	.	+	1	ID=cds-blatx_psbB_1;gbkey=CDS;gene=psbB
Paeonia_Ostii_chloroplast	blatX	gene	68941	69294	100.0	-	1	ID=gene-blatx_rpl20_1;gbkey=gene;gene=rpl20;gene_biotype=protein_coding;Note=blatX_hit_rpl20_NC_050333.1%2C_position_1_-_354%2C_psl_score_100.0%2C_coverage_100.00%25%2C_match_100.00%25
Paeonia_Ostii_chloroplast	blatX	CDS	68941	69294	.	-	1	ID=cds-blatx_rpl20_1;gbkey=CDS;gene=rpl20
Paeonia_Ostii_chloroplast	blatX	gene	68342	68491	100.0	+	1	ID=gene-blatx_rps18_1;gbkey=gene;gene=rps18;gene_biotype=protein_coding;Note=blatX_hit_rps18_NC_050333.1%2C_position_1_-_150%2C_psl_score_100.0%2C_coverage_100.00%25%2C_match_100.00%25
Paeonia_Ostii_chloroplast	blatX	CDS	68342	68491	.	+	1	ID=cds-blatx_rps18_1;gbkey=CDS;gene=rps18
Paeonia_Ostii_chloroplast	blatX	gene	68052	68252	100.0	+	1	ID=gene-blatx_rpl33_1;gbkey=gene;gene=rpl33;gene_biotype=protein_coding;Note=blatX_hit_rpl33_NC_050998.1%2C_position_1_-_201%2C_psl_score_100.0%2C_coverage_100.00%25%2C_match_100.00%25
Paeonia_Ostii_chloroplast	blatX	CDS	68052	68252	.	+	1	ID=cds-blatx_rpl33_1;gbkey=CDS;gene=rpl33
Paeonia_Ostii_chloroplast	blatX	gene	67509	67643	100.0	+	1	ID=gene-blatx_psaJ_1;gbkey=gene;gene=psaJ;gene_biotype=protein_coding;Note=blatX_hit_psaJ_NC_050998.1%2C_position_1_-_135%2C_psl_score_100.0%2C_coverage_100.00%25%2C_match_100.00%25
Paeonia_Ostii_chloroplast	blatX	CDS	67509	67643	.	+	1	ID=cds-blatx_psaJ_1;gbkey=CDS;gene=psaJ
Paeonia_Ostii_chloroplast	blatX	gene	66637	66750	100.0	+	1	ID=gene-blatx_petG_1;gbkey=gene;gene=petG;gene_biotype=protein_coding;Note=blatX_hit_petG_NC_050333.1%2C_position_1_-_114%2C_psl_score_100.0%2C_coverage_100.00%25%2C_match_100.00%25
Paeonia_Ostii_chloroplast	blatX	CDS	66637	66750	.	+	1	ID=cds-blatx_petG_1;gbkey=CDS;gene=petG
Paeonia_Ostii_chloroplast	blatX	gene	66375	66470	100.0	+	1	ID=gene-blatx_petL_1;gbkey=gene;gene=petL;gene_biotype=protein_coding;Note=blatX_hit_petL_NC_050998.1%2C_position_1_-_96%2C_psl_score_100.0%2C_coverage_100.00%25%2C_match_100.00%25
Paeonia_Ostii_chloroplast	blatX	CDS	66375	66470	.	+	1	ID=cds-blatx_petL_1;gbkey=CDS;gene=petL
Paeonia_Ostii_chloroplast	blatX	gene	64987	65238	100.0	-	1	ID=gene-blatx_psbE_1;gbkey=gene;gene=psbE;gene_biotype=protein_coding;Note=blatX_hit_psbE_NC_050333.1%2C_position_1_-_252%2C_psl_score_100.0%2C_coverage_100.00%25%2C_match_100.00%25
Paeonia_Ostii_chloroplast	blatX	CDS	64987	65238	.	-	1	ID=cds-blatx_psbE_1;gbkey=CDS;gene=psbE
Paeonia_Ostii_chloroplast	blatX	gene	64858	64977	100.0	-	1	ID=gene-blatx_psbF_1;gbkey=gene;gene=psbF;gene_biotype=protein_coding;Note=blatX_hit_psbF_NC_050998.1%2C_position_1_-_120%2C_psl_score_100.0%2C_coverage_100.00%25%2C_match_100.00%25
Paeonia_Ostii_chloroplast	blatX	CDS	64858	64977	.	-	1	ID=cds-blatx_psbF_1;gbkey=CDS;gene=psbF
Paeonia_Ostii_chloroplast	blatX	gene	64719	64835	100.0	-	1	ID=gene-blatx_psbL_1;gbkey=gene;gene=psbL;gene_biotype=protein_coding;Note=blatX_hit_psbL_NC_040983.1%2C_position_1_-_117%2C_psl_score_100.0%2C_coverage_100.00%25%2C_match_100.00%25
Paeonia_Ostii_chloroplast	blatX	CDS	64719	64835	.	-	1	ID=cds-blatx_psbL_1;gbkey=CDS;gene=psbL
Paeonia_Ostii_chloroplast	blatX	gene	64470	64592	100.0	-	1	ID=gene-blatx_psbJ_1;gbkey=gene;gene=psbJ;gene_biotype=protein_coding;Note=blatX_hit_psbJ_NC_050998.1%2C_position_1_-_123%2C_psl_score_100.0%2C_coverage_100.00%25%2C_match_100.00%25
Paeonia_Ostii_chloroplast	blatX	CDS	64470	64592	.	-	1	ID=cds-blatx_psbJ_1;gbkey=CDS;gene=psbJ
Paeonia_Ostii_chloroplast	blatX	gene	62663	63628	100.0	+	1	ID=gene-blatx_petA_1;gbkey=gene;gene=petA;gene_biotype=protein_coding;Note=blatX_hit_petA_NC_050333.1%2C_position_1_-_966%2C_psl_score_100.0%2C_coverage_100.00%25%2C_match_100.00%25
Paeonia_Ostii_chloroplast	blatX	CDS	62663	63628	.	+	1	ID=cds-blatx_petA_1;gbkey=CDS;gene=petA
Paeonia_Ostii_chloroplast	blatX	gene	61754	62443	100.0	+	1	ID=gene-blatx_cemA_1;gbkey=gene;gene=cemA;gene_biotype=protein_coding;Note=blatX_hit_cemA_NC_050333.1%2C_position_1_-_690%2C_psl_score_100.0%2C_coverage_100.00%25%2C_match_100.00%25
Paeonia_Ostii_chloroplast	blatX	CDS	61754	62443	.	+	1	ID=cds-blatx_cemA_1;gbkey=CDS;gene=cemA
Paeonia_Ostii_chloroplast	blatX	gene	60805	61359	100.0	+	1	ID=gene-blatx_pafII_1;gbkey=gene;gene=pafII;gene_biotype=protein_coding;Note=blatX_hit_pafII_NC_050333.1%2C_position_1_-_555%2C_psl_score_100.0%2C_coverage_100.00%25%2C_match_100.00%25
Paeonia_Ostii_chloroplast	blatX	CDS	60805	61359	.	+	1	ID=cds-blatx_pafII_1;gbkey=CDS;gene=pafII
Paeonia_Ostii_chloroplast	blatX	gene	60268	60378	100.0	+	1	ID=gene-blatx_psaI_1;gbkey=gene;gene=psaI;gene_biotype=protein_coding;Note=blatX_hit_psaI_NC_050998.1%2C_position_1_-_111%2C_psl_score_100.0%2C_coverage_100.00%25%2C_match_100.00%25
Paeonia_Ostii_chloroplast	blatX	CDS	60268	60378	.	+	1	ID=cds-blatx_psaI_1;gbkey=CDS;gene=psaI
Paeonia_Ostii_chloroplast	blatX	gene	53857	55353	100.0	-	1	ID=gene-blatx_atpB_1;gbkey=gene;gene=atpB;gene_biotype=protein_coding;Note=blatX_hit_atpB_NC_050333.1%2C_position_1_-_1497%2C_psl_score_100.0%2C_coverage_100.00%25%2C_match_100.00%25
Paeonia_Ostii_chloroplast	blatX	CDS	53857	55353	.	-	1	ID=cds-blatx_atpB_1;gbkey=CDS;gene=atpB
Paeonia_Ostii_chloroplast	blatX	gene	53459	53860	100.0	-	1	ID=gene-blatx_atpE_1;gbkey=gene;gene=atpE;gene_biotype=protein_coding;Note=blatX_hit_atpE_NC_050333.1%2C_position_1_-_402%2C_psl_score_100.0%2C_coverage_100.00%25%2C_match_100.00%25
Paeonia_Ostii_chloroplast	blatX	CDS	53459	53860	.	-	1	ID=cds-blatx_atpE_1;gbkey=CDS;gene=atpE
Paeonia_Ostii_chloroplast	blatX	gene	51016	51378	100.0	-	1	ID=gene-blatx_ndhC_1;gbkey=gene;gene=ndhC;gene_biotype=protein_coding;Note=blatX_hit_ndhC_NC_050998.1%2C_position_1_-_363%2C_psl_score_100.0%2C_coverage_100.00%25%2C_match_100.00%25
Paeonia_Ostii_chloroplast	blatX	CDS	51016	51378	.	-	1	ID=cds-blatx_ndhC_1;gbkey=CDS;gene=ndhC
Paeonia_Ostii_chloroplast	blatX	gene	50321	50962	100.0	-	1	ID=gene-blatx_ndhK_1;gbkey=gene;gene=ndhK;gene_biotype=protein_coding;Note=blatX_hit_ndhK_NC_050333.1%2C_position_1_-_642%2C_psl_score_100.0%2C_coverage_100.00%25%2C_match_100.00%25
Paeonia_Ostii_chloroplast	blatX	CDS	50321	50962	.	-	1	ID=cds-blatx_ndhK_1;gbkey=CDS;gene=ndhK
Paeonia_Ostii_chloroplast	blatX	gene	49697	50173	100.0	-	1	ID=gene-blatx_ndhJ_1;gbkey=gene;gene=ndhJ;gene_biotype=protein_coding;Note=blatX_hit_ndhJ_NC_050332.1%2C_position_1_-_477%2C_psl_score_100.0%2C_coverage_100.00%25%2C_match_100.00%25
Paeonia_Ostii_chloroplast	blatX	CDS	49697	50173	.	-	1	ID=cds-blatx_ndhJ_1;gbkey=CDS;gene=ndhJ
Paeonia_Ostii_chloroplast	blatX	gene	46443	47048	100.0	-	1	ID=gene-blatx_rps4_1;gbkey=gene;gene=rps4;gene_biotype=protein_coding;Note=blatX_hit_rps4_NC_050333.1%2C_position_1_-_606%2C_psl_score_100.0%2C_coverage_100.00%25%2C_match_100.00%25
Paeonia_Ostii_chloroplast	blatX	CDS	46443	47048	.	-	1	ID=cds-blatx_rps4_1;gbkey=CDS;gene=rps4
Paeonia_Ostii_chloroplast	blatX	gene	38272	40476	100.0	-	1	ID=gene-blatx_psaB_1;gbkey=gene;gene=psaB;gene_biotype=protein_coding;Note=blatX_hit_psaB_NC_050333.1%2C_position_1_-_2205%2C_psl_score_100.0%2C_coverage_100.00%25%2C_match_100.00%25
Paeonia_Ostii_chloroplast	blatX	CDS	38272	40476	.	-	1	ID=cds-blatx_psaB_1;gbkey=CDS;gene=psaB
Paeonia_Ostii_chloroplast	blatX	gene	37837	38139	100.0	-	1	ID=gene-blatx_rps14_1;gbkey=gene;gene=rps14;gene_biotype=protein_coding;Note=blatX_hit_rps14_NC_050333.1%2C_position_1_-_303%2C_psl_score_100.0%2C_coverage_100.00%25%2C_match_100.00%25
Paeonia_Ostii_chloroplast	blatX	CDS	37837	38139	.	-	1	ID=cds-blatx_rps14_1;gbkey=CDS;gene=rps14
Paeonia_Ostii_chloroplast	blatX	gene	36867	37055	100.0	+	1	ID=gene-blatx_psbZ_1;gbkey=gene;gene=psbZ;gene_biotype=protein_coding;Note=blatX_hit_psbZ_NC_050998.1%2C_position_1_-_189%2C_psl_score_100.0%2C_coverage_100.00%25%2C_match_100.00%25
Paeonia_Ostii_chloroplast	blatX	CDS	36867	37055	.	+	1	ID=cds-blatx_psbZ_1;gbkey=CDS;gene=psbZ
Paeonia_Ostii_chloroplast	blatX	gene	34843	36264	100.0	+	1	ID=gene-blatx_psbC_1;gbkey=gene;gene=psbC;gene_biotype=protein_coding;Note=blatX_hit_psbC_NC_050333.1%2C_position_1_-_1422%2C_psl_score_100.0%2C_coverage_100.00%25%2C_match_100.00%25
Paeonia_Ostii_chloroplast	blatX	CDS	34843	36264	.	+	1	ID=cds-blatx_psbC_1;gbkey=CDS;gene=psbC
Paeonia_Ostii_chloroplast	blatX	gene	33834	34895	100.0	+	1	ID=gene-blatx_psbD_1;gbkey=gene;gene=psbD;gene_biotype=protein_coding;Note=blatX_hit_psbD_NC_037879.1%2C_position_1_-_1062%2C_psl_score_100.0%2C_coverage_100.00%25%2C_match_100.00%25
Paeonia_Ostii_chloroplast	blatX	CDS	33834	34895	.	+	1	ID=cds-blatx_psbD_1;gbkey=CDS;gene=psbD
Paeonia_Ostii_chloroplast	blatX	gene	30125	30229	100.0	-	1	ID=gene-blatx_psbM_1;gbkey=gene;gene=psbM;gene_biotype=protein_coding;Note=blatX_hit_psbM_NC_050998.1%2C_position_1_-_105%2C_psl_score_100.0%2C_coverage_100.00%25%2C_match_100.00%25
Paeonia_Ostii_chloroplast	blatX	CDS	30125	30229	.	-	1	ID=cds-blatx_psbM_1;gbkey=CDS;gene=psbM
Paeonia_Ostii_chloroplast	blatX	gene	29189	29278	100.0	+	1	ID=gene-blatx_petN_1;gbkey=gene;gene=petN;gene_biotype=protein_coding;Note=blatX_hit_petN_NC_050998.1%2C_position_1_-_90%2C_psl_score_100.0%2C_coverage_100.00%25%2C_match_100.00%25
Paeonia_Ostii_chloroplast	blatX	CDS	29189	29278	.	+	1	ID=cds-blatx_petN_1;gbkey=CDS;gene=petN
Paeonia_Ostii_chloroplast	blatX	gene	16184	16894	100.0	-	1	ID=gene-blatx_rps2_1;gbkey=gene;gene=rps2;gene_biotype=protein_coding;Note=blatX_hit_rps2_NC_050333.1%2C_position_1_-_711%2C_psl_score_100.0%2C_coverage_100.00%25%2C_match_100.00%25
Paeonia_Ostii_chloroplast	blatX	CDS	16184	16894	.	-	1	ID=cds-blatx_rps2_1;gbkey=CDS;gene=rps2
Paeonia_Ostii_chloroplast	blatX	gene	13828	14073	100.0	-	1	ID=gene-blatx_atpH_1;gbkey=gene;gene=atpH;gene_biotype=protein_coding;Note=blatX_hit_atpH_NC_050333.1%2C_position_1_-_246%2C_psl_score_100.0%2C_coverage_100.00%25%2C_match_100.00%25
Paeonia_Ostii_chloroplast	blatX	CDS	13828	14073	.	-	1	ID=cds-blatx_atpH_1;gbkey=CDS;gene=atpH
Paeonia_Ostii_chloroplast	blatX	gene	10582	12108	100.0	-	1	ID=gene-blatx_atpA_1;gbkey=gene;gene=atpA;gene_biotype=protein_coding;Note=blatX_hit_atpA_NC_050330.1%2C_position_1_-_1527%2C_psl_score_100.0%2C_coverage_100.00%25%2C_match_100.00%25
Paeonia_Ostii_chloroplast	blatX	CDS	10582	12108	.	-	1	ID=cds-blatx_atpA_1;gbkey=CDS;gene=atpA
Paeonia_Ostii_chloroplast	blatX	gene	8423	8533	100.0	+	1	ID=gene-blatx_psbI_1;gbkey=gene;gene=psbI;gene_biotype=protein_coding;Note=blatX_hit_psbI_NC_037880.1%2C_position_1_-_111%2C_psl_score_100.0%2C_coverage_100.00%25%2C_match_100.00%25
Paeonia_Ostii_chloroplast	blatX	CDS	8423	8533	.	+	1	ID=cds-blatx_psbI_1;gbkey=CDS;gene=psbI
Paeonia_Ostii_chloroplast	blatX	gene	7855	8040	100.0	+	1	ID=gene-blatx_psbK_1;gbkey=gene;gene=psbK;gene_biotype=protein_coding;Note=blatX_hit_psbK_NC_050998.1%2C_position_1_-_186%2C_psl_score_100.0%2C_coverage_100.00%25%2C_match_100.00%25
Paeonia_Ostii_chloroplast	blatX	CDS	7855	8040	.	+	1	ID=cds-blatx_psbK_1;gbkey=CDS;gene=psbK
Paeonia_Ostii_chloroplast	blatX	gene	2082	3572	100.0	-	1	ID=gene-blatx_matK_1;gbkey=gene;gene=matK;gene_biotype=protein_coding;Note=blatX_hit_matK_NC_037879.1%2C_position_1_-_1491%2C_psl_score_100.0%2C_coverage_100.00%25%2C_match_100.00%25
Paeonia_Ostii_chloroplast	blatX	CDS	2082	3572	.	-	1	ID=cds-blatx_matK_1;gbkey=CDS;gene=matK
Paeonia_Ostii_chloroplast	blatX	gene	480	1541	100.0	-	1	ID=gene-blatx_psbA_1;gbkey=gene;gene=psbA;gene_biotype=protein_coding;Note=blatX_hit_psbA_NC_050998.1%2C_position_1_-_1062%2C_psl_score_100.0%2C_coverage_100.00%25%2C_match_100.00%25
Paeonia_Ostii_chloroplast	blatX	CDS	480	1541	.	-	1	ID=cds-blatx_psbA_1;gbkey=CDS;gene=psbA
Paeonia_Ostii_chloroplast	blatX	gene	140374	142588	98.7	+	1	ID=gene-blatx_ndhB_1;gbkey=gene;gene=ndhB;gene_biotype=protein_coding;Note=blatX_hit_ndhB_NC_050333.1%2C_position_1_-_1533%2C_psl_score_98.7%2C_coverage_100.00%25%2C_match_100.00%25
Paeonia_Ostii_chloroplast	blatX	CDS	140374	141150	.	+	1	ID=cds-blatx_ndhB_1;gbkey=CDS;gene=ndhB
Paeonia_Ostii_chloroplast	blatX	CDS	141833	142588	.	+	1	ID=cds-blatx_ndhB_1;gbkey=CDS;gene=ndhB
Paeonia_Ostii_chloroplast	blatX	exon	140374	141150	.	+	1	ID=blatx_ndhB_1_exon_1;Parent=gene-blatx_ndhB_1;gbkey=exon;gene=ndhB
Paeonia_Ostii_chloroplast	blatX	intron	141151	141832	.	+	1	ID=blatx_ndhB_1_intron_1;Parent=gene-blatx_ndhB_1;gbkey=intron;gene=ndhB
Paeonia_Ostii_chloroplast	blatX	exon	141833	142588	.	+	1	ID=blatx_ndhB_1_exon_2;Parent=gene-blatx_ndhB_1;gbkey=exon;gene=ndhB
Paeonia_Ostii_chloroplast	blatX	gene	94758	96972	98.7	-	1	ID=gene-blatx_ndhB_2;gbkey=gene;gene=ndhB;gene_biotype=protein_coding;Note=blatX_hit_ndhB_NC_050333.1%2C_position_1_-_1533%2C_psl_score_98.7%2C_coverage_100.00%25%2C_match_100.00%25
Paeonia_Ostii_chloroplast	blatX	CDS	94758	95513	.	-	1	ID=cds-blatx_ndhB_2;gbkey=CDS;gene=ndhB
Paeonia_Ostii_chloroplast	blatX	CDS	96196	96972	.	-	1	ID=cds-blatx_ndhB_2;gbkey=CDS;gene=ndhB
Paeonia_Ostii_chloroplast	blatX	exon	94758	95513	.	-	1	ID=blatx_ndhB_2_exon_2;Parent=gene-blatx_ndhB_2;gbkey=exon;gene=ndhB
Paeonia_Ostii_chloroplast	blatX	intron	95514	96195	.	-	1	ID=blatx_ndhB_2_intron_1;Parent=gene-blatx_ndhB_2;gbkey=intron;gene=ndhB
Paeonia_Ostii_chloroplast	blatX	exon	96196	96972	.	-	1	ID=blatx_ndhB_2_exon_1;Parent=gene-blatx_ndhB_2;gbkey=exon;gene=ndhB
Paeonia_Ostii_chloroplast	blatX	gene	118842	120935	96.7	-	1	ID=gene-blatx_ndhA_1;gbkey=gene;gene=ndhA;gene_biotype=protein_coding;Note=blatX_hit_ndhA_NC_050333.1%2C_position_1_-_1083%2C_psl_score_96.7%2C_coverage_100.00%25%2C_match_100.00%25
Paeonia_Ostii_chloroplast	blatX	CDS	118842	119382	.	-	1	ID=cds-blatx_ndhA_1;gbkey=CDS;gene=ndhA
Paeonia_Ostii_chloroplast	blatX	CDS	120394	120935	.	-	1	ID=cds-blatx_ndhA_1;gbkey=CDS;gene=ndhA
Paeonia_Ostii_chloroplast	blatX	exon	118842	119382	.	-	1	ID=blatx_ndhA_1_exon_2;Parent=gene-blatx_ndhA_1;gbkey=exon;gene=ndhA
Paeonia_Ostii_chloroplast	blatX	intron	119383	120393	.	-	1	ID=blatx_ndhA_1_intron_1;Parent=gene-blatx_ndhA_1;gbkey=intron;gene=ndhA
Paeonia_Ostii_chloroplast	blatX	exon	120394	120935	.	-	1	ID=blatx_ndhA_1_exon_1;Parent=gene-blatx_ndhA_1;gbkey=exon;gene=ndhA
Paeonia_Ostii_chloroplast	blatX	gene	12173	13438	96.4	-	1	ID=gene-blatx_atpF_1;gbkey=gene;gene=atpF;gene_biotype=protein_coding;Note=blatX_hit_atpF_NC_037879.1%2C_position_1_-_570%2C_psl_score_96.4%2C_coverage_100.00%25%2C_match_100.00%25
Paeonia_Ostii_chloroplast	blatX	CDS	12173	12581	.	-	1	ID=cds-blatx_atpF_1;gbkey=CDS;gene=atpF
Paeonia_Ostii_chloroplast	blatX	CDS	13278	13438	.	-	1	ID=cds-blatx_atpF_1;gbkey=CDS;gene=atpF
Paeonia_Ostii_chloroplast	blatX	exon	12173	12581	.	-	1	ID=blatx_atpF_1_exon_2;Parent=gene-blatx_atpF_1;gbkey=exon;gene=atpF
Paeonia_Ostii_chloroplast	blatX	intron	12582	13277	.	-	1	ID=blatx_atpF_1_intron_1;Parent=gene-blatx_atpF_1;gbkey=intron;gene=atpF
Paeonia_Ostii_chloroplast	blatX	exon	13278	13438	.	-	1	ID=blatx_atpF_1_exon_1;Parent=gene-blatx_atpF_1;gbkey=exon;gene=atpF
Paeonia_Ostii_chloroplast	blatX	gene	43389	45377	94.7	-	1	ID=gene-blatx_pafI_1;gbkey=gene;gene=pafI;gene_biotype=protein_coding;Note=blatX_hit_pafI_NC_050333.1%2C_position_1_-_507%2C_psl_score_94.7%2C_coverage_100.00%25%2C_match_100.00%25
Paeonia_Ostii_chloroplast	blatX	CDS	43389	43543	.	-	1	ID=cds-blatx_pafI_1;gbkey=CDS;gene=pafI
Paeonia_Ostii_chloroplast	blatX	CDS	44307	44532	.	-	1	ID=cds-blatx_pafI_1;gbkey=CDS;gene=pafI
Paeonia_Ostii_chloroplast	blatX	CDS	45252	45377	.	-	1	ID=cds-blatx_pafI_1;gbkey=CDS;gene=pafI
Paeonia_Ostii_chloroplast	blatX	exon	43389	43543	.	-	1	ID=blatx_pafI_1_exon_3;Parent=gene-blatx_pafI_1;gbkey=exon;gene=pafI
Paeonia_Ostii_chloroplast	blatX	intron	43544	44306	.	-	1	ID=blatx_pafI_1_intron_2;Parent=gene-blatx_pafI_1;gbkey=intron;gene=pafI
Paeonia_Ostii_chloroplast	blatX	exon	44307	44532	.	-	1	ID=blatx_pafI_1_exon_2;Parent=gene-blatx_pafI_1;gbkey=exon;gene=pafI
Paeonia_Ostii_chloroplast	blatX	intron	44533	45251	.	-	1	ID=blatx_pafI_1_intron_1;Parent=gene-blatx_pafI_1;gbkey=intron;gene=pafI
Paeonia_Ostii_chloroplast	blatX	exon	45252	45377	.	-	1	ID=blatx_pafI_1_exon_1;Parent=gene-blatx_pafI_1;gbkey=exon;gene=pafI
Paeonia_Ostii_chloroplast	blatX	gene	5052	6142	92.5	-	1	ID=gene-blatx_rps16_1;gbkey=gene;gene=rps16;gene_biotype=protein_coding;Note=blatX_hit_rps16_NC_037879.1%2C_position_1_-_279%2C_psl_score_92.5%2C_coverage_100.00%25%2C_match_100.00%25
Paeonia_Ostii_chloroplast	blatX	CDS	5052	5284	.	-	1	ID=cds-blatx_rps16_1;gbkey=CDS;gene=rps16
Paeonia_Ostii_chloroplast	blatX	CDS	6097	6142	.	-	1	ID=cds-blatx_rps16_1;gbkey=CDS;gene=rps16
Paeonia_Ostii_chloroplast	blatX	exon	5052	5284	.	-	1	ID=blatx_rps16_1_exon_2;Parent=gene-blatx_rps16_1;gbkey=exon;gene=rps16
Paeonia_Ostii_chloroplast	blatX	intron	5285	6096	.	-	1	ID=blatx_rps16_1_intron_1;Parent=gene-blatx_rps16_1;gbkey=intron;gene=rps16
Paeonia_Ostii_chloroplast	blatX	exon	6097	6142	.	-	1	ID=blatx_rps16_1_exon_1;Parent=gene-blatx_rps16_1;gbkey=exon;gene=rps16
Paeonia_Ostii_chloroplast	blatX	gene	40502	42754	100.0	-	1	ID=gene-blatx_psaA_1;gbkey=gene;gene=psaA;gene_biotype=protein_coding;Note=blatX_hit_psaA_NC_050333.1%2C_position_1_-_2253%2C_psl_score_100.0%2C_coverage_100.00%25%2C_match_99.96%25
Paeonia_Ostii_chloroplast	blatX	CDS	40502	42754	.	-	1	ID=cds-blatx_psaA_1;gbkey=CDS;gene=psaA
Paeonia_Ostii_chloroplast	blatX	gene	114730	116232	100.0	-	1	ID=gene-blatx_ndhD_1;gbkey=gene;gene=ndhD;gene_biotype=protein_coding;Note=blatX_hit_ndhD_NC_037879.1%2C_position_1_-_1503%2C_psl_score_100.0%2C_coverage_100.00%25%2C_match_99.93%25
Paeonia_Ostii_chloroplast	blatX	CDS	114730	116232	.	-	1	ID=cds-blatx_ndhD_1;gbkey=CDS;gene=ndhD
Paeonia_Ostii_chloroplast	blatX	gene	58246	59733	100.0	+	1	ID=gene-blatx_accD_1;gbkey=gene;gene=accD;gene_biotype=protein_coding;Note=blatX_hit_accD_NC_050333.1%2C_position_1_-_1488%2C_psl_score_100.0%2C_coverage_100.00%25%2C_match_99.93%25
Paeonia_Ostii_chloroplast	blatX	CDS	58246	59733	.	+	1	ID=cds-blatx_accD_1;gbkey=CDS;gene=accD
Paeonia_Ostii_chloroplast	blatX	gene	110104	112313	100.0	-	1	ID=gene-blatx_ndhF_1;gbkey=gene;gene=ndhF;gene_biotype=protein_coding;Note=blatX_hit_ndhF_NC_037879.1%2C_position_1_-_2210%2C_psl_score_100.0%2C_coverage_99.95%25%2C_match_99.91%25
Paeonia_Ostii_chloroplast	blatX	CDS	110104	112313	.	-	1	ID=cds-blatx_ndhF_1;gbkey=CDS;gene=ndhF
Paeonia_Ostii_chloroplast	blatX	gene	21465	24219	98.9	-	1	ID=gene-blatx_rpoC1_1;gbkey=gene;gene=rpoC1;gene_biotype=protein_coding;Note=blatX_hit_rpoC1_NC_039425.1%2C_position_1_-_2052%2C_psl_score_98.9%2C_coverage_100.00%25%2C_match_99.90%25
Paeonia_Ostii_chloroplast	blatX	CDS	21465	23081	.	-	1	ID=cds-blatx_rpoC1_1;gbkey=CDS;gene=rpoC1
Paeonia_Ostii_chloroplast	blatX	CDS	23785	24219	.	-	1	ID=cds-blatx_rpoC1_1;gbkey=CDS;gene=rpoC1
Paeonia_Ostii_chloroplast	blatX	exon	21465	23081	.	-	1	ID=blatx_rpoC1_1_exon_2;Parent=gene-blatx_rpoC1_1;gbkey=exon;gene=rpoC1
Paeonia_Ostii_chloroplast	blatX	intron	23082	23784	.	-	1	ID=blatx_rpoC1_1_intron_1;Parent=gene-blatx_rpoC1_1;gbkey=intron;gene=rpoC1
Paeonia_Ostii_chloroplast	blatX	exon	23785	24219	.	-	1	ID=blatx_rpoC1_1_exon_1;Parent=gene-blatx_rpoC1_1;gbkey=exon;gene=rpoC1
Paeonia_Ostii_chloroplast	blatX	gene	15247	15990	99.9	-	1	ID=gene-blatx_atpI_1;gbkey=gene;gene=atpI;gene_biotype=protein_coding;Note=blatX_hit_atpI_NC_050333.1%2C_position_1_-_744%2C_psl_score_99.9%2C_coverage_100.00%25%2C_match_99.87%25
Paeonia_Ostii_chloroplast	blatX	CDS	15247	15990	.	-	1	ID=cds-blatx_atpI_1;gbkey=CDS;gene=atpI
Paeonia_Ostii_chloroplast	blatX	gene	56122	57549	99.9	+	1	ID=gene-blatx_rbcL_1;gbkey=gene;gene=rbcL;gene_biotype=protein_coding;Note=blatX_hit_rbcL_NC_050330.1%2C_position_1_-_1428%2C_psl_score_99.9%2C_coverage_100.00%25%2C_match_99.86%25
Paeonia_Ostii_chloroplast	blatX	CDS	56122	57549	.	+	1	ID=cds-blatx_rbcL_1;gbkey=CDS;gene=rbcL
Paeonia_Ostii_chloroplast	blatX	gene	83001	83657	99.9	-	1	ID=gene-blatx_rps3_1;gbkey=gene;gene=rps3;gene_biotype=protein_coding;Note=blatX_hit_rps3_NC_050330.1%2C_position_1_-_657%2C_psl_score_99.9%2C_coverage_100.00%25%2C_match_99.85%25
Paeonia_Ostii_chloroplast	blatX	CDS	83001	83657	.	-	1	ID=cds-blatx_rps3_1;gbkey=CDS;gene=rps3
Paeonia_Ostii_chloroplast	blatX	gene	24246	27458	99.9	-	1	ID=gene-blatx_rpoB_1;gbkey=gene;gene=rpoB;gene_biotype=protein_coding;Note=blatX_hit_rpoB_NC_050333.1%2C_position_1_-_3213%2C_psl_score_99.9%2C_coverage_100.00%25%2C_match_99.84%25
Paeonia_Ostii_chloroplast	blatX	CDS	24246	27458	.	-	1	ID=cds-blatx_rpoB_1;gbkey=CDS;gene=rpoB
Paeonia_Ostii_chloroplast	blatX	gene	17112	21284	99.9	-	1	ID=gene-blatx_rpoC2_1;gbkey=gene;gene=rpoC2;gene_biotype=protein_coding;Note=blatX_hit_rpoC2_NC_037879.1%2C_position_1_-_4173%2C_psl_score_99.9%2C_coverage_100.00%25%2C_match_99.83%25
Paeonia_Ostii_chloroplast	blatX	CDS	17112	21284	.	-	1	ID=cds-blatx_rpoC2_1;gbkey=CDS;gene=rpoC2
Paeonia_Ostii_chloroplast	blatX	gene	70342	72256	93.4	-	1	ID=gene-blatx_clpP1_1;gbkey=gene;gene=clpP1;gene_biotype=protein_coding;Note=blatX_hit_clpP1_NC_037879.1%2C_position_1_-_588%2C_psl_score_93.4%2C_coverage_100.00%25%2C_match_99.83%25
Paeonia_Ostii_chloroplast	blatX	CDS	70342	70569	.	-	1	ID=cds-blatx_clpP1_1;gbkey=CDS;gene=clpP1
Paeonia_Ostii_chloroplast	blatX	CDS	71226	71516	.	-	1	ID=cds-blatx_clpP1_1;gbkey=CDS;gene=clpP1
Paeonia_Ostii_chloroplast	blatX	CDS	72188	72256	.	-	1	ID=cds-blatx_clpP1_1;gbkey=CDS;gene=clpP1
Paeonia_Ostii_chloroplast	blatX	exon	70342	70569	.	-	1	ID=blatx_clpP1_1_exon_3;Parent=gene-blatx_clpP1_1;gbkey=exon;gene=clpP1
Paeonia_Ostii_chloroplast	blatX	intron	70570	71225	.	-	1	ID=blatx_clpP1_1_intron_2;Parent=gene-blatx_clpP1_1;gbkey=intron;gene=clpP1
Paeonia_Ostii_chloroplast	blatX	exon	71226	71516	.	-	1	ID=blatx_clpP1_1_exon_2;Parent=gene-blatx_clpP1_1;gbkey=exon;gene=clpP1
Paeonia_Ostii_chloroplast	blatX	intron	71517	72187	.	-	1	ID=blatx_clpP1_1_intron_1;Parent=gene-blatx_clpP1_1;gbkey=intron;gene=clpP1
Paeonia_Ostii_chloroplast	blatX	exon	72188	72256	.	-	1	ID=blatx_clpP1_1_exon_1;Parent=gene-blatx_clpP1_1;gbkey=exon;gene=clpP1
Paeonia_Ostii_chloroplast	blatX	gene	97284	97751	99.8	-	1	ID=gene-blatx_rps7-fragment_1;gbkey=gene;gene=rps7-fragment;gene_biotype=protein_coding;Note=blatX_hit_rps7-fragment_NC_050333.1%2C_position_1_-_468%2C_psl_score_99.8%2C_coverage_100.00%25%2C_match_99.79%25%2C_fragment_match_99.79%25
Paeonia_Ostii_chloroplast	blatX	CDS	97284	97751	.	-	1	ID=cds-blatx_rps7-fragment_1;gbkey=CDS;gene=rps7-fragment
Paeonia_Ostii_chloroplast	blatX	gene	80914	81282	99.8	-	1	ID=gene-blatx_rpl14_1;gbkey=gene;gene=rpl14;gene_biotype=protein_coding;Note=blatX_hit_rpl14_NC_050333.1%2C_position_1_-_369%2C_psl_score_99.8%2C_coverage_100.00%25%2C_match_99.73%25
Paeonia_Ostii_chloroplast	blatX	CDS	80914	81282	.	-	1	ID=cds-blatx_rpl14_1;gbkey=CDS;gene=rpl14
Paeonia_Ostii_chloroplast	blatX	gene	75946	76597	99.9	+	1	ID=gene-blatx_petB_1;gbkey=gene;gene=petB;gene_biotype=protein_coding;Note=blatX_hit_petB_NC_037879.1%2C_position_6_-_657%2C_psl_score_99.9%2C_coverage_99.24%25%2C_match_99.09%25
Paeonia_Ostii_chloroplast	blatX	CDS	75946	76597	.	+	1	ID=cds-blatx_petB_1;gbkey=CDS;gene=petB
Paeonia_Ostii_chloroplast	blatX	gene	77497	77975	99.4	+	1	ID=gene-blatx_petD_1;gbkey=gene;gene=petD;gene_biotype=protein_coding;Note=blatX_hit_petD_NC_037879.1%2C_position_5_-_483%2C_psl_score_99.4%2C_coverage_99.17%25%2C_match_98.55%25
Paeonia_Ostii_chloroplast	blatX	CDS	77497	77975	.	+	1	ID=cds-blatx_petD_1;gbkey=CDS;gene=petD
Paeonia_Ostii_chloroplast	blatX	gene	83925	84150	99.2	-	1	ID=gene-blatx_rpl22_1;gbkey=gene;gene=rpl22;gene_biotype=protein_coding;Note=blatX_hit_rpl22_NC_036834.1%2C_position_1_-_226%2C_psl_score_99.2%2C_coverage_99.12%25%2C_match_98.25%25
Paeonia_Ostii_chloroplast	blatX	CDS	83925	84150	.	-	1	ID=cds-blatx_rpl22_1;gbkey=CDS;gene=rpl22
Paeonia_Ostii_chloroplast	blatX	gene	81430	81832	100.0	-	1	ID=gene-blatx_rpl16_1;gbkey=gene;gene=rpl16;gene_biotype=protein_coding;Note=blatX_hit_rpl16_NC_050330.1%2C_position_9_-_411%2C_psl_score_100.0%2C_coverage_98.05%25%2C_match_98.05%25
Paeonia_Ostii_chloroplast	blatX	CDS	81430	81832	.	-	1	ID=cds-blatx_rpl16_1;gbkey=CDS;gene=rpl16
Paeonia_Ostii_chloroplast	Chloe	CDS	30125	30229	.	-	1	ID=cds-chloe_psbM_1;Parent=gene-chloe_psbM_1;gbkey=CDS;gene=psbM
Paeonia_Ostii_chloroplast	Chloe	gene	30125	30229	.	-	1	ID=gene-chloe_psbM_1;gbkey=gene;gene=psbM;gene_biotype=CDS;Note=annotated_by_Chloe_v0.1.0
Paeonia_Ostii_chloroplast	Chloe	CDS	24246	27458	.	-	1	ID=cds-chloe_rpoB_1;Parent=gene-chloe_rpoB_1;gbkey=CDS;gene=rpoB
Paeonia_Ostii_chloroplast	Chloe	gene	24246	27458	.	-	1	ID=gene-chloe_rpoB_1;gbkey=gene;gene=rpoB;gene_biotype=CDS;Note=annotated_by_Chloe_v0.1.0
Paeonia_Ostii_chloroplast	Chloe	CDS	86136	86420	.	-	1	ID=cds-chloe_rpl23_1;Parent=gene-chloe_rpl23_1;gbkey=CDS;gene=rpl23
Paeonia_Ostii_chloroplast	Chloe	gene	86136	86420	.	-	1	ID=gene-chloe_rpl23_1;gbkey=gene;gene=rpl23;gene_biotype=CDS;Note=annotated_by_Chloe_v0.1.0
Paeonia_Ostii_chloroplast	Chloe	CDS	150925	151209	.	+	1	ID=cds-chloe_rpl23_2;Parent=gene-chloe_rpl23_2;gbkey=CDS;gene=rpl23
Paeonia_Ostii_chloroplast	Chloe	gene	150925	151209	.	+	1	ID=gene-chloe_rpl23_2;gbkey=gene;gene=rpl23;gene_biotype=CDS;Note=annotated_by_Chloe_v0.1.0
Paeonia_Ostii_chloroplast	Chloe	gene	21465	24219	.	-	1	ID=gene-chloe_rpoC1_1_1;Parent=gene-chloe_rpoC1_1_1;gbkey=gene;gene=rpoC1;Note=annotated_by_Chloe_v0.1.0
Paeonia_Ostii_chloroplast	Chloe	CDS	21465	23072	.	-	1	ID=cds-chloe_rpoC1_1_2;Parent=gene-chloe_rpoC1_1_2;gbkey=CDS;gene=rpoC1
Paeonia_Ostii_chloroplast	Chloe	CDS	23788	24219	.	-	1	ID=cds-chloe_rpoC1_1_2;Parent=gene-chloe_rpoC1_1_2;gbkey=CDS;gene=rpoC1
Paeonia_Ostii_chloroplast	Chloe	exon	23788	24219	.	-	1	ID=chloe_rpoC1_1_3;Parent=gene-chloe_rpoC1_1_2;gbkey=exon;gene=rpoC1
Paeonia_Ostii_chloroplast	Chloe	intron	23073	23787	.	-	1	ID=chloe_rpoC1_1_4;Parent=gene-chloe_rpoC1_1_2;gbkey=intron;gene=rpoC1
Paeonia_Ostii_chloroplast	Chloe	exon	21465	23072	.	-	1	ID=chloe_rpoC1_1_5;Parent=gene-chloe_rpoC1_1_2;gbkey=exon;gene=rpoC1
Paeonia_Ostii_chloroplast	Chloe	gene	76807	77975	.	+	1	ID=gene-chloe_petD_1_1;Parent=gene-chloe_petD_1_1;gbkey=gene;gene=petD;Note=annotated_by_Chloe_v0.1.0
Paeonia_Ostii_chloroplast	Chloe	CDS	76807	76814	.	+	1	ID=cds-chloe_petD_1_2;Parent=gene-chloe_petD_1_2;gbkey=CDS;gene=petD
Paeonia_Ostii_chloroplast	Chloe	CDS	77501	77975	.	+	1	ID=cds-chloe_petD_1_2;Parent=gene-chloe_petD_1_2;gbkey=CDS;gene=petD
Paeonia_Ostii_chloroplast	Chloe	exon	76807	76814	.	+	1	ID=chloe_petD_1_3;Parent=gene-chloe_petD_1_2;gbkey=exon;gene=petD
Paeonia_Ostii_chloroplast	Chloe	intron	76815	77500	.	+	1	ID=chloe_petD_1_4;Parent=gene-chloe_petD_1_2;gbkey=intron;gene=petD
Paeonia_Ostii_chloroplast	Chloe	exon	77501	77975	.	+	1	ID=chloe_petD_1_5;Parent=gene-chloe_petD_1_2;gbkey=exon;gene=petD
Paeonia_Ostii_chloroplast	Chloe	CDS	122810	128233	.	-	1	ID=cds-chloe_ycf1_1;Parent=gene-chloe_ycf1_1;gbkey=CDS;gene=ycf1
Paeonia_Ostii_chloroplast	Chloe	gene	122810	128233	.	-	1	ID=gene-chloe_ycf1_1;gbkey=gene;gene=ycf1;gene_biotype=CDS;Note=annotated_by_Chloe_v0.1.0
Paeonia_Ostii_chloroplast	Chloe	CDS	40502	42754	.	-	1	ID=cds-chloe_psaA_1;Parent=gene-chloe_psaA_1;gbkey=CDS;gene=psaA
Paeonia_Ostii_chloroplast	Chloe	gene	40502	42754	.	-	1	ID=gene-chloe_psaA_1;gbkey=gene;gene=psaA;gene_biotype=CDS;Note=annotated_by_Chloe_v0.1.0
Paeonia_Ostii_chloroplast	Chloe	gene	75181	76597	.	+	1	ID=gene-chloe_petB_1_1;Parent=gene-chloe_petB_1_1;gbkey=gene;gene=petB;Note=annotated_by_Chloe_v0.1.0
Paeonia_Ostii_chloroplast	Chloe	CDS	75181	75186	.	+	1	ID=cds-chloe_petB_1_2;Parent=gene-chloe_petB_1_2;gbkey=CDS;gene=petB
Paeonia_Ostii_chloroplast	Chloe	CDS	75956	76597	.	+	1	ID=cds-chloe_petB_1_2;Parent=gene-chloe_petB_1_2;gbkey=CDS;gene=petB
Paeonia_Ostii_chloroplast	Chloe	exon	75181	75186	.	+	1	ID=chloe_petB_1_3;Parent=gene-chloe_petB_1_2;gbkey=exon;gene=petB
Paeonia_Ostii_chloroplast	Chloe	intron	75187	75955	.	+	1	ID=chloe_petB_1_4;Parent=gene-chloe_petB_1_2;gbkey=intron;gene=petB
Paeonia_Ostii_chloroplast	Chloe	exon	75956	76597	.	+	1	ID=chloe_petB_1_5;Parent=gene-chloe_petB_1_2;gbkey=exon;gene=petB
Paeonia_Ostii_chloroplast	Chloe	CDS	116369	116614	.	-	1	ID=cds-chloe_psaC_1;Parent=gene-chloe_psaC_1;gbkey=CDS;gene=psaC
Paeonia_Ostii_chloroplast	Chloe	gene	116369	116614	.	-	1	ID=gene-chloe_psaC_1;gbkey=gene;gene=psaC;gene_biotype=CDS;Note=annotated_by_Chloe_v0.1.0
Paeonia_Ostii_chloroplast	Chloe	CDS	60805	61359	.	+	1	ID=cds-chloe_pafII_1;Parent=gene-chloe_pafII_1;gbkey=CDS;gene=pafII
Paeonia_Ostii_chloroplast	Chloe	gene	60805	61359	.	+	1	ID=gene-chloe_pafII_1;gbkey=gene;gene=pafII;gene_biotype=CDS;Note=annotated_by_Chloe_v0.1.0
Paeonia_Ostii_chloroplast	Chloe	CDS	37837	38139	.	-	1	ID=cds-chloe_rps14_1;Parent=gene-chloe_rps14_1;gbkey=CDS;gene=rps14
Paeonia_Ostii_chloroplast	Chloe	gene	37837	38139	.	-	1	ID=gene-chloe_rps14_1;gbkey=gene;gene=rps14;gene_biotype=CDS;Note=annotated_by_Chloe_v0.1.0
Paeonia_Ostii_chloroplast	Chloe	CDS	109151	109396	.	+	1	ID=cds-chloe_ycf1_2;Parent=gene-chloe_ycf1_2;gbkey=CDS;gene=ycf1
Paeonia_Ostii_chloroplast	Chloe	gene	109151	109396	.	+	1	ID=gene-chloe_ycf1_2;gbkey=gene;gene=ycf1;gene_biotype=CDS;Note=annotated_by_Chloe_v0.1.0
Paeonia_Ostii_chloroplast	Chloe	CDS	66375	66470	.	+	1	ID=cds-chloe_petL_1;Parent=gene-chloe_petL_1;gbkey=CDS;gene=petL
Paeonia_Ostii_chloroplast	Chloe	gene	66375	66470	.	+	1	ID=gene-chloe_petL_1;gbkey=gene;gene=petL;gene_biotype=CDS;Note=annotated_by_Chloe_v0.1.0
Paeonia_Ostii_chloroplast	Chloe	gene	5052	6142	.	-	1	ID=gene-chloe_rps16_1_1;Parent=gene-chloe_rps16_1_1;gbkey=gene;gene=rps16;Note=annotated_by_Chloe_v0.1.0
Paeonia_Ostii_chloroplast	Chloe	CDS	5052	5287	.	-	1	ID=cds-chloe_rps16_1_2;Parent=gene-chloe_rps16_1_2;gbkey=CDS;gene=rps16
Paeonia_Ostii_chloroplast	Chloe	CDS	6103	6142	.	-	1	ID=cds-chloe_rps16_1_2;Parent=gene-chloe_rps16_1_2;gbkey=CDS;gene=rps16
Paeonia_Ostii_chloroplast	Chloe	exon	6103	6142	.	-	1	ID=chloe_rps16_1_3;Parent=gene-chloe_rps16_1_2;gbkey=exon;gene=rps16
Paeonia_Ostii_chloroplast	Chloe	intron	5288	6102	.	-	1	ID=chloe_rps16_1_4;Parent=gene-chloe_rps16_1_2;gbkey=intron;gene=rps16
Paeonia_Ostii_chloroplast	Chloe	exon	5052	5287	.	-	1	ID=chloe_rps16_1_5;Parent=gene-chloe_rps16_1_2;gbkey=exon;gene=rps16
Paeonia_Ostii_chloroplast	Chloe	CDS	60268	60378	.	+	1	ID=cds-chloe_psaI_1;Parent=gene-chloe_psaI_1;gbkey=CDS;gene=psaI
Paeonia_Ostii_chloroplast	Chloe	gene	60268	60378	.	+	1	ID=gene-chloe_psaI_1;gbkey=gene;gene=psaI;gene_biotype=CDS;Note=annotated_by_Chloe_v0.1.0
Paeonia_Ostii_chloroplast	Chloe	CDS	68342	68491	.	+	1	ID=cds-chloe_rps18_1;Parent=gene-chloe_rps18_1;gbkey=CDS;gene=rps18
Paeonia_Ostii_chloroplast	Chloe	gene	68342	68491	.	+	1	ID=gene-chloe_rps18_1;gbkey=gene;gene=rps18;gene_biotype=CDS;Note=annotated_by_Chloe_v0.1.0
Paeonia_Ostii_chloroplast	Chloe	CDS	109992	112313	.	-	1	ID=cds-chloe_ndhF_1;Parent=gene-chloe_ndhF_1;gbkey=CDS;gene=ndhF
Paeonia_Ostii_chloroplast	Chloe	gene	109992	112313	.	-	1	ID=gene-chloe_ndhF_1;gbkey=gene;gene=ndhF;gene_biotype=CDS;Note=annotated_by_Chloe_v0.1.0
Paeonia_Ostii_chloroplast	Chloe	CDS	13828	14073	.	-	1	ID=cds-chloe_atpH_1;Parent=gene-chloe_atpH_1;gbkey=CDS;gene=atpH
Paeonia_Ostii_chloroplast	Chloe	gene	13828	14073	.	-	1	ID=gene-chloe_atpH_1;gbkey=gene;gene=atpH;gene_biotype=CDS;Note=annotated_by_Chloe_v0.1.0
Paeonia_Ostii_chloroplast	Chloe	CDS	114730	116232	.	-	1	ID=cds-chloe_ndhD_1;Parent=gene-chloe_ndhD_1;gbkey=CDS;gene=ndhD
Paeonia_Ostii_chloroplast	Chloe	gene	114730	116232	.	-	1	ID=gene-chloe_ndhD_1;gbkey=gene;gene=ndhD;gene_biotype=CDS;Note=annotated_by_Chloe_v0.1.0
Paeonia_Ostii_chloroplast	Chloe	gene	43389	45377	.	-	1	ID=gene-chloe_pafI_1_1;Parent=gene-chloe_pafI_1_1;gbkey=gene;gene=pafI;Note=annotated_by_Chloe_v0.1.0
Paeonia_Ostii_chloroplast	Chloe	CDS	43389	43541	.	-	1	ID=cds-chloe_pafI_1_2;Parent=gene-chloe_pafI_1_2;gbkey=CDS;gene=pafI
Paeonia_Ostii_chloroplast	Chloe	CDS	44305	44534	.	-	1	ID=cds-chloe_pafI_1_2;Parent=gene-chloe_pafI_1_2;gbkey=CDS;gene=pafI
Paeonia_Ostii_chloroplast	Chloe	CDS	45254	45377	.	-	1	ID=cds-chloe_pafI_1_2;Parent=gene-chloe_pafI_1_2;gbkey=CDS;gene=pafI
Paeonia_Ostii_chloroplast	Chloe	exon	45254	45377	.	-	1	ID=chloe_pafI_1_3;Parent=gene-chloe_pafI_1_2;gbkey=exon;gene=pafI
Paeonia_Ostii_chloroplast	Chloe	intron	44535	45253	.	-	1	ID=chloe_pafI_1_4;Parent=gene-chloe_pafI_1_2;gbkey=intron;gene=pafI
Paeonia_Ostii_chloroplast	Chloe	exon	44305	44534	.	-	1	ID=chloe_pafI_1_5;Parent=gene-chloe_pafI_1_2;gbkey=exon;gene=pafI
Paeonia_Ostii_chloroplast	Chloe	intron	43542	44304	.	-	1	ID=chloe_pafI_1_6;Parent=gene-chloe_pafI_1_2;gbkey=intron;gene=pafI
Paeonia_Ostii_chloroplast	Chloe	exon	43389	43541	.	-	1	ID=chloe_pafI_1_7;Parent=gene-chloe_pafI_1_2;gbkey=exon;gene=pafI
Paeonia_Ostii_chloroplast	Chloe	gene	140374	142588	.	+	1	ID=gene-chloe_ndhB_1_1;Parent=gene-chloe_ndhB_1_1;gbkey=gene;gene=ndhB;Note=annotated_by_Chloe_v0.1.0
Paeonia_Ostii_chloroplast	Chloe	CDS	140374	141150	.	+	1	ID=cds-chloe_ndhB_1_2;Parent=gene-chloe_ndhB_1_2;gbkey=CDS;gene=ndhB
Paeonia_Ostii_chloroplast	Chloe	CDS	141833	142588	.	+	1	ID=cds-chloe_ndhB_1_2;Parent=gene-chloe_ndhB_1_2;gbkey=CDS;gene=ndhB
Paeonia_Ostii_chloroplast	Chloe	exon	140374	141150	.	+	1	ID=chloe_ndhB_1_3;Parent=gene-chloe_ndhB_1_2;gbkey=exon;gene=ndhB
Paeonia_Ostii_chloroplast	Chloe	intron	141151	141832	.	+	1	ID=chloe_ndhB_1_4;Parent=gene-chloe_ndhB_1_2;gbkey=intron;gene=ndhB
Paeonia_Ostii_chloroplast	Chloe	exon	141833	142588	.	+	1	ID=chloe_ndhB_1_5;Parent=gene-chloe_ndhB_1_2;gbkey=exon;gene=ndhB
Paeonia_Ostii_chloroplast	Chloe	gene	94758	96972	.	-	1	ID=gene-chloe_ndhB_2_1;Parent=gene-chloe_ndhB_2_1;gbkey=gene;gene=ndhB;Note=annotated_by_Chloe_v0.1.0
Paeonia_Ostii_chloroplast	Chloe	CDS	94758	95513	.	-	1	ID=cds-chloe_ndhB_2_2;Parent=gene-chloe_ndhB_2_2;gbkey=CDS;gene=ndhB
Paeonia_Ostii_chloroplast	Chloe	CDS	96196	96972	.	-	1	ID=cds-chloe_ndhB_2_2;Parent=gene-chloe_ndhB_2_2;gbkey=CDS;gene=ndhB
Paeonia_Ostii_chloroplast	Chloe	exon	96196	96972	.	-	1	ID=chloe_ndhB_2_3;Parent=gene-chloe_ndhB_2_2;gbkey=exon;gene=ndhB
Paeonia_Ostii_chloroplast	Chloe	intron	95514	96195	.	-	1	ID=chloe_ndhB_2_4;Parent=gene-chloe_ndhB_2_2;gbkey=intron;gene=ndhB
Paeonia_Ostii_chloroplast	Chloe	exon	94758	95513	.	-	1	ID=chloe_ndhB_2_5;Parent=gene-chloe_ndhB_2_2;gbkey=exon;gene=ndhB
Paeonia_Ostii_chloroplast	Chloe	gene	12173	13438	.	-	1	ID=gene-chloe_atpF_1_1;Parent=gene-chloe_atpF_1_1;gbkey=gene;gene=atpF;Note=annotated_by_Chloe_v0.1.0
Paeonia_Ostii_chloroplast	Chloe	CDS	12173	12582	.	-	1	ID=cds-chloe_atpF_1_2;Parent=gene-chloe_atpF_1_2;gbkey=CDS;gene=atpF
Paeonia_Ostii_chloroplast	Chloe	CDS	13294	13438	.	-	1	ID=cds-chloe_atpF_1_2;Parent=gene-chloe_atpF_1_2;gbkey=CDS;gene=atpF
Paeonia_Ostii_chloroplast	Chloe	exon	13294	13438	.	-	1	ID=chloe_atpF_1_3;Parent=gene-chloe_atpF_1_2;gbkey=exon;gene=atpF
Paeonia_Ostii_chloroplast	Chloe	intron	12583	13293	.	-	1	ID=chloe_atpF_1_4;Parent=gene-chloe_atpF_1_2;gbkey=intron;gene=atpF
Paeonia_Ostii_chloroplast	Chloe	exon	12173	12582	.	-	1	ID=chloe_atpF_1_5;Parent=gene-chloe_atpF_1_2;gbkey=exon;gene=atpF
Paeonia_Ostii_chloroplast	Chloe	CDS	16184	16894	.	-	1	ID=cds-chloe_rps2_1;Parent=gene-chloe_rps2_1;gbkey=CDS;gene=rps2
Paeonia_Ostii_chloroplast	Chloe	gene	16184	16894	.	-	1	ID=gene-chloe_rps2_1;gbkey=gene;gene=rps2;gene_biotype=CDS;Note=annotated_by_Chloe_v0.1.0
Paeonia_Ostii_chloroplast	Chloe	CDS	53857	55353	.	-	1	ID=cds-chloe_atpB_1;Parent=gene-chloe_atpB_1;gbkey=CDS;gene=atpB
Paeonia_Ostii_chloroplast	Chloe	gene	53857	55353	.	-	1	ID=gene-chloe_atpB_1;gbkey=gene;gene=atpB;gene_biotype=CDS;Note=annotated_by_Chloe_v0.1.0
Paeonia_Ostii_chloroplast	Chloe	gene	81430	82847	.	-	1	ID=gene-chloe_rpl16_1_1;Parent=gene-chloe_rpl16_1_1;gbkey=gene;gene=rpl16;Note=annotated_by_Chloe_v0.1.0
Paeonia_Ostii_chloroplast	Chloe	CDS	81430	81828	.	-	1	ID=cds-chloe_rpl16_1_2;Parent=gene-chloe_rpl16_1_2;gbkey=CDS;gene=rpl16
Paeonia_Ostii_chloroplast	Chloe	CDS	82839	82847	.	-	1	ID=cds-chloe_rpl16_1_2;Parent=gene-chloe_rpl16_1_2;gbkey=CDS;gene=rpl16
Paeonia_Ostii_chloroplast	Chloe	exon	82839	82847	.	-	1	ID=chloe_rpl16_1_3;Parent=gene-chloe_rpl16_1_2;gbkey=exon;gene=rpl16
Paeonia_Ostii_chloroplast	Chloe	intron	81829	82838	.	-	1	ID=chloe_rpl16_1_4;Parent=gene-chloe_rpl16_1_2;gbkey=intron;gene=rpl16
Paeonia_Ostii_chloroplast	Chloe	exon	81430	81828	.	-	1	ID=chloe_rpl16_1_5;Parent=gene-chloe_rpl16_1_2;gbkey=exon;gene=rpl16
Paeonia_Ostii_chloroplast	Chloe	CDS	49697	50173	.	-	1	ID=cds-chloe_ndhJ_1;Parent=gene-chloe_ndhJ_1;gbkey=CDS;gene=ndhJ
Paeonia_Ostii_chloroplast	Chloe	gene	49697	50173	.	-	1	ID=gene-chloe_ndhJ_1;gbkey=gene;gene=ndhJ;gene_biotype=CDS;Note=annotated_by_Chloe_v0.1.0
Paeonia_Ostii_chloroplast	Chloe	CDS	80914	81282	.	-	1	ID=cds-chloe_rpl14_1;Parent=gene-chloe_rpl14_1;gbkey=CDS;gene=rpl14
Paeonia_Ostii_chloroplast	Chloe	gene	80914	81282	.	-	1	ID=gene-chloe_rpl14_1;gbkey=gene;gene=rpl14;gene_biotype=CDS;Note=annotated_by_Chloe_v0.1.0
Paeonia_Ostii_chloroplast	Chloe	CDS	120937	122118	.	-	1	ID=cds-chloe_ndhH_1;Parent=gene-chloe_ndhH_1;gbkey=CDS;gene=ndhH
Paeonia_Ostii_chloroplast	Chloe	gene	120937	122118	.	-	1	ID=gene-chloe_ndhH_1;gbkey=gene;gene=ndhH;gene_biotype=CDS;Note=annotated_by_Chloe_v0.1.0
Paeonia_Ostii_chloroplast	Chloe	CDS	68052	68252	.	+	1	ID=cds-chloe_rpl33_1;Parent=gene-chloe_rpl33_1;gbkey=CDS;gene=rpl33
Paeonia_Ostii_chloroplast	Chloe	gene	68052	68252	.	+	1	ID=gene-chloe_rpl33_1;gbkey=gene;gene=rpl33;gene_biotype=CDS;Note=annotated_by_Chloe_v0.1.0
Paeonia_Ostii_chloroplast	Chloe	CDS	80357	80761	.	-	1	ID=cds-chloe_rps8_1;Parent=gene-chloe_rps8_1;gbkey=CDS;gene=rps8
Paeonia_Ostii_chloroplast	Chloe	gene	80357	80761	.	-	1	ID=gene-chloe_rps8_1;gbkey=gene;gene=rps8;gene_biotype=CDS;Note=annotated_by_Chloe_v0.1.0
Paeonia_Ostii_chloroplast	Chloe	CDS	480	1541	.	-	1	ID=cds-chloe_psbA_1;Parent=gene-chloe_psbA_1;gbkey=CDS;gene=psbA
Paeonia_Ostii_chloroplast	Chloe	gene	480	1541	.	-	1	ID=gene-chloe_psbA_1;gbkey=gene;gene=psbA;gene_biotype=CDS;Note=annotated_by_Chloe_v0.1.0
Paeonia_Ostii_chloroplast	Chloe	CDS	34879	36264	.	+	1	ID=cds-chloe_psbC_1;Parent=gene-chloe_psbC_1;gbkey=CDS;gene=psbC
Paeonia_Ostii_chloroplast	Chloe	gene	34879	36264	.	+	1	ID=gene-chloe_psbC_1;gbkey=gene;gene=psbC;gene_biotype=CDS;Note=annotated_by_Chloe_v0.1.0
Paeonia_Ostii_chloroplast	Chloe	CDS	46443	47048	.	-	1	ID=cds-chloe_rps4_1;Parent=gene-chloe_rps4_1;gbkey=CDS;gene=rps4
Paeonia_Ostii_chloroplast	Chloe	gene	46443	47048	.	-	1	ID=gene-chloe_rps4_1;gbkey=gene;gene=rps4;gene_biotype=CDS;Note=annotated_by_Chloe_v0.1.0
Paeonia_Ostii_chloroplast	Chloe	CDS	64987	65238	.	-	1	ID=cds-chloe_psbE_1;Parent=gene-chloe_psbE_1;gbkey=CDS;gene=psbE
Paeonia_Ostii_chloroplast	Chloe	gene	64987	65238	.	-	1	ID=gene-chloe_psbE_1;gbkey=gene;gene=psbE;gene_biotype=CDS;Note=annotated_by_Chloe_v0.1.0
Paeonia_Ostii_chloroplast	Chloe	CDS	61754	62443	.	+	1	ID=cds-chloe_cemA_1;Parent=gene-chloe_cemA_1;gbkey=CDS;gene=cemA
Paeonia_Ostii_chloroplast	Chloe	gene	61754	62443	.	+	1	ID=gene-chloe_cemA_1;gbkey=gene;gene=cemA;gene_biotype=CDS;Note=annotated_by_Chloe_v0.1.0
Paeonia_Ostii_chloroplast	Chloe	CDS	8423	8533	.	+	1	ID=cds-chloe_psbI_1;Parent=gene-chloe_psbI_1;gbkey=CDS;gene=psbI
Paeonia_Ostii_chloroplast	Chloe	gene	8423	8533	.	+	1	ID=gene-chloe_psbI_1;gbkey=gene;gene=psbI;gene_biotype=CDS;Note=annotated_by_Chloe_v0.1.0
Paeonia_Ostii_chloroplast	Chloe	CDS	7855	8040	.	+	1	ID=cds-chloe_psbK_1;Parent=gene-chloe_psbK_1;gbkey=CDS;gene=psbK
Paeonia_Ostii_chloroplast	Chloe	gene	7855	8040	.	+	1	ID=gene-chloe_psbK_1;gbkey=gene;gene=psbK;gene_biotype=CDS;Note=annotated_by_Chloe_v0.1.0
Paeonia_Ostii_chloroplast	Chloe	CDS	78185	79195	.	-	1	ID=cds-chloe_rpoA_1;Parent=gene-chloe_rpoA_1;gbkey=CDS;gene=rpoA
Paeonia_Ostii_chloroplast	Chloe	gene	78185	79195	.	-	1	ID=gene-chloe_rpoA_1;gbkey=gene;gene=rpoA;gene_biotype=CDS;Note=annotated_by_Chloe_v0.1.0
Paeonia_Ostii_chloroplast	Chloe	CDS	74394	74501	.	+	1	ID=cds-chloe_psbT_1;Parent=gene-chloe_psbT_1;gbkey=CDS;gene=psbT
Paeonia_Ostii_chloroplast	Chloe	gene	74394	74501	.	+	1	ID=gene-chloe_psbT_1;gbkey=gene;gene=psbT;gene_biotype=CDS;Note=annotated_by_Chloe_v0.1.0
Paeonia_Ostii_chloroplast	Chloe	CDS	36867	37055	.	+	1	ID=cds-chloe_psbZ_1;Parent=gene-chloe_psbZ_1;gbkey=CDS;gene=psbZ
Paeonia_Ostii_chloroplast	Chloe	gene	36867	37055	.	+	1	ID=gene-chloe_psbZ_1;gbkey=gene;gene=psbZ;gene_biotype=CDS;Note=annotated_by_Chloe_v0.1.0
Paeonia_Ostii_chloroplast	Chloe	CDS	83773	84150	.	-	1	ID=cds-chloe_rpl22_1;Parent=gene-chloe_rpl22_1;gbkey=CDS;gene=rpl22
Paeonia_Ostii_chloroplast	Chloe	gene	83773	84150	.	-	1	ID=gene-chloe_rpl22_1;gbkey=gene;gene=rpl22;gene_biotype=CDS;Note=annotated_by_Chloe_v0.1.0
Paeonia_Ostii_chloroplast	Chloe	CDS	2082	3572	.	-	1	ID=cds-chloe_matK_1;Parent=gene-chloe_matK_1;gbkey=CDS;gene=matK
Paeonia_Ostii_chloroplast	Chloe	gene	2082	3572	.	-	1	ID=gene-chloe_matK_1;gbkey=gene;gene=matK;gene_biotype=CDS;Note=annotated_by_Chloe_v0.1.0
Paeonia_Ostii_chloroplast	Chloe	gene	151242	152019	.	+	1	ID=gene-chloe_rpl2_1_1;Parent=gene-chloe_rpl2_1_1;gbkey=gene;gene=rpl2;Note=annotated_by_Chloe_v0.1.0
Paeonia_Ostii_chloroplast	Chloe	gene	1	276	.	+	1	ID=gene-chloe_rpl2_1_1;Parent=gene-chloe_rpl2_1_1;gbkey=gene;gene=rpl2;Note=annotated_by_Chloe_v0.1.0
Paeonia_Ostii_chloroplast	Chloe	CDS	151242	151632	.	+	1	ID=cds-chloe_rpl2_1_2;Parent=gene-chloe_rpl2_1_2;gbkey=CDS;gene=rpl2
Paeonia_Ostii_chloroplast	Chloe	exon	151242	151632	.	+	1	ID=chloe_rpl2_1_3;Parent=gene-chloe_rpl2_1_2;gbkey=exon;gene=rpl2
Paeonia_Ostii_chloroplast	Chloe	intron	151633	152019	.	+	1	ID=chloe_rpl2_1_4;Parent=gene-chloe_rpl2_1_2;gbkey=intron;gene=rpl2
Paeonia_Ostii_chloroplast	Chloe	intron	1	276	.	+	1	ID=chloe_rpl2_1_4;Parent=gene-chloe_rpl2_1_2;gbkey=intron;gene=rpl2
Paeonia_Ostii_chloroplast	Chloe	CDS	17112	21272	.	-	1	ID=cds-chloe_rpoC2_1;Parent=gene-chloe_rpoC2_1;gbkey=CDS;gene=rpoC2
Paeonia_Ostii_chloroplast	Chloe	gene	17112	21272	.	-	1	ID=gene-chloe_rpoC2_1;gbkey=gene;gene=rpoC2;gene_biotype=CDS;Note=annotated_by_Chloe_v0.1.0
Paeonia_Ostii_chloroplast	Chloe	gene	84608	86103	.	-	1	ID=gene-chloe_rpl2_2_1;Parent=gene-chloe_rpl2_2_1;gbkey=gene;gene=rpl2;Note=annotated_by_Chloe_v0.1.0
Paeonia_Ostii_chloroplast	Chloe	CDS	84608	85041	.	-	1	ID=cds-chloe_rpl2_2_2;Parent=gene-chloe_rpl2_2_2;gbkey=CDS;gene=rpl2
Paeonia_Ostii_chloroplast	Chloe	CDS	85713	86103	.	-	1	ID=cds-chloe_rpl2_2_2;Parent=gene-chloe_rpl2_2_2;gbkey=CDS;gene=rpl2
Paeonia_Ostii_chloroplast	Chloe	exon	85713	86103	.	-	1	ID=chloe_rpl2_2_3;Parent=gene-chloe_rpl2_2_2;gbkey=exon;gene=rpl2
Paeonia_Ostii_chloroplast	Chloe	intron	85042	85712	.	-	1	ID=chloe_rpl2_2_4;Parent=gene-chloe_rpl2_2_2;gbkey=intron;gene=rpl2
Paeonia_Ostii_chloroplast	Chloe	exon	84608	85041	.	-	1	ID=chloe_rpl2_2_5;Parent=gene-chloe_rpl2_2_2;gbkey=exon;gene=rpl2
Paeonia_Ostii_chloroplast	Chloe	CDS	86748	92879	.	+	1	ID=cds-chloe_ycf2_1;Parent=gene-chloe_ycf2_1;gbkey=CDS;gene=ycf2
Paeonia_Ostii_chloroplast	Chloe	gene	86748	92879	.	+	1	ID=gene-chloe_ycf2_1;gbkey=gene;gene=ycf2;gene_biotype=CDS;Note=annotated_by_Chloe_v0.1.0
Paeonia_Ostii_chloroplast	Chloe	CDS	144163	150597	.	-	1	ID=cds-chloe_ycf2_2;Parent=gene-chloe_ycf2_2;gbkey=CDS;gene=ycf2
Paeonia_Ostii_chloroplast	Chloe	gene	144163	150597	.	-	1	ID=gene-chloe_ycf2_2;gbkey=gene;gene=ycf2;gene_biotype=CDS;Note=annotated_by_Chloe_v0.1.0
Paeonia_Ostii_chloroplast	Chloe	CDS	38272	40476	.	-	1	ID=cds-chloe_psaB_1;Parent=gene-chloe_psaB_1;gbkey=CDS;gene=psaB
Paeonia_Ostii_chloroplast	Chloe	gene	38272	40476	.	-	1	ID=gene-chloe_psaB_1;gbkey=gene;gene=psaB;gene_biotype=CDS;Note=annotated_by_Chloe_v0.1.0
Paeonia_Ostii_chloroplast	Chloe	CDS	62663	63628	.	+	1	ID=cds-chloe_petA_1;Parent=gene-chloe_petA_1;gbkey=CDS;gene=petA
Paeonia_Ostii_chloroplast	Chloe	gene	62663	63628	.	+	1	ID=gene-chloe_petA_1;gbkey=gene;gene=petA;gene_biotype=CDS;Note=annotated_by_Chloe_v0.1.0
Paeonia_Ostii_chloroplast	Chloe	CDS	79259	79675	.	-	1	ID=cds-chloe_rps11_1;Parent=gene-chloe_rps11_1;gbkey=CDS;gene=rps11
Paeonia_Ostii_chloroplast	Chloe	gene	79259	79675	.	-	1	ID=gene-chloe_rps11_1;gbkey=gene;gene=rps11;gene_biotype=CDS;Note=annotated_by_Chloe_v0.1.0
Paeonia_Ostii_chloroplast	Chloe	CDS	113529	114503	.	+	1	ID=cds-chloe_ccsA_1;Parent=gene-chloe_ccsA_1;gbkey=CDS;gene=ccsA
Paeonia_Ostii_chloroplast	Chloe	gene	113529	114503	.	+	1	ID=gene-chloe_ccsA_1;gbkey=gene;gene=ccsA;gene_biotype=CDS;Note=annotated_by_Chloe_v0.1.0
Paeonia_Ostii_chloroplast	Chloe	CDS	80087	80239	.	-	1	ID=cds-chloe_infA_1;Parent=gene-chloe_infA_1;gbkey=CDS;gene=infA
Paeonia_Ostii_chloroplast	Chloe	gene	80087	80239	.	-	1	ID=gene-chloe_infA_1;gbkey=gene;gene=infA;gene_biotype=CDS;Note=annotated_by_Chloe_v0.1.0
Paeonia_Ostii_chloroplast	Chloe	CDS	66637	66750	.	+	1	ID=cds-chloe_petG_1;Parent=gene-chloe_petG_1;gbkey=CDS;gene=petG
Paeonia_Ostii_chloroplast	Chloe	gene	66637	66750	.	+	1	ID=gene-chloe_petG_1;gbkey=gene;gene=petG;gene_biotype=CDS;Note=annotated_by_Chloe_v0.1.0
Paeonia_Ostii_chloroplast	Chloe	gene	70342	72256	.	-	1	ID=gene-chloe_clpP1_1_1;Parent=gene-chloe_clpP1_1_1;gbkey=gene;gene=clpP1;Note=annotated_by_Chloe_v0.1.0
Paeonia_Ostii_chloroplast	Chloe	CDS	70342	70569	.	-	1	ID=cds-chloe_clpP1_1_2;Parent=gene-chloe_clpP1_1_2;gbkey=CDS;gene=clpP1
Paeonia_Ostii_chloroplast	Chloe	CDS	71226	71517	.	-	1	ID=cds-chloe_clpP1_1_2;Parent=gene-chloe_clpP1_1_2;gbkey=CDS;gene=clpP1
Paeonia_Ostii_chloroplast	Chloe	CDS	72186	72256	.	-	1	ID=cds-chloe_clpP1_1_2;Parent=gene-chloe_clpP1_1_2;gbkey=CDS;gene=clpP1
Paeonia_Ostii_chloroplast	Chloe	exon	72186	72256	.	-	1	ID=chloe_clpP1_1_3;Parent=gene-chloe_clpP1_1_2;gbkey=exon;gene=clpP1
Paeonia_Ostii_chloroplast	Chloe	intron	71518	72185	.	-	1	ID=chloe_clpP1_1_4;Parent=gene-chloe_clpP1_1_2;gbkey=intron;gene=clpP1
Paeonia_Ostii_chloroplast	Chloe	exon	71226	71517	.	-	1	ID=chloe_clpP1_1_5;Parent=gene-chloe_clpP1_1_2;gbkey=exon;gene=clpP1
Paeonia_Ostii_chloroplast	Chloe	intron	70570	71225	.	-	1	ID=chloe_clpP1_1_6;Parent=gene-chloe_clpP1_1_2;gbkey=intron;gene=clpP1
Paeonia_Ostii_chloroplast	Chloe	exon	70342	70569	.	-	1	ID=chloe_clpP1_1_7;Parent=gene-chloe_clpP1_1_2;gbkey=exon;gene=clpP1
Paeonia_Ostii_chloroplast	Chloe	CDS	122218	122475	.	-	1	ID=cds-chloe_rps15_1;Parent=gene-chloe_rps15_1;gbkey=CDS;gene=rps15
Paeonia_Ostii_chloroplast	Chloe	gene	122218	122475	.	-	1	ID=gene-chloe_rps15_1;gbkey=gene;gene=rps15;gene_biotype=CDS;Note=annotated_by_Chloe_v0.1.0
Paeonia_Ostii_chloroplast	Chloe	CDS	74562	74693	.	-	1	ID=cds-chloe_pbf1_1;Parent=gene-chloe_pbf1_1;gbkey=CDS;gene=pbf1
Paeonia_Ostii_chloroplast	Chloe	gene	74562	74693	.	-	1	ID=gene-chloe_pbf1_1;gbkey=gene;gene=pbf1;gene_biotype=CDS;Note=annotated_by_Chloe_v0.1.0
Paeonia_Ostii_chloroplast	Chloe	CDS	67509	67643	.	+	1	ID=cds-chloe_psaJ_1;Parent=gene-chloe_psaJ_1;gbkey=CDS;gene=psaJ
Paeonia_Ostii_chloroplast	Chloe	gene	67509	67643	.	+	1	ID=gene-chloe_psaJ_1;gbkey=gene;gene=psaJ;gene_biotype=CDS;Note=annotated_by_Chloe_v0.1.0
Paeonia_Ostii_chloroplast	Chloe	CDS	84265	84543	.	-	1	ID=cds-chloe_rps19_1;Parent=gene-chloe_rps19_1;gbkey=CDS;gene=rps19
Paeonia_Ostii_chloroplast	Chloe	gene	84265	84543	.	-	1	ID=gene-chloe_rps19_1;gbkey=gene;gene=rps19;gene_biotype=CDS;Note=annotated_by_Chloe_v0.1.0
Paeonia_Ostii_chloroplast	Chloe	CDS	117359	117889	.	-	1	ID=cds-chloe_ndhG_1;Parent=gene-chloe_ndhG_1;gbkey=CDS;gene=ndhG
Paeonia_Ostii_chloroplast	Chloe	gene	117359	117889	.	-	1	ID=gene-chloe_ndhG_1;gbkey=gene;gene=ndhG;gene_biotype=CDS;Note=annotated_by_Chloe_v0.1.0
Paeonia_Ostii_chloroplast	Chloe	CDS	29189	29278	.	+	1	ID=cds-chloe_petN_1;Parent=gene-chloe_petN_1;gbkey=CDS;gene=petN
Paeonia_Ostii_chloroplast	Chloe	gene	29189	29278	.	+	1	ID=gene-chloe_petN_1;gbkey=gene;gene=petN;gene_biotype=CDS;Note=annotated_by_Chloe_v0.1.0
Paeonia_Ostii_chloroplast	Chloe	CDS	15247	15990	.	-	1	ID=cds-chloe_atpI_1;Parent=gene-chloe_atpI_1;gbkey=CDS;gene=atpI
Paeonia_Ostii_chloroplast	Chloe	gene	15247	15990	.	-	1	ID=gene-chloe_atpI_1;gbkey=gene;gene=atpI;gene_biotype=CDS;Note=annotated_by_Chloe_v0.1.0
Paeonia_Ostii_chloroplast	Chloe	CDS	116873	117178	.	-	1	ID=cds-chloe_ndhE_1;Parent=gene-chloe_ndhE_1;gbkey=CDS;gene=ndhE
Paeonia_Ostii_chloroplast	Chloe	gene	116873	117178	.	-	1	ID=gene-chloe_ndhE_1;gbkey=gene;gene=ndhE;gene_biotype=CDS;Note=annotated_by_Chloe_v0.1.0
Paeonia_Ostii_chloroplast	Chloe	CDS	51016	51378	.	-	1	ID=cds-chloe_ndhC_1;Parent=gene-chloe_ndhC_1;gbkey=CDS;gene=ndhC
Paeonia_Ostii_chloroplast	Chloe	gene	51016	51378	.	-	1	ID=gene-chloe_ndhC_1;gbkey=gene;gene=ndhC;gene_biotype=CDS;Note=annotated_by_Chloe_v0.1.0
Paeonia_Ostii_chloroplast	Chloe	CDS	53459	53860	.	-	1	ID=cds-chloe_atpE_1;Parent=gene-chloe_atpE_1;gbkey=CDS;gene=atpE
Paeonia_Ostii_chloroplast	Chloe	gene	53459	53860	.	-	1	ID=gene-chloe_atpE_1;gbkey=gene;gene=atpE;gene_biotype=CDS;Note=annotated_by_Chloe_v0.1.0
Paeonia_Ostii_chloroplast	Chloe	gene	118842	120935	.	-	1	ID=gene-chloe_ndhA_1_1;Parent=gene-chloe_ndhA_1_1;gbkey=gene;gene=ndhA;Note=annotated_by_Chloe_v0.1.0
Paeonia_Ostii_chloroplast	Chloe	CDS	118842	119380	.	-	1	ID=cds-chloe_ndhA_1_2;Parent=gene-chloe_ndhA_1_2;gbkey=CDS;gene=ndhA
Paeonia_Ostii_chloroplast	Chloe	CDS	120392	120935	.	-	1	ID=cds-chloe_ndhA_1_2;Parent=gene-chloe_ndhA_1_2;gbkey=CDS;gene=ndhA
Paeonia_Ostii_chloroplast	Chloe	exon	120392	120935	.	-	1	ID=chloe_ndhA_1_3;Parent=gene-chloe_ndhA_1_2;gbkey=exon;gene=ndhA
Paeonia_Ostii_chloroplast	Chloe	intron	119381	120391	.	-	1	ID=chloe_ndhA_1_4;Parent=gene-chloe_ndhA_1_2;gbkey=intron;gene=ndhA
Paeonia_Ostii_chloroplast	Chloe	exon	118842	119380	.	-	1	ID=chloe_ndhA_1_5;Parent=gene-chloe_ndhA_1_2;gbkey=exon;gene=ndhA
Paeonia_Ostii_chloroplast	Chloe	CDS	10582	12108	.	-	1	ID=cds-chloe_atpA_1;Parent=gene-chloe_atpA_1;gbkey=CDS;gene=atpA
Paeonia_Ostii_chloroplast	Chloe	gene	10582	12108	.	-	1	ID=gene-chloe_atpA_1;gbkey=gene;gene=atpA;gene_biotype=CDS;Note=annotated_by_Chloe_v0.1.0
Paeonia_Ostii_chloroplast	Chloe	CDS	79790	79903	.	-	1	ID=cds-chloe_rpl36_1;Parent=gene-chloe_rpl36_1;gbkey=CDS;gene=rpl36
Paeonia_Ostii_chloroplast	Chloe	gene	79790	79903	.	-	1	ID=gene-chloe_rpl36_1;gbkey=gene;gene=rpl36;gene_biotype=CDS;Note=annotated_by_Chloe_v0.1.0
Paeonia_Ostii_chloroplast	Chloe	CDS	50321	51025	.	-	1	ID=cds-chloe_ndhK_1;Parent=gene-chloe_ndhK_1;gbkey=CDS;gene=ndhK
Paeonia_Ostii_chloroplast	Chloe	gene	50321	51025	.	-	1	ID=gene-chloe_ndhK_1;gbkey=gene;gene=ndhK;gene_biotype=CDS;Note=annotated_by_Chloe_v0.1.0
Paeonia_Ostii_chloroplast	Chloe	CDS	118259	118762	.	-	1	ID=cds-chloe_ndhI_1;Parent=gene-chloe_ndhI_1;gbkey=CDS;gene=ndhI
Paeonia_Ostii_chloroplast	Chloe	gene	118259	118762	.	-	1	ID=gene-chloe_ndhI_1;gbkey=gene;gene=ndhI;gene_biotype=CDS;Note=annotated_by_Chloe_v0.1.0
Paeonia_Ostii_chloroplast	Chloe	CDS	56122	57549	.	+	1	ID=cds-chloe_rbcL_1;Parent=gene-chloe_rbcL_1;gbkey=CDS;gene=rbcL
Paeonia_Ostii_chloroplast	Chloe	gene	56122	57549	.	+	1	ID=gene-chloe_rbcL_1;gbkey=gene;gene=rbcL;gene_biotype=CDS;Note=annotated_by_Chloe_v0.1.0
Paeonia_Ostii_chloroplast	Chloe	CDS	68941	69294	.	-	1	ID=cds-chloe_rpl20_1;Parent=gene-chloe_rpl20_1;gbkey=CDS;gene=rpl20
Paeonia_Ostii_chloroplast	Chloe	gene	68941	69294	.	-	1	ID=gene-chloe_rpl20_1;gbkey=gene;gene=rpl20;gene_biotype=CDS;Note=annotated_by_Chloe_v0.1.0
Paeonia_Ostii_chloroplast	Chloe	CDS	58297	59733	.	+	1	ID=cds-chloe_accD_1;Parent=gene-chloe_accD_1;gbkey=CDS;gene=accD
Paeonia_Ostii_chloroplast	Chloe	gene	58297	59733	.	+	1	ID=gene-chloe_accD_1;gbkey=gene;gene=accD;gene_biotype=CDS;Note=annotated_by_Chloe_v0.1.0
Paeonia_Ostii_chloroplast	Chloe	CDS	97284	97406	.	-	1	ID=cds-chloe_rps7_1;Parent=gene-chloe_rps7_1;gbkey=CDS;gene=rps7
Paeonia_Ostii_chloroplast	Chloe	gene	97284	97406	.	-	1	ID=gene-chloe_rps7_1;gbkey=gene;gene=rps7;gene_biotype=CDS;Note=annotated_by_Chloe_v0.1.0
Paeonia_Ostii_chloroplast	Chloe	CDS	139594	140061	.	+	1	ID=cds-chloe_rps7_2;Parent=gene-chloe_rps7_2;gbkey=CDS;gene=rps7
Paeonia_Ostii_chloroplast	Chloe	gene	139594	140061	.	+	1	ID=gene-chloe_rps7_2;gbkey=gene;gene=rps7;gene_biotype=CDS;Note=annotated_by_Chloe_v0.1.0
Paeonia_Ostii_chloroplast	Chloe	CDS	72696	74222	.	+	1	ID=cds-chloe_psbB_1;Parent=gene-chloe_psbB_1;gbkey=CDS;gene=psbB
Paeonia_Ostii_chloroplast	Chloe	gene	72696	74222	.	+	1	ID=gene-chloe_psbB_1;gbkey=gene;gene=psbB;gene_biotype=CDS;Note=annotated_by_Chloe_v0.1.0
Paeonia_Ostii_chloroplast	Chloe	CDS	33834	34895	.	+	1	ID=cds-chloe_psbD_1;Parent=gene-chloe_psbD_1;gbkey=CDS;gene=psbD
Paeonia_Ostii_chloroplast	Chloe	gene	33834	34895	.	+	1	ID=gene-chloe_psbD_1;gbkey=gene;gene=psbD;gene_biotype=CDS;Note=annotated_by_Chloe_v0.1.0
Paeonia_Ostii_chloroplast	Chloe	CDS	83001	83657	.	-	1	ID=cds-chloe_rps3_1;Parent=gene-chloe_rps3_1;gbkey=CDS;gene=rps3
Paeonia_Ostii_chloroplast	Chloe	gene	83001	83657	.	-	1	ID=gene-chloe_rps3_1;gbkey=gene;gene=rps3;gene_biotype=CDS;Note=annotated_by_Chloe_v0.1.0
Paeonia_Ostii_chloroplast	Chloe	CDS	64858	64977	.	-	1	ID=cds-chloe_psbF_1;Parent=gene-chloe_psbF_1;gbkey=CDS;gene=psbF
Paeonia_Ostii_chloroplast	Chloe	gene	64858	64977	.	-	1	ID=gene-chloe_psbF_1;gbkey=gene;gene=psbF;gene_biotype=CDS;Note=annotated_by_Chloe_v0.1.0
Paeonia_Ostii_chloroplast	Chloe	CDS	74796	75017	.	+	1	ID=cds-chloe_psbH_1;Parent=gene-chloe_psbH_1;gbkey=CDS;gene=psbH
Paeonia_Ostii_chloroplast	Chloe	gene	74796	75017	.	+	1	ID=gene-chloe_psbH_1;gbkey=gene;gene=psbH;gene_biotype=CDS;Note=annotated_by_Chloe_v0.1.0
Paeonia_Ostii_chloroplast	Chloe	CDS	64470	64592	.	-	1	ID=cds-chloe_psbJ_1;Parent=gene-chloe_psbJ_1;gbkey=CDS;gene=psbJ
Paeonia_Ostii_chloroplast	Chloe	gene	64470	64592	.	-	1	ID=gene-chloe_psbJ_1;gbkey=gene;gene=psbJ;gene_biotype=CDS;Note=annotated_by_Chloe_v0.1.0
Paeonia_Ostii_chloroplast	Chloe	CDS	64719	64835	.	-	1	ID=cds-chloe_psbL_1;Parent=gene-chloe_psbL_1;gbkey=CDS;gene=psbL
Paeonia_Ostii_chloroplast	Chloe	gene	64719	64835	.	-	1	ID=gene-chloe_psbL_1;gbkey=gene;gene=psbL;gene_biotype=CDS;Note=annotated_by_Chloe_v0.1.0
Paeonia_Ostii_chloroplast	OGDRAW	inverted_repeat	140343	152019	.	+	.	ID=repeat_region-ogdraw_repreg1;gbkey=repeat_region;Note=annotated_by_OGDRAW_v1.4;rpt_type=inverted
Paeonia_Ostii_chloroplast	OGDRAW	inverted_repeat	85326	97003	.	+	.	ID=repeat_region-ogdraw_repreg2;gbkey=repeat_region;Note=annotated_by_OGDRAW_v1.4;rpt_type=inverted
Paeonia_Ostii_chloroplast	OGDRAW	sequence_feature	97004	140342	.	+	1	ID=misc_feature-ogdraw_ssc;gbkey=misc_feature;Note=annotated_by_OGDRAW_v1.4
Paeonia_Ostii_chloroplast	OGDRAW	sequence_feature	1	85325	.	+	1	ID=misc_feature-ogdraw_lsc;gbkey=misc_feature;Note=annotated_by_OGDRAW_v1.4
Paeonia_Ostii_chloroplast	blatX	gene	70060	70173	99.2	-	1	ID=gene-trsp_rps12_1;gbkey=gene;gene=rps12;gene_biotype=protein_coding;Note=blatX_hit_rps12-fragment_NC_037880.1%2C_position_1_-_114%2C_psl_score_99.2%2C_coverage_31.15%25%2C_match_30.87%25%2C_fragment_match_99.12%25%25_blatX_hit_rps12_NC_037880.1%2C_position_115_-_369%2C_psl_score_92.2%2C_coverage_69.11%25%2C_match_69.11%25
Paeonia_Ostii_chloroplast	blatX	gene	138741	139533	99.2	-	1	ID=gene-trsp_rps12_1;gbkey=gene;gene=rps12;gene_biotype=protein_coding;Note=blatX_hit_rps12-fragment_NC_037880.1%2C_position_1_-_114%2C_psl_score_99.2%2C_coverage_31.15%25%2C_match_30.87%25%2C_fragment_match_99.12%25%25_blatX_hit_rps12_NC_037880.1%2C_position_115_-_369%2C_psl_score_92.2%2C_coverage_69.11%25%2C_match_69.11%25
Paeonia_Ostii_chloroplast	blatX	CDS	70060	70173	.	-	1	ID=cds-trsp_rps12_1;gbkey=CDS;gene=rps12
Paeonia_Ostii_chloroplast	blatX	CDS	138741	138965	.	-	1	ID=cds-trsp_rps12_1;gbkey=CDS;gene=rps12
Paeonia_Ostii_chloroplast	blatX	CDS	139504	139533	.	-	1	ID=cds-trsp_rps12_1;gbkey=CDS;gene=rps12
Paeonia_Ostii_chloroplast	blatX	exon	138741	138965	.	+	1	ID=trsp_rps12_1_exon_2;Parent=gene-trsp_rps12_1;gbkey=exon;gene=rps12
Paeonia_Ostii_chloroplast	blatX	exon	139504	139533	.	+	1	ID=trsp_rps12_1_exon_3;Parent=gene-trsp_rps12_1;gbkey=exon;gene=rps12
Paeonia_Ostii_chloroplast	blatX	intron	138966	139503	.	+	1	ID=blatx_rps12_1_intron_1;Parent=gene-blatx_rps12_1;gbkey=intron;gene=rps12
Paeonia_Ostii_chloroplast	blatX	gene	97812	98604	99.2	-	1	ID=gene-trsp_rps12_1;gbkey=gene;gene=rps12;gene_biotype=protein_coding;Note=blatX_hit_rps12-fragment_NC_037880.1%2C_position_1_-_114%2C_psl_score_99.2%2C_coverage_31.15%25%2C_match_30.87%25%2C_fragment_match_99.12%25%25_blatX_hit_rps12_NC_037880.1%2C_position_115_-_369%2C_psl_score_92.2%2C_coverage_69.11%25%2C_match_69.11%25
Paeonia_Ostii_chloroplast	blatX	gene	70060	70173	99.2	-	1	ID=gene-trsp_rps12_1;gbkey=gene;gene=rps12;gene_biotype=protein_coding;Note=blatX_hit_rps12-fragment_NC_037880.1%2C_position_1_-_114%2C_psl_score_99.2%2C_coverage_31.15%25%2C_match_30.87%25%2C_fragment_match_99.12%25%25_blatX_hit_rps12_NC_037880.1%2C_position_115_-_369%2C_psl_score_92.2%2C_coverage_69.11%25%2C_match_69.11%25
Paeonia_Ostii_chloroplast	blatX	CDS	97812	97841	.	-	1	ID=cds-trsp_rps12_1;gbkey=CDS;gene=rps12
Paeonia_Ostii_chloroplast	blatX	CDS	98380	98604	.	-	1	ID=cds-trsp_rps12_1;gbkey=CDS;gene=rps12
Paeonia_Ostii_chloroplast	blatX	CDS	70060	70173	.	-	1	ID=cds-trsp_rps12_1;gbkey=CDS;gene=rps12
Paeonia_Ostii_chloroplast	blatX	exon	98380	98604	.	-	1	ID=trsp_rps12_1_exon_2;Parent=gene-trsp_rps12_1;gbkey=exon;gene=rps12
Paeonia_Ostii_chloroplast	blatX	exon	97812	97841	.	-	1	ID=trsp_rps12_1_exon_3;Parent=gene-trsp_rps12_1;gbkey=exon;gene=rps12
Paeonia_Ostii_chloroplast	blatX	intron	97842	98379	.	-	1	ID=blatx_rps12_2_intron_1;Parent=gene-blatx_rps12_2;gbkey=intron;gene=rps12
Paeonia_Ostii_chloroplast	blatX	exon	70060	70173	.	-	1	ID=trsp_rps12_1_exon_1;Parent=gene-trsp_rps12_1;gbkey=exon;gene=rps12
Paeonia_Ostii_chloroplast	Chloe	gene	70060	70173	.	-	1	ID=gene-trsp_rps12_1;gbkey=gene;gene=rps12;gene_biotype=protein_coding;Note=annotated_by_Chloe_v0.1.0
Paeonia_Ostii_chloroplast	Chloe	gene	138741	139533	.	-	1	ID=gene-trsp_rps12_1;gbkey=gene;gene=rps12;gene_biotype=protein_coding;Note=annotated_by_Chloe_v0.1.0
Paeonia_Ostii_chloroplast	Chloe	CDS	70060	70173	.	-	1	ID=cds-trsp_rps12_1;gbkey=CDS;gene=rps12
Paeonia_Ostii_chloroplast	Chloe	CDS	138741	138972	.	-	1	ID=cds-trsp_rps12_1;gbkey=CDS;gene=rps12
Paeonia_Ostii_chloroplast	Chloe	CDS	139508	139533	.	-	1	ID=cds-trsp_rps12_1;gbkey=CDS;gene=rps12
Paeonia_Ostii_chloroplast	Chloe	exon	138741	138972	.	+	1	ID=trsp_rps12_1_exon_2;Parent=gene-trsp_rps12_1;gbkey=exon;gene=rps12
Paeonia_Ostii_chloroplast	Chloe	exon	139508	139533	.	+	1	ID=trsp_rps12_1_exon_3;Parent=gene-trsp_rps12_1;gbkey=exon;gene=rps12
Paeonia_Ostii_chloroplast	Chloe	intron	138973	139507	.	+	1	ID=chloe_rps12_1_4;Parent=gene-chloe_rps12_1_2;gbkey=intron;gene=rps12
Paeonia_Ostii_chloroplast	Chloe	gene	97812	98604	.	-	1	ID=gene-trsp_rps12_1;gbkey=gene;gene=rps12;gene_biotype=protein_coding;Note=annotated_by_Chloe_v0.1.0
Paeonia_Ostii_chloroplast	Chloe	gene	70060	70173	.	-	1	ID=gene-trsp_rps12_1;gbkey=gene;gene=rps12;gene_biotype=protein_coding;Note=annotated_by_Chloe_v0.1.0
Paeonia_Ostii_chloroplast	Chloe	CDS	97812	97837	.	-	1	ID=cds-trsp_rps12_1;gbkey=CDS;gene=rps12
Paeonia_Ostii_chloroplast	Chloe	CDS	98373	98604	.	-	1	ID=cds-trsp_rps12_1;gbkey=CDS;gene=rps12
Paeonia_Ostii_chloroplast	Chloe	CDS	70060	70173	.	-	1	ID=cds-trsp_rps12_1;gbkey=CDS;gene=rps12
Paeonia_Ostii_chloroplast	Chloe	exon	98373	98604	.	-	1	ID=trsp_rps12_1_exon_2;Parent=gene-trsp_rps12_1;gbkey=exon;gene=rps12
Paeonia_Ostii_chloroplast	Chloe	exon	97812	97837	.	-	1	ID=trsp_rps12_1_exon_3;Parent=gene-trsp_rps12_1;gbkey=exon;gene=rps12
Paeonia_Ostii_chloroplast	Chloe	intron	97838	98372	.	-	1	ID=chloe_rps12_2_4;Parent=gene-chloe_rps12_2_2;gbkey=intron;gene=rps12
Paeonia_Ostii_chloroplast	Chloe	exon	70060	70173	.	-	1	ID=trsp_rps12_1_exon_1;Parent=gene-trsp_rps12_1;gbkey=exon;gene=rps12
