# Supplementary material for: Genomic basis of the giga-chromosomes and giga-genome of tree peony Paeonia ostii
Source: Nat Commun. 2022 Nov 28;13:7328. doi: 10.1038/s41467-022-35063-1 (PMC9705720; doi:10.1038/s41467-022-35063-1)
Supplement: Supplementary file 13 — Source Data [file 41467_2022_35063_MOESM13_ESM.zip › Source Data Supplementary Fig. 4. Annotation of P. ostii mitochondrial genome.txt]

##gff-version 3
##source-version GeSeq 2.03
##sequence-region	Paeonia_Ostii_mitochodrial	1	353126
Paeonia_Ostii_mitochodrial	GeSeq	region	1	353126	.	+	0	Is_circular=true
Paeonia_Ostii_mitochodrial	GeSeq	source	1	353126	.	+	1	ID=source-null;gbkey=source
Paeonia_Ostii_mitochodrial	blatN	gene	344749	344796	100.0	-	1	ID=gene-blatn_trnG-UCC_1;gbkey=gene;gene=trnG-UCC;gene_biotype=tRNA;Note=blatN_hit_trnG-UCC_NC_012119.1%2C_position_1_-_48%2C_psl_score_100.0%2C_coverage_100.00%25%2C_match_100.00%25
Paeonia_Ostii_mitochodrial	blatN	tRNA	344749	344796	.	-	1	ID=trna-blatn_trnG-UCC_1;gbkey=tRNA;gene=trnG-UCC
Paeonia_Ostii_mitochodrial	blatN	gene	319990	320063	100.0	+	1	ID=gene-blatn_trnD-GUC_1;gbkey=gene;gene=trnD-GUC;gene_biotype=tRNA;Note=blatN_hit_trnD-GUC_NC_027000.1%2C_position_1_-_74%2C_psl_score_100.0%2C_coverage_100.00%25%2C_match_100.00%25
Paeonia_Ostii_mitochodrial	blatN	tRNA	319990	320063	.	+	1	ID=trna-blatn_trnD-GUC_1;gbkey=tRNA;gene=trnD-GUC
Paeonia_Ostii_mitochodrial	blatN	gene	319473	319556	100.0	+	1	ID=gene-blatn_trnY-GUA_1;gbkey=gene;gene=trnY-GUA;gene_biotype=tRNA;Note=blatN_hit_trnY-GUA_NC_050067.1%2C_position_1_-_84%2C_psl_score_100.0%2C_coverage_100.00%25%2C_match_100.00%25
Paeonia_Ostii_mitochodrial	blatN	tRNA	319473	319556	.	+	1	ID=trna-blatn_trnY-GUA_1;gbkey=tRNA;gene=trnY-GUA
Paeonia_Ostii_mitochodrial	blatN	gene	319473	319556	100.0	+	1	ID=gene-blatn_tRNA-Tyr_1;gbkey=gene;gene=tRNA-Tyr;gene_biotype=tRNA;Note=blatN_hit_tRNA-Tyr_NC_040010.1%2C_position_1_-_84%2C_psl_score_100.0%2C_coverage_100.00%25%2C_match_100.00%25
Paeonia_Ostii_mitochodrial	blatN	tRNA	319473	319556	.	+	1	ID=trna-blatn_tRNA-Tyr_1;gbkey=tRNA;gene=tRNA-Tyr
Paeonia_Ostii_mitochodrial	blatN	gene	318784	318855	100.0	-	1	ID=gene-blatn_trnT-GGU_1;gbkey=gene;gene=trnT-GGU;gene_biotype=tRNA;Note=blatN_hit_trnT-GGU_NC_039660.1%2C_position_1_-_72%2C_psl_score_100.0%2C_coverage_100.00%25%2C_match_100.00%25
Paeonia_Ostii_mitochodrial	blatN	tRNA	318784	318855	.	-	1	ID=trna-blatn_trnT-GGU_1;gbkey=tRNA;gene=trnT-GGU
Paeonia_Ostii_mitochodrial	blatN	gene	302895	302981	100.0	-	1	ID=gene-blatn_trnS_1;gbkey=gene;gene=trnS;gene_biotype=tRNA;Note=blatN_hit_trnS_NC_045036.1%2C_position_1_-_87%2C_psl_score_100.0%2C_coverage_100.00%25%2C_match_100.00%25
Paeonia_Ostii_mitochodrial	blatN	tRNA	302895	302981	.	-	1	ID=trna-blatn_trnS_1;gbkey=tRNA;gene=trnS
Paeonia_Ostii_mitochodrial	blatN	gene	302895	302981	100.0	-	1	ID=gene-blatn_trnS-GGA_1;gbkey=gene;gene=trnS-GGA;gene_biotype=tRNA;Note=blatN_hit_trnS-GGA_NC_035076.1%2C_position_1_-_87%2C_psl_score_100.0%2C_coverage_100.00%25%2C_match_100.00%25
Paeonia_Ostii_mitochodrial	blatN	tRNA	302895	302981	.	-	1	ID=trna-blatn_trnS-GGA_1;gbkey=tRNA;gene=trnS-GGA
Paeonia_Ostii_mitochodrial	blatN	gene	302895	302981	100.0	-	1	ID=gene-blatn_tRNA-Ser_1;gbkey=gene;gene=tRNA-Ser;gene_biotype=tRNA;Note=blatN_hit_tRNA-Ser_NC_037463.1%2C_position_1_-_87%2C_psl_score_100.0%2C_coverage_100.00%25%2C_match_100.00%25
Paeonia_Ostii_mitochodrial	blatN	tRNA	302895	302981	.	-	1	ID=trna-blatn_tRNA-Ser_1;gbkey=tRNA;gene=tRNA-Ser
Paeonia_Ostii_mitochodrial	blatN	gene	302895	302981	100.0	-	1	ID=gene-blatn_tRNA-Ser(GGA)(cp)_1;gbkey=gene;gene=tRNA-Ser(GGA)(cp);gene_biotype=tRNA;Note=blatN_hit_tRNA-Ser(GGA)(cp)_NC_035549.1%2C_position_1_-_87%2C_psl_score_100.0%2C_coverage_100.00%25%2C_match_100.00%25
Paeonia_Ostii_mitochodrial	blatN	tRNA	302895	302981	.	-	1	ID=trna-blatn_tRNA-Ser(GGA)(cp)_1;gbkey=tRNA;gene=tRNA-Ser(GGA)(cp)
Paeonia_Ostii_mitochodrial	blatN	gene	279789	279862	100.0	+	1	ID=gene-blatn_trnP_1;gbkey=gene;gene=trnP;gene_biotype=tRNA;Note=blatN_hit_trnP_NC_029182.1%2C_position_1_-_74%2C_psl_score_100.0%2C_coverage_100.00%25%2C_match_100.00%25
Paeonia_Ostii_mitochodrial	blatN	tRNA	279789	279862	.	+	1	ID=trna-blatn_trnP_1;gbkey=tRNA;gene=trnP
Paeonia_Ostii_mitochodrial	blatN	gene	279788	279861	100.0	+	1	ID=gene-blatn_trnP-UGG_1;gbkey=gene;gene=trnP-UGG;gene_biotype=tRNA;Note=blatN_hit_trnP-UGG_NC_050882.1%2C_position_1_-_74%2C_psl_score_100.0%2C_coverage_100.00%25%2C_match_100.00%25
Paeonia_Ostii_mitochodrial	blatN	tRNA	279788	279861	.	+	1	ID=trna-blatn_trnP-UGG_1;gbkey=tRNA;gene=trnP-UGG
Paeonia_Ostii_mitochodrial	blatN	gene	279787	279861	100.0	+	1	ID=gene-blatn_trnP-AGG_1;gbkey=gene;gene=trnP-AGG;gene_biotype=tRNA;Note=blatN_hit_trnP-AGG_NC_037463.1%2C_position_1_-_75%2C_psl_score_100.0%2C_coverage_100.00%25%2C_match_100.00%25
Paeonia_Ostii_mitochodrial	blatN	tRNA	279787	279861	.	+	1	ID=trna-blatn_trnP-AGG_1;gbkey=tRNA;gene=trnP-AGG
Paeonia_Ostii_mitochodrial	blatN	gene	257345	257415	100.0	+	1	ID=gene-blatn_trnI-CAU_1;gbkey=gene;gene=trnI-CAU;gene_biotype=tRNA;Note=blatN_hit_trnI-CAU_NC_049064.1%2C_position_1_-_71%2C_psl_score_100.0%2C_coverage_100.00%25%2C_match_100.00%25
Paeonia_Ostii_mitochodrial	blatN	tRNA	257345	257415	.	+	1	ID=trna-blatn_trnI-CAU_1;gbkey=tRNA;gene=trnI-CAU
Paeonia_Ostii_mitochodrial	blatN	gene	257343	257416	100.0	+	1	ID=gene-blatn_trnI-cp_1;gbkey=gene;gene=trnI-cp;gene_biotype=tRNA;Note=blatN_hit_trnI-cp_NC_026515.1%2C_position_1_-_74%2C_psl_score_100.0%2C_coverage_100.00%25%2C_match_100.00%25
Paeonia_Ostii_mitochodrial	blatN	tRNA	257343	257416	.	+	1	ID=trna-blatn_trnI-cp_1;gbkey=tRNA;gene=trnI-cp
Paeonia_Ostii_mitochodrial	blatN	gene	257342	257415	100.0	+	1	ID=gene-blatn_trnM_1;gbkey=gene;gene=trnM;gene_biotype=tRNA;Note=blatN_hit_trnM_NC_050337.1%2C_position_1_-_74%2C_psl_score_100.0%2C_coverage_100.00%25%2C_match_100.00%25
Paeonia_Ostii_mitochodrial	blatN	tRNA	257342	257415	.	+	1	ID=trna-blatn_trnM_1;gbkey=tRNA;gene=trnM
Paeonia_Ostii_mitochodrial	blatN	gene	257342	257415	100.0	+	1	ID=gene-blatn_trnM-CAU_1;gbkey=gene;gene=trnM-CAU;gene_biotype=tRNA;Note=blatN_hit_trnM-CAU_NC_050067.1%2C_position_1_-_74%2C_psl_score_100.0%2C_coverage_100.00%25%2C_match_100.00%25
Paeonia_Ostii_mitochodrial	blatN	tRNA	257342	257415	.	+	1	ID=trna-blatn_trnM-CAU_1;gbkey=tRNA;gene=trnM-CAU
Paeonia_Ostii_mitochodrial	blatN	gene	257342	257415	100.0	+	1	ID=gene-blatn_tRNA-Met_1;gbkey=gene;gene=tRNA-Met;gene_biotype=tRNA;Note=blatN_hit_tRNA-Met_NC_040010.1%2C_position_1_-_74%2C_psl_score_100.0%2C_coverage_100.00%25%2C_match_100.00%25
Paeonia_Ostii_mitochodrial	blatN	tRNA	257342	257415	.	+	1	ID=trna-blatn_tRNA-Met_1;gbkey=tRNA;gene=tRNA-Met
Paeonia_Ostii_mitochodrial	blatN	gene	235241	235314	100.0	-	1	ID=gene-blatn_trnR_1;gbkey=gene;gene=trnR;gene_biotype=tRNA;Note=blatN_hit_trnR_NC_050337.1%2C_position_1_-_74%2C_psl_score_100.0%2C_coverage_100.00%25%2C_match_100.00%25
Paeonia_Ostii_mitochodrial	blatN	tRNA	235241	235314	.	-	1	ID=trna-blatn_trnR_1;gbkey=tRNA;gene=trnR
Paeonia_Ostii_mitochodrial	blatN	gene	235241	235314	100.0	-	1	ID=gene-blatn_trnR-ACG_1;gbkey=gene;gene=trnR-ACG;gene_biotype=tRNA;Note=blatN_hit_trnR-ACG_NC_050882.1%2C_position_1_-_74%2C_psl_score_100.0%2C_coverage_100.00%25%2C_match_100.00%25
Paeonia_Ostii_mitochodrial	blatN	tRNA	235241	235314	.	-	1	ID=trna-blatn_trnR-ACG_1;gbkey=tRNA;gene=trnR-ACG
Paeonia_Ostii_mitochodrial	blatN	gene	190328	190401	100.0	+	1	ID=gene-blatn_trnH_1;gbkey=gene;gene=trnH;gene_biotype=tRNA;Note=blatN_hit_trnH_NC_052709.1%2C_position_1_-_74%2C_psl_score_100.0%2C_coverage_100.00%25%2C_match_100.00%25
Paeonia_Ostii_mitochodrial	blatN	tRNA	190328	190401	.	+	1	ID=trna-blatn_trnH_1;gbkey=tRNA;gene=trnH
Paeonia_Ostii_mitochodrial	blatN	gene	190328	190401	100.0	+	1	ID=gene-blatn_trnH-cp_1;gbkey=gene;gene=trnH-cp;gene_biotype=tRNA;Note=blatN_hit_trnH-cp_NC_029693.1%2C_position_1_-_74%2C_psl_score_100.0%2C_coverage_100.00%25%2C_match_100.00%25
Paeonia_Ostii_mitochodrial	blatN	tRNA	190328	190401	.	+	1	ID=trna-blatn_trnH-cp_1;gbkey=tRNA;gene=trnH-cp
Paeonia_Ostii_mitochodrial	blatN	gene	190328	190400	100.0	+	1	ID=gene-blatn_trnH-GUG_1;gbkey=gene;gene=trnH-GUG;gene_biotype=tRNA;Note=blatN_hit_trnH-GUG_NC_052880.1%2C_position_1_-_73%2C_psl_score_100.0%2C_coverage_100.00%25%2C_match_100.00%25
Paeonia_Ostii_mitochodrial	blatN	tRNA	190328	190400	.	+	1	ID=trna-blatn_trnH-GUG_1;gbkey=tRNA;gene=trnH-GUG
Paeonia_Ostii_mitochodrial	blatN	gene	190328	190401	100.0	+	1	ID=gene-blatn_tRNA-His_1;gbkey=gene;gene=tRNA-His;gene_biotype=tRNA;Note=blatN_hit_tRNA-His_NC_040010.1%2C_position_1_-_74%2C_psl_score_100.0%2C_coverage_100.00%25%2C_match_100.00%25
Paeonia_Ostii_mitochodrial	blatN	tRNA	190328	190401	.	+	1	ID=trna-blatn_tRNA-His_1;gbkey=tRNA;gene=tRNA-His
Paeonia_Ostii_mitochodrial	blatN	gene	190328	190401	100.0	+	1	ID=gene-blatn_tRNA-His_(GTG)(cp)_1;gbkey=gene;gene=tRNA-His_(GTG)(cp);gene_biotype=tRNA;Note=blatN_hit_tRNA-His_(GTG)(cp)_NC_035549.1%2C_position_1_-_74%2C_psl_score_100.0%2C_coverage_100.00%25%2C_match_100.00%25
Paeonia_Ostii_mitochodrial	blatN	tRNA	190328	190401	.	+	1	ID=trna-blatn_tRNA-His_(GTG)(cp)_1;gbkey=tRNA;gene=tRNA-His_(GTG)(cp)
Paeonia_Ostii_mitochodrial	blatN	gene	190327	190402	100.0	+	1	ID=gene-blatn_trnH-GTG_1;gbkey=gene;gene=trnH-GTG;gene_biotype=tRNA;Note=blatN_hit_trnH-GTG_NC_045136.1%2C_position_1_-_76%2C_psl_score_100.0%2C_coverage_100.00%25%2C_match_100.00%25
Paeonia_Ostii_mitochodrial	blatN	tRNA	190327	190402	.	+	1	ID=trna-blatn_trnH-GTG_1;gbkey=tRNA;gene=trnH-GTG
Paeonia_Ostii_mitochodrial	blatN	gene	190327	190401	100.0	+	1	ID=gene-blatn_tRNA-His(gug)_1;gbkey=gene;gene=tRNA-His(gug);gene_biotype=tRNA;Note=blatN_hit_tRNA-His(gug)_NC_015994.1%2C_position_1_-_75%2C_psl_score_100.0%2C_coverage_100.00%25%2C_match_100.00%25
Paeonia_Ostii_mitochodrial	blatN	tRNA	190327	190401	.	+	1	ID=trna-blatn_tRNA-His(gug)_1;gbkey=tRNA;gene=tRNA-His(gug)
Paeonia_Ostii_mitochodrial	blatN	gene	174049	174135	100.0	+	1	ID=gene-blatn_trnS_2;gbkey=gene;gene=trnS;gene_biotype=tRNA;Note=blatN_hit_trnS_NC_045036.1%2C_position_1_-_87%2C_psl_score_100.0%2C_coverage_100.00%25%2C_match_100.00%25
Paeonia_Ostii_mitochodrial	blatN	tRNA	174049	174135	.	+	1	ID=trna-blatn_trnS_2;gbkey=tRNA;gene=trnS
Paeonia_Ostii_mitochodrial	blatN	gene	174049	174135	100.0	+	1	ID=gene-blatn_trnS-UGU_1;gbkey=gene;gene=trnS-UGU;gene_biotype=tRNA;Note=blatN_hit_trnS-UGU_NC_052879.1%2C_position_1_-_87%2C_psl_score_100.0%2C_coverage_100.00%25%2C_match_100.00%25
Paeonia_Ostii_mitochodrial	blatN	tRNA	174049	174135	.	+	1	ID=trna-blatn_trnS-UGU_1;gbkey=tRNA;gene=trnS-UGU
Paeonia_Ostii_mitochodrial	blatN	gene	174049	174135	100.0	+	1	ID=gene-blatn_trnS-UGA_1;gbkey=gene;gene=trnS-UGA;gene_biotype=tRNA;Note=blatN_hit_trnS-UGA_NC_052880.1%2C_position_1_-_87%2C_psl_score_100.0%2C_coverage_100.00%25%2C_match_100.00%25
Paeonia_Ostii_mitochodrial	blatN	tRNA	174049	174135	.	+	1	ID=trna-blatn_trnS-UGA_1;gbkey=tRNA;gene=trnS-UGA
Paeonia_Ostii_mitochodrial	blatN	gene	174049	174135	100.0	+	1	ID=gene-blatn_trnS-TGA_1;gbkey=gene;gene=trnS-TGA;gene_biotype=tRNA;Note=blatN_hit_trnS-TGA_NC_045136.1%2C_position_1_-_87%2C_psl_score_100.0%2C_coverage_100.00%25%2C_match_100.00%25
Paeonia_Ostii_mitochodrial	blatN	tRNA	174049	174135	.	+	1	ID=trna-blatn_trnS-TGA_1;gbkey=tRNA;gene=trnS-TGA
Paeonia_Ostii_mitochodrial	blatN	gene	174049	174135	100.0	+	1	ID=gene-blatn_tRNA-Ser_2;gbkey=gene;gene=tRNA-Ser;gene_biotype=tRNA;Note=blatN_hit_tRNA-Ser_NC_015099.1%2C_position_1_-_87%2C_psl_score_100.0%2C_coverage_100.00%25%2C_match_100.00%25
Paeonia_Ostii_mitochodrial	blatN	tRNA	174049	174135	.	+	1	ID=trna-blatn_tRNA-Ser_2;gbkey=tRNA;gene=tRNA-Ser
Paeonia_Ostii_mitochodrial	blatN	gene	174049	174135	100.0	+	1	ID=gene-blatn_tRNA-Ser(uga)_1;gbkey=gene;gene=tRNA-Ser(uga);gene_biotype=tRNA;Note=blatN_hit_tRNA-Ser(uga)_NC_015994.1%2C_position_1_-_87%2C_psl_score_100.0%2C_coverage_100.00%25%2C_match_100.00%25
Paeonia_Ostii_mitochodrial	blatN	tRNA	174049	174135	.	+	1	ID=trna-blatn_tRNA-Ser(uga)_1;gbkey=tRNA;gene=tRNA-Ser(uga)
Paeonia_Ostii_mitochodrial	blatN	gene	174049	174135	100.0	+	1	ID=gene-blatn_tRNA-Ser(TGA)_1;gbkey=gene;gene=tRNA-Ser(TGA);gene_biotype=tRNA;Note=blatN_hit_tRNA-Ser(TGA)_NC_035549.1%2C_position_1_-_87%2C_psl_score_100.0%2C_coverage_100.00%25%2C_match_100.00%25
Paeonia_Ostii_mitochodrial	blatN	tRNA	174049	174135	.	+	1	ID=trna-blatn_tRNA-Ser(TGA)_1;gbkey=tRNA;gene=tRNA-Ser(TGA)
Paeonia_Ostii_mitochodrial	blatN	gene	169684	169758	100.0	+	1	ID=gene-blatn_trnP-UGG_2;gbkey=gene;gene=trnP-UGG;gene_biotype=tRNA;Note=blatN_hit_trnP-UGG_NC_050950.1%2C_position_1_-_75%2C_psl_score_100.0%2C_coverage_100.00%25%2C_match_100.00%25
Paeonia_Ostii_mitochodrial	blatN	tRNA	169684	169758	.	+	1	ID=trna-blatn_trnP-UGG_2;gbkey=tRNA;gene=trnP-UGG
Paeonia_Ostii_mitochodrial	blatN	gene	169370	169443	100.0	+	1	ID=gene-blatn_trnF_1;gbkey=gene;gene=trnF;gene_biotype=tRNA;Note=blatN_hit_trnF_NC_045036.1%2C_position_1_-_74%2C_psl_score_100.0%2C_coverage_100.00%25%2C_match_100.00%25
Paeonia_Ostii_mitochodrial	blatN	tRNA	169370	169443	.	+	1	ID=trna-blatn_trnF_1;gbkey=tRNA;gene=trnF
Paeonia_Ostii_mitochodrial	blatN	gene	169370	169443	100.0	+	1	ID=gene-blatn_trnF-GAA_1;gbkey=gene;gene=trnF-GAA;gene_biotype=tRNA;Note=blatN_hit_trnF-GAA_NC_051990.1%2C_position_1_-_74%2C_psl_score_100.0%2C_coverage_100.00%25%2C_match_100.00%25
Paeonia_Ostii_mitochodrial	blatN	tRNA	169370	169443	.	+	1	ID=trna-blatn_trnF-GAA_1;gbkey=tRNA;gene=trnF-GAA
Paeonia_Ostii_mitochodrial	blatN	gene	169370	169443	100.0	+	1	ID=gene-blatn_tRNA-Phe_1;gbkey=gene;gene=tRNA-Phe;gene_biotype=tRNA;Note=blatN_hit_tRNA-Phe_NC_040010.1%2C_position_1_-_74%2C_psl_score_100.0%2C_coverage_100.00%25%2C_match_100.00%25
Paeonia_Ostii_mitochodrial	blatN	tRNA	169370	169443	.	+	1	ID=trna-blatn_tRNA-Phe_1;gbkey=tRNA;gene=tRNA-Phe
Paeonia_Ostii_mitochodrial	blatN	gene	169370	169443	100.0	+	1	ID=gene-blatn_tRNA-Phe(gaa)_1;gbkey=gene;gene=tRNA-Phe(gaa);gene_biotype=tRNA;Note=blatN_hit_tRNA-Phe(gaa)_NC_015994.1%2C_position_1_-_74%2C_psl_score_100.0%2C_coverage_100.00%25%2C_match_100.00%25
Paeonia_Ostii_mitochodrial	blatN	tRNA	169370	169443	.	+	1	ID=trna-blatn_tRNA-Phe(gaa)_1;gbkey=tRNA;gene=tRNA-Phe(gaa)
Paeonia_Ostii_mitochodrial	blatN	gene	156470	156543	100.0	+	1	ID=gene-blatn_trnW_1;gbkey=gene;gene=trnW;gene_biotype=tRNA;Note=blatN_hit_trnW_NC_045135.1%2C_position_1_-_74%2C_psl_score_100.0%2C_coverage_100.00%25%2C_match_100.00%25
Paeonia_Ostii_mitochodrial	blatN	tRNA	156470	156543	.	+	1	ID=trna-blatn_trnW_1;gbkey=tRNA;gene=trnW
Paeonia_Ostii_mitochodrial	blatN	gene	156470	156543	100.0	+	1	ID=gene-blatn_trnW-cp_1;gbkey=gene;gene=trnW-cp;gene_biotype=tRNA;Note=blatN_hit_trnW-cp_NC_029641.1%2C_position_1_-_74%2C_psl_score_100.0%2C_coverage_100.00%25%2C_match_100.00%25
Paeonia_Ostii_mitochodrial	blatN	tRNA	156470	156543	.	+	1	ID=trna-blatn_trnW-cp_1;gbkey=tRNA;gene=trnW-cp
Paeonia_Ostii_mitochodrial	blatN	gene	156470	156543	100.0	+	1	ID=gene-blatn_trnW-CCA_1;gbkey=gene;gene=trnW-CCA;gene_biotype=tRNA;Note=blatN_hit_trnW-CCA_NC_048502.1%2C_position_1_-_74%2C_psl_score_100.0%2C_coverage_100.00%25%2C_match_100.00%25
Paeonia_Ostii_mitochodrial	blatN	tRNA	156470	156543	.	+	1	ID=trna-blatn_trnW-CCA_1;gbkey=tRNA;gene=trnW-CCA
Paeonia_Ostii_mitochodrial	blatN	gene	137065	137137	100.0	-	1	ID=gene-blatn_trnM-CAU_2;gbkey=gene;gene=trnM-CAU;gene_biotype=tRNA;Note=blatN_hit_trnM-CAU_NC_049064.1%2C_position_1_-_73%2C_psl_score_100.0%2C_coverage_100.00%25%2C_match_100.00%25
Paeonia_Ostii_mitochodrial	blatN	tRNA	137065	137137	.	-	1	ID=trna-blatn_trnM-CAU_2;gbkey=tRNA;gene=trnM-CAU
Paeonia_Ostii_mitochodrial	blatN	gene	136376	136447	100.0	+	1	ID=gene-blatn_trnQ-UUG_1;gbkey=gene;gene=trnQ-UUG;gene_biotype=tRNA;Note=blatN_hit_trnQ-UUG_NC_052880.1%2C_position_1_-_72%2C_psl_score_100.0%2C_coverage_100.00%25%2C_match_100.00%25
Paeonia_Ostii_mitochodrial	blatN	tRNA	136376	136447	.	+	1	ID=trna-blatn_trnQ-UUG_1;gbkey=tRNA;gene=trnQ-UUG
Paeonia_Ostii_mitochodrial	blatN	gene	136376	136447	100.0	-	1	ID=gene-blatn_trnQ_1;gbkey=gene;gene=trnQ;gene_biotype=tRNA;Note=blatN_hit_trnQ_NC_050335.1%2C_position_1_-_72%2C_psl_score_100.0%2C_coverage_100.00%25%2C_match_100.00%25
Paeonia_Ostii_mitochodrial	blatN	tRNA	136376	136447	.	-	1	ID=trna-blatn_trnQ_1;gbkey=tRNA;gene=trnQ
Paeonia_Ostii_mitochodrial	blatN	gene	136376	136447	100.0	-	1	ID=gene-blatn_trnQ-TTG_1;gbkey=gene;gene=trnQ-TTG;gene_biotype=tRNA;Note=blatN_hit_trnQ-TTG_NC_045136.1%2C_position_1_-_72%2C_psl_score_100.0%2C_coverage_100.00%25%2C_match_100.00%25
Paeonia_Ostii_mitochodrial	blatN	tRNA	136376	136447	.	-	1	ID=trna-blatn_trnQ-TTG_1;gbkey=tRNA;gene=trnQ-TTG
Paeonia_Ostii_mitochodrial	blatN	gene	136376	136442	100.0	-	1	ID=gene-blatn_tRNA-Gln_1;gbkey=gene;gene=tRNA-Gln;gene_biotype=tRNA;Note=blatN_hit_tRNA-Gln_NC_040010.1%2C_position_1_-_67%2C_psl_score_100.0%2C_coverage_100.00%25%2C_match_100.00%25
Paeonia_Ostii_mitochodrial	blatN	tRNA	136376	136442	.	-	1	ID=trna-blatn_tRNA-Gln_1;gbkey=tRNA;gene=tRNA-Gln
Paeonia_Ostii_mitochodrial	blatN	gene	136376	136447	100.0	-	1	ID=gene-blatn_tRNA-Gln(uug)_1;gbkey=gene;gene=tRNA-Gln(uug);gene_biotype=tRNA;Note=blatN_hit_tRNA-Gln(uug)_NC_015994.1%2C_position_1_-_72%2C_psl_score_100.0%2C_coverage_100.00%25%2C_match_100.00%25
Paeonia_Ostii_mitochodrial	blatN	tRNA	136376	136447	.	-	1	ID=trna-blatn_tRNA-Gln(uug)_1;gbkey=tRNA;gene=tRNA-Gln(uug)
Paeonia_Ostii_mitochodrial	blatN	gene	136376	136447	100.0	-	1	ID=gene-blatn_tRNA-Gln(TTG)_1;gbkey=gene;gene=tRNA-Gln(TTG);gene_biotype=tRNA;Note=blatN_hit_tRNA-Gln(TTG)_NC_035549.1%2C_position_1_-_72%2C_psl_score_100.0%2C_coverage_100.00%25%2C_match_100.00%25
Paeonia_Ostii_mitochodrial	blatN	tRNA	136376	136447	.	-	1	ID=trna-blatn_tRNA-Gln(TTG)_1;gbkey=tRNA;gene=tRNA-Gln(TTG)
Paeonia_Ostii_mitochodrial	blatN	gene	128128	128242	100.0	+	1	ID=gene-blatn_rrn5_1;gbkey=gene;gene=rrn5;gene_biotype=rRNA;Note=blatN_hit_rrn5_NC_050950.1%2C_position_1_-_115%2C_psl_score_100.0%2C_coverage_100.00%25%2C_match_100.00%25
Paeonia_Ostii_mitochodrial	blatN	rRNA	128128	128242	.	+	1	ID=rrna-blatn_rrn5_1;gbkey=rRNA;gene=rrn5
Paeonia_Ostii_mitochodrial	blatN	gene	128128	128246	100.0	+	1	ID=gene-blatn_rrn5S_1;gbkey=gene;gene=rrn5S;gene_biotype=rRNA;Note=blatN_hit_rrn5S_NC_050334.1%2C_position_1_-_119%2C_psl_score_100.0%2C_coverage_100.00%25%2C_match_100.00%25
Paeonia_Ostii_mitochodrial	blatN	rRNA	128128	128246	.	+	1	ID=rrna-blatn_rrn5S_1;gbkey=rRNA;gene=rrn5S
Paeonia_Ostii_mitochodrial	blatN	gene	126111	126225	100.0	+	1	ID=gene-blatn_rrn5_2;gbkey=gene;gene=rrn5;gene_biotype=rRNA;Note=blatN_hit_rrn5_NC_050950.1%2C_position_1_-_115%2C_psl_score_100.0%2C_coverage_100.00%25%2C_match_100.00%25
Paeonia_Ostii_mitochodrial	blatN	rRNA	126111	126225	.	+	1	ID=rrna-blatn_rrn5_2;gbkey=rRNA;gene=rrn5
Paeonia_Ostii_mitochodrial	blatN	gene	126111	126229	100.0	+	1	ID=gene-blatn_rrn5S_2;gbkey=gene;gene=rrn5S;gene_biotype=rRNA;Note=blatN_hit_rrn5S_NC_050334.1%2C_position_1_-_119%2C_psl_score_100.0%2C_coverage_100.00%25%2C_match_100.00%25
Paeonia_Ostii_mitochodrial	blatN	rRNA	126111	126229	.	+	1	ID=rrna-blatn_rrn5S_2;gbkey=rRNA;gene=rrn5S
Paeonia_Ostii_mitochodrial	blatN	gene	107718	107788	100.0	-	1	ID=gene-blatn_trnC_1;gbkey=gene;gene=trnC;gene_biotype=tRNA;Note=blatN_hit_trnC_NC_044153.1%2C_position_1_-_71%2C_psl_score_100.0%2C_coverage_100.00%25%2C_match_100.00%25
Paeonia_Ostii_mitochodrial	blatN	tRNA	107718	107788	.	-	1	ID=trna-blatn_trnC_1;gbkey=tRNA;gene=trnC
Paeonia_Ostii_mitochodrial	blatN	gene	107717	107787	100.0	+	1	ID=gene-blatn_trnC-GCA_1;gbkey=gene;gene=trnC-GCA;gene_biotype=tRNA;Note=blatN_hit_trnC-GCA_NC_035958.1%2C_position_1_-_71%2C_psl_score_100.0%2C_coverage_100.00%25%2C_match_100.00%25
Paeonia_Ostii_mitochodrial	blatN	tRNA	107717	107787	.	+	1	ID=trna-blatn_trnC-GCA_1;gbkey=tRNA;gene=trnC-GCA
Paeonia_Ostii_mitochodrial	blatN	gene	107717	107787	100.0	-	1	ID=gene-blatn_tRNA-Cys_1;gbkey=gene;gene=tRNA-Cys;gene_biotype=tRNA;Note=blatN_hit_tRNA-Cys_NC_040010.1%2C_position_1_-_71%2C_psl_score_100.0%2C_coverage_100.00%25%2C_match_100.00%25
Paeonia_Ostii_mitochodrial	blatN	tRNA	107717	107787	.	-	1	ID=trna-blatn_tRNA-Cys_1;gbkey=tRNA;gene=tRNA-Cys
Paeonia_Ostii_mitochodrial	blatN	gene	107717	107787	100.0	-	1	ID=gene-blatn_tRNA-Cys(GCA)_1;gbkey=gene;gene=tRNA-Cys(GCA);gene_biotype=tRNA;Note=blatN_hit_tRNA-Cys(GCA)_NC_035549.1%2C_position_1_-_71%2C_psl_score_100.0%2C_coverage_100.00%25%2C_match_100.00%25
Paeonia_Ostii_mitochodrial	blatN	tRNA	107717	107787	.	-	1	ID=trna-blatn_tRNA-Cys(GCA)_1;gbkey=tRNA;gene=tRNA-Cys(GCA)
Paeonia_Ostii_mitochodrial	blatN	gene	104197	104268	100.0	-	1	ID=gene-blatn_trnN_1;gbkey=gene;gene=trnN;gene_biotype=tRNA;Note=blatN_hit_trnN_NC_052709.1%2C_position_1_-_72%2C_psl_score_100.0%2C_coverage_100.00%25%2C_match_100.00%25
Paeonia_Ostii_mitochodrial	blatN	tRNA	104197	104268	.	-	1	ID=trna-blatn_trnN_1;gbkey=tRNA;gene=trnN
Paeonia_Ostii_mitochodrial	blatN	gene	104197	104268	100.0	-	1	ID=gene-blatn_trnN-cp_1;gbkey=gene;gene=trnN-cp;gene_biotype=tRNA;Note=blatN_hit_trnN-cp_NC_045135.1%2C_position_1_-_72%2C_psl_score_100.0%2C_coverage_100.00%25%2C_match_100.00%25
Paeonia_Ostii_mitochodrial	blatN	tRNA	104197	104268	.	-	1	ID=trna-blatn_trnN-cp_1;gbkey=tRNA;gene=trnN-cp
Paeonia_Ostii_mitochodrial	blatN	gene	104197	104268	100.0	-	1	ID=gene-blatn_trnN-GUU_1;gbkey=gene;gene=trnN-GUU;gene_biotype=tRNA;Note=blatN_hit_trnN-GUU_NC_052880.1%2C_position_1_-_72%2C_psl_score_100.0%2C_coverage_100.00%25%2C_match_100.00%25
Paeonia_Ostii_mitochodrial	blatN	tRNA	104197	104268	.	-	1	ID=trna-blatn_trnN-GUU_1;gbkey=tRNA;gene=trnN-GUU
Paeonia_Ostii_mitochodrial	blatN	gene	104197	104258	100.0	-	1	ID=gene-blatn_tRNA-Asn_1;gbkey=gene;gene=tRNA-Asn;gene_biotype=tRNA;Note=blatN_hit_tRNA-Asn_NC_040010.1%2C_position_1_-_62%2C_psl_score_100.0%2C_coverage_100.00%25%2C_match_100.00%25
Paeonia_Ostii_mitochodrial	blatN	tRNA	104197	104258	.	-	1	ID=trna-blatn_tRNA-Asn_1;gbkey=tRNA;gene=tRNA-Asn
Paeonia_Ostii_mitochodrial	blatN	gene	104197	104268	100.0	-	1	ID=gene-blatn_tRNA-Asn(guu)_1;gbkey=gene;gene=tRNA-Asn(guu);gene_biotype=tRNA;Note=blatN_hit_tRNA-Asn(guu)_NC_015994.1%2C_position_1_-_72%2C_psl_score_100.0%2C_coverage_100.00%25%2C_match_100.00%25
Paeonia_Ostii_mitochodrial	blatN	tRNA	104197	104268	.	-	1	ID=trna-blatn_tRNA-Asn(guu)_1;gbkey=tRNA;gene=tRNA-Asn(guu)
Paeonia_Ostii_mitochodrial	blatN	gene	104197	104268	100.0	-	1	ID=gene-blatn_tRNA-Asn(GTT)_1;gbkey=gene;gene=tRNA-Asn(GTT);gene_biotype=tRNA;Note=blatN_hit_tRNA-Asn(GTT)_NC_035549.1%2C_position_1_-_72%2C_psl_score_100.0%2C_coverage_100.00%25%2C_match_100.00%25
Paeonia_Ostii_mitochodrial	blatN	tRNA	104197	104268	.	-	1	ID=trna-blatn_tRNA-Asn(GTT)_1;gbkey=tRNA;gene=tRNA-Asn(GTT)
Paeonia_Ostii_mitochodrial	blatN	gene	103075	103146	100.0	-	1	ID=gene-blatn_trnN_2;gbkey=gene;gene=trnN;gene_biotype=tRNA;Note=blatN_hit_trnN_NC_052709.1%2C_position_1_-_72%2C_psl_score_100.0%2C_coverage_100.00%25%2C_match_100.00%25
Paeonia_Ostii_mitochodrial	blatN	tRNA	103075	103146	.	-	1	ID=trna-blatn_trnN_2;gbkey=tRNA;gene=trnN
Paeonia_Ostii_mitochodrial	blatN	gene	103075	103146	100.0	-	1	ID=gene-blatn_trnN-cp_2;gbkey=gene;gene=trnN-cp;gene_biotype=tRNA;Note=blatN_hit_trnN-cp_NC_045135.1%2C_position_1_-_72%2C_psl_score_100.0%2C_coverage_100.00%25%2C_match_100.00%25
Paeonia_Ostii_mitochodrial	blatN	tRNA	103075	103146	.	-	1	ID=trna-blatn_trnN-cp_2;gbkey=tRNA;gene=trnN-cp
Paeonia_Ostii_mitochodrial	blatN	gene	103075	103146	100.0	-	1	ID=gene-blatn_trnN-GUU_2;gbkey=gene;gene=trnN-GUU;gene_biotype=tRNA;Note=blatN_hit_trnN-GUU_NC_052880.1%2C_position_1_-_72%2C_psl_score_100.0%2C_coverage_100.00%25%2C_match_100.00%25
Paeonia_Ostii_mitochodrial	blatN	tRNA	103075	103146	.	-	1	ID=trna-blatn_trnN-GUU_2;gbkey=tRNA;gene=trnN-GUU
Paeonia_Ostii_mitochodrial	blatN	gene	103075	103136	100.0	-	1	ID=gene-blatn_tRNA-Asn_2;gbkey=gene;gene=tRNA-Asn;gene_biotype=tRNA;Note=blatN_hit_tRNA-Asn_NC_040010.1%2C_position_1_-_62%2C_psl_score_100.0%2C_coverage_100.00%25%2C_match_100.00%25
Paeonia_Ostii_mitochodrial	blatN	tRNA	103075	103136	.	-	1	ID=trna-blatn_tRNA-Asn_2;gbkey=tRNA;gene=tRNA-Asn
Paeonia_Ostii_mitochodrial	blatN	gene	103075	103146	100.0	-	1	ID=gene-blatn_tRNA-Asn(guu)_2;gbkey=gene;gene=tRNA-Asn(guu);gene_biotype=tRNA;Note=blatN_hit_tRNA-Asn(guu)_NC_015994.1%2C_position_1_-_72%2C_psl_score_100.0%2C_coverage_100.00%25%2C_match_100.00%25
Paeonia_Ostii_mitochodrial	blatN	tRNA	103075	103146	.	-	1	ID=trna-blatn_tRNA-Asn(guu)_2;gbkey=tRNA;gene=tRNA-Asn(guu)
Paeonia_Ostii_mitochodrial	blatN	gene	103075	103146	100.0	-	1	ID=gene-blatn_tRNA-Asn(GTT)_2;gbkey=gene;gene=tRNA-Asn(GTT);gene_biotype=tRNA;Note=blatN_hit_tRNA-Asn(GTT)_NC_035549.1%2C_position_1_-_72%2C_psl_score_100.0%2C_coverage_100.00%25%2C_match_100.00%25
Paeonia_Ostii_mitochodrial	blatN	tRNA	103075	103146	.	-	1	ID=trna-blatn_tRNA-Asn(GTT)_2;gbkey=tRNA;gene=tRNA-Asn(GTT)
Paeonia_Ostii_mitochodrial	blatN	gene	102070	102152	100.0	-	1	ID=gene-blatn_trnY_1;gbkey=gene;gene=trnY;gene_biotype=tRNA;Note=blatN_hit_trnY_NC_045036.1%2C_position_1_-_83%2C_psl_score_100.0%2C_coverage_100.00%25%2C_match_100.00%25
Paeonia_Ostii_mitochodrial	blatN	tRNA	102070	102152	.	-	1	ID=trna-blatn_trnY_1;gbkey=tRNA;gene=trnY
Paeonia_Ostii_mitochodrial	blatN	gene	102070	102152	100.0	-	1	ID=gene-blatn_trnY-GUA_2;gbkey=gene;gene=trnY-GUA;gene_biotype=tRNA;Note=blatN_hit_trnY-GUA_NC_052709.1%2C_position_1_-_83%2C_psl_score_100.0%2C_coverage_100.00%25%2C_match_100.00%25
Paeonia_Ostii_mitochodrial	blatN	tRNA	102070	102152	.	-	1	ID=trna-blatn_trnY-GUA_2;gbkey=tRNA;gene=trnY-GUA
Paeonia_Ostii_mitochodrial	blatN	gene	102070	102152	100.0	-	1	ID=gene-blatn_trnY-GTA_1;gbkey=gene;gene=trnY-GTA;gene_biotype=tRNA;Note=blatN_hit_trnY-GTA_NC_045135.1%2C_position_1_-_83%2C_psl_score_100.0%2C_coverage_100.00%25%2C_match_100.00%25
Paeonia_Ostii_mitochodrial	blatN	tRNA	102070	102152	.	-	1	ID=trna-blatn_trnY-GTA_1;gbkey=tRNA;gene=trnY-GTA
Paeonia_Ostii_mitochodrial	blatN	gene	102070	102152	100.0	-	1	ID=gene-blatn_tRNA-Tyr_2;gbkey=gene;gene=tRNA-Tyr;gene_biotype=tRNA;Note=blatN_hit_tRNA-Tyr_NC_040010.1%2C_position_1_-_83%2C_psl_score_100.0%2C_coverage_100.00%25%2C_match_100.00%25
Paeonia_Ostii_mitochodrial	blatN	tRNA	102070	102152	.	-	1	ID=trna-blatn_tRNA-Tyr_2;gbkey=tRNA;gene=tRNA-Tyr
Paeonia_Ostii_mitochodrial	blatN	gene	102070	102152	100.0	-	1	ID=gene-blatn_tRNA-Tyr(GTA)_1;gbkey=gene;gene=tRNA-Tyr(GTA);gene_biotype=tRNA;Note=blatN_hit_tRNA-Tyr(GTA)_NC_035549.1%2C_position_1_-_83%2C_psl_score_100.0%2C_coverage_100.00%25%2C_match_100.00%25
Paeonia_Ostii_mitochodrial	blatN	tRNA	102070	102152	.	-	1	ID=trna-blatn_tRNA-Tyr(GTA)_1;gbkey=tRNA;gene=tRNA-Tyr(GTA)
Paeonia_Ostii_mitochodrial	blatN	gene	34404	34474	100.0	-	1	ID=gene-blatn_trnK-TTT_1;gbkey=gene;gene=trnK-TTT;gene_biotype=tRNA;Note=blatN_hit_trnK-TTT_NC_045136.1%2C_position_1_-_71%2C_psl_score_100.0%2C_coverage_100.00%25%2C_match_100.00%25
Paeonia_Ostii_mitochodrial	blatN	tRNA	34404	34474	.	-	1	ID=trna-blatn_trnK-TTT_1;gbkey=tRNA;gene=trnK-TTT
Paeonia_Ostii_mitochodrial	blatN	gene	34402	34474	100.0	-	1	ID=gene-blatn_trnK_1;gbkey=gene;gene=trnK;gene_biotype=tRNA;Note=blatN_hit_trnK_NC_050337.1%2C_position_1_-_73%2C_psl_score_100.0%2C_coverage_100.00%25%2C_match_100.00%25
Paeonia_Ostii_mitochodrial	blatN	tRNA	34402	34474	.	-	1	ID=trna-blatn_trnK_1;gbkey=tRNA;gene=trnK
Paeonia_Ostii_mitochodrial	blatN	gene	34402	34474	100.0	-	1	ID=gene-blatn_trnK-UUU_1;gbkey=gene;gene=trnK-UUU;gene_biotype=tRNA;Note=blatN_hit_trnK-UUU_NC_052880.1%2C_position_1_-_73%2C_psl_score_100.0%2C_coverage_100.00%25%2C_match_100.00%25
Paeonia_Ostii_mitochodrial	blatN	tRNA	34402	34474	.	-	1	ID=trna-blatn_trnK-UUU_1;gbkey=tRNA;gene=trnK-UUU
Paeonia_Ostii_mitochodrial	blatN	gene	34402	34474	100.0	-	1	ID=gene-blatn_tRNA-Lys_1;gbkey=gene;gene=tRNA-Lys;gene_biotype=tRNA;Note=blatN_hit_tRNA-Lys_NC_040010.1%2C_position_1_-_73%2C_psl_score_100.0%2C_coverage_100.00%25%2C_match_100.00%25
Paeonia_Ostii_mitochodrial	blatN	tRNA	34402	34474	.	-	1	ID=trna-blatn_tRNA-Lys_1;gbkey=tRNA;gene=tRNA-Lys
Paeonia_Ostii_mitochodrial	blatN	gene	34402	34474	100.0	-	1	ID=gene-blatn_tRNA-Lys(uuu)_1;gbkey=gene;gene=tRNA-Lys(uuu);gene_biotype=tRNA;Note=blatN_hit_tRNA-Lys(uuu)_NC_015994.1%2C_position_1_-_73%2C_psl_score_100.0%2C_coverage_100.00%25%2C_match_100.00%25
Paeonia_Ostii_mitochodrial	blatN	tRNA	34402	34474	.	-	1	ID=trna-blatn_tRNA-Lys(uuu)_1;gbkey=tRNA;gene=tRNA-Lys(uuu)
Paeonia_Ostii_mitochodrial	blatN	gene	34402	34474	100.0	-	1	ID=gene-blatn_tRNA-Lys(TTT)_1;gbkey=gene;gene=tRNA-Lys(TTT);gene_biotype=tRNA;Note=blatN_hit_tRNA-Lys(TTT)_NC_035549.1%2C_position_1_-_73%2C_psl_score_100.0%2C_coverage_100.00%25%2C_match_100.00%25
Paeonia_Ostii_mitochodrial	blatN	tRNA	34402	34474	.	-	1	ID=trna-blatn_tRNA-Lys(TTT)_1;gbkey=tRNA;gene=tRNA-Lys(TTT)
Paeonia_Ostii_mitochodrial	blatN	gene	32932	33005	100.0	-	1	ID=gene-blatn_trnfM-CAU_1;gbkey=gene;gene=trnfM-CAU;gene_biotype=tRNA;Note=blatN_hit_trnfM-CAU_NC_027000.1%2C_position_1_-_74%2C_psl_score_100.0%2C_coverage_100.00%25%2C_match_100.00%25
Paeonia_Ostii_mitochodrial	blatN	tRNA	32932	33005	.	-	1	ID=trna-blatn_trnfM-CAU_1;gbkey=tRNA;gene=trnfM-CAU
Paeonia_Ostii_mitochodrial	blatN	gene	32932	33005	100.0	-	1	ID=gene-blatn_trnM-CAU_3;gbkey=gene;gene=trnM-CAU;gene_biotype=tRNA;Note=blatN_hit_trnM-CAU_NC_050960.1%2C_position_1_-_74%2C_psl_score_100.0%2C_coverage_100.00%25%2C_match_100.00%25
Paeonia_Ostii_mitochodrial	blatN	tRNA	32932	33005	.	-	1	ID=trna-blatn_trnM-CAU_3;gbkey=tRNA;gene=trnM-CAU
Paeonia_Ostii_mitochodrial	blatN	gene	32932	33005	100.0	-	1	ID=gene-blatn_trnI_1;gbkey=gene;gene=trnI;gene_biotype=tRNA;Note=blatN_hit_trnI_NC_042883.1%2C_position_1_-_74%2C_psl_score_100.0%2C_coverage_100.00%25%2C_match_100.00%25
Paeonia_Ostii_mitochodrial	blatN	tRNA	32932	33005	.	-	1	ID=trna-blatn_trnI_1;gbkey=tRNA;gene=trnI
Paeonia_Ostii_mitochodrial	blatN	gene	32932	33005	100.0	-	1	ID=gene-blatn_trnI-CAU_2;gbkey=gene;gene=trnI-CAU;gene_biotype=tRNA;Note=blatN_hit_trnI-CAU_NC_035964.1%2C_position_1_-_74%2C_psl_score_100.0%2C_coverage_100.00%25%2C_match_100.00%25
Paeonia_Ostii_mitochodrial	blatN	tRNA	32932	33005	.	-	1	ID=trna-blatn_trnI-CAU_2;gbkey=tRNA;gene=trnI-CAU
Paeonia_Ostii_mitochodrial	blatN	gene	32932	33005	100.0	-	1	ID=gene-blatn_tRNAI(CAT)_1;gbkey=gene;gene=tRNAI(CAT);gene_biotype=tRNA;Note=blatN_hit_tRNAI(CAT)_NC_037304.1%2C_position_1_-_74%2C_psl_score_100.0%2C_coverage_100.00%25%2C_match_100.00%25
Paeonia_Ostii_mitochodrial	blatN	tRNA	32932	33005	.	-	1	ID=trna-blatn_tRNAI(CAT)_1;gbkey=tRNA;gene=tRNAI(CAT)
Paeonia_Ostii_mitochodrial	blatN	gene	32932	33005	100.0	-	1	ID=gene-blatn_tRNA-Met(CAT)_1;gbkey=gene;gene=tRNA-Met(CAT);gene_biotype=tRNA;Note=blatN_hit_tRNA-Met(CAT)_NC_035549.1%2C_position_1_-_74%2C_psl_score_100.0%2C_coverage_100.00%25%2C_match_100.00%25
Paeonia_Ostii_mitochodrial	blatN	tRNA	32932	33005	.	-	1	ID=trna-blatn_tRNA-Met(CAT)_1;gbkey=tRNA;gene=tRNA-Met(CAT)
Paeonia_Ostii_mitochodrial	blatN	gene	10818	10891	100.0	+	1	ID=gene-blatn_trnD-GUC_2;gbkey=gene;gene=trnD-GUC;gene_biotype=tRNA;Note=blatN_hit_trnD-GUC_NC_044153.1%2C_position_1_-_74%2C_psl_score_100.0%2C_coverage_100.00%25%2C_match_100.00%25
Paeonia_Ostii_mitochodrial	blatN	tRNA	10818	10891	.	+	1	ID=trna-blatn_trnD-GUC_2;gbkey=tRNA;gene=trnD-GUC
Paeonia_Ostii_mitochodrial	blatN	gene	10818	10891	100.0	+	1	ID=gene-blatn_trnD-CP-_1;gbkey=gene;gene=trnD-CP-;gene_biotype=tRNA;Note=blatN_hit_trnD-CP-_NC_026515.1%2C_position_1_-_74%2C_psl_score_100.0%2C_coverage_100.00%25%2C_match_100.00%25
Paeonia_Ostii_mitochodrial	blatN	tRNA	10818	10891	.	+	1	ID=trna-blatn_trnD-CP-_1;gbkey=tRNA;gene=trnD-CP-
Paeonia_Ostii_mitochodrial	blatN	gene	10817	10890	100.0	+	1	ID=gene-blatn_trnD_1;gbkey=gene;gene=trnD;gene_biotype=tRNA;Note=blatN_hit_trnD_NC_050335.1%2C_position_1_-_74%2C_psl_score_100.0%2C_coverage_100.00%25%2C_match_100.00%25
Paeonia_Ostii_mitochodrial	blatN	tRNA	10817	10890	.	+	1	ID=trna-blatn_trnD_1;gbkey=tRNA;gene=trnD
Paeonia_Ostii_mitochodrial	blatN	gene	10817	10890	100.0	+	1	ID=gene-blatn_trnD-GTC_1;gbkey=gene;gene=trnD-GTC;gene_biotype=tRNA;Note=blatN_hit_trnD-GTC_NC_042883.1%2C_position_1_-_74%2C_psl_score_100.0%2C_coverage_100.00%25%2C_match_100.00%25
Paeonia_Ostii_mitochodrial	blatN	tRNA	10817	10890	.	+	1	ID=trna-blatn_trnD-GTC_1;gbkey=tRNA;gene=trnD-GTC
Paeonia_Ostii_mitochodrial	blatN	gene	10817	10890	100.0	+	1	ID=gene-blatn_trnD-(GU_1;gbkey=gene;gene=trnD-(GU;gene_biotype=tRNA;Note=blatN_hit_trnD-(GU_NC_052708.1%2C_position_1_-_74%2C_psl_score_100.0%2C_coverage_100.00%25%2C_match_100.00%25
Paeonia_Ostii_mitochodrial	blatN	tRNA	10817	10890	.	+	1	ID=trna-blatn_trnD-(GU_1;gbkey=tRNA;gene=trnD-(GU
Paeonia_Ostii_mitochodrial	blatN	gene	10817	10890	100.0	+	1	ID=gene-blatn_tRNA-Asp_1;gbkey=gene;gene=tRNA-Asp;gene_biotype=tRNA;Note=blatN_hit_tRNA-Asp_NC_037463.1%2C_position_1_-_74%2C_psl_score_100.0%2C_coverage_100.00%25%2C_match_100.00%25
Paeonia_Ostii_mitochodrial	blatN	tRNA	10817	10890	.	+	1	ID=trna-blatn_tRNA-Asp_1;gbkey=tRNA;gene=tRNA-Asp
Paeonia_Ostii_mitochodrial	blatN	gene	10817	10890	100.0	+	1	ID=gene-blatn_tRNA-Asp(guc)_1;gbkey=gene;gene=tRNA-Asp(guc);gene_biotype=tRNA;Note=blatN_hit_tRNA-Asp(guc)_NC_015994.1%2C_position_1_-_74%2C_psl_score_100.0%2C_coverage_100.00%25%2C_match_100.00%25
Paeonia_Ostii_mitochodrial	blatN	tRNA	10817	10890	.	+	1	ID=trna-blatn_tRNA-Asp(guc)_1;gbkey=tRNA;gene=tRNA-Asp(guc)
Paeonia_Ostii_mitochodrial	blatN	gene	10817	10890	100.0	+	1	ID=gene-blatn_tRNA-Asp(GTC)_1;gbkey=gene;gene=tRNA-Asp(GTC);gene_biotype=tRNA;Note=blatN_hit_tRNA-Asp(GTC)_NC_035549.1%2C_position_1_-_74%2C_psl_score_100.0%2C_coverage_100.00%25%2C_match_100.00%25
Paeonia_Ostii_mitochodrial	blatN	tRNA	10817	10890	.	+	1	ID=trna-blatn_tRNA-Asp(GTC)_1;gbkey=tRNA;gene=tRNA-Asp(GTC)
Paeonia_Ostii_mitochodrial	blatN	gene	104197	104268	95.8	-	1	ID=gene-blatn_trnN-GTT_1;gbkey=gene;gene=trnN-GTT;gene_biotype=tRNA;Note=blatN_hit_trnN-GTT_NC_045136.1%2C_position_1_-_71%2C_psl_score_95.8%2C_coverage_101.41%25%2C_match_100.00%25
Paeonia_Ostii_mitochodrial	blatN	tRNA	104197	104268	.	-	1	ID=trna-blatn_trnN-GTT_1;gbkey=tRNA;gene=trnN-GTT
Paeonia_Ostii_mitochodrial	blatN	gene	103075	103146	95.8	-	1	ID=gene-blatn_trnN-GTT_2;gbkey=gene;gene=trnN-GTT;gene_biotype=tRNA;Note=blatN_hit_trnN-GTT_NC_045136.1%2C_position_1_-_71%2C_psl_score_95.8%2C_coverage_101.41%25%2C_match_100.00%25
Paeonia_Ostii_mitochodrial	blatN	tRNA	103075	103146	.	-	1	ID=trna-blatn_trnN-GTT_2;gbkey=tRNA;gene=trnN-GTT
Paeonia_Ostii_mitochodrial	blatN	gene	296033	296682	73.0	+	1	ID=gene-blatn_trnV-UAC_1;gbkey=gene;gene=trnV-UAC;gene_biotype=tRNA;Note=blatN_hit_trnV-UAC_NC_050882.1%2C_position_1_-_74%2C_psl_score_73.0%2C_coverage_100.00%25%2C_match_100.00%25
Paeonia_Ostii_mitochodrial	blatN	tRNA	296033	296069	.	+	1	ID=trna-blatn_trnV-UAC_1;gbkey=tRNA;gene=trnV-UAC
Paeonia_Ostii_mitochodrial	blatN	tRNA	296646	296682	.	+	1	ID=trna-blatn_trnV-UAC_1;gbkey=tRNA;gene=trnV-UAC
Paeonia_Ostii_mitochodrial	blatN	exon	296033	296069	.	+	1	ID=blatn_trnV-UAC_1_exon_1;Parent=gene-blatn_trnV-UAC_1;gbkey=exon;gene=trnV-UAC
Paeonia_Ostii_mitochodrial	blatN	intron	296070	296645	.	+	1	ID=blatn_trnV-UAC_1_intron_1;Parent=gene-blatn_trnV-UAC_1;gbkey=intron;gene=trnV-UAC
Paeonia_Ostii_mitochodrial	blatN	exon	296646	296682	.	+	1	ID=blatn_trnV-UAC_1_exon_2;Parent=gene-blatn_trnV-UAC_1;gbkey=exon;gene=trnV-UAC
Paeonia_Ostii_mitochodrial	blatN	gene	350605	353124	66.7	+	1	ID=gene-blatn_trnK-UUU_2;gbkey=gene;gene=trnK-UUU;gene_biotype=tRNA;Note=blatN_hit_trnK-UUU_NC_012119.1%2C_position_1_-_72%2C_psl_score_66.7%2C_coverage_100.00%25%2C_match_100.00%25
Paeonia_Ostii_mitochodrial	blatN	tRNA	350605	350641	.	+	1	ID=trna-blatn_trnK-UUU_2;gbkey=tRNA;gene=trnK-UUU
Paeonia_Ostii_mitochodrial	blatN	tRNA	353090	353124	.	+	1	ID=trna-blatn_trnK-UUU_2;gbkey=tRNA;gene=trnK-UUU
Paeonia_Ostii_mitochodrial	blatN	exon	350605	350641	.	+	1	ID=blatn_trnK-UUU_2_exon_1;Parent=gene-blatn_trnK-UUU_2;gbkey=exon;gene=trnK-UUU
Paeonia_Ostii_mitochodrial	blatN	intron	350642	353089	.	+	1	ID=blatn_trnK-UUU_2_intron_1;Parent=gene-blatn_trnK-UUU_2;gbkey=intron;gene=trnK-UUU
Paeonia_Ostii_mitochodrial	blatN	exon	353090	353124	.	+	1	ID=blatn_trnK-UUU_2_exon_2;Parent=gene-blatn_trnK-UUU_2;gbkey=exon;gene=trnK-UUU
Paeonia_Ostii_mitochodrial	blatN	gene	128128	128246	99.2	+	1	ID=gene-blatn_5Srrn_1;gbkey=gene;gene=5Srrn;gene_biotype=rRNA;Note=blatN_hit_5Srrn_NC_012119.1%2C_position_1_-_119%2C_psl_score_99.2%2C_coverage_100.00%25%2C_match_99.16%25
Paeonia_Ostii_mitochodrial	blatN	rRNA	128128	128246	.	+	1	ID=rrna-blatn_5Srrn_1;gbkey=rRNA;gene=5Srrn
Paeonia_Ostii_mitochodrial	blatN	gene	126111	126229	99.2	+	1	ID=gene-blatn_5Srrn_2;gbkey=gene;gene=5Srrn;gene_biotype=rRNA;Note=blatN_hit_5Srrn_NC_012119.1%2C_position_1_-_119%2C_psl_score_99.2%2C_coverage_100.00%25%2C_match_99.16%25
Paeonia_Ostii_mitochodrial	blatN	rRNA	126111	126229	.	+	1	ID=rrna-blatn_5Srrn_2;gbkey=rRNA;gene=5Srrn
Paeonia_Ostii_mitochodrial	blatN	gene	128128	128242	99.2	+	1	ID=gene-blatn_5rrn_1;gbkey=gene;gene=5rrn;gene_biotype=rRNA;Note=blatN_hit_5rrn_NC_044768.1%2C_position_1_-_115%2C_psl_score_99.2%2C_coverage_100.00%25%2C_match_99.13%25
Paeonia_Ostii_mitochodrial	blatN	rRNA	128128	128242	.	+	1	ID=rrna-blatn_5rrn_1;gbkey=rRNA;gene=5rrn
Paeonia_Ostii_mitochodrial	blatN	gene	126111	126225	99.2	+	1	ID=gene-blatn_5rrn_2;gbkey=gene;gene=5rrn;gene_biotype=rRNA;Note=blatN_hit_5rrn_NC_044768.1%2C_position_1_-_115%2C_psl_score_99.2%2C_coverage_100.00%25%2C_match_99.13%25
Paeonia_Ostii_mitochodrial	blatN	rRNA	126111	126225	.	+	1	ID=rrna-blatn_5rrn_2;gbkey=rRNA;gene=5rrn
Paeonia_Ostii_mitochodrial	blatN	gene	302895	302981	98.9	-	1	ID=gene-blatn_tRNA-Ser(gga)_1;gbkey=gene;gene=tRNA-Ser(gga);gene_biotype=tRNA;Note=blatN_hit_tRNA-Ser(gga)_NC_015994.1%2C_position_1_-_87%2C_psl_score_98.9%2C_coverage_100.00%25%2C_match_98.85%25
Paeonia_Ostii_mitochodrial	blatN	tRNA	302895	302981	.	-	1	ID=trna-blatn_tRNA-Ser(gga)_1;gbkey=tRNA;gene=tRNA-Ser(gga)
Paeonia_Ostii_mitochodrial	blatN	gene	300350	300956	75.3	-	1	ID=gene-blatn_trnL-UAA_1;gbkey=gene;gene=trnL-UAA;gene_biotype=tRNA;Note=blatN_hit_trnL-UAA_NC_050882.1%2C_position_1_-_85%2C_psl_score_75.3%2C_coverage_100.00%25%2C_match_98.82%25
Paeonia_Ostii_mitochodrial	blatN	tRNA	300350	300399	.	-	1	ID=trna-blatn_trnL-UAA_1;gbkey=tRNA;gene=trnL-UAA
Paeonia_Ostii_mitochodrial	blatN	tRNA	300922	300956	.	-	1	ID=trna-blatn_trnL-UAA_1;gbkey=tRNA;gene=trnL-UAA
Paeonia_Ostii_mitochodrial	blatN	exon	300350	300399	.	-	1	ID=blatn_trnL-UAA_1_exon_2;Parent=gene-blatn_trnL-UAA_1;gbkey=exon;gene=trnL-UAA
Paeonia_Ostii_mitochodrial	blatN	intron	300400	300921	.	-	1	ID=blatn_trnL-UAA_1_intron_1;Parent=gene-blatn_trnL-UAA_1;gbkey=intron;gene=trnL-UAA
Paeonia_Ostii_mitochodrial	blatN	exon	300922	300956	.	-	1	ID=blatn_trnL-UAA_1_exon_1;Parent=gene-blatn_trnL-UAA_1;gbkey=exon;gene=trnL-UAA
Paeonia_Ostii_mitochodrial	blatN	gene	319473	319556	98.9	+	1	ID=gene-blatn_trnY-fragment_1;gbkey=gene;gene=trnY-fragment;gene_biotype=tRNA;Note=blatN_hit_trnY-fragment_NC_045036.1%2C_position_1_-_84%2C_psl_score_98.9%2C_coverage_100.00%25%2C_match_98.81%25%2C_fragment_match_98.81%25
Paeonia_Ostii_mitochodrial	blatN	tRNA	319473	319556	.	+	1	ID=trna-blatn_trnY-fragment_1;gbkey=tRNA;gene=trnY-fragment
Paeonia_Ostii_mitochodrial	blatN	gene	102070	102152	98.8	-	1	ID=gene-blatn_tRNA-Tyr(gua)_1;gbkey=gene;gene=tRNA-Tyr(gua);gene_biotype=tRNA;Note=blatN_hit_tRNA-Tyr(gua)_NC_015994.1%2C_position_1_-_83%2C_psl_score_98.8%2C_coverage_100.00%25%2C_match_98.80%25
Paeonia_Ostii_mitochodrial	blatN	tRNA	102070	102152	.	-	1	ID=trna-blatn_tRNA-Tyr(gua)_1;gbkey=tRNA;gene=tRNA-Tyr(gua)
Paeonia_Ostii_mitochodrial	blatN	gene	32924	33005	98.8	-	1	ID=gene-blatn_trnM-fragment_1;gbkey=gene;gene=trnM-fragment;gene_biotype=tRNA;Note=blatN_hit_trnM-fragment_NC_050337.1%2C_position_1_-_82%2C_psl_score_98.8%2C_coverage_100.00%25%2C_match_98.78%25%2C_fragment_match_98.78%25
Paeonia_Ostii_mitochodrial	blatN	tRNA	32924	33005	.	-	1	ID=trna-blatn_trnM-fragment_1;gbkey=tRNA;gene=trnM-fragment
Paeonia_Ostii_mitochodrial	blatN	gene	32924	33005	98.8	-	1	ID=gene-blatn_trnM-AUG_1;gbkey=gene;gene=trnM-AUG;gene_biotype=tRNA;Note=blatN_hit_trnM-AUG_NC_052879.1%2C_position_1_-_82%2C_psl_score_98.8%2C_coverage_100.00%25%2C_match_98.78%25
Paeonia_Ostii_mitochodrial	blatN	tRNA	32924	33005	.	-	1	ID=trna-blatn_trnM-AUG_1;gbkey=tRNA;gene=trnM-AUG
Paeonia_Ostii_mitochodrial	blatN	gene	32924	33005	98.8	-	1	ID=gene-blatn_trnI-AUG_1;gbkey=gene;gene=trnI-AUG;gene_biotype=tRNA;Note=blatN_hit_trnI-AUG_NC_018554.1%2C_position_1_-_82%2C_psl_score_98.8%2C_coverage_100.00%25%2C_match_98.78%25
Paeonia_Ostii_mitochodrial	blatN	tRNA	32924	33005	.	-	1	ID=trna-blatn_trnI-AUG_1;gbkey=tRNA;gene=trnI-AUG
Paeonia_Ostii_mitochodrial	blatN	gene	32925	33005	98.8	-	1	ID=gene-blatn_trnI-UAU_1;gbkey=gene;gene=trnI-UAU;gene_biotype=tRNA;Note=blatN_hit_trnI-UAU_NC_029809.1%2C_position_1_-_81%2C_psl_score_98.8%2C_coverage_100.00%25%2C_match_98.77%25
Paeonia_Ostii_mitochodrial	blatN	tRNA	32925	33005	.	-	1	ID=trna-blatn_trnI-UAU_1;gbkey=tRNA;gene=trnI-UAU
Paeonia_Ostii_mitochodrial	blatN	gene	32925	33005	98.8	-	1	ID=gene-blatn_trnI-LAU_1;gbkey=gene;gene=trnI-LAU;gene_biotype=tRNA;Note=blatN_hit_trnI-LAU_NC_012116.1%2C_position_1_-_81%2C_psl_score_98.8%2C_coverage_100.00%25%2C_match_98.77%25
Paeonia_Ostii_mitochodrial	blatN	tRNA	32925	33005	.	-	1	ID=trna-blatn_trnI-LAU_1;gbkey=tRNA;gene=trnI-LAU
Paeonia_Ostii_mitochodrial	blatN	gene	32925	33005	98.8	-	1	ID=gene-blatn_trnI-CAT_1;gbkey=gene;gene=trnI-CAT;gene_biotype=tRNA;Note=blatN_hit_trnI-CAT_NC_018551.1%2C_position_1_-_81%2C_psl_score_98.8%2C_coverage_100.00%25%2C_match_98.77%25
Paeonia_Ostii_mitochodrial	blatN	tRNA	32925	33005	.	-	1	ID=trna-blatn_trnI-CAT_1;gbkey=tRNA;gene=trnI-CAT
Paeonia_Ostii_mitochodrial	blatN	gene	229921	230000	98.8	-	1	ID=gene-blatn_trnL-UAG_1;gbkey=gene;gene=trnL-UAG;gene_biotype=tRNA;Note=blatN_hit_trnL-UAG_NC_012119.1%2C_position_1_-_80%2C_psl_score_98.8%2C_coverage_100.00%25%2C_match_98.75%25
Paeonia_Ostii_mitochodrial	blatN	tRNA	229921	230000	.	-	1	ID=trna-blatn_trnL-UAG_1;gbkey=tRNA;gene=trnL-UAG
Paeonia_Ostii_mitochodrial	blatN	gene	32929	33005	98.8	-	1	ID=gene-blatn_tRNA-Ile_1;gbkey=gene;gene=tRNA-Ile;gene_biotype=tRNA;Note=blatN_hit_tRNA-Ile_NC_015099.1%2C_position_1_-_77%2C_psl_score_98.8%2C_coverage_100.00%25%2C_match_98.70%25
Paeonia_Ostii_mitochodrial	blatN	tRNA	32929	33005	.	-	1	ID=trna-blatn_tRNA-Ile_1;gbkey=tRNA;gene=tRNA-Ile
Paeonia_Ostii_mitochodrial	blatN	gene	32929	33005	98.8	-	1	ID=gene-blatn_tRNA-Ile(cau)_1;gbkey=gene;gene=tRNA-Ile(cau);gene_biotype=tRNA;Note=blatN_hit_tRNA-Ile(cau)_NC_015994.1%2C_position_1_-_77%2C_psl_score_98.8%2C_coverage_100.00%25%2C_match_98.70%25
Paeonia_Ostii_mitochodrial	blatN	tRNA	32929	33005	.	-	1	ID=trna-blatn_tRNA-Ile(cau)_1;gbkey=tRNA;gene=tRNA-Ile(cau)
Paeonia_Ostii_mitochodrial	blatN	gene	169684	169758	98.7	+	1	ID=gene-blatn_trnP-fragment_1;gbkey=gene;gene=trnP-fragment;gene_biotype=tRNA;Note=blatN_hit_trnP-fragment_NC_029182.1%2C_position_1_-_75%2C_psl_score_98.7%2C_coverage_100.00%25%2C_match_98.67%25%2C_fragment_match_98.67%25
Paeonia_Ostii_mitochodrial	blatN	tRNA	169684	169758	.	+	1	ID=trna-blatn_trnP-fragment_1;gbkey=tRNA;gene=trnP-fragment
Paeonia_Ostii_mitochodrial	blatN	gene	169684	169758	98.7	+	1	ID=gene-blatn_trnP-TGG_1;gbkey=gene;gene=trnP-TGG;gene_biotype=tRNA;Note=blatN_hit_trnP-TGG_NC_045136.1%2C_position_1_-_75%2C_psl_score_98.7%2C_coverage_100.00%25%2C_match_98.67%25
Paeonia_Ostii_mitochodrial	blatN	tRNA	169684	169758	.	+	1	ID=trna-blatn_trnP-TGG_1;gbkey=tRNA;gene=trnP-TGG
Paeonia_Ostii_mitochodrial	blatN	gene	169684	169758	98.7	+	1	ID=gene-blatn_trnF-UGG_1;gbkey=gene;gene=trnF-UGG;gene_biotype=tRNA;Note=blatN_hit_trnF-UGG_NC_052708.1%2C_position_1_-_75%2C_psl_score_98.7%2C_coverage_100.00%25%2C_match_98.67%25
Paeonia_Ostii_mitochodrial	blatN	tRNA	169684	169758	.	+	1	ID=trna-blatn_trnF-UGG_1;gbkey=tRNA;gene=trnF-UGG
Paeonia_Ostii_mitochodrial	blatN	gene	169684	169758	98.7	+	1	ID=gene-blatn_tRNA-Pro_1;gbkey=gene;gene=tRNA-Pro;gene_biotype=tRNA;Note=blatN_hit_tRNA-Pro_NC_040010.1%2C_position_1_-_75%2C_psl_score_98.7%2C_coverage_100.00%25%2C_match_98.67%25
Paeonia_Ostii_mitochodrial	blatN	tRNA	169684	169758	.	+	1	ID=trna-blatn_tRNA-Pro_1;gbkey=tRNA;gene=tRNA-Pro
Paeonia_Ostii_mitochodrial	blatN	gene	169684	169758	98.7	+	1	ID=gene-blatn_tRNA-Pro_(TGG)_1;gbkey=gene;gene=tRNA-Pro_(TGG);gene_biotype=tRNA;Note=blatN_hit_tRNA-Pro_(TGG)_NC_035549.1%2C_position_1_-_75%2C_psl_score_98.7%2C_coverage_100.00%25%2C_match_98.67%25
Paeonia_Ostii_mitochodrial	blatN	tRNA	169684	169758	.	+	1	ID=trna-blatn_tRNA-Pro_(TGG)_1;gbkey=tRNA;gene=tRNA-Pro_(TGG)
Paeonia_Ostii_mitochodrial	blatN	gene	169684	169758	98.7	+	1	ID=gene-blatn_tRNA-Pro(ugg)_1;gbkey=gene;gene=tRNA-Pro(ugg);gene_biotype=tRNA;Note=blatN_hit_tRNA-Pro(ugg)_NC_015994.1%2C_position_1_-_75%2C_psl_score_98.7%2C_coverage_100.00%25%2C_match_98.67%25
Paeonia_Ostii_mitochodrial	blatN	tRNA	169684	169758	.	+	1	ID=trna-blatn_tRNA-Pro(ugg)_1;gbkey=tRNA;gene=tRNA-Pro(ugg)
Paeonia_Ostii_mitochodrial	blatN	gene	280005	280077	100.0	+	1	ID=gene-blatn_trnW-fragment_1;gbkey=gene;gene=trnW-fragment;gene_biotype=tRNA;Note=blatN_hit_trnW-fragment_NC_045135.1%2C_position_2_-_74%2C_psl_score_100.0%2C_coverage_98.65%25%2C_match_98.65%25%2C_fragment_match_100.00%25
Paeonia_Ostii_mitochodrial	blatN	tRNA	280005	280077	.	+	1	ID=trna-blatn_trnW-fragment_1;gbkey=tRNA;gene=trnW-fragment
Paeonia_Ostii_mitochodrial	blatN	gene	280005	280077	100.0	+	1	ID=gene-blatn_trnW-cp-fragment_1;gbkey=gene;gene=trnW-cp-fragment;gene_biotype=tRNA;Note=blatN_hit_trnW-cp-fragment_NC_029641.1%2C_position_2_-_74%2C_psl_score_100.0%2C_coverage_98.65%25%2C_match_98.65%25%2C_fragment_match_100.00%25
Paeonia_Ostii_mitochodrial	blatN	tRNA	280005	280077	.	+	1	ID=trna-blatn_trnW-cp-fragment_1;gbkey=tRNA;gene=trnW-cp-fragment
Paeonia_Ostii_mitochodrial	blatN	gene	280005	280077	100.0	+	1	ID=gene-blatn_trnW-CCA-fragment_1;gbkey=gene;gene=trnW-CCA-fragment;gene_biotype=tRNA;Note=blatN_hit_trnW-CCA-fragment_NC_048502.1%2C_position_2_-_74%2C_psl_score_100.0%2C_coverage_98.65%25%2C_match_98.65%25%2C_fragment_match_100.00%25
Paeonia_Ostii_mitochodrial	blatN	tRNA	280005	280077	.	+	1	ID=trna-blatn_trnW-CCA-fragment_1;gbkey=tRNA;gene=trnW-CCA-fragment
Paeonia_Ostii_mitochodrial	blatN	gene	319990	320063	98.7	+	1	ID=gene-blatn_tRNA-Asp-fragment_1;gbkey=gene;gene=tRNA-Asp-fragment;gene_biotype=tRNA;Note=blatN_hit_tRNA-Asp-fragment_NC_037463.1%2C_position_1_-_74%2C_psl_score_98.7%2C_coverage_100.00%25%2C_match_98.65%25%2C_fragment_match_98.65%25
Paeonia_Ostii_mitochodrial	blatN	tRNA	319990	320063	.	+	1	ID=trna-blatn_tRNA-Asp-fragment_1;gbkey=tRNA;gene=tRNA-Asp-fragment
Paeonia_Ostii_mitochodrial	blatN	gene	257342	257415	98.7	+	1	ID=gene-blatn_trnL-CAA_1;gbkey=gene;gene=trnL-CAA;gene_biotype=tRNA;Note=blatN_hit_trnL-CAA_NC_041494.1%2C_position_1_-_74%2C_psl_score_98.7%2C_coverage_100.00%25%2C_match_98.65%25
Paeonia_Ostii_mitochodrial	blatN	tRNA	257342	257415	.	+	1	ID=trna-blatn_trnL-CAA_1;gbkey=tRNA;gene=trnL-CAA
Paeonia_Ostii_mitochodrial	blatN	gene	156470	156543	98.7	+	1	ID=gene-blatn_tRNA-Trp_1;gbkey=gene;gene=tRNA-Trp;gene_biotype=tRNA;Note=blatN_hit_tRNA-Trp_NC_040010.1%2C_position_1_-_74%2C_psl_score_98.7%2C_coverage_100.00%25%2C_match_98.65%25
Paeonia_Ostii_mitochodrial	blatN	tRNA	156470	156543	.	+	1	ID=trna-blatn_tRNA-Trp_1;gbkey=tRNA;gene=tRNA-Trp
Paeonia_Ostii_mitochodrial	blatN	gene	156470	156543	98.7	+	1	ID=gene-blatn_tRNA-Trp(CCA)(cp)_1;gbkey=gene;gene=tRNA-Trp(CCA)(cp);gene_biotype=tRNA;Note=blatN_hit_tRNA-Trp(CCA)(cp)_NC_035549.1%2C_position_1_-_74%2C_psl_score_98.7%2C_coverage_100.00%25%2C_match_98.65%25
Paeonia_Ostii_mitochodrial	blatN	tRNA	156470	156543	.	+	1	ID=trna-blatn_tRNA-Trp(CCA)(cp)_1;gbkey=tRNA;gene=tRNA-Trp(CCA)(cp)
Paeonia_Ostii_mitochodrial	blatN	gene	156469	156542	98.7	+	1	ID=gene-blatn_trnW-CP-_1;gbkey=gene;gene=trnW-CP-;gene_biotype=tRNA;Note=blatN_hit_trnW-CP-_NC_026515.1%2C_position_1_-_74%2C_psl_score_98.7%2C_coverage_100.00%25%2C_match_98.65%25
Paeonia_Ostii_mitochodrial	blatN	tRNA	156469	156542	.	+	1	ID=trna-blatn_trnW-CP-_1;gbkey=tRNA;gene=trnW-CP-
Paeonia_Ostii_mitochodrial	blatN	gene	319335	319407	98.7	+	1	ID=gene-blatn_trnE-UUC_1;gbkey=gene;gene=trnE-UUC;gene_biotype=tRNA;Note=blatN_hit_trnE-UUC_NC_050882.1%2C_position_1_-_73%2C_psl_score_98.7%2C_coverage_100.00%25%2C_match_98.63%25
Paeonia_Ostii_mitochodrial	blatN	tRNA	319335	319407	.	+	1	ID=trna-blatn_trnE-UUC_1;gbkey=tRNA;gene=trnE-UUC
Paeonia_Ostii_mitochodrial	blatN	gene	301594	301666	98.7	+	1	ID=gene-blatn_trnT_1;gbkey=gene;gene=trnT;gene_biotype=tRNA;Note=blatN_hit_trnT_NC_045036.1%2C_position_1_-_73%2C_psl_score_98.7%2C_coverage_100.00%25%2C_match_98.63%25
Paeonia_Ostii_mitochodrial	blatN	tRNA	301594	301666	.	+	1	ID=trna-blatn_trnT_1;gbkey=tRNA;gene=trnT
Paeonia_Ostii_mitochodrial	blatN	gene	301594	301666	98.7	+	1	ID=gene-blatn_trnT-UGU_1;gbkey=gene;gene=trnT-UGU;gene_biotype=tRNA;Note=blatN_hit_trnT-UGU_NC_050882.1%2C_position_1_-_73%2C_psl_score_98.7%2C_coverage_100.00%25%2C_match_98.63%25
Paeonia_Ostii_mitochodrial	blatN	tRNA	301594	301666	.	+	1	ID=trna-blatn_trnT-UGU_1;gbkey=tRNA;gene=trnT-UGU
Paeonia_Ostii_mitochodrial	blatN	gene	299869	299941	98.7	-	1	ID=gene-blatn_trnF-fragment_1;gbkey=gene;gene=trnF-fragment;gene_biotype=tRNA;Note=blatN_hit_trnF-fragment_NC_045036.1%2C_position_1_-_73%2C_psl_score_98.7%2C_coverage_100.00%25%2C_match_98.63%25%2C_fragment_match_98.63%25
Paeonia_Ostii_mitochodrial	blatN	tRNA	299869	299941	.	-	1	ID=trna-blatn_trnF-fragment_1;gbkey=tRNA;gene=trnF-fragment
Paeonia_Ostii_mitochodrial	blatN	gene	295796	295868	98.7	-	1	ID=gene-blatn_trnM-CAU-fragment_1;gbkey=gene;gene=trnM-CAU-fragment;gene_biotype=tRNA;Note=blatN_hit_trnM-CAU-fragment_NC_050067.1%2C_position_1_-_73%2C_psl_score_98.7%2C_coverage_100.00%25%2C_match_98.63%25%2C_fragment_match_98.63%25
Paeonia_Ostii_mitochodrial	blatN	tRNA	295796	295868	.	-	1	ID=trna-blatn_trnM-CAU-fragment_1;gbkey=tRNA;gene=trnM-CAU-fragment
Paeonia_Ostii_mitochodrial	blatN	gene	137066	137138	98.7	-	1	ID=gene-blatn_trnM-CP-_1;gbkey=gene;gene=trnM-CP-;gene_biotype=tRNA;Note=blatN_hit_trnM-CP-_NC_026515.1%2C_position_1_-_73%2C_psl_score_98.7%2C_coverage_100.00%25%2C_match_98.63%25
Paeonia_Ostii_mitochodrial	blatN	tRNA	137066	137138	.	-	1	ID=trna-blatn_trnM-CP-_1;gbkey=tRNA;gene=trnM-CP-
Paeonia_Ostii_mitochodrial	blatN	gene	137065	137137	98.7	-	1	ID=gene-blatn_trnM-cp_1;gbkey=gene;gene=trnM-cp;gene_biotype=tRNA;Note=blatN_hit_trnM-cp_NC_029693.1%2C_position_1_-_73%2C_psl_score_98.7%2C_coverage_100.00%25%2C_match_98.63%25
Paeonia_Ostii_mitochodrial	blatN	tRNA	137065	137137	.	-	1	ID=trna-blatn_trnM-cp_1;gbkey=tRNA;gene=trnM-cp
Paeonia_Ostii_mitochodrial	blatN	gene	137065	137137	98.7	-	1	ID=gene-blatn_trnM-CAT_1;gbkey=gene;gene=trnM-CAT;gene_biotype=tRNA;Note=blatN_hit_trnM-CAT_NC_008285.1%2C_position_1_-_73%2C_psl_score_98.7%2C_coverage_100.00%25%2C_match_98.63%25
Paeonia_Ostii_mitochodrial	blatN	tRNA	137065	137137	.	-	1	ID=trna-blatn_trnM-CAT_1;gbkey=tRNA;gene=trnM-CAT
Paeonia_Ostii_mitochodrial	blatN	gene	137065	137137	98.7	-	1	ID=gene-blatn_trnA-MEU_1;gbkey=gene;gene=trnA-MEU;gene_biotype=tRNA;Note=blatN_hit_trnA-MEU_NC_037463.1%2C_position_1_-_73%2C_psl_score_98.7%2C_coverage_100.00%25%2C_match_98.63%25
Paeonia_Ostii_mitochodrial	blatN	tRNA	137065	137137	.	-	1	ID=trna-blatn_trnA-MEU_1;gbkey=tRNA;gene=trnA-MEU
Paeonia_Ostii_mitochodrial	blatN	gene	137065	137137	98.7	-	1	ID=gene-blatn_tRNA-Met-fragment_1;gbkey=gene;gene=tRNA-Met-fragment;gene_biotype=tRNA;Note=blatN_hit_tRNA-Met-fragment_NC_040010.1%2C_position_1_-_73%2C_psl_score_98.7%2C_coverage_100.00%25%2C_match_98.63%25%2C_fragment_match_98.63%25
Paeonia_Ostii_mitochodrial	blatN	tRNA	137065	137137	.	-	1	ID=trna-blatn_tRNA-Met-fragment_1;gbkey=tRNA;gene=tRNA-Met-fragment
Paeonia_Ostii_mitochodrial	blatN	gene	137065	137137	98.7	-	1	ID=gene-blatn_tRNA-Met(cau)_1;gbkey=gene;gene=tRNA-Met(cau);gene_biotype=tRNA;Note=blatN_hit_tRNA-Met(cau)_NC_015994.1%2C_position_1_-_73%2C_psl_score_98.7%2C_coverage_100.00%25%2C_match_98.63%25
Paeonia_Ostii_mitochodrial	blatN	tRNA	137065	137137	.	-	1	ID=trna-blatn_tRNA-Met(cau)_1;gbkey=tRNA;gene=tRNA-Met(cau)
Paeonia_Ostii_mitochodrial	blatN	gene	137065	137137	98.7	-	1	ID=gene-blatn_tRNA-Met(CAT)_(cp)_1;gbkey=gene;gene=tRNA-Met(CAT)_(cp);gene_biotype=tRNA;Note=blatN_hit_tRNA-Met(CAT)_(cp)_NC_035549.1%2C_position_1_-_73%2C_psl_score_98.7%2C_coverage_100.00%25%2C_match_98.63%25
Paeonia_Ostii_mitochodrial	blatN	tRNA	137065	137137	.	-	1	ID=trna-blatn_tRNA-Met(CAT)_(cp)_1;gbkey=tRNA;gene=tRNA-Met(CAT)_(cp)
Paeonia_Ostii_mitochodrial	blatN	gene	344534	344605	98.7	-	1	ID=gene-blatn_trnR-UCU_1;gbkey=gene;gene=trnR-UCU;gene_biotype=tRNA;Note=blatN_hit_trnR-UCU_NC_050882.1%2C_position_1_-_72%2C_psl_score_98.7%2C_coverage_100.00%25%2C_match_98.61%25
Paeonia_Ostii_mitochodrial	blatN	tRNA	344534	344605	.	-	1	ID=trna-blatn_trnR-UCU_1;gbkey=tRNA;gene=trnR-UCU
Paeonia_Ostii_mitochodrial	blatN	gene	318784	318855	98.7	-	1	ID=gene-blatn_trnT-fragment_1;gbkey=gene;gene=trnT-fragment;gene_biotype=tRNA;Note=blatN_hit_trnT-fragment_NC_045036.1%2C_position_1_-_72%2C_psl_score_98.7%2C_coverage_100.00%25%2C_match_98.61%25%2C_fragment_match_98.61%25
Paeonia_Ostii_mitochodrial	blatN	tRNA	318784	318855	.	-	1	ID=trna-blatn_trnT-fragment_1;gbkey=tRNA;gene=trnT-fragment
Paeonia_Ostii_mitochodrial	blatN	gene	302894	302980	97.8	-	1	ID=gene-blatn_trnS-CP-_1;gbkey=gene;gene=trnS-CP-;gene_biotype=tRNA;Note=blatN_hit_trnS-CP-_NC_026515.1%2C_position_1_-_87%2C_psl_score_97.8%2C_coverage_100.00%25%2C_match_97.70%25
Paeonia_Ostii_mitochodrial	blatN	tRNA	302894	302980	.	-	1	ID=trna-blatn_trnS-CP-_1;gbkey=tRNA;gene=trnS-CP-
Paeonia_Ostii_mitochodrial	blatN	gene	229921	230000	97.5	-	1	ID=gene-blatn_trnL_1;gbkey=gene;gene=trnL;gene_biotype=tRNA;Note=blatN_hit_trnL_NC_045035.1%2C_position_1_-_80%2C_psl_score_97.5%2C_coverage_100.00%25%2C_match_97.50%25
Paeonia_Ostii_mitochodrial	blatN	tRNA	229921	230000	.	-	1	ID=trna-blatn_trnL_1;gbkey=tRNA;gene=trnL
Paeonia_Ostii_mitochodrial	blatN	gene	280005	280077	98.7	+	1	ID=gene-blatn_tRNA-Trp-fragment_1;gbkey=gene;gene=tRNA-Trp-fragment;gene_biotype=tRNA;Note=blatN_hit_tRNA-Trp-fragment_NC_040010.1%2C_position_2_-_74%2C_psl_score_98.7%2C_coverage_98.65%25%2C_match_97.30%25%2C_fragment_match_98.63%25
Paeonia_Ostii_mitochodrial	blatN	tRNA	280005	280077	.	+	1	ID=trna-blatn_tRNA-Trp-fragment_1;gbkey=tRNA;gene=tRNA-Trp-fragment
Paeonia_Ostii_mitochodrial	blatN	gene	280005	280077	98.7	+	1	ID=gene-blatn_tRNA-Trp(CCA)(cp)-fragment_1;gbkey=gene;gene=tRNA-Trp(CCA)(cp)-fragment;gene_biotype=tRNA;Note=blatN_hit_tRNA-Trp(CCA)(cp)-fragment_NC_035549.1%2C_position_2_-_74%2C_psl_score_98.7%2C_coverage_98.65%25%2C_match_97.30%25%2C_fragment_match_98.63%25
Paeonia_Ostii_mitochodrial	blatN	tRNA	280005	280077	.	+	1	ID=trna-blatn_tRNA-Trp(CCA)(cp)-fragment_1;gbkey=tRNA;gene=tRNA-Trp(CCA)(cp)-fragment
Paeonia_Ostii_mitochodrial	blatN	gene	319990	320063	97.3	+	1	ID=gene-blatn_trnD-fragment_1;gbkey=gene;gene=trnD-fragment;gene_biotype=tRNA;Note=blatN_hit_trnD-fragment_NC_050335.1%2C_position_1_-_74%2C_psl_score_97.3%2C_coverage_100.00%25%2C_match_97.30%25%2C_fragment_match_97.30%25
Paeonia_Ostii_mitochodrial	blatN	tRNA	319990	320063	.	+	1	ID=trna-blatn_trnD-fragment_1;gbkey=tRNA;gene=trnD-fragment
Paeonia_Ostii_mitochodrial	blatN	gene	319990	320063	97.3	+	1	ID=gene-blatn_trnD-GTC-fragment_1;gbkey=gene;gene=trnD-GTC-fragment;gene_biotype=tRNA;Note=blatN_hit_trnD-GTC-fragment_NC_042883.1%2C_position_1_-_74%2C_psl_score_97.3%2C_coverage_100.00%25%2C_match_97.30%25%2C_fragment_match_97.30%25
Paeonia_Ostii_mitochodrial	blatN	tRNA	319990	320063	.	+	1	ID=trna-blatn_trnD-GTC-fragment_1;gbkey=tRNA;gene=trnD-GTC-fragment
Paeonia_Ostii_mitochodrial	blatN	gene	319990	320063	97.3	+	1	ID=gene-blatn_trnD-(GU-fragment_1;gbkey=gene;gene=trnD-(GU-fragment;gene_biotype=tRNA;Note=blatN_hit_trnD-(GU-fragment_NC_052708.1%2C_position_1_-_74%2C_psl_score_97.3%2C_coverage_100.00%25%2C_match_97.30%25%2C_fragment_match_97.30%25
Paeonia_Ostii_mitochodrial	blatN	tRNA	319990	320063	.	+	1	ID=trna-blatn_trnD-(GU-fragment_1;gbkey=tRNA;gene=trnD-(GU-fragment
Paeonia_Ostii_mitochodrial	blatN	gene	319990	320063	97.3	+	1	ID=gene-blatn_tRNA-Asp(guc)-fragment_1;gbkey=gene;gene=tRNA-Asp(guc)-fragment;gene_biotype=tRNA;Note=blatN_hit_tRNA-Asp(guc)-fragment_NC_015994.1%2C_position_1_-_74%2C_psl_score_97.3%2C_coverage_100.00%25%2C_match_97.30%25%2C_fragment_match_97.30%25
Paeonia_Ostii_mitochodrial	blatN	tRNA	319990	320063	.	+	1	ID=trna-blatn_tRNA-Asp(guc)-fragment_1;gbkey=tRNA;gene=tRNA-Asp(guc)-fragment
Paeonia_Ostii_mitochodrial	blatN	gene	319990	320063	97.3	+	1	ID=gene-blatn_tRNA-Asp(GTC)-fragment_1;gbkey=gene;gene=tRNA-Asp(GTC)-fragment;gene_biotype=tRNA;Note=blatN_hit_tRNA-Asp(GTC)-fragment_NC_035549.1%2C_position_1_-_74%2C_psl_score_97.3%2C_coverage_100.00%25%2C_match_97.30%25%2C_fragment_match_97.30%25
Paeonia_Ostii_mitochodrial	blatN	tRNA	319990	320063	.	+	1	ID=trna-blatn_tRNA-Asp(GTC)-fragment_1;gbkey=tRNA;gene=tRNA-Asp(GTC)-fragment
Paeonia_Ostii_mitochodrial	blatN	gene	319335	319407	97.3	+	1	ID=gene-blatn_trnE_1;gbkey=gene;gene=trnE;gene_biotype=tRNA;Note=blatN_hit_trnE_NC_045036.1%2C_position_1_-_73%2C_psl_score_97.3%2C_coverage_100.00%25%2C_match_97.26%25
Paeonia_Ostii_mitochodrial	blatN	tRNA	319335	319407	.	+	1	ID=trna-blatn_trnE_1;gbkey=tRNA;gene=trnE
Paeonia_Ostii_mitochodrial	blatN	gene	137065	137137	97.3	-	1	ID=gene-blatn_trbfM-CAU_1;gbkey=gene;gene=trbfM-CAU;gene_biotype=tRNA;Note=blatN_hit_trbfM-CAU_NC_027406.1%2C_position_1_-_73%2C_psl_score_97.3%2C_coverage_100.00%25%2C_match_97.26%25
Paeonia_Ostii_mitochodrial	blatN	tRNA	137065	137137	.	-	1	ID=trna-blatn_trbfM-CAU_1;gbkey=tRNA;gene=trbfM-CAU
Paeonia_Ostii_mitochodrial	blatN	gene	313284	313354	97.2	-	1	ID=gene-blatn_trnG_1;gbkey=gene;gene=trnG;gene_biotype=tRNA;Note=blatN_hit_trnG_NC_050335.1%2C_position_1_-_71%2C_psl_score_97.2%2C_coverage_100.00%25%2C_match_97.18%25
Paeonia_Ostii_mitochodrial	blatN	tRNA	313284	313354	.	-	1	ID=trna-blatn_trnG_1;gbkey=tRNA;gene=trnG
Paeonia_Ostii_mitochodrial	blatN	gene	313284	313354	97.2	-	1	ID=gene-blatn_trnG-GCC_1;gbkey=gene;gene=trnG-GCC;gene_biotype=tRNA;Note=blatN_hit_trnG-GCC_NC_050882.1%2C_position_1_-_71%2C_psl_score_97.2%2C_coverage_100.00%25%2C_match_97.18%25
Paeonia_Ostii_mitochodrial	blatN	tRNA	313284	313354	.	-	1	ID=trna-blatn_trnG-GCC_1;gbkey=tRNA;gene=trnG-GCC
Paeonia_Ostii_mitochodrial	blatN	gene	279787	279860	88.6	+	1	ID=gene-blatn_trnP-cp_1;gbkey=gene;gene=trnP-cp;gene_biotype=tRNA;Note=blatN_hit_trnP-cp_NC_026515.1%2C_position_1_-_70%2C_psl_score_88.6%2C_coverage_105.71%25%2C_match_97.14%25
Paeonia_Ostii_mitochodrial	blatN	tRNA	279787	279860	.	+	1	ID=trna-blatn_trnP-cp_1;gbkey=tRNA;gene=trnP-cp
Paeonia_Ostii_mitochodrial	blatN	gene	314794	314886	96.8	+	1	ID=gene-blatn_trnS-fragment_1;gbkey=gene;gene=trnS-fragment;gene_biotype=tRNA;Note=blatN_hit_trnS-fragment_NC_045036.1%2C_position_1_-_93%2C_psl_score_96.8%2C_coverage_100.00%25%2C_match_96.77%25%2C_fragment_match_96.77%25
Paeonia_Ostii_mitochodrial	blatN	tRNA	314794	314886	.	+	1	ID=trna-blatn_trnS-fragment_1;gbkey=tRNA;gene=trnS-fragment
Paeonia_Ostii_mitochodrial	blatN	gene	346157	346244	96.6	+	1	ID=gene-blatn_trnS-GCU_1;gbkey=gene;gene=trnS-GCU;gene_biotype=tRNA;Note=blatN_hit_trnS-GCU_NC_050067.1%2C_position_1_-_88%2C_psl_score_96.6%2C_coverage_100.00%25%2C_match_96.59%25
Paeonia_Ostii_mitochodrial	blatN	tRNA	346157	346244	.	+	1	ID=trna-blatn_trnS-GCU_1;gbkey=tRNA;gene=trnS-GCU
Paeonia_Ostii_mitochodrial	blatN	gene	124456	125465	98.9	+	1	ID=gene-blatn_rrnS_1;gbkey=gene;gene=rrnS;gene_biotype=rRNA;Note=blatN_hit_rrnS_NC_050960.1%2C_position_27_-_1036%2C_psl_score_98.9%2C_coverage_97.49%25%2C_match_96.33%25
Paeonia_Ostii_mitochodrial	blatN	rRNA	124456	125465	.	+	1	ID=rrna-blatn_rrnS_1;gbkey=rRNA;gene=rrnS
Paeonia_Ostii_mitochodrial	blatN	gene	156248	156322	96.0	+	1	ID=gene-blatn_trnP-AGG-fragment_1;gbkey=gene;gene=trnP-AGG-fragment;gene_biotype=tRNA;Note=blatN_hit_trnP-AGG-fragment_NC_037463.1%2C_position_1_-_75%2C_psl_score_96.0%2C_coverage_100.00%25%2C_match_96.00%25%2C_fragment_match_96.00%25
Paeonia_Ostii_mitochodrial	blatN	tRNA	156248	156322	.	+	1	ID=trna-blatn_trnP-AGG-fragment_1;gbkey=tRNA;gene=trnP-AGG-fragment
Paeonia_Ostii_mitochodrial	blatN	gene	280005	280076	98.7	+	1	ID=gene-blatn_trnW-CP--fragment_1;gbkey=gene;gene=trnW-CP--fragment;gene_biotype=tRNA;Note=blatN_hit_trnW-CP--fragment_NC_026515.1%2C_position_3_-_74%2C_psl_score_98.7%2C_coverage_97.30%25%2C_match_95.95%25%2C_fragment_match_98.61%25
Paeonia_Ostii_mitochodrial	blatN	tRNA	280005	280076	.	+	1	ID=trna-blatn_trnW-CP--fragment_1;gbkey=tRNA;gene=trnW-CP--fragment
Paeonia_Ostii_mitochodrial	blatN	gene	319991	320063	97.3	+	1	ID=gene-blatn_trnD-CP--fragment_1;gbkey=gene;gene=trnD-CP--fragment;gene_biotype=tRNA;Note=blatN_hit_trnD-CP--fragment_NC_026515.1%2C_position_1_-_73%2C_psl_score_97.3%2C_coverage_98.65%25%2C_match_95.95%25%2C_fragment_match_97.26%25
Paeonia_Ostii_mitochodrial	blatN	tRNA	319991	320063	.	+	1	ID=trna-blatn_trnD-CP--fragment_1;gbkey=tRNA;gene=trnD-CP--fragment
Paeonia_Ostii_mitochodrial	blatN	gene	156470	156543	96.0	+	1	ID=gene-blatn_tRNA-Trp(cca)_1;gbkey=gene;gene=tRNA-Trp(cca);gene_biotype=tRNA;Note=blatN_hit_tRNA-Trp(cca)_NC_015994.1%2C_position_1_-_74%2C_psl_score_96.0%2C_coverage_100.00%25%2C_match_95.95%25
Paeonia_Ostii_mitochodrial	blatN	tRNA	156470	156543	.	+	1	ID=trna-blatn_tRNA-Trp(cca)_1;gbkey=tRNA;gene=tRNA-Trp(cca)
Paeonia_Ostii_mitochodrial	blatN	gene	156250	156323	96.0	+	1	ID=gene-blatn_trnP-fragment_2;gbkey=gene;gene=trnP-fragment;gene_biotype=tRNA;Note=blatN_hit_trnP-fragment_NC_029182.1%2C_position_1_-_74%2C_psl_score_96.0%2C_coverage_100.00%25%2C_match_95.95%25%2C_fragment_match_95.95%25
Paeonia_Ostii_mitochodrial	blatN	tRNA	156250	156323	.	+	1	ID=trna-blatn_trnP-fragment_2;gbkey=tRNA;gene=trnP-fragment
Paeonia_Ostii_mitochodrial	blatN	gene	156249	156322	96.0	+	1	ID=gene-blatn_trnP-UGG-fragment_1;gbkey=gene;gene=trnP-UGG-fragment;gene_biotype=tRNA;Note=blatN_hit_trnP-UGG-fragment_NC_050882.1%2C_position_1_-_74%2C_psl_score_96.0%2C_coverage_100.00%25%2C_match_95.95%25%2C_fragment_match_95.95%25
Paeonia_Ostii_mitochodrial	blatN	tRNA	156249	156322	.	+	1	ID=trna-blatn_trnP-UGG-fragment_1;gbkey=tRNA;gene=trnP-UGG-fragment
Paeonia_Ostii_mitochodrial	blatN	gene	319335	319407	95.9	+	1	ID=gene-blatn_tRNA-Glu_1;gbkey=gene;gene=tRNA-Glu;gene_biotype=tRNA;Note=blatN_hit_tRNA-Glu_NC_040010.1%2C_position_1_-_73%2C_psl_score_95.9%2C_coverage_100.00%25%2C_match_95.89%25
Paeonia_Ostii_mitochodrial	blatN	tRNA	319335	319407	.	+	1	ID=trna-blatn_tRNA-Glu_1;gbkey=tRNA;gene=tRNA-Glu
Paeonia_Ostii_mitochodrial	blatN	gene	295796	295868	95.9	-	1	ID=gene-blatn_trnM-cp-fragment_1;gbkey=gene;gene=trnM-cp-fragment;gene_biotype=tRNA;Note=blatN_hit_trnM-cp-fragment_NC_029693.1%2C_position_1_-_73%2C_psl_score_95.9%2C_coverage_100.00%25%2C_match_95.89%25%2C_fragment_match_95.89%25
Paeonia_Ostii_mitochodrial	blatN	tRNA	295796	295868	.	-	1	ID=trna-blatn_trnM-cp-fragment_1;gbkey=tRNA;gene=trnM-cp-fragment
Paeonia_Ostii_mitochodrial	blatN	gene	295796	295868	95.9	-	1	ID=gene-blatn_trnM-CAT-fragment_1;gbkey=gene;gene=trnM-CAT-fragment;gene_biotype=tRNA;Note=blatN_hit_trnM-CAT-fragment_NC_008285.1%2C_position_1_-_73%2C_psl_score_95.9%2C_coverage_100.00%25%2C_match_95.89%25%2C_fragment_match_95.89%25
Paeonia_Ostii_mitochodrial	blatN	tRNA	295796	295868	.	-	1	ID=trna-blatn_trnM-CAT-fragment_1;gbkey=tRNA;gene=trnM-CAT-fragment
Paeonia_Ostii_mitochodrial	blatN	gene	295796	295868	95.9	-	1	ID=gene-blatn_trnA-MEU-fragment_1;gbkey=gene;gene=trnA-MEU-fragment;gene_biotype=tRNA;Note=blatN_hit_trnA-MEU-fragment_NC_037463.1%2C_position_1_-_73%2C_psl_score_95.9%2C_coverage_100.00%25%2C_match_95.89%25%2C_fragment_match_95.89%25
Paeonia_Ostii_mitochodrial	blatN	tRNA	295796	295868	.	-	1	ID=trna-blatn_trnA-MEU-fragment_1;gbkey=tRNA;gene=trnA-MEU-fragment
Paeonia_Ostii_mitochodrial	blatN	gene	295796	295868	95.9	-	1	ID=gene-blatn_tRNA-Met-fragment_2;gbkey=gene;gene=tRNA-Met-fragment;gene_biotype=tRNA;Note=blatN_hit_tRNA-Met-fragment_NC_040010.1%2C_position_1_-_73%2C_psl_score_95.9%2C_coverage_100.00%25%2C_match_95.89%25%2C_fragment_match_95.89%25
Paeonia_Ostii_mitochodrial	blatN	tRNA	295796	295868	.	-	1	ID=trna-blatn_tRNA-Met-fragment_2;gbkey=tRNA;gene=tRNA-Met-fragment
Paeonia_Ostii_mitochodrial	blatN	gene	295796	295868	95.9	-	1	ID=gene-blatn_tRNA-Met(cau)-fragment_1;gbkey=gene;gene=tRNA-Met(cau)-fragment;gene_biotype=tRNA;Note=blatN_hit_tRNA-Met(cau)-fragment_NC_015994.1%2C_position_1_-_73%2C_psl_score_95.9%2C_coverage_100.00%25%2C_match_95.89%25%2C_fragment_match_95.89%25
Paeonia_Ostii_mitochodrial	blatN	tRNA	295796	295868	.	-	1	ID=trna-blatn_tRNA-Met(cau)-fragment_1;gbkey=tRNA;gene=tRNA-Met(cau)-fragment
Paeonia_Ostii_mitochodrial	blatN	gene	295796	295868	95.9	-	1	ID=gene-blatn_tRNA-Met(CAT)_(cp)-fragment_1;gbkey=gene;gene=tRNA-Met(CAT)_(cp)-fragment;gene_biotype=tRNA;Note=blatN_hit_tRNA-Met(CAT)_(cp)-fragment_NC_035549.1%2C_position_1_-_73%2C_psl_score_95.9%2C_coverage_100.00%25%2C_match_95.89%25%2C_fragment_match_95.89%25
Paeonia_Ostii_mitochodrial	blatN	tRNA	295796	295868	.	-	1	ID=trna-blatn_tRNA-Met(CAT)_(cp)-fragment_1;gbkey=tRNA;gene=tRNA-Met(CAT)_(cp)-fragment
Paeonia_Ostii_mitochodrial	blatN	gene	280005	280077	95.9	+	1	ID=gene-blatn_tRNA-Trp(cca)-fragment_1;gbkey=gene;gene=tRNA-Trp(cca)-fragment;gene_biotype=tRNA;Note=blatN_hit_tRNA-Trp(cca)-fragment_NC_015994.1%2C_position_2_-_74%2C_psl_score_95.9%2C_coverage_98.65%25%2C_match_94.59%25%2C_fragment_match_95.89%25
Paeonia_Ostii_mitochodrial	blatN	tRNA	280005	280077	.	+	1	ID=trna-blatn_tRNA-Trp(cca)-fragment_1;gbkey=tRNA;gene=tRNA-Trp(cca)-fragment
Paeonia_Ostii_mitochodrial	blatN	gene	156249	156322	94.6	+	1	ID=gene-blatn_tRNA-Pro(ugg)-fragment_1;gbkey=gene;gene=tRNA-Pro(ugg)-fragment;gene_biotype=tRNA;Note=blatN_hit_tRNA-Pro(ugg)-fragment_NC_015994.1%2C_position_1_-_74%2C_psl_score_94.6%2C_coverage_100.00%25%2C_match_94.59%25%2C_fragment_match_94.59%25
Paeonia_Ostii_mitochodrial	blatN	tRNA	156249	156322	.	+	1	ID=trna-blatn_tRNA-Pro(ugg)-fragment_1;gbkey=tRNA;gene=tRNA-Pro(ugg)-fragment
Paeonia_Ostii_mitochodrial	blatN	gene	295797	295868	95.9	-	1	ID=gene-blatn_trnM-CP--fragment_1;gbkey=gene;gene=trnM-CP--fragment;gene_biotype=tRNA;Note=blatN_hit_trnM-CP--fragment_NC_026515.1%2C_position_2_-_73%2C_psl_score_95.9%2C_coverage_98.63%25%2C_match_94.52%25%2C_fragment_match_95.83%25
Paeonia_Ostii_mitochodrial	blatN	tRNA	295797	295868	.	-	1	ID=trna-blatn_trnM-CP--fragment_1;gbkey=tRNA;gene=trnM-CP--fragment
Paeonia_Ostii_mitochodrial	blatN	gene	295796	295868	94.6	-	1	ID=gene-blatn_trbfM-CAU-fragment_1;gbkey=gene;gene=trbfM-CAU-fragment;gene_biotype=tRNA;Note=blatN_hit_trbfM-CAU-fragment_NC_027406.1%2C_position_1_-_73%2C_psl_score_94.6%2C_coverage_100.00%25%2C_match_94.52%25%2C_fragment_match_94.52%25
Paeonia_Ostii_mitochodrial	blatN	tRNA	295796	295868	.	-	1	ID=trna-blatn_trbfM-CAU-fragment_1;gbkey=tRNA;gene=trbfM-CAU-fragment
Paeonia_Ostii_mitochodrial	blatN	gene	319990	320063	93.3	+	1	ID=gene-blatn_tRNA-Asp(GTC)(cp)_1;gbkey=gene;gene=tRNA-Asp(GTC)(cp);gene_biotype=tRNA;Note=blatN_hit_tRNA-Asp(GTC)(cp)_NC_035549.1%2C_position_1_-_74%2C_psl_score_93.3%2C_coverage_100.00%25%2C_match_93.24%25
Paeonia_Ostii_mitochodrial	blatN	tRNA	319990	320063	.	+	1	ID=trna-blatn_tRNA-Asp(GTC)(cp)_1;gbkey=tRNA;gene=tRNA-Asp(GTC)(cp)
Paeonia_Ostii_mitochodrial	blatN	gene	279788	279861	93.3	+	1	ID=gene-blatn_trnP-GGG_1;gbkey=gene;gene=trnP-GGG;gene_biotype=tRNA;Note=blatN_hit_trnP-GGG_NC_044768.1%2C_position_1_-_74%2C_psl_score_93.3%2C_coverage_100.00%25%2C_match_93.24%25
Paeonia_Ostii_mitochodrial	blatN	tRNA	279788	279861	.	+	1	ID=trna-blatn_trnP-GGG_1;gbkey=tRNA;gene=trnP-GGG
Paeonia_Ostii_mitochodrial	blatN	gene	279788	279861	93.3	+	1	ID=gene-blatn_tRNA-Pro(ugg)-fragment_2;gbkey=gene;gene=tRNA-Pro(ugg)-fragment;gene_biotype=tRNA;Note=blatN_hit_tRNA-Pro(ugg)-fragment_NC_015994.1%2C_position_1_-_74%2C_psl_score_93.3%2C_coverage_100.00%25%2C_match_93.24%25%2C_fragment_match_93.24%25
Paeonia_Ostii_mitochodrial	blatN	tRNA	279788	279861	.	+	1	ID=trna-blatn_tRNA-Pro(ugg)-fragment_2;gbkey=tRNA;gene=tRNA-Pro(ugg)-fragment
Paeonia_Ostii_mitochodrial	blatN	gene	279788	279861	91.9	+	1	ID=gene-blatn_tRNA-Pro(TGG)(cp)_1;gbkey=gene;gene=tRNA-Pro(TGG)(cp);gene_biotype=tRNA;Note=blatN_hit_tRNA-Pro(TGG)(cp)_NC_035549.1%2C_position_1_-_74%2C_psl_score_91.9%2C_coverage_100.00%25%2C_match_91.89%25
Paeonia_Ostii_mitochodrial	blatN	tRNA	279788	279861	.	+	1	ID=trna-blatn_tRNA-Pro(TGG)(cp)_1;gbkey=tRNA;gene=tRNA-Pro(TGG)(cp)
Paeonia_Ostii_mitochodrial	blatN	gene	4138	4204	98.6	-	1	ID=gene-blatn_trnE-fragment_1;gbkey=gene;gene=trnE-fragment;gene_biotype=tRNA;Note=blatN_hit_trnE-fragment_NC_045036.1%2C_position_6_-_72%2C_psl_score_98.6%2C_coverage_93.06%25%2C_match_91.67%25%2C_fragment_match_98.51%25
Paeonia_Ostii_mitochodrial	blatN	tRNA	4138	4204	.	-	1	ID=trna-blatn_trnE-fragment_1;gbkey=tRNA;gene=trnE-fragment
Paeonia_Ostii_mitochodrial	blatN	gene	4138	4204	98.6	-	1	ID=gene-blatn_tRNA-Glu(TTC)_1;gbkey=gene;gene=tRNA-Glu(TTC);gene_biotype=tRNA;Note=blatN_hit_tRNA-Glu(TTC)_NC_035549.1%2C_position_6_-_72%2C_psl_score_98.6%2C_coverage_93.06%25%2C_match_91.67%25
Paeonia_Ostii_mitochodrial	blatN	tRNA	4138	4204	.	-	1	ID=trna-blatn_tRNA-Glu(TTC)_1;gbkey=tRNA;gene=tRNA-Glu(TTC)
Paeonia_Ostii_mitochodrial	blatN	gene	169684	169755	78.2	+	1	ID=gene-blatn_trnS-CGA_1;gbkey=gene;gene=trnS-CGA;gene_biotype=tRNA;Note=blatN_hit_trnS-CGA_NC_043914.1%2C_position_1_-_55%2C_psl_score_78.2%2C_coverage_124.14%25%2C_match_91.38%25
Paeonia_Ostii_mitochodrial	blatN	tRNA	169684	169755	.	+	1	ID=trna-blatn_trnS-CGA_1;gbkey=tRNA;gene=trnS-CGA
Paeonia_Ostii_mitochodrial	blatN	gene	4139	4204	98.5	-	1	ID=gene-blatn_trnE-TTC_1;gbkey=gene;gene=trnE-TTC;gene_biotype=tRNA;Note=blatN_hit_trnE-TTC_NC_045136.1%2C_position_7_-_72%2C_psl_score_98.5%2C_coverage_91.67%25%2C_match_90.28%25
Paeonia_Ostii_mitochodrial	blatN	tRNA	4139	4204	.	-	1	ID=trna-blatn_trnE-TTC_1;gbkey=tRNA;gene=trnE-TTC
Paeonia_Ostii_mitochodrial	blatN	gene	4138	4204	97.1	-	1	ID=gene-blatn_tRNA-Glu(uuc)_1;gbkey=gene;gene=tRNA-Glu(uuc);gene_biotype=tRNA;Note=blatN_hit_tRNA-Glu(uuc)_NC_015994.1%2C_position_6_-_72%2C_psl_score_97.1%2C_coverage_93.06%25%2C_match_90.28%25
Paeonia_Ostii_mitochodrial	blatN	tRNA	4138	4204	.	-	1	ID=trna-blatn_tRNA-Glu(uuc)_1;gbkey=tRNA;gene=tRNA-Glu(uuc)
Paeonia_Ostii_mitochodrial	blatN	gene	128128	128232	100.0	+	1	ID=gene-blatn_rRNA5_1;gbkey=gene;gene=rRNA5;gene_biotype=rRNA;Note=blatN_hit_rRNA5_NC_035549.1%2C_position_1_-_105%2C_psl_score_100.0%2C_coverage_88.24%25%2C_match_88.24%25
Paeonia_Ostii_mitochodrial	blatN	rRNA	128128	128232	.	+	1	ID=rrna-blatn_rRNA5_1;gbkey=rRNA;gene=rRNA5
Paeonia_Ostii_mitochodrial	blatN	gene	126111	126215	100.0	+	1	ID=gene-blatn_rRNA5_2;gbkey=gene;gene=rRNA5;gene_biotype=rRNA;Note=blatN_hit_rRNA5_NC_035549.1%2C_position_1_-_105%2C_psl_score_100.0%2C_coverage_88.24%25%2C_match_88.24%25
Paeonia_Ostii_mitochodrial	blatN	rRNA	126111	126215	.	+	1	ID=rrna-blatn_rRNA5_2;gbkey=rRNA;gene=rRNA5
Paeonia_Ostii_mitochodrial	blatN	gene	234639	234702	96.9	+	1	ID=gene-blatn_tRNA-Asn-fragment_1;gbkey=gene;gene=tRNA-Asn-fragment;gene_biotype=tRNA;Note=blatN_hit_tRNA-Asn-fragment_NC_040010.1%2C_position_1_-_64%2C_psl_score_96.9%2C_coverage_88.89%25%2C_match_86.11%25%2C_fragment_match_96.88%25
Paeonia_Ostii_mitochodrial	blatN	tRNA	234639	234702	.	+	1	ID=trna-blatn_tRNA-Asn-fragment_1;gbkey=tRNA;gene=tRNA-Asn-fragment
Paeonia_Ostii_mitochodrial	blatN	gene	234639	234702	95.4	+	1	ID=gene-blatn_trnN-fragment_1;gbkey=gene;gene=trnN-fragment;gene_biotype=tRNA;Note=blatN_hit_trnN-fragment_NC_052709.1%2C_position_1_-_64%2C_psl_score_95.4%2C_coverage_88.89%25%2C_match_84.72%25%2C_fragment_match_95.31%25
Paeonia_Ostii_mitochodrial	blatN	tRNA	234639	234702	.	+	1	ID=trna-blatn_trnN-fragment_1;gbkey=tRNA;gene=trnN-fragment
Paeonia_Ostii_mitochodrial	blatN	gene	234639	234702	95.4	+	1	ID=gene-blatn_trnN-cp-fragment_1;gbkey=gene;gene=trnN-cp-fragment;gene_biotype=tRNA;Note=blatN_hit_trnN-cp-fragment_NC_045135.1%2C_position_1_-_64%2C_psl_score_95.4%2C_coverage_88.89%25%2C_match_84.72%25%2C_fragment_match_95.31%25
Paeonia_Ostii_mitochodrial	blatN	tRNA	234639	234702	.	+	1	ID=trna-blatn_trnN-cp-fragment_1;gbkey=tRNA;gene=trnN-cp-fragment
Paeonia_Ostii_mitochodrial	blatN	gene	234639	234702	95.4	+	1	ID=gene-blatn_trnN-GUU-fragment_1;gbkey=gene;gene=trnN-GUU-fragment;gene_biotype=tRNA;Note=blatN_hit_trnN-GUU-fragment_NC_052880.1%2C_position_1_-_64%2C_psl_score_95.4%2C_coverage_88.89%25%2C_match_84.72%25%2C_fragment_match_95.31%25
Paeonia_Ostii_mitochodrial	blatN	tRNA	234639	234702	.	+	1	ID=trna-blatn_trnN-GUU-fragment_1;gbkey=tRNA;gene=trnN-GUU-fragment
Paeonia_Ostii_mitochodrial	blatN	gene	234639	234702	95.4	+	1	ID=gene-blatn_tRNA-Asn(guu)-fragment_1;gbkey=gene;gene=tRNA-Asn(guu)-fragment;gene_biotype=tRNA;Note=blatN_hit_tRNA-Asn(guu)-fragment_NC_015994.1%2C_position_1_-_64%2C_psl_score_95.4%2C_coverage_88.89%25%2C_match_84.72%25%2C_fragment_match_95.31%25
Paeonia_Ostii_mitochodrial	blatN	tRNA	234639	234702	.	+	1	ID=trna-blatn_tRNA-Asn(guu)-fragment_1;gbkey=tRNA;gene=tRNA-Asn(guu)-fragment
Paeonia_Ostii_mitochodrial	blatN	gene	234639	234702	95.4	+	1	ID=gene-blatn_tRNA-Asn(GTT)-fragment_1;gbkey=gene;gene=tRNA-Asn(GTT)-fragment;gene_biotype=tRNA;Note=blatN_hit_tRNA-Asn(GTT)-fragment_NC_035549.1%2C_position_1_-_64%2C_psl_score_95.4%2C_coverage_88.89%25%2C_match_84.72%25%2C_fragment_match_95.31%25
Paeonia_Ostii_mitochodrial	blatN	tRNA	234639	234702	.	+	1	ID=trna-blatn_tRNA-Asn(GTT)-fragment_1;gbkey=tRNA;gene=tRNA-Asn(GTT)-fragment
Paeonia_Ostii_mitochodrial	blatN	gene	234639	234702	90.5	+	1	ID=gene-blatn_trnN-GTT-fragment_1;gbkey=gene;gene=trnN-GTT-fragment;gene_biotype=tRNA;Note=blatN_hit_trnN-GTT-fragment_NC_045136.1%2C_position_1_-_63%2C_psl_score_90.5%2C_coverage_90.14%25%2C_match_84.51%25%2C_fragment_match_95.24%25
Paeonia_Ostii_mitochodrial	blatN	tRNA	234639	234702	.	+	1	ID=trna-blatn_trnN-GTT-fragment_1;gbkey=tRNA;gene=trnN-GTT-fragment
Paeonia_Ostii_mitochodrial	blatN	gene	104202	104266	87.7	-	1	ID=gene-blatn_trnN-AUU_1;gbkey=gene;gene=trnN-AUU;gene_biotype=tRNA;Note=blatN_hit_trnN-AUU_NC_043914.1%2C_position_2_-_66%2C_psl_score_87.7%2C_coverage_92.86%25%2C_match_81.43%25
Paeonia_Ostii_mitochodrial	blatN	tRNA	104202	104266	.	-	1	ID=trna-blatn_trnN-AUU_1;gbkey=tRNA;gene=trnN-AUU
Paeonia_Ostii_mitochodrial	blatN	gene	103080	103144	87.7	-	1	ID=gene-blatn_trnN-AUU_2;gbkey=gene;gene=trnN-AUU;gene_biotype=tRNA;Note=blatN_hit_trnN-AUU_NC_043914.1%2C_position_2_-_66%2C_psl_score_87.7%2C_coverage_92.86%25%2C_match_81.43%25
Paeonia_Ostii_mitochodrial	blatN	tRNA	103080	103144	.	-	1	ID=trna-blatn_trnN-AUU_2;gbkey=tRNA;gene=trnN-AUU
Paeonia_Ostii_mitochodrial	blatN	gene	124480	125496	95.4	+	1	ID=gene-blatn_rrn18_1;gbkey=gene;gene=rrn18;gene_biotype=rRNA;Note=blatN_hit_rrn18_NC_035958.1%2C_position_146_-_1158%2C_psl_score_95.4%2C_coverage_78.35%25%2C_match_74.88%25
Paeonia_Ostii_mitochodrial	blatN	rRNA	124480	125496	.	+	1	ID=rrna-blatn_rrn18_1;gbkey=rRNA;gene=rrn18
Paeonia_Ostii_mitochodrial	blatN	gene	104197	104252	83.7	-	1	ID=gene-blatn_trnX-XXX_1;gbkey=gene;gene=trnX-XXX;gene_biotype=tRNA;Note=blatN_hit_trnX-XXX_NC_016742.1%2C_position_17_-_65%2C_psl_score_83.7%2C_coverage_86.15%25%2C_match_73.85%25
Paeonia_Ostii_mitochodrial	blatN	tRNA	104197	104252	.	-	1	ID=trna-blatn_trnX-XXX_1;gbkey=tRNA;gene=trnX-XXX
Paeonia_Ostii_mitochodrial	blatN	gene	103075	103130	83.7	-	1	ID=gene-blatn_trnX-XXX_2;gbkey=gene;gene=trnX-XXX;gene_biotype=tRNA;Note=blatN_hit_trnX-XXX_NC_016742.1%2C_position_17_-_65%2C_psl_score_83.7%2C_coverage_86.15%25%2C_match_73.85%25
Paeonia_Ostii_mitochodrial	blatN	tRNA	103075	103130	.	-	1	ID=trna-blatn_trnX-XXX_2;gbkey=tRNA;gene=trnX-XXX
Paeonia_Ostii_mitochodrial	blatN	gene	156249	156306	93.2	+	1	ID=gene-blatn_trnP-GGG-fragment_1;gbkey=gene;gene=trnP-GGG-fragment;gene_biotype=tRNA;Note=blatN_hit_trnP-GGG-fragment_NC_044768.1%2C_position_1_-_58%2C_psl_score_93.2%2C_coverage_78.38%25%2C_match_72.97%25%2C_fragment_match_93.10%25
Paeonia_Ostii_mitochodrial	blatN	tRNA	156249	156306	.	+	1	ID=trna-blatn_trnP-GGG-fragment_1;gbkey=tRNA;gene=trnP-GGG-fragment
Paeonia_Ostii_mitochodrial	blatN	gene	104203	104261	88.2	-	1	ID=gene-blatn_trnK-CUU_1;gbkey=gene;gene=trnK-CUU;gene_biotype=tRNA;Note=blatN_hit_trnK-CUU_NC_029855.1%2C_position_8_-_66%2C_psl_score_88.2%2C_coverage_81.94%25%2C_match_72.22%25
Paeonia_Ostii_mitochodrial	blatN	tRNA	104203	104261	.	-	1	ID=trna-blatn_trnK-CUU_1;gbkey=tRNA;gene=trnK-CUU
Paeonia_Ostii_mitochodrial	blatN	gene	103081	103139	88.2	-	1	ID=gene-blatn_trnK-CUU_2;gbkey=gene;gene=trnK-CUU;gene_biotype=tRNA;Note=blatN_hit_trnK-CUU_NC_029855.1%2C_position_8_-_66%2C_psl_score_88.2%2C_coverage_81.94%25%2C_match_72.22%25
Paeonia_Ostii_mitochodrial	blatN	tRNA	103081	103139	.	-	1	ID=trna-blatn_trnK-CUU_2;gbkey=tRNA;gene=trnK-CUU
Paeonia_Ostii_mitochodrial	blatN	gene	234646	234702	86.0	+	1	ID=gene-blatn_trnK-CUU-fragment_1;gbkey=gene;gene=trnK-CUU-fragment;gene_biotype=tRNA;Note=blatN_hit_trnK-CUU-fragment_NC_029855.1%2C_position_8_-_64%2C_psl_score_86.0%2C_coverage_79.17%25%2C_match_68.06%25%2C_fragment_match_85.96%25
Paeonia_Ostii_mitochodrial	blatN	tRNA	234646	234702	.	+	1	ID=trna-blatn_trnK-CUU-fragment_1;gbkey=tRNA;gene=trnK-CUU-fragment
Paeonia_Ostii_mitochodrial	blatN	gene	168935	168985	100.0	+	1	ID=gene-blatn_trnS-GCT_1;gbkey=gene;gene=trnS-GCT;gene_biotype=tRNA;Note=blatN_hit_trnS-GCT_NC_039738.1%2C_position_1_-_51%2C_psl_score_100.0%2C_coverage_57.95%25%2C_match_57.95%25
Paeonia_Ostii_mitochodrial	blatN	tRNA	168935	168985	.	+	1	ID=trna-blatn_trnS-GCT_1;gbkey=tRNA;gene=trnS-GCT
Paeonia_Ostii_mitochodrial	blatN	gene	168935	168985	100.0	+	1	ID=gene-blatn_tRNA-Ser-fragment_1;gbkey=gene;gene=tRNA-Ser-fragment;gene_biotype=tRNA;Note=blatN_hit_tRNA-Ser-fragment_NC_015099.1%2C_position_1_-_51%2C_psl_score_100.0%2C_coverage_57.95%25%2C_match_57.95%25%2C_fragment_match_100.00%25
Paeonia_Ostii_mitochodrial	blatN	tRNA	168935	168985	.	+	1	ID=trna-blatn_tRNA-Ser-fragment_1;gbkey=tRNA;gene=tRNA-Ser-fragment
Paeonia_Ostii_mitochodrial	blatN	gene	168935	168985	100.0	+	1	ID=gene-blatn_tRNA-Ser(gcu)_1;gbkey=gene;gene=tRNA-Ser(gcu);gene_biotype=tRNA;Note=blatN_hit_tRNA-Ser(gcu)_NC_015994.1%2C_position_1_-_51%2C_psl_score_100.0%2C_coverage_57.95%25%2C_match_57.95%25
Paeonia_Ostii_mitochodrial	blatN	tRNA	168935	168985	.	+	1	ID=trna-blatn_tRNA-Ser(gcu)_1;gbkey=tRNA;gene=tRNA-Ser(gcu)
Paeonia_Ostii_mitochodrial	blatN	gene	124456	125582	98.7	+	1	ID=gene-blatn_rrn18S_1;gbkey=gene;gene=rrn18S;gene_biotype=rRNA;Note=blatN_hit_rrn18S_NC_050334.1%2C_position_129_-_1255%2C_psl_score_98.7%2C_coverage_57.79%25%2C_match_57.03%25
Paeonia_Ostii_mitochodrial	blatN	rRNA	124456	125582	.	+	1	ID=rrna-blatn_rrn18S_1;gbkey=rRNA;gene=rrn18S
Paeonia_Ostii_mitochodrial	blatN	gene	168935	168985	98.1	+	1	ID=gene-blatn_trnS-fragment_2;gbkey=gene;gene=trnS-fragment;gene_biotype=tRNA;Note=blatN_hit_trnS-fragment_NC_045036.1%2C_position_1_-_51%2C_psl_score_98.1%2C_coverage_57.95%25%2C_match_56.82%25%2C_fragment_match_98.04%25
Paeonia_Ostii_mitochodrial	blatN	tRNA	168935	168985	.	+	1	ID=trna-blatn_trnS-fragment_2;gbkey=tRNA;gene=trnS-fragment
Paeonia_Ostii_mitochodrial	blatN	gene	168935	168985	98.1	+	1	ID=gene-blatn_trnS-GCU-fragment_1;gbkey=gene;gene=trnS-GCU-fragment;gene_biotype=tRNA;Note=blatN_hit_trnS-GCU-fragment_NC_050067.1%2C_position_1_-_51%2C_psl_score_98.1%2C_coverage_57.95%25%2C_match_56.82%25%2C_fragment_match_98.04%25
Paeonia_Ostii_mitochodrial	blatN	tRNA	168935	168985	.	+	1	ID=trna-blatn_trnS-GCU-fragment_1;gbkey=tRNA;gene=trnS-GCU-fragment
Paeonia_Ostii_mitochodrial	blatN	gene	168935	168985	98.1	+	1	ID=gene-blatn_tRNA-Ser(GCT)_1;gbkey=gene;gene=tRNA-Ser(GCT);gene_biotype=tRNA;Note=blatN_hit_tRNA-Ser(GCT)_NC_035549.1%2C_position_1_-_51%2C_psl_score_98.1%2C_coverage_57.95%25%2C_match_56.82%25
Paeonia_Ostii_mitochodrial	blatN	tRNA	168935	168985	.	+	1	ID=trna-blatn_tRNA-Ser(GCT)_1;gbkey=tRNA;gene=tRNA-Ser(GCT)
Paeonia_Ostii_mitochodrial	blatN	gene	124542	125576	98.6	+	1	ID=gene-blatn_18rrn_1;gbkey=gene;gene=18rrn;gene_biotype=rRNA;Note=blatN_hit_18rrn_NC_044768.1%2C_position_216_-_1250%2C_psl_score_98.6%2C_coverage_55.56%25%2C_match_54.75%25
Paeonia_Ostii_mitochodrial	blatN	rRNA	124542	125576	.	+	1	ID=rrna-blatn_18rrn_1;gbkey=rRNA;gene=18rrn
Paeonia_Ostii_mitochodrial	blatN	gene	156284	156322	94.9	+	1	ID=gene-blatn_trnL-GAG_1;gbkey=gene;gene=trnL-GAG;gene_biotype=tRNA;Note=blatN_hit_trnL-GAG_NC_018041.1%2C_position_37_-_75%2C_psl_score_94.9%2C_coverage_52.00%25%2C_match_49.33%25
Paeonia_Ostii_mitochodrial	blatN	tRNA	156284	156322	.	+	1	ID=trna-blatn_trnL-GAG_1;gbkey=tRNA;gene=trnL-GAG
Paeonia_Ostii_mitochodrial	blatN	gene	279788	279821	97.1	+	1	ID=gene-blatn_trnL-GAG-fragment_1;gbkey=gene;gene=trnL-GAG-fragment;gene_biotype=tRNA;Note=blatN_hit_trnL-GAG-fragment_NC_018041.1%2C_position_1_-_34%2C_psl_score_97.1%2C_coverage_45.33%25%2C_match_44.00%25%2C_fragment_match_97.06%25
Paeonia_Ostii_mitochodrial	blatN	tRNA	279788	279821	.	+	1	ID=trna-blatn_trnL-GAG-fragment_1;gbkey=tRNA;gene=trnL-GAG-fragment
Paeonia_Ostii_mitochodrial	blatN	gene	94379	94410	100.0	-	1	ID=gene-blatn_trnM-fragment_2;gbkey=gene;gene=trnM-fragment;gene_biotype=tRNA;Note=blatN_hit_trnM-fragment_NC_050337.1%2C_position_1_-_32%2C_psl_score_100.0%2C_coverage_43.24%25%2C_match_43.24%25%2C_fragment_match_100.00%25
Paeonia_Ostii_mitochodrial	blatN	tRNA	94379	94410	.	-	1	ID=trna-blatn_trnM-fragment_2;gbkey=tRNA;gene=trnM-fragment
Paeonia_Ostii_mitochodrial	blatN	gene	94379	94410	100.0	-	1	ID=gene-blatn_trnM-CAU-fragment_2;gbkey=gene;gene=trnM-CAU-fragment;gene_biotype=tRNA;Note=blatN_hit_trnM-CAU-fragment_NC_050067.1%2C_position_1_-_32%2C_psl_score_100.0%2C_coverage_43.24%25%2C_match_43.24%25%2C_fragment_match_100.00%25
Paeonia_Ostii_mitochodrial	blatN	tRNA	94379	94410	.	-	1	ID=trna-blatn_trnM-CAU-fragment_2;gbkey=tRNA;gene=trnM-CAU-fragment
Paeonia_Ostii_mitochodrial	blatN	gene	94379	94410	100.0	-	1	ID=gene-blatn_trnI-cp-fragment_1;gbkey=gene;gene=trnI-cp-fragment;gene_biotype=tRNA;Note=blatN_hit_trnI-cp-fragment_NC_026515.1%2C_position_2_-_33%2C_psl_score_100.0%2C_coverage_43.24%25%2C_match_43.24%25%2C_fragment_match_100.00%25
Paeonia_Ostii_mitochodrial	blatN	tRNA	94379	94410	.	-	1	ID=trna-blatn_trnI-cp-fragment_1;gbkey=tRNA;gene=trnI-cp-fragment
Paeonia_Ostii_mitochodrial	blatN	gene	94379	94410	100.0	-	1	ID=gene-blatn_tRNA-Met-fragment_3;gbkey=gene;gene=tRNA-Met-fragment;gene_biotype=tRNA;Note=blatN_hit_tRNA-Met-fragment_NC_040010.1%2C_position_1_-_32%2C_psl_score_100.0%2C_coverage_43.24%25%2C_match_43.24%25%2C_fragment_match_100.00%25
Paeonia_Ostii_mitochodrial	blatN	tRNA	94379	94410	.	-	1	ID=trna-blatn_tRNA-Met-fragment_3;gbkey=tRNA;gene=tRNA-Met-fragment
Paeonia_Ostii_mitochodrial	blatN	gene	156249	156282	94.2	+	1	ID=gene-blatn_trnL-GAG-fragment_2;gbkey=gene;gene=trnL-GAG-fragment;gene_biotype=tRNA;Note=blatN_hit_trnL-GAG-fragment_NC_018041.1%2C_position_1_-_34%2C_psl_score_94.2%2C_coverage_45.33%25%2C_match_42.67%25%2C_fragment_match_94.12%25
Paeonia_Ostii_mitochodrial	blatN	tRNA	156249	156282	.	+	1	ID=trna-blatn_trnL-GAG-fragment_2;gbkey=tRNA;gene=trnL-GAG-fragment
Paeonia_Ostii_mitochodrial	blatN	gene	44240	44275	94.5	-	1	ID=gene-blatn_trnS-fragment_3;gbkey=gene;gene=trnS-fragment;gene_biotype=tRNA;Note=blatN_hit_trnS-fragment_NC_045036.1%2C_position_22_-_57%2C_psl_score_94.5%2C_coverage_41.38%25%2C_match_39.08%25%2C_fragment_match_94.44%25
Paeonia_Ostii_mitochodrial	blatN	tRNA	44240	44275	.	-	1	ID=trna-blatn_trnS-fragment_3;gbkey=tRNA;gene=trnS-fragment
Paeonia_Ostii_mitochodrial	blatN	gene	44240	44275	94.5	-	1	ID=gene-blatn_trnS-GGA-fragment_1;gbkey=gene;gene=trnS-GGA-fragment;gene_biotype=tRNA;Note=blatN_hit_trnS-GGA-fragment_NC_035076.1%2C_position_22_-_57%2C_psl_score_94.5%2C_coverage_41.38%25%2C_match_39.08%25%2C_fragment_match_94.44%25
Paeonia_Ostii_mitochodrial	blatN	tRNA	44240	44275	.	-	1	ID=trna-blatn_trnS-GGA-fragment_1;gbkey=tRNA;gene=trnS-GGA-fragment
Paeonia_Ostii_mitochodrial	blatN	gene	44240	44275	94.5	-	1	ID=gene-blatn_tRNA-Ser-fragment_2;gbkey=gene;gene=tRNA-Ser-fragment;gene_biotype=tRNA;Note=blatN_hit_tRNA-Ser-fragment_NC_037463.1%2C_position_22_-_57%2C_psl_score_94.5%2C_coverage_41.38%25%2C_match_39.08%25%2C_fragment_match_94.44%25
Paeonia_Ostii_mitochodrial	blatN	tRNA	44240	44275	.	-	1	ID=trna-blatn_tRNA-Ser-fragment_2;gbkey=tRNA;gene=tRNA-Ser-fragment
Paeonia_Ostii_mitochodrial	blatN	gene	44240	44275	94.5	-	1	ID=gene-blatn_tRNA-Ser(gga)-fragment_1;gbkey=gene;gene=tRNA-Ser(gga)-fragment;gene_biotype=tRNA;Note=blatN_hit_tRNA-Ser(gga)-fragment_NC_015994.1%2C_position_22_-_57%2C_psl_score_94.5%2C_coverage_41.38%25%2C_match_39.08%25%2C_fragment_match_94.44%25
Paeonia_Ostii_mitochodrial	blatN	tRNA	44240	44275	.	-	1	ID=trna-blatn_tRNA-Ser(gga)-fragment_1;gbkey=tRNA;gene=tRNA-Ser(gga)-fragment
Paeonia_Ostii_mitochodrial	blatN	gene	44240	44275	94.5	-	1	ID=gene-blatn_tRNA-Ser(GGA)(cp)-fragment_1;gbkey=gene;gene=tRNA-Ser(GGA)(cp)-fragment;gene_biotype=tRNA;Note=blatN_hit_tRNA-Ser(GGA)(cp)-fragment_NC_035549.1%2C_position_22_-_57%2C_psl_score_94.5%2C_coverage_41.38%25%2C_match_39.08%25%2C_fragment_match_94.44%25
Paeonia_Ostii_mitochodrial	blatN	tRNA	44240	44275	.	-	1	ID=trna-blatn_tRNA-Ser(GGA)(cp)-fragment_1;gbkey=tRNA;gene=tRNA-Ser(GGA)(cp)-fragment
Paeonia_Ostii_mitochodrial	blatN	gene	94378	94410	100.0	-	1	ID=gene-blatn_trnM-UAU_1;gbkey=gene;gene=trnM-UAU;gene_biotype=tRNA;Note=blatN_hit_trnM-UAU_NC_027406.1%2C_position_1_-_33%2C_psl_score_100.0%2C_coverage_38.37%25%2C_match_38.37%25
Paeonia_Ostii_mitochodrial	blatN	tRNA	94378	94410	.	-	1	ID=trna-blatn_trnM-UAU_1;gbkey=tRNA;gene=trnM-UAU
Paeonia_Ostii_mitochodrial	blatN	gene	94378	94410	100.0	-	1	ID=gene-blatn_tRNA-Ile(TAT)(cp)_1;gbkey=gene;gene=tRNA-Ile(TAT)(cp);gene_biotype=tRNA;Note=blatN_hit_tRNA-Ile(TAT)(cp)_NC_035549.1%2C_position_1_-_33%2C_psl_score_100.0%2C_coverage_38.37%25%2C_match_38.37%25
Paeonia_Ostii_mitochodrial	blatN	tRNA	94378	94410	.	-	1	ID=trna-blatn_tRNA-Ile(TAT)(cp)_1;gbkey=tRNA;gene=tRNA-Ile(TAT)(cp)
Paeonia_Ostii_mitochodrial	blatN	gene	94341	94374	97.1	-	1	ID=gene-blatn_trnM-UAU_2;gbkey=gene;gene=trnM-UAU;gene_biotype=tRNA;Note=blatN_hit_trnM-UAU_NC_027406.1%2C_position_53_-_86%2C_psl_score_97.1%2C_coverage_39.53%25%2C_match_38.37%25
Paeonia_Ostii_mitochodrial	blatN	tRNA	94341	94374	.	-	1	ID=trna-blatn_trnM-UAU_2;gbkey=tRNA;gene=trnM-UAU
Paeonia_Ostii_mitochodrial	blatN	gene	94341	94374	97.1	-	1	ID=gene-blatn_tRNA-Ile(TAT)(cp)_2;gbkey=gene;gene=tRNA-Ile(TAT)(cp);gene_biotype=tRNA;Note=blatN_hit_tRNA-Ile(TAT)(cp)_NC_035549.1%2C_position_53_-_86%2C_psl_score_97.1%2C_coverage_39.53%25%2C_match_38.37%25
Paeonia_Ostii_mitochodrial	blatN	tRNA	94341	94374	.	-	1	ID=trna-blatn_tRNA-Ile(TAT)(cp)_2;gbkey=tRNA;gene=tRNA-Ile(TAT)(cp)
Paeonia_Ostii_mitochodrial	blatN	gene	257342	257373	100.0	+	1	ID=gene-blatn_trnM-UAU-fragment_1;gbkey=gene;gene=trnM-UAU-fragment;gene_biotype=tRNA;Note=blatN_hit_trnM-UAU-fragment_NC_027406.1%2C_position_1_-_32%2C_psl_score_100.0%2C_coverage_37.21%25%2C_match_37.21%25%2C_fragment_match_100.00%25
Paeonia_Ostii_mitochodrial	blatN	tRNA	257342	257373	.	+	1	ID=trna-blatn_trnM-UAU-fragment_1;gbkey=tRNA;gene=trnM-UAU-fragment
Paeonia_Ostii_mitochodrial	blatN	gene	257342	257373	100.0	+	1	ID=gene-blatn_tRNA-Ile(TAT)(cp)-fragment_1;gbkey=gene;gene=tRNA-Ile(TAT)(cp)-fragment;gene_biotype=tRNA;Note=blatN_hit_tRNA-Ile(TAT)(cp)-fragment_NC_035549.1%2C_position_1_-_32%2C_psl_score_100.0%2C_coverage_37.21%25%2C_match_37.21%25%2C_fragment_match_100.00%25
Paeonia_Ostii_mitochodrial	blatN	tRNA	257342	257373	.	+	1	ID=trna-blatn_tRNA-Ile(TAT)(cp)-fragment_1;gbkey=tRNA;gene=tRNA-Ile(TAT)(cp)-fragment
Paeonia_Ostii_mitochodrial	blatN	gene	125010	125579	98.1	+	1	ID=gene-blatn_rRNA18_1;gbkey=gene;gene=rRNA18;gene_biotype=rRNA;Note=blatN_hit_rRNA18_NC_035549.1%2C_position_692_-_1261%2C_psl_score_98.1%2C_coverage_29.23%25%2C_match_28.67%25
Paeonia_Ostii_mitochodrial	blatN	rRNA	125010	125579	.	+	1	ID=rrna-blatn_rRNA18_1;gbkey=rRNA;gene=rRNA18
Paeonia_Ostii_mitochodrial	blatN	gene	127239	127498	99.7	-	1	ID=gene-blatn_rrS_1;gbkey=gene;gene=rrS;gene_biotype=rRNA;Note=blatN_hit_rrS_NC_039738.1%2C_position_2_-_261%2C_psl_score_99.7%2C_coverage_16.65%25%2C_match_16.58%25
Paeonia_Ostii_mitochodrial	blatN	rRNA	127239	127498	.	-	1	ID=rrna-blatn_rrS_1;gbkey=rRNA;gene=rrS
Paeonia_Ostii_mitochodrial	blatN	gene	124456	124767	97.8	+	1	ID=gene-blatn_rRNA18-fragment_1;gbkey=gene;gene=rRNA18-fragment;gene_biotype=rRNA;Note=blatN_hit_rRNA18-fragment_NC_035549.1%2C_position_129_-_439%2C_psl_score_97.8%2C_coverage_16.00%25%2C_match_15.74%25%2C_fragment_match_98.71%25
Paeonia_Ostii_mitochodrial	blatN	rRNA	124456	124767	.	+	1	ID=rrna-blatn_rRNA18-fragment_1;gbkey=rRNA;gene=rRNA18-fragment
Paeonia_Ostii_mitochodrial	blatN	gene	127239	127499	99.7	+	1	ID=gene-blatn_18rrn-fragment_1;gbkey=gene;gene=18rrn-fragment;gene_biotype=rRNA;Note=blatN_hit_18rrn-fragment_NC_044768.1%2C_position_1603_-_1863%2C_psl_score_99.7%2C_coverage_14.01%25%2C_match_13.96%25%2C_fragment_match_99.62%25
Paeonia_Ostii_mitochodrial	blatN	rRNA	127239	127499	.	+	1	ID=rrna-blatn_18rrn-fragment_1;gbkey=rRNA;gene=18rrn-fragment
Paeonia_Ostii_mitochodrial	blatN	gene	127239	127499	99.7	+	1	ID=gene-blatn_rRNA18-fragment_2;gbkey=gene;gene=rRNA18-fragment;gene_biotype=rRNA;Note=blatN_hit_rRNA18-fragment_NC_035549.1%2C_position_1690_-_1950%2C_psl_score_99.7%2C_coverage_13.38%25%2C_match_13.33%25%2C_fragment_match_99.62%25
Paeonia_Ostii_mitochodrial	blatN	rRNA	127239	127499	.	+	1	ID=rrna-blatn_rRNA18-fragment_2;gbkey=rRNA;gene=rRNA18-fragment
Paeonia_Ostii_mitochodrial	blatN	gene	124770	125009	97.5	+	1	ID=gene-blatn_rRNA18-fragment_3;gbkey=gene;gene=rRNA18-fragment;gene_biotype=rRNA;Note=blatN_hit_rRNA18-fragment_NC_035549.1%2C_position_443_-_681%2C_psl_score_97.5%2C_coverage_12.31%25%2C_match_12.10%25%2C_fragment_match_98.74%25
Paeonia_Ostii_mitochodrial	blatN	rRNA	124770	125009	.	+	1	ID=rrna-blatn_rRNA18-fragment_3;gbkey=rRNA;gene=rRNA18-fragment
Paeonia_Ostii_mitochodrial	blatN	gene	124633	124732	87.0	+	1	ID=gene-blatn_rrn16_1;gbkey=gene;gene=rrn16;gene_biotype=rRNA;Note=blatN_hit_rrn16_NC_050882.1%2C_position_258_-_357%2C_psl_score_87.0%2C_coverage_6.71%25%2C_match_5.84%25
Paeonia_Ostii_mitochodrial	blatN	rRNA	124633	124732	.	+	1	ID=rrna-blatn_rrn16_1;gbkey=rRNA;gene=rrn16
Paeonia_Ostii_mitochodrial	blatN	gene	124333	124436	98.1	+	1	ID=gene-blatn_18Srrn_1;gbkey=gene;gene=18Srrn;gene_biotype=rRNA;Note=blatN_hit_18Srrn_NC_012119.1%2C_position_1_-_104%2C_psl_score_98.1%2C_coverage_4.85%25%2C_match_4.75%25
Paeonia_Ostii_mitochodrial	blatN	rRNA	124333	124436	.	+	1	ID=rrna-blatn_18Srrn_1;gbkey=rRNA;gene=18Srrn
Paeonia_Ostii_mitochodrial	blatN	gene	14625	14674	89.8	-	1	ID=gene-blatn_rrnL_1;gbkey=gene;gene=rrnL;gene_biotype=rRNA;Note=blatN_hit_rrnL_NC_029855.1%2C_position_307_-_355%2C_psl_score_89.8%2C_coverage_2.88%25%2C_match_2.71%25
Paeonia_Ostii_mitochodrial	blatN	rRNA	14625	14674	.	-	1	ID=rrna-blatn_rrnL_1;gbkey=rRNA;gene=rrnL
Paeonia_Ostii_mitochodrial	blatN	gene	14625	14674	89.8	-	1	ID=gene-blatn_rrn26_1;gbkey=gene;gene=rrn26;gene_biotype=rRNA;Note=blatN_hit_rrn26_NC_035962.1%2C_position_130_-_178%2C_psl_score_89.8%2C_coverage_1.71%25%2C_match_1.60%25
Paeonia_Ostii_mitochodrial	blatN	rRNA	14625	14674	.	-	1	ID=rrna-blatn_rrn26_1;gbkey=rRNA;gene=rrn26
Paeonia_Ostii_mitochodrial	blatN	gene	14625	14674	89.8	-	1	ID=gene-blatn_rrn26S_1;gbkey=gene;gene=rrn26S;gene_biotype=rRNA;Note=blatN_hit_rrn26S_NC_039660.1%2C_position_339_-_387%2C_psl_score_89.8%2C_coverage_1.58%25%2C_match_1.49%25
Paeonia_Ostii_mitochodrial	blatN	rRNA	14625	14674	.	-	1	ID=rrna-blatn_rrn26S_1;gbkey=rRNA;gene=rrn26S
Paeonia_Ostii_mitochodrial	blatN	gene	14625	14674	89.8	-	1	ID=gene-blatn_rnl_1;gbkey=gene;gene=rnl;gene_biotype=rRNA;Note=blatN_hit_rnl_NC_039768.1%2C_position_337_-_385%2C_psl_score_89.8%2C_coverage_1.57%25%2C_match_1.48%25
Paeonia_Ostii_mitochodrial	blatN	rRNA	14625	14674	.	-	1	ID=rrna-blatn_rnl_1;gbkey=rRNA;gene=rnl
Paeonia_Ostii_mitochodrial	blatN	gene	14625	14674	89.8	-	1	ID=gene-blatn_rrn26-2_1;gbkey=gene;gene=rrn26-2;gene_biotype=rRNA;Note=blatN_hit_rrn26-2_NC_018041.1%2C_position_317_-_365%2C_psl_score_89.8%2C_coverage_1.46%25%2C_match_1.38%25
Paeonia_Ostii_mitochodrial	blatN	rRNA	14625	14674	.	-	1	ID=rrna-blatn_rrn26-2_1;gbkey=rRNA;gene=rrn26-2
Paeonia_Ostii_mitochodrial	blatN	gene	14625	14674	89.8	-	1	ID=gene-blatn_rrn26-1_1;gbkey=gene;gene=rrn26-1;gene_biotype=rRNA;Note=blatN_hit_rrn26-1_NC_018041.1%2C_position_317_-_365%2C_psl_score_89.8%2C_coverage_1.46%25%2C_match_1.38%25
Paeonia_Ostii_mitochodrial	blatN	rRNA	14625	14674	.	-	1	ID=rrna-blatn_rrn26-1_1;gbkey=rRNA;gene=rrn26-1
Paeonia_Ostii_mitochodrial	blatX	gene	143302	143574	99.7	+	1	ID=gene-blatx_nad4L_1;gbkey=gene;gene=nad4L;gene_biotype=protein_coding;Note=blatX_hit_nad4L_NC_042756.1%2C_position_1_-_273%2C_psl_score_99.7%2C_coverage_100.00%25%2C_match_99.63%25
Paeonia_Ostii_mitochodrial	blatX	CDS	143302	143574	.	+	1	ID=cds-blatx_nad4L_1;gbkey=CDS;gene=nad4L
Paeonia_Ostii_mitochodrial	blatX	gene	92983	93171	99.5	-	1	ID=gene-blatx_nad7_1;gbkey=gene;gene=nad7;gene_biotype=protein_coding;Note=blatX_hit_nad7_NC_045036.1%2C_position_1_-_189%2C_psl_score_99.5%2C_coverage_100.00%25%2C_match_99.47%25
Paeonia_Ostii_mitochodrial	blatX	CDS	92983	93171	.	-	1	ID=cds-blatx_nad7_1;gbkey=CDS;gene=nad7
Paeonia_Ostii_mitochodrial	blatX	gene	154668	155240	99.2	+	1	ID=gene-blatx_nad9_1;gbkey=gene;gene=nad9;gene_biotype=protein_coding;Note=blatX_hit_nad9_NC_012119.1%2C_position_1_-_573%2C_psl_score_99.2%2C_coverage_100.00%25%2C_match_99.13%25
Paeonia_Ostii_mitochodrial	blatX	CDS	154668	155240	.	+	1	ID=cds-blatx_nad9_1;gbkey=CDS;gene=nad9
Paeonia_Ostii_mitochodrial	blatX	gene	170868	171245	99.0	+	1	ID=gene-blatx_rps12_1;gbkey=gene;gene=rps12;gene_biotype=protein_coding;Note=blatX_hit_rps12_NC_050960.1%2C_position_1_-_378%2C_psl_score_99.0%2C_coverage_100.00%25%2C_match_98.94%25
Paeonia_Ostii_mitochodrial	blatX	CDS	170868	171245	.	+	1	ID=cds-blatx_rps12_1;gbkey=CDS;gene=rps12
Paeonia_Ostii_mitochodrial	blatX	gene	143272	143574	98.7	+	1	ID=gene-blatx_ND4L_1;gbkey=gene;gene=ND4L;gene_biotype=protein_coding;Note=blatX_hit_ND4L_NC_018041.1%2C_position_1_-_303%2C_psl_score_98.7%2C_coverage_100.00%25%2C_match_98.68%25
Paeonia_Ostii_mitochodrial	blatX	CDS	143272	143574	.	+	1	ID=cds-blatx_ND4L_1;gbkey=CDS;gene=ND4L
Paeonia_Ostii_mitochodrial	blatX	gene	196911	198110	98.6	-	1	ID=gene-blatx_nad5_1;gbkey=gene;gene=nad5;gene_biotype=protein_coding;Note=blatX_hit_nad5_NC_023337.1%2C_position_1_-_1200%2C_psl_score_98.6%2C_coverage_100.00%25%2C_match_98.58%25
Paeonia_Ostii_mitochodrial	blatX	CDS	196911	198110	.	-	1	ID=cds-blatx_nad5_1;gbkey=CDS;gene=nad5
Paeonia_Ostii_mitochodrial	blatX	gene	67944	68291	98.6	-	1	ID=gene-blatx_mttB_1;gbkey=gene;gene=mttB;gene_biotype=protein_coding;Note=blatX_hit_mttB_NC_045036.1%2C_position_1_-_348%2C_psl_score_98.6%2C_coverage_100.00%25%2C_match_98.56%25
Paeonia_Ostii_mitochodrial	blatX	CDS	67944	68291	.	-	1	ID=cds-blatx_mttB_1;gbkey=CDS;gene=mttB
Paeonia_Ostii_mitochodrial	blatX	gene	66307	66654	98.6	-	1	ID=gene-blatx_mttB_2;gbkey=gene;gene=mttB;gene_biotype=protein_coding;Note=blatX_hit_mttB_NC_045036.1%2C_position_1_-_348%2C_psl_score_98.6%2C_coverage_100.00%25%2C_match_98.56%25
Paeonia_Ostii_mitochodrial	blatX	CDS	66307	66654	.	-	1	ID=cds-blatx_mttB_2;gbkey=CDS;gene=mttB
Paeonia_Ostii_mitochodrial	blatX	gene	96179	117169	96.2	-	1	ID=gene-blatx_nad2_1;gbkey=gene;gene=nad2;gene_biotype=protein_coding;Note=blatX_hit_nad2_NC_029317.1%2C_position_1_-_1461%2C_psl_score_96.2%2C_coverage_100.00%25%2C_match_98.49%25
Paeonia_Ostii_mitochodrial	blatX	CDS	96179	96366	.	-	1	ID=cds-blatx_nad2_1;gbkey=CDS;gene=nad2
Paeonia_Ostii_mitochodrial	blatX	CDS	97861	98433	.	-	1	ID=cds-blatx_nad2_1;gbkey=CDS;gene=nad2
Paeonia_Ostii_mitochodrial	blatX	CDS	101403	101555	.	-	1	ID=cds-blatx_nad2_1;gbkey=CDS;gene=nad2
Paeonia_Ostii_mitochodrial	blatX	CDS	114817	115210	.	-	1	ID=cds-blatx_nad2_1;gbkey=CDS;gene=nad2
Paeonia_Ostii_mitochodrial	blatX	CDS	117017	117169	.	-	1	ID=cds-blatx_nad2_1;gbkey=CDS;gene=nad2
Paeonia_Ostii_mitochodrial	blatX	exon	96179	96366	.	-	1	ID=blatx_nad2_1_exon_5;Parent=gene-blatx_nad2_1;gbkey=exon;gene=nad2
Paeonia_Ostii_mitochodrial	blatX	intron	96367	97860	.	-	1	ID=blatx_nad2_1_intron_4;Parent=gene-blatx_nad2_1;gbkey=intron;gene=nad2
Paeonia_Ostii_mitochodrial	blatX	exon	97861	98433	.	-	1	ID=blatx_nad2_1_exon_4;Parent=gene-blatx_nad2_1;gbkey=exon;gene=nad2
Paeonia_Ostii_mitochodrial	blatX	intron	98434	101402	.	-	1	ID=blatx_nad2_1_intron_3;Parent=gene-blatx_nad2_1;gbkey=intron;gene=nad2
Paeonia_Ostii_mitochodrial	blatX	exon	101403	101555	.	-	1	ID=blatx_nad2_1_exon_3;Parent=gene-blatx_nad2_1;gbkey=exon;gene=nad2
Paeonia_Ostii_mitochodrial	blatX	intron	101556	114816	.	-	1	ID=blatx_nad2_1_intron_2;Parent=gene-blatx_nad2_1;gbkey=intron;gene=nad2
Paeonia_Ostii_mitochodrial	blatX	exon	114817	115210	.	-	1	ID=blatx_nad2_1_exon_2;Parent=gene-blatx_nad2_1;gbkey=exon;gene=nad2
Paeonia_Ostii_mitochodrial	blatX	intron	115211	117016	.	-	1	ID=blatx_nad2_1_intron_1;Parent=gene-blatx_nad2_1;gbkey=intron;gene=nad2
Paeonia_Ostii_mitochodrial	blatX	exon	117017	117169	.	-	1	ID=blatx_nad2_1_exon_1;Parent=gene-blatx_nad2_1;gbkey=exon;gene=nad2
Paeonia_Ostii_mitochodrial	blatX	gene	143752	144369	96.9	+	1	ID=gene-blatx_atp4_1;gbkey=gene;gene=atp4;gene_biotype=protein_coding;Note=blatX_hit_atp4_NC_012119.1%2C_position_1_-_597%2C_psl_score_96.9%2C_coverage_103.52%25%2C_match_98.49%25
Paeonia_Ostii_mitochodrial	blatX	CDS	143752	144369	.	+	1	ID=cds-blatx_atp4_1;gbkey=CDS;gene=atp4
Paeonia_Ostii_mitochodrial	blatX	gene	154668	155240	98.5	+	1	ID=gene-blatx_ND9_1;gbkey=gene;gene=ND9;gene_biotype=protein_coding;Note=blatX_hit_ND9_NC_018041.1%2C_position_1_-_573%2C_psl_score_98.5%2C_coverage_100.00%25%2C_match_98.43%25
Paeonia_Ostii_mitochodrial	blatX	CDS	154668	155240	.	+	1	ID=cds-blatx_ND9_1;gbkey=CDS;gene=ND9
Paeonia_Ostii_mitochodrial	blatX	gene	196265	196572	98.8	-	1	ID=gene-blatx_ORF21_1;gbkey=gene;gene=ORF21;gene_biotype=protein_coding;Note=blatX_hit_ORF21_NC_050960.1%2C_position_1_-_309%2C_psl_score_98.8%2C_coverage_99.68%25%2C_match_98.38%25
Paeonia_Ostii_mitochodrial	blatX	CDS	196265	196572	.	-	1	ID=cds-blatx_ORF21_1;gbkey=CDS;gene=ORF21
Paeonia_Ostii_mitochodrial	blatX	gene	146468	148050	98.5	+	1	ID=gene-blatx_cox1_1;gbkey=gene;gene=cox1;gene_biotype=protein_coding;Note=blatX_hit_cox1_NC_050960.1%2C_position_2_-_1584%2C_psl_score_98.5%2C_coverage_99.94%25%2C_match_98.36%25
Paeonia_Ostii_mitochodrial	blatX	CDS	146468	148050	.	+	1	ID=cds-blatx_cox1_1;gbkey=CDS;gene=cox1
Paeonia_Ostii_mitochodrial	blatX	gene	152211	152612	98.3	+	1	ID=gene-blatx_rpl2_1;gbkey=gene;gene=rpl2;gene_biotype=protein_coding;Note=blatX_hit_rpl2_NC_037463.1%2C_position_1_-_402%2C_psl_score_98.3%2C_coverage_100.00%25%2C_match_98.26%25
Paeonia_Ostii_mitochodrial	blatX	CDS	152211	152612	.	+	1	ID=cds-blatx_rpl2_1;gbkey=CDS;gene=rpl2
Paeonia_Ostii_mitochodrial	blatX	gene	187626	188807	98.3	+	1	ID=gene-blatx_cob_1;gbkey=gene;gene=cob;gene_biotype=protein_coding;Note=blatX_hit_cob_NC_045038.1%2C_position_1_-_1182%2C_psl_score_98.3%2C_coverage_100.00%25%2C_match_98.22%25
Paeonia_Ostii_mitochodrial	blatX	CDS	187626	188807	.	+	1	ID=cds-blatx_cob_1;gbkey=CDS;gene=cob
Paeonia_Ostii_mitochodrial	blatX	gene	143272	143574	98.1	+	1	ID=gene-blatx_nad4L-2_1;gbkey=gene;gene=nad4L-2;gene_biotype=protein_coding;Note=blatX_hit_nad4L-2_NC_020455.1%2C_position_1_-_303%2C_psl_score_98.1%2C_coverage_100.00%25%2C_match_98.02%25
Paeonia_Ostii_mitochodrial	blatX	CDS	143272	143574	.	+	1	ID=cds-blatx_nad4L-2_1;gbkey=CDS;gene=nad4L-2
Paeonia_Ostii_mitochodrial	blatX	gene	143272	143574	98.1	+	1	ID=gene-blatx_nad4L-1_1;gbkey=gene;gene=nad4L-1;gene_biotype=protein_coding;Note=blatX_hit_nad4L-1_NC_020455.1%2C_position_1_-_303%2C_psl_score_98.1%2C_coverage_100.00%25%2C_match_98.02%25
Paeonia_Ostii_mitochodrial	blatX	CDS	143272	143574	.	+	1	ID=cds-blatx_nad4L-1_1;gbkey=CDS;gene=nad4L-1
Paeonia_Ostii_mitochodrial	blatX	gene	94397	95149	98.1	-	1	ID=gene-blatx_ccmC_1;gbkey=gene;gene=ccmC;gene_biotype=protein_coding;Note=blatX_hit_ccmC_NC_043914.1%2C_position_1_-_753%2C_psl_score_98.1%2C_coverage_100.00%25%2C_match_98.01%25
Paeonia_Ostii_mitochodrial	blatX	CDS	94397	95149	.	-	1	ID=cds-blatx_ccmC_1;gbkey=CDS;gene=ccmC
Paeonia_Ostii_mitochodrial	blatX	gene	86406	93171	95.3	-	1	ID=gene-blatx_ND7_1;gbkey=gene;gene=ND7;gene_biotype=protein_coding;Note=blatX_hit_ND7_NC_018041.1%2C_position_1_-_1185%2C_psl_score_95.3%2C_coverage_100.00%25%2C_match_97.97%25
Paeonia_Ostii_mitochodrial	blatX	CDS	86406	86668	.	-	1	ID=cds-blatx_ND7_1;gbkey=CDS;gene=ND7
Paeonia_Ostii_mitochodrial	blatX	CDS	88442	88684	.	-	1	ID=cds-blatx_ND7_1;gbkey=CDS;gene=ND7
Paeonia_Ostii_mitochodrial	blatX	CDS	90241	90707	.	-	1	ID=cds-blatx_ND7_1;gbkey=CDS;gene=ND7
Paeonia_Ostii_mitochodrial	blatX	CDS	92047	92115	.	-	1	ID=cds-blatx_ND7_1;gbkey=CDS;gene=ND7
Paeonia_Ostii_mitochodrial	blatX	CDS	93029	93171	.	-	1	ID=cds-blatx_ND7_1;gbkey=CDS;gene=ND7
Paeonia_Ostii_mitochodrial	blatX	exon	86406	86668	.	-	1	ID=blatx_ND7_1_exon_5;Parent=gene-blatx_ND7_1;gbkey=exon;gene=ND7
Paeonia_Ostii_mitochodrial	blatX	intron	86669	88441	.	-	1	ID=blatx_ND7_1_intron_4;Parent=gene-blatx_ND7_1;gbkey=intron;gene=ND7
Paeonia_Ostii_mitochodrial	blatX	exon	88442	88684	.	-	1	ID=blatx_ND7_1_exon_4;Parent=gene-blatx_ND7_1;gbkey=exon;gene=ND7
Paeonia_Ostii_mitochodrial	blatX	intron	88685	90240	.	-	1	ID=blatx_ND7_1_intron_3;Parent=gene-blatx_ND7_1;gbkey=intron;gene=ND7
Paeonia_Ostii_mitochodrial	blatX	exon	90241	90707	.	-	1	ID=blatx_ND7_1_exon_3;Parent=gene-blatx_ND7_1;gbkey=exon;gene=ND7
Paeonia_Ostii_mitochodrial	blatX	intron	90708	92046	.	-	1	ID=blatx_ND7_1_intron_2;Parent=gene-blatx_ND7_1;gbkey=intron;gene=ND7
Paeonia_Ostii_mitochodrial	blatX	exon	92047	92115	.	-	1	ID=blatx_ND7_1_exon_2;Parent=gene-blatx_ND7_1;gbkey=exon;gene=ND7
Paeonia_Ostii_mitochodrial	blatX	intron	92116	93028	.	-	1	ID=blatx_ND7_1_intron_1;Parent=gene-blatx_ND7_1;gbkey=intron;gene=ND7
Paeonia_Ostii_mitochodrial	blatX	exon	93029	93171	.	-	1	ID=blatx_ND7_1_exon_1;Parent=gene-blatx_ND7_1;gbkey=exon;gene=ND7
Paeonia_Ostii_mitochodrial	blatX	gene	187626	188807	97.9	+	1	ID=gene-blatx_cob2_1;gbkey=gene;gene=cob2;gene_biotype=protein_coding;Note=blatX_hit_cob2_NC_012119.1%2C_position_1_-_1182%2C_psl_score_97.9%2C_coverage_100.00%25%2C_match_97.80%25
Paeonia_Ostii_mitochodrial	blatX	CDS	187626	188807	.	+	1	ID=cds-blatx_cob2_1;gbkey=CDS;gene=cob2
Paeonia_Ostii_mitochodrial	blatX	gene	54554	56077	98.2	+	1	ID=gene-blatx_atp1_1;gbkey=gene;gene=atp1;gene_biotype=protein_coding;Note=blatX_hit_atp1_NC_029809.1%2C_position_1_-_1524%2C_psl_score_98.2%2C_coverage_99.61%25%2C_match_97.78%25
Paeonia_Ostii_mitochodrial	blatX	CDS	54554	56077	.	+	1	ID=cds-blatx_atp1_1;gbkey=CDS;gene=atp1
Paeonia_Ostii_mitochodrial	blatX	gene	965	1582	97.8	-	1	ID=gene-blatx_nad6_1;gbkey=gene;gene=nad6;gene_biotype=protein_coding;Note=blatX_hit_nad6_NC_043914.1%2C_position_1_-_618%2C_psl_score_97.8%2C_coverage_100.00%25%2C_match_97.73%25
Paeonia_Ostii_mitochodrial	blatX	CDS	965	1582	.	-	1	ID=cds-blatx_nad6_1;gbkey=CDS;gene=nad6
Paeonia_Ostii_mitochodrial	blatX	gene	170462	170818	97.5	+	1	ID=gene-blatx_nad3_1;gbkey=gene;gene=nad3;gene_biotype=protein_coding;Note=blatX_hit_nad3_NC_043914.1%2C_position_1_-_357%2C_psl_score_97.5%2C_coverage_100.00%25%2C_match_97.48%25
Paeonia_Ostii_mitochodrial	blatX	CDS	170462	170818	.	+	1	ID=cds-blatx_nad3_1;gbkey=CDS;gene=nad3
Paeonia_Ostii_mitochodrial	blatX	gene	8312	8697	96.4	+	1	ID=gene-blatx_ORF10_1;gbkey=gene;gene=ORF10;gene_biotype=protein_coding;Note=blatX_hit_ORF10_NC_050960.1%2C_position_1_-_384%2C_psl_score_96.4%2C_coverage_100.52%25%2C_match_97.40%25
Paeonia_Ostii_mitochodrial	blatX	CDS	8312	8697	.	+	1	ID=cds-blatx_ORF10_1;gbkey=CDS;gene=ORF10
Paeonia_Ostii_mitochodrial	blatX	gene	85040	85153	97.4	-	1	ID=gene-blatx_petG_1;gbkey=gene;gene=petG;gene_biotype=protein_coding;Note=blatX_hit_petG_NC_039738.1%2C_position_1_-_114%2C_psl_score_97.4%2C_coverage_100.00%25%2C_match_97.37%25
Paeonia_Ostii_mitochodrial	blatX	CDS	85040	85153	.	-	1	ID=cds-blatx_petG_1;gbkey=CDS;gene=petG
Paeonia_Ostii_mitochodrial	blatX	gene	16192	17397	98.0	-	1	ID=gene-blatx_matR_1;gbkey=gene;gene=matR;gene_biotype=protein_coding;Note=blatX_hit_matR_NC_012119.1%2C_position_1_-_1206%2C_psl_score_98.0%2C_coverage_100.00%25%2C_match_97.26%25
Paeonia_Ostii_mitochodrial	blatX	CDS	16192	17397	.	-	1	ID=cds-blatx_matR_1;gbkey=CDS;gene=matR
Paeonia_Ostii_mitochodrial	blatX	gene	54554	56077	97.7	+	1	ID=gene-blatx_atp1-2_1;gbkey=gene;gene=atp1-2;gene_biotype=protein_coding;Note=blatX_hit_atp1-2_NC_050067.1%2C_position_1_-_1524%2C_psl_score_97.7%2C_coverage_99.61%25%2C_match_97.25%25
Paeonia_Ostii_mitochodrial	blatX	CDS	54554	56077	.	+	1	ID=cds-blatx_atp1-2_1;gbkey=CDS;gene=atp1-2
Paeonia_Ostii_mitochodrial	blatX	gene	54554	56077	97.7	+	1	ID=gene-blatx_atp1-1_1;gbkey=gene;gene=atp1-1;gene_biotype=protein_coding;Note=blatX_hit_atp1-1_NC_050067.1%2C_position_1_-_1524%2C_psl_score_97.7%2C_coverage_99.61%25%2C_match_97.25%25
Paeonia_Ostii_mitochodrial	blatX	CDS	54554	56077	.	+	1	ID=cds-blatx_atp1-1_1;gbkey=CDS;gene=atp1-1
Paeonia_Ostii_mitochodrial	blatX	gene	152211	152612	97.1	+	1	ID=gene-blatx_amoMp8_1;gbkey=gene;gene=amoMp8;gene_biotype=protein_coding;Note=blatX_hit_amoMp8_NC_039660.1%2C_position_1_-_402%2C_psl_score_97.1%2C_coverage_100.00%25%2C_match_97.01%25
Paeonia_Ostii_mitochodrial	blatX	CDS	152211	152612	.	+	1	ID=cds-blatx_amoMp8_1;gbkey=CDS;gene=amoMp8
Paeonia_Ostii_mitochodrial	blatX	gene	152211	152612	97.1	+	1	ID=gene-blatx_amoMp28_1;gbkey=gene;gene=amoMp28;gene_biotype=protein_coding;Note=blatX_hit_amoMp28_NC_039660.1%2C_position_1_-_402%2C_psl_score_97.1%2C_coverage_100.00%25%2C_match_97.01%25
Paeonia_Ostii_mitochodrial	blatX	CDS	152211	152612	.	+	1	ID=cds-blatx_amoMp28_1;gbkey=CDS;gene=amoMp28
Paeonia_Ostii_mitochodrial	blatX	gene	59604	60377	96.9	+	1	ID=gene-blatx_atp6_1;gbkey=gene;gene=atp6;gene_biotype=protein_coding;Note=blatX_hit_atp6_NC_029809.1%2C_position_1_-_774%2C_psl_score_96.9%2C_coverage_100.00%25%2C_match_96.90%25
Paeonia_Ostii_mitochodrial	blatX	CDS	59604	60377	.	+	1	ID=cds-blatx_atp6_1;gbkey=CDS;gene=atp6
Paeonia_Ostii_mitochodrial	blatX	gene	148438	150729	95.8	+	1	ID=gene-blatx_ccmFc_1;gbkey=gene;gene=ccmFc;gene_biotype=protein_coding;Note=blatX_hit_ccmFc_NC_050960.1%2C_position_1_-_1347%2C_psl_score_95.8%2C_coverage_101.34%25%2C_match_96.81%25
Paeonia_Ostii_mitochodrial	blatX	CDS	148438	149200	.	+	1	ID=cds-blatx_ccmFc_1;gbkey=CDS;gene=ccmFc
Paeonia_Ostii_mitochodrial	blatX	CDS	150128	150729	.	+	1	ID=cds-blatx_ccmFc_1;gbkey=CDS;gene=ccmFc
Paeonia_Ostii_mitochodrial	blatX	exon	148438	149200	.	+	1	ID=blatx_ccmFc_1_exon_1;Parent=gene-blatx_ccmFc_1;gbkey=exon;gene=ccmFc
Paeonia_Ostii_mitochodrial	blatX	intron	149201	150127	.	+	1	ID=blatx_ccmFc_1_intron_1;Parent=gene-blatx_ccmFc_1;gbkey=intron;gene=ccmFc
Paeonia_Ostii_mitochodrial	blatX	exon	150128	150729	.	+	1	ID=blatx_ccmFc_1_exon_2;Parent=gene-blatx_ccmFc_1;gbkey=exon;gene=ccmFc
Paeonia_Ostii_mitochodrial	blatX	gene	67944	68749	96.3	-	1	ID=gene-blatx_tatC_1;gbkey=gene;gene=tatC;gene_biotype=protein_coding;Note=blatX_hit_tatC_NC_024429.1%2C_position_1_-_804%2C_psl_score_96.3%2C_coverage_100.25%25%2C_match_96.77%25
Paeonia_Ostii_mitochodrial	blatX	CDS	67944	68749	.	-	1	ID=cds-blatx_tatC_1;gbkey=CDS;gene=tatC
Paeonia_Ostii_mitochodrial	blatX	gene	187626	188791	97.1	+	1	ID=gene-blatx_cytB_1;gbkey=gene;gene=cytB;gene_biotype=protein_coding;Note=blatX_hit_cytB_NC_031323.1%2C_position_1_-_1166%2C_psl_score_97.1%2C_coverage_99.66%25%2C_match_96.75%25
Paeonia_Ostii_mitochodrial	blatX	CDS	187626	188791	.	+	1	ID=cds-blatx_cytB_1;gbkey=CDS;gene=cytB
Paeonia_Ostii_mitochodrial	blatX	gene	281958	282077	96.7	+	1	ID=gene-blatx_psbF_1;gbkey=gene;gene=psbF;gene_biotype=protein_coding;Note=blatX_hit_psbF_NC_050882.1%2C_position_1_-_120%2C_psl_score_96.7%2C_coverage_100.00%25%2C_match_96.67%25
Paeonia_Ostii_mitochodrial	blatX	CDS	281958	282077	.	+	1	ID=cds-blatx_psbF_1;gbkey=CDS;gene=psbF
Paeonia_Ostii_mitochodrial	blatX	gene	150052	150729	95.2	+	1	ID=gene-blatx_ccmFC1_1;gbkey=gene;gene=ccmFC1;gene_biotype=protein_coding;Note=blatX_hit_ccmFC1_NC_029182.1%2C_position_1_-_657%2C_psl_score_95.2%2C_coverage_103.20%25%2C_match_96.65%25
Paeonia_Ostii_mitochodrial	blatX	CDS	150052	150729	.	+	1	ID=cds-blatx_ccmFC1_1;gbkey=CDS;gene=ccmFC1
Paeonia_Ostii_mitochodrial	blatX	gene	96179	117169	94.7	-	1	ID=gene-blatx_ND2_1;gbkey=gene;gene=ND2;gene_biotype=protein_coding;Note=blatX_hit_ND2_NC_018041.1%2C_position_1_-_1467%2C_psl_score_94.7%2C_coverage_99.52%25%2C_match_96.52%25
Paeonia_Ostii_mitochodrial	blatX	CDS	96179	96366	.	-	1	ID=cds-blatx_ND2_1;gbkey=CDS;gene=ND2
Paeonia_Ostii_mitochodrial	blatX	CDS	97861	98433	.	-	1	ID=cds-blatx_ND2_1;gbkey=CDS;gene=ND2
Paeonia_Ostii_mitochodrial	blatX	CDS	101404	101557	.	-	1	ID=cds-blatx_ND2_1;gbkey=CDS;gene=ND2
Paeonia_Ostii_mitochodrial	blatX	CDS	114819	115210	.	-	1	ID=cds-blatx_ND2_1;gbkey=CDS;gene=ND2
Paeonia_Ostii_mitochodrial	blatX	CDS	117017	117169	.	-	1	ID=cds-blatx_ND2_1;gbkey=CDS;gene=ND2
Paeonia_Ostii_mitochodrial	blatX	exon	96179	96366	.	-	1	ID=blatx_ND2_1_exon_5;Parent=gene-blatx_ND2_1;gbkey=exon;gene=ND2
Paeonia_Ostii_mitochodrial	blatX	intron	96367	97860	.	-	1	ID=blatx_ND2_1_intron_4;Parent=gene-blatx_ND2_1;gbkey=intron;gene=ND2
Paeonia_Ostii_mitochodrial	blatX	exon	97861	98433	.	-	1	ID=blatx_ND2_1_exon_4;Parent=gene-blatx_ND2_1;gbkey=exon;gene=ND2
Paeonia_Ostii_mitochodrial	blatX	intron	98434	101403	.	-	1	ID=blatx_ND2_1_intron_3;Parent=gene-blatx_ND2_1;gbkey=intron;gene=ND2
Paeonia_Ostii_mitochodrial	blatX	exon	101404	101557	.	-	1	ID=blatx_ND2_1_exon_3;Parent=gene-blatx_ND2_1;gbkey=exon;gene=ND2
Paeonia_Ostii_mitochodrial	blatX	intron	101558	114818	.	-	1	ID=blatx_ND2_1_intron_2;Parent=gene-blatx_ND2_1;gbkey=intron;gene=ND2
Paeonia_Ostii_mitochodrial	blatX	exon	114819	115210	.	-	1	ID=blatx_ND2_1_exon_2;Parent=gene-blatx_ND2_1;gbkey=exon;gene=ND2
Paeonia_Ostii_mitochodrial	blatX	intron	115211	117016	.	-	1	ID=blatx_ND2_1_intron_1;Parent=gene-blatx_ND2_1;gbkey=intron;gene=ND2
Paeonia_Ostii_mitochodrial	blatX	exon	117017	117169	.	-	1	ID=blatx_ND2_1_exon_1;Parent=gene-blatx_ND2_1;gbkey=exon;gene=ND2
Paeonia_Ostii_mitochodrial	blatX	gene	18433	19047	93.6	-	1	ID=gene-blatx_amoMp25_1;gbkey=gene;gene=amoMp25;gene_biotype=protein_coding;Note=blatX_hit_amoMp25_NC_039660.1%2C_position_1_-_355%2C_psl_score_93.6%2C_coverage_169.42%25%2C_match_96.42%25
Paeonia_Ostii_mitochodrial	blatX	CDS	18433	19047	.	-	1	ID=cds-blatx_amoMp25_1;gbkey=CDS;gene=amoMp25
Paeonia_Ostii_mitochodrial	blatX	gene	2125	3028	94.5	-	1	ID=gene-blatx_rps4_1;gbkey=gene;gene=rps4;gene_biotype=protein_coding;Note=blatX_hit_rps4_NC_050960.1%2C_position_1_-_831%2C_psl_score_94.5%2C_coverage_108.78%25%2C_match_96.15%25
Paeonia_Ostii_mitochodrial	blatX	CDS	2125	3028	.	-	1	ID=cds-blatx_rps4_1;gbkey=CDS;gene=rps4
Paeonia_Ostii_mitochodrial	blatX	gene	94397	95149	96.2	-	1	ID=gene-blatx_ccbC_1;gbkey=gene;gene=ccbC;gene_biotype=protein_coding;Note=blatX_hit_ccbC_NC_028329.1%2C_position_1_-_753%2C_psl_score_96.2%2C_coverage_100.00%25%2C_match_96.15%25
Paeonia_Ostii_mitochodrial	blatX	CDS	94397	95149	.	-	1	ID=cds-blatx_ccbC_1;gbkey=CDS;gene=ccbC
Paeonia_Ostii_mitochodrial	blatX	gene	22995	24743	95.8	-	1	ID=gene-blatx_ccmFn_1;gbkey=gene;gene=ccmFn;gene_biotype=protein_coding;Note=blatX_hit_ccmFn_NC_045078.1%2C_position_1_-_1734%2C_psl_score_95.8%2C_coverage_100.87%25%2C_match_95.85%25
Paeonia_Ostii_mitochodrial	blatX	CDS	22995	24743	.	-	1	ID=cds-blatx_ccmFn_1;gbkey=CDS;gene=ccmFn
Paeonia_Ostii_mitochodrial	blatX	gene	261182	261610	95.9	+	1	ID=gene-blatx_amoMp7_1;gbkey=gene;gene=amoMp7;gene_biotype=protein_coding;Note=blatX_hit_amoMp7_NC_039660.1%2C_position_1_-_429%2C_psl_score_95.9%2C_coverage_100.00%25%2C_match_95.80%25
Paeonia_Ostii_mitochodrial	blatX	CDS	261182	261610	.	+	1	ID=cds-blatx_amoMp7_1;gbkey=CDS;gene=amoMp7
Paeonia_Ostii_mitochodrial	blatX	gene	254264	254692	95.9	+	1	ID=gene-blatx_amoMp7_2;gbkey=gene;gene=amoMp7;gene_biotype=protein_coding;Note=blatX_hit_amoMp7_NC_039660.1%2C_position_1_-_429%2C_psl_score_95.9%2C_coverage_100.00%25%2C_match_95.80%25
Paeonia_Ostii_mitochodrial	blatX	CDS	254264	254692	.	+	1	ID=cds-blatx_amoMp7_2;gbkey=CDS;gene=amoMp7
Paeonia_Ostii_mitochodrial	blatX	gene	54554	56077	95.7	+	1	ID=gene-blatx_atpA_1;gbkey=gene;gene=atpA;gene_biotype=protein_coding;Note=blatX_hit_atpA_NC_038221.1%2C_position_1_-_1518%2C_psl_score_95.7%2C_coverage_100.00%25%2C_match_95.73%25
Paeonia_Ostii_mitochodrial	blatX	CDS	54554	56077	.	+	1	ID=cds-blatx_atpA_1;gbkey=CDS;gene=atpA
Paeonia_Ostii_mitochodrial	blatX	gene	91514	92064	97.5	+	1	ID=gene-blatx_ORF18_1;gbkey=gene;gene=ORF18;gene_biotype=protein_coding;Note=blatX_hit_ORF18_NC_050960.1%2C_position_1_-_555%2C_psl_score_97.5%2C_coverage_99.28%25%2C_match_95.68%25
Paeonia_Ostii_mitochodrial	blatX	CDS	91514	92064	.	+	1	ID=cds-blatx_ORF18_1;gbkey=CDS;gene=ORF18
Paeonia_Ostii_mitochodrial	blatX	gene	280185	280298	95.7	-	1	ID=gene-blatx_petG-fragment_1;gbkey=gene;gene=petG-fragment;gene_biotype=protein_coding;Note=blatX_hit_petG-fragment_NC_039738.1%2C_position_1_-_114%2C_psl_score_95.7%2C_coverage_100.00%25%2C_match_95.61%25%2C_fragment_match_95.61%25
Paeonia_Ostii_mitochodrial	blatX	CDS	280185	280298	.	-	1	ID=cds-blatx_petG-fragment_1;gbkey=CDS;gene=petG-fragment
Paeonia_Ostii_mitochodrial	blatX	gene	322092	322181	95.6	-	1	ID=gene-blatx_petN_1;gbkey=gene;gene=petN;gene_biotype=protein_coding;Note=blatX_hit_petN_NC_050882.1%2C_position_1_-_90%2C_psl_score_95.6%2C_coverage_100.00%25%2C_match_95.56%25
Paeonia_Ostii_mitochodrial	blatX	CDS	322092	322181	.	-	1	ID=cds-blatx_petN_1;gbkey=CDS;gene=petN
Paeonia_Ostii_mitochodrial	blatX	gene	170462	170818	95.6	+	1	ID=gene-blatx_ND3_1;gbkey=gene;gene=ND3;gene_biotype=protein_coding;Note=blatX_hit_ND3_NC_018041.1%2C_position_1_-_357%2C_psl_score_95.6%2C_coverage_100.00%25%2C_match_95.52%25
Paeonia_Ostii_mitochodrial	blatX	CDS	170462	170818	.	+	1	ID=cds-blatx_ND3_1;gbkey=CDS;gene=ND3
Paeonia_Ostii_mitochodrial	blatX	gene	965	1582	95.5	-	1	ID=gene-blatx_ND6_1;gbkey=gene;gene=ND6;gene_biotype=protein_coding;Note=blatX_hit_ND6_NC_018041.1%2C_position_1_-_618%2C_psl_score_95.5%2C_coverage_100.00%25%2C_match_95.47%25
Paeonia_Ostii_mitochodrial	blatX	CDS	965	1582	.	-	1	ID=cds-blatx_ND6_1;gbkey=CDS;gene=ND6
Paeonia_Ostii_mitochodrial	blatX	gene	162962	163093	95.5	+	1	ID=gene-blatx_psbN_1;gbkey=gene;gene=psbN;gene_biotype=protein_coding;Note=blatX_hit_psbN_NC_012119.1%2C_position_1_-_132%2C_psl_score_95.5%2C_coverage_100.00%25%2C_match_95.45%25
Paeonia_Ostii_mitochodrial	blatX	CDS	162962	163093	.	+	1	ID=cds-blatx_psbN_1;gbkey=CDS;gene=psbN
Paeonia_Ostii_mitochodrial	blatX	gene	16192	18168	95.5	-	1	ID=gene-blatx_mat-R_1;gbkey=gene;gene=mat-R;gene_biotype=protein_coding;Note=blatX_hit_mat-R_NC_039531.1%2C_position_1_-_1968%2C_psl_score_95.5%2C_coverage_100.46%25%2C_match_95.33%25
Paeonia_Ostii_mitochodrial	blatX	CDS	16192	18168	.	-	1	ID=cds-blatx_mat-R_1;gbkey=CDS;gene=mat-R
Paeonia_Ostii_mitochodrial	blatX	gene	142011	142770	96.4	+	1	ID=gene-blatx_cox2_1;gbkey=gene;gene=cox2;gene_biotype=protein_coding;Note=blatX_hit_cox2_NC_024293.1%2C_position_1_-_760%2C_psl_score_96.4%2C_coverage_98.96%25%2C_match_95.31%25
Paeonia_Ostii_mitochodrial	blatX	CDS	142011	142770	.	+	1	ID=cds-blatx_cox2_1;gbkey=CDS;gene=cox2
Paeonia_Ostii_mitochodrial	blatX	gene	141911	148050	96.0	+	1	ID=gene-blatx_coxI_1;gbkey=gene;gene=coxI;gene_biotype=protein_coding;Note=blatX_hit_coxI_NC_023337.1%2C_position_13_-_1695%2C_psl_score_96.0%2C_coverage_97.58%25%2C_match_95.04%25
Paeonia_Ostii_mitochodrial	blatX	CDS	141911	141962	.	+	1	ID=cds-blatx_coxI_1;gbkey=CDS;gene=coxI
Paeonia_Ostii_mitochodrial	blatX	CDS	146449	148050	.	+	1	ID=cds-blatx_coxI_1;gbkey=CDS;gene=coxI
Paeonia_Ostii_mitochodrial	blatX	exon	141911	141962	.	+	1	ID=blatx_coxI_1_exon_1;Parent=gene-blatx_coxI_1;gbkey=exon;gene=coxI
Paeonia_Ostii_mitochodrial	blatX	intron	141963	146448	.	+	1	ID=blatx_coxI_1_intron_1;Parent=gene-blatx_coxI_1;gbkey=intron;gene=coxI
Paeonia_Ostii_mitochodrial	blatX	exon	146449	148050	.	+	1	ID=blatx_coxI_1_exon_2;Parent=gene-blatx_coxI_1;gbkey=exon;gene=coxI
Paeonia_Ostii_mitochodrial	blatX	gene	185493	186044	95.9	+	1	ID=gene-blatx_rpl5_1;gbkey=gene;gene=rpl5;gene_biotype=protein_coding;Note=blatX_hit_rpl5_NC_039768.1%2C_position_1_-_558%2C_psl_score_95.9%2C_coverage_98.92%25%2C_match_94.98%25
Paeonia_Ostii_mitochodrial	blatX	CDS	185493	186044	.	+	1	ID=cds-blatx_rpl5_1;gbkey=CDS;gene=rpl5
Paeonia_Ostii_mitochodrial	blatX	gene	185493	186044	95.9	+	1	ID=gene-blatx_rp15_1;gbkey=gene;gene=rp15;gene_biotype=protein_coding;Note=blatX_hit_rp15_NC_020455.1%2C_position_1_-_558%2C_psl_score_95.9%2C_coverage_98.92%25%2C_match_94.98%25
Paeonia_Ostii_mitochodrial	blatX	CDS	185493	186044	.	+	1	ID=cds-blatx_rp15_1;gbkey=CDS;gene=rp15
Paeonia_Ostii_mitochodrial	blatX	gene	148438	150729	94.4	+	1	ID=gene-blatx_trnA-FME_1;gbkey=gene;gene=trnA-FME;gene_biotype=protein_coding;Note=blatX_hit_trnA-FME_NC_029998.1%2C_position_1_-_1353%2C_psl_score_94.4%2C_coverage_100.89%25%2C_match_94.97%25
Paeonia_Ostii_mitochodrial	blatX	CDS	148438	149200	.	+	1	ID=cds-blatx_trnA-FME_1;gbkey=CDS;gene=trnA-FME
Paeonia_Ostii_mitochodrial	blatX	CDS	150128	150729	.	+	1	ID=cds-blatx_trnA-FME_1;gbkey=CDS;gene=trnA-FME
Paeonia_Ostii_mitochodrial	blatX	exon	148438	149200	.	+	1	ID=blatx_trnA-FME_1_exon_1;Parent=gene-blatx_trnA-FME_1;gbkey=exon;gene=trnA-FME
Paeonia_Ostii_mitochodrial	blatX	intron	149201	150127	.	+	1	ID=blatx_trnA-FME_1_intron_1;Parent=gene-blatx_trnA-FME_1;gbkey=intron;gene=trnA-FME
Paeonia_Ostii_mitochodrial	blatX	exon	150128	150729	.	+	1	ID=blatx_trnA-FME_1_exon_2;Parent=gene-blatx_trnA-FME_1;gbkey=exon;gene=trnA-FME
Paeonia_Ostii_mitochodrial	blatX	gene	281697	281948	94.9	+	1	ID=gene-blatx_psbE_1;gbkey=gene;gene=psbE;gene_biotype=protein_coding;Note=blatX_hit_psbE_NC_050882.1%2C_position_1_-_252%2C_psl_score_94.9%2C_coverage_100.00%25%2C_match_94.84%25
Paeonia_Ostii_mitochodrial	blatX	CDS	281697	281948	.	+	1	ID=cds-blatx_psbE_1;gbkey=CDS;gene=psbE
Paeonia_Ostii_mitochodrial	blatX	gene	280465	280560	94.8	-	1	ID=gene-blatx_petL_1;gbkey=gene;gene=petL;gene_biotype=protein_coding;Note=blatX_hit_petL_NC_031323.1%2C_position_1_-_96%2C_psl_score_94.8%2C_coverage_100.00%25%2C_match_94.79%25
Paeonia_Ostii_mitochodrial	blatX	CDS	280465	280560	.	-	1	ID=cds-blatx_petL_1;gbkey=CDS;gene=petL
Paeonia_Ostii_mitochodrial	blatX	gene	22995	23606	94.7	-	1	ID=gene-blatx_ccmFN2_1;gbkey=gene;gene=ccmFN2;gene_biotype=protein_coding;Note=blatX_hit_ccmFN2_NC_037304.1%2C_position_1_-_612%2C_psl_score_94.7%2C_coverage_100.00%25%2C_match_94.61%25
Paeonia_Ostii_mitochodrial	blatX	CDS	22995	23606	.	-	1	ID=cds-blatx_ccmFN2_1;gbkey=CDS;gene=ccmFN2
Paeonia_Ostii_mitochodrial	blatX	gene	67944	68757	96.1	-	1	ID=gene-blatx_C3258_p30_1;gbkey=gene;gene=C3258_p30;gene_biotype=protein_coding;Note=blatX_hit_C3258_p30_NC_052879.1%2C_position_15_-_828%2C_psl_score_96.1%2C_coverage_98.31%25%2C_match_94.44%25
Paeonia_Ostii_mitochodrial	blatX	CDS	67944	68757	.	-	1	ID=cds-blatx_C3258_p30_1;gbkey=CDS;gene=C3258_p30
Paeonia_Ostii_mitochodrial	blatX	gene	316474	317535	94.5	-	1	ID=gene-blatx_psbD_1;gbkey=gene;gene=psbD;gene_biotype=protein_coding;Note=blatX_hit_psbD_NC_050882.1%2C_position_1_-_1062%2C_psl_score_94.5%2C_coverage_100.00%25%2C_match_94.44%25
Paeonia_Ostii_mitochodrial	blatX	CDS	316474	317535	.	-	1	ID=cds-blatx_psbD_1;gbkey=CDS;gene=psbD
Paeonia_Ostii_mitochodrial	blatX	gene	226160	226465	94.5	+	1	ID=gene-blatx_ndhE_1;gbkey=gene;gene=ndhE;gene_biotype=protein_coding;Note=blatX_hit_ndhE_NC_012119.1%2C_position_1_-_306%2C_psl_score_94.5%2C_coverage_100.00%25%2C_match_94.44%25
Paeonia_Ostii_mitochodrial	blatX	CDS	226160	226465	.	+	1	ID=cds-blatx_ndhE_1;gbkey=CDS;gene=ndhE
Paeonia_Ostii_mitochodrial	blatX	gene	54554	56061	95.6	+	1	ID=gene-blatx_atp1-3_1;gbkey=gene;gene=atp1-3;gene_biotype=protein_coding;Note=blatX_hit_atp1-3_NC_020455.1%2C_position_1_-_1502%2C_psl_score_95.6%2C_coverage_98.76%25%2C_match_94.43%25
Paeonia_Ostii_mitochodrial	blatX	CDS	54554	56061	.	+	1	ID=cds-blatx_atp1-3_1;gbkey=CDS;gene=atp1-3
Paeonia_Ostii_mitochodrial	blatX	gene	22995	24743	94.6	-	1	ID=gene-blatx_ccbFn_1;gbkey=gene;gene=ccbFn;gene_biotype=protein_coding;Note=blatX_hit_ccbFn_NC_028329.1%2C_position_1_-_1731%2C_psl_score_94.6%2C_coverage_101.04%25%2C_match_94.28%25
Paeonia_Ostii_mitochodrial	blatX	CDS	22995	24743	.	-	1	ID=cds-blatx_ccbFn_1;gbkey=CDS;gene=ccbFn
Paeonia_Ostii_mitochodrial	blatX	gene	306316	308568	94.1	+	1	ID=gene-blatx_amoMp1_1;gbkey=gene;gene=amoMp1;gene_biotype=protein_coding;Note=blatX_hit_amoMp1_NC_039660.1%2C_position_1_-_2253%2C_psl_score_94.1%2C_coverage_100.00%25%2C_match_94.05%25
Paeonia_Ostii_mitochodrial	blatX	CDS	306316	308568	.	+	1	ID=cds-blatx_amoMp1_1;gbkey=CDS;gene=amoMp1
Paeonia_Ostii_mitochodrial	blatX	gene	191840	192227	94.4	+	1	ID=gene-blatx_ORF127_1;gbkey=gene;gene=ORF127;gene_biotype=protein_coding;Note=blatX_hit_ORF127_NC_043897.1%2C_position_1_-_384%2C_psl_score_94.4%2C_coverage_101.04%25%2C_match_94.01%25
Paeonia_Ostii_mitochodrial	blatX	CDS	191840	192227	.	+	1	ID=cds-blatx_ORF127_1;gbkey=CDS;gene=ORF127
Paeonia_Ostii_mitochodrial	blatX	gene	59663	60382	94.0	+	1	ID=gene-blatx_atp6-2_1;gbkey=gene;gene=atp6-2;gene_biotype=protein_coding;Note=blatX_hit_atp6-2_NC_020455.1%2C_position_6_-_716%2C_psl_score_94.0%2C_coverage_100.00%25%2C_match_93.89%25
Paeonia_Ostii_mitochodrial	blatX	CDS	59663	60382	.	+	1	ID=cds-blatx_atp6-2_1;gbkey=CDS;gene=atp6-2
Paeonia_Ostii_mitochodrial	blatX	gene	59663	60382	94.0	+	1	ID=gene-blatx_atp6-1_1;gbkey=gene;gene=atp6-1;gene_biotype=protein_coding;Note=blatX_hit_atp6-1_NC_020455.1%2C_position_6_-_716%2C_psl_score_94.0%2C_coverage_100.00%25%2C_match_93.89%25
Paeonia_Ostii_mitochodrial	blatX	CDS	59663	60382	.	+	1	ID=cds-blatx_atp6-1_1;gbkey=CDS;gene=atp6-1
Paeonia_Ostii_mitochodrial	blatX	gene	303693	305681	88.6	+	1	ID=gene-blatx_ycf3_1;gbkey=gene;gene=ycf3;gene_biotype=protein_coding;Note=blatX_hit_ycf3_NC_050067.1%2C_position_1_-_507%2C_psl_score_88.6%2C_coverage_100.00%25%2C_match_93.89%25
Paeonia_Ostii_mitochodrial	blatX	CDS	303693	303818	.	+	1	ID=cds-blatx_ycf3_1;gbkey=CDS;gene=ycf3
Paeonia_Ostii_mitochodrial	blatX	CDS	304538	304763	.	+	1	ID=cds-blatx_ycf3_1;gbkey=CDS;gene=ycf3
Paeonia_Ostii_mitochodrial	blatX	CDS	305527	305681	.	+	1	ID=cds-blatx_ycf3_1;gbkey=CDS;gene=ycf3
Paeonia_Ostii_mitochodrial	blatX	exon	303693	303818	.	+	1	ID=blatx_ycf3_1_exon_1;Parent=gene-blatx_ycf3_1;gbkey=exon;gene=ycf3
Paeonia_Ostii_mitochodrial	blatX	intron	303819	304537	.	+	1	ID=blatx_ycf3_1_intron_1;Parent=gene-blatx_ycf3_1;gbkey=intron;gene=ycf3
Paeonia_Ostii_mitochodrial	blatX	exon	304538	304763	.	+	1	ID=blatx_ycf3_1_exon_2;Parent=gene-blatx_ycf3_1;gbkey=exon;gene=ycf3
Paeonia_Ostii_mitochodrial	blatX	intron	304764	305526	.	+	1	ID=blatx_ycf3_1_intron_2;Parent=gene-blatx_ycf3_1;gbkey=intron;gene=ycf3
Paeonia_Ostii_mitochodrial	blatX	exon	305527	305681	.	+	1	ID=blatx_ycf3_1_exon_3;Parent=gene-blatx_ycf3_1;gbkey=exon;gene=ycf3
Paeonia_Ostii_mitochodrial	blatX	gene	267032	267145	93.9	+	1	ID=gene-blatx_rpl36_1;gbkey=gene;gene=rpl36;gene_biotype=protein_coding;Note=blatX_hit_rpl36_NC_050882.1%2C_position_1_-_114%2C_psl_score_93.9%2C_coverage_100.00%25%2C_match_93.86%25
Paeonia_Ostii_mitochodrial	blatX	CDS	267032	267145	.	+	1	ID=cds-blatx_rpl36_1;gbkey=CDS;gene=rpl36
Paeonia_Ostii_mitochodrial	blatX	gene	306316	308568	93.9	+	1	ID=gene-blatx_psaA_1;gbkey=gene;gene=psaA;gene_biotype=protein_coding;Note=blatX_hit_psaA_NC_050882.1%2C_position_1_-_2253%2C_psl_score_93.9%2C_coverage_100.00%25%2C_match_93.83%25
Paeonia_Ostii_mitochodrial	blatX	CDS	306316	308568	.	+	1	ID=cds-blatx_psaA_1;gbkey=CDS;gene=psaA
Paeonia_Ostii_mitochodrial	blatX	gene	316474	317535	93.8	-	1	ID=gene-blatx_amoMp3_1;gbkey=gene;gene=amoMp3;gene_biotype=protein_coding;Note=blatX_hit_amoMp3_NC_039660.1%2C_position_1_-_1062%2C_psl_score_93.8%2C_coverage_100.00%25%2C_match_93.79%25
Paeonia_Ostii_mitochodrial	blatX	CDS	316474	317535	.	-	1	ID=cds-blatx_amoMp3_1;gbkey=CDS;gene=amoMp3
Paeonia_Ostii_mitochodrial	blatX	gene	6571	263941	85.2	+	1	ID=gene-blatx_rpl16_1;gbkey=gene;gene=rpl16;gene_biotype=protein_coding;Note=blatX_hit_rpl16_NC_012119.1%2C_position_6_-_408%2C_psl_score_85.2%2C_coverage_98.77%25%2C_match_93.38%25
Paeonia_Ostii_mitochodrial	blatX	CDS	6571	6834	.	+	1	ID=cds-blatx_rpl16_1;gbkey=CDS;gene=rpl16
Paeonia_Ostii_mitochodrial	blatX	CDS	263803	263941	.	+	1	ID=cds-blatx_rpl16_1;gbkey=CDS;gene=rpl16
Paeonia_Ostii_mitochodrial	blatX	exon	6571	6834	.	+	1	ID=blatx_rpl16_1_exon_1;Parent=gene-blatx_rpl16_1;gbkey=exon;gene=rpl16
Paeonia_Ostii_mitochodrial	blatX	intron	6835	263802	.	+	1	ID=blatx_rpl16_1_intron_1;Parent=gene-blatx_rpl16_1;gbkey=intron;gene=rpl16
Paeonia_Ostii_mitochodrial	blatX	exon	263803	263941	.	+	1	ID=blatx_rpl16_1_exon_2;Parent=gene-blatx_rpl16_1;gbkey=exon;gene=rpl16
Paeonia_Ostii_mitochodrial	blatX	gene	142011	142781	94.9	+	1	ID=gene-blatx_cox2-1_1;gbkey=gene;gene=cox2-1;gene_biotype=protein_coding;Note=blatX_hit_cox2-1_NC_031896.1%2C_position_1_-_771%2C_psl_score_94.9%2C_coverage_98.47%25%2C_match_93.36%25
Paeonia_Ostii_mitochodrial	blatX	CDS	142011	142781	.	+	1	ID=cds-blatx_cox2-1_1;gbkey=CDS;gene=cox2-1
Paeonia_Ostii_mitochodrial	blatX	gene	308594	310798	93.4	+	1	ID=gene-blatx_psaB_1;gbkey=gene;gene=psaB;gene_biotype=protein_coding;Note=blatX_hit_psaB_NC_050882.1%2C_position_1_-_2205%2C_psl_score_93.4%2C_coverage_100.00%25%2C_match_93.33%25
Paeonia_Ostii_mitochodrial	blatX	CDS	308594	310798	.	+	1	ID=cds-blatx_psaB_1;gbkey=CDS;gene=psaB
Paeonia_Ostii_mitochodrial	blatX	gene	265653	266021	93.3	+	1	ID=gene-blatx_rpl14_1;gbkey=gene;gene=rpl14;gene_biotype=protein_coding;Note=blatX_hit_rpl14_NC_012119.1%2C_position_1_-_369%2C_psl_score_93.3%2C_coverage_100.00%25%2C_match_93.22%25
Paeonia_Ostii_mitochodrial	blatX	CDS	265653	266021	.	+	1	ID=cds-blatx_rpl14_1;gbkey=CDS;gene=rpl14
Paeonia_Ostii_mitochodrial	blatX	gene	282102	282216	94.8	+	1	ID=gene-blatx_psbL_1;gbkey=gene;gene=psbL;gene_biotype=protein_coding;Note=blatX_hit_psbL_NC_050882.1%2C_position_3_-_117%2C_psl_score_94.8%2C_coverage_98.29%25%2C_match_93.16%25
Paeonia_Ostii_mitochodrial	blatX	CDS	282102	282216	.	+	1	ID=cds-blatx_psbL_1;gbkey=CDS;gene=psbL
Paeonia_Ostii_mitochodrial	blatX	gene	340848	341093	93.1	+	1	ID=gene-blatx_atpH_1;gbkey=gene;gene=atpH;gene_biotype=protein_coding;Note=blatX_hit_atpH_NC_050067.1%2C_position_1_-_246%2C_psl_score_93.1%2C_coverage_100.00%25%2C_match_93.09%25
Paeonia_Ostii_mitochodrial	blatX	CDS	340848	341093	.	+	1	ID=cds-blatx_atpH_1;gbkey=CDS;gene=atpH
Paeonia_Ostii_mitochodrial	blatX	gene	226724	226969	93.1	+	1	ID=gene-blatx_psaC_1;gbkey=gene;gene=psaC;gene_biotype=protein_coding;Note=blatX_hit_psaC_NC_012119.1%2C_position_1_-_246%2C_psl_score_93.1%2C_coverage_100.00%25%2C_match_93.09%25
Paeonia_Ostii_mitochodrial	blatX	CDS	226724	226969	.	+	1	ID=cds-blatx_psaC_1;gbkey=CDS;gene=psaC
Paeonia_Ostii_mitochodrial	blatX	gene	148438	149319	95.8	+	1	ID=gene-blatx_ccmFC2_1;gbkey=gene;gene=ccmFC2;gene_biotype=protein_coding;Note=blatX_hit_ccmFC2_NC_029182.1%2C_position_1_-_897%2C_psl_score_95.8%2C_coverage_98.33%25%2C_match_93.09%25
Paeonia_Ostii_mitochodrial	blatX	CDS	148438	149319	.	+	1	ID=cds-blatx_ccmFC2_1;gbkey=CDS;gene=ccmFC2
Paeonia_Ostii_mitochodrial	blatX	gene	298898	299374	93.1	+	1	ID=gene-blatx_ndhJ_1;gbkey=gene;gene=ndhJ;gene_biotype=protein_coding;Note=blatX_hit_ndhJ_NC_050882.1%2C_position_1_-_477%2C_psl_score_93.1%2C_coverage_100.00%25%2C_match_93.08%25
Paeonia_Ostii_mitochodrial	blatX	CDS	298898	299374	.	+	1	ID=cds-blatx_ndhJ_1;gbkey=CDS;gene=ndhJ
Paeonia_Ostii_mitochodrial	blatX	gene	22995	24743	93.8	-	1	ID=gene-blatx_ccb577_1;gbkey=gene;gene=ccb577;gene_biotype=protein_coding;Note=blatX_hit_ccb577_NC_002511.2%2C_position_1_-_1734%2C_psl_score_93.8%2C_coverage_100.87%25%2C_match_93.08%25
Paeonia_Ostii_mitochodrial	blatX	CDS	22995	24743	.	-	1	ID=cds-blatx_ccb577_1;gbkey=CDS;gene=ccb577
Paeonia_Ostii_mitochodrial	blatX	gene	315105	316526	93.1	-	1	ID=gene-blatx_psbC_1;gbkey=gene;gene=psbC;gene_biotype=protein_coding;Note=blatX_hit_psbC_NC_050882.1%2C_position_1_-_1422%2C_psl_score_93.1%2C_coverage_100.00%25%2C_match_93.04%25
Paeonia_Ostii_mitochodrial	blatX	CDS	315105	316526	.	-	1	ID=cds-blatx_psbC_1;gbkey=CDS;gene=psbC
Paeonia_Ostii_mitochodrial	blatX	gene	270338	270983	93.2	-	1	ID=gene-blatx_petB_1;gbkey=gene;gene=petB;gene_biotype=protein_coding;Note=blatX_hit_petB_NC_050882.1%2C_position_3_-_648%2C_psl_score_93.2%2C_coverage_99.69%25%2C_match_92.90%25
Paeonia_Ostii_mitochodrial	blatX	CDS	270338	270983	.	-	1	ID=cds-blatx_petB_1;gbkey=CDS;gene=petB
Paeonia_Ostii_mitochodrial	blatX	gene	267260	267676	92.9	+	1	ID=gene-blatx_rps11_1;gbkey=gene;gene=rps11;gene_biotype=protein_coding;Note=blatX_hit_rps11_NC_012119.1%2C_position_1_-_417%2C_psl_score_92.9%2C_coverage_100.00%25%2C_match_92.81%25
Paeonia_Ostii_mitochodrial	blatX	CDS	267260	267676	.	+	1	ID=cds-blatx_rps11_1;gbkey=CDS;gene=rps11
Paeonia_Ostii_mitochodrial	blatX	gene	312597	312899	92.8	+	1	ID=gene-blatx_rps14_1;gbkey=gene;gene=rps14;gene_biotype=protein_coding;Note=blatX_hit_rps14_NC_050882.1%2C_position_1_-_303%2C_psl_score_92.8%2C_coverage_100.00%25%2C_match_92.74%25
Paeonia_Ostii_mitochodrial	blatX	CDS	312597	312899	.	+	1	ID=cds-blatx_rps14_1;gbkey=CDS;gene=rps14
Paeonia_Ostii_mitochodrial	blatX	gene	148438	150699	92.2	+	1	ID=gene-blatx_ccb438_1;gbkey=gene;gene=ccb438;gene_biotype=protein_coding;Note=blatX_hit_ccb438_NC_002511.2%2C_position_1_-_1317%2C_psl_score_92.2%2C_coverage_101.37%25%2C_match_92.63%25
Paeonia_Ostii_mitochodrial	blatX	CDS	148438	149202	.	+	1	ID=cds-blatx_ccb438_1;gbkey=CDS;gene=ccb438
Paeonia_Ostii_mitochodrial	blatX	CDS	150130	150699	.	+	1	ID=cds-blatx_ccb438_1;gbkey=CDS;gene=ccb438
Paeonia_Ostii_mitochodrial	blatX	exon	148438	149202	.	+	1	ID=blatx_ccb438_1_exon_1;Parent=gene-blatx_ccb438_1;gbkey=exon;gene=ccb438
Paeonia_Ostii_mitochodrial	blatX	intron	149203	150129	.	+	1	ID=blatx_ccb438_1_intron_1;Parent=gene-blatx_ccb438_1;gbkey=intron;gene=ccb438
Paeonia_Ostii_mitochodrial	blatX	exon	150130	150699	.	+	1	ID=blatx_ccb438_1_exon_2;Parent=gene-blatx_ccb438_1;gbkey=exon;gene=ccb438
Paeonia_Ostii_mitochodrial	blatX	gene	257581	257855	94.2	+	1	ID=gene-blatx_rpl23_1;gbkey=gene;gene=rpl23;gene_biotype=protein_coding;Note=blatX_hit_rpl23_NC_031323.1%2C_position_1_-_272%2C_psl_score_94.2%2C_coverage_97.52%25%2C_match_92.55%25
Paeonia_Ostii_mitochodrial	blatX	CDS	257581	257855	.	+	1	ID=cds-blatx_rpl23_1;gbkey=CDS;gene=rpl23
Paeonia_Ostii_mitochodrial	blatX	gene	23598	24743	93.6	-	1	ID=gene-blatx_ccmFN1_1;gbkey=gene;gene=ccmFN1;gene_biotype=protein_coding;Note=blatX_hit_ccmFN1_NC_037070.1%2C_position_1_-_1131%2C_psl_score_93.6%2C_coverage_100.00%25%2C_match_92.50%25
Paeonia_Ostii_mitochodrial	blatX	CDS	23598	24743	.	-	1	ID=cds-blatx_ccmFN1_1;gbkey=CDS;gene=ccmFN1
Paeonia_Ostii_mitochodrial	blatX	gene	290008	291435	92.5	-	1	ID=gene-blatx_rbcL_1;gbkey=gene;gene=rbcL;gene_biotype=protein_coding;Note=blatX_hit_rbcL_NC_012119.1%2C_position_1_-_1428%2C_psl_score_92.5%2C_coverage_100.00%25%2C_match_92.44%25
Paeonia_Ostii_mitochodrial	blatX	CDS	290008	291435	.	-	1	ID=cds-blatx_rbcL_1;gbkey=CDS;gene=rbcL
Paeonia_Ostii_mitochodrial	blatX	gene	63686	65113	92.5	-	1	ID=gene-blatx_rbcL_2;gbkey=gene;gene=rbcL;gene_biotype=protein_coding;Note=blatX_hit_rbcL_NC_012119.1%2C_position_1_-_1428%2C_psl_score_92.5%2C_coverage_100.00%25%2C_match_92.44%25
Paeonia_Ostii_mitochodrial	blatX	CDS	63686	65113	.	-	1	ID=cds-blatx_rbcL_2;gbkey=CDS;gene=rbcL
Paeonia_Ostii_mitochodrial	blatX	gene	315105	316328	90.0	-	1	ID=gene-blatx_amoMp2_1;gbkey=gene;gene=amoMp2;gene_biotype=protein_coding;Note=blatX_hit_amoMp2_NC_039660.1%2C_position_1_-_987%2C_psl_score_90.0%2C_coverage_124.01%25%2C_match_92.40%25
Paeonia_Ostii_mitochodrial	blatX	CDS	315105	316328	.	-	1	ID=cds-blatx_amoMp2_1;gbkey=CDS;gene=amoMp2
Paeonia_Ostii_mitochodrial	blatX	gene	89444	89869	86.2	-	1	ID=gene-blatx_ORF17_1;gbkey=gene;gene=ORF17;gene_biotype=protein_coding;Note=blatX_hit_ORF17_NC_050960.1%2C_position_1_-_354%2C_psl_score_86.2%2C_coverage_120.34%25%2C_match_92.37%25
Paeonia_Ostii_mitochodrial	blatX	CDS	89444	89869	.	-	1	ID=cds-blatx_ORF17_1;gbkey=CDS;gene=ORF17
Paeonia_Ostii_mitochodrial	blatX	gene	283309	284272	92.0	-	1	ID=gene-blatx_petA_1;gbkey=gene;gene=petA;gene_biotype=protein_coding;Note=blatX_hit_petA_NC_012119.1%2C_position_3_-_963%2C_psl_score_92.0%2C_coverage_100.10%25%2C_match_92.32%25
Paeonia_Ostii_mitochodrial	blatX	CDS	283309	284272	.	-	1	ID=cds-blatx_petA_1;gbkey=CDS;gene=petA
Paeonia_Ostii_mitochodrial	blatX	gene	340848	341093	92.3	+	1	ID=gene-blatx_amoMp4_1;gbkey=gene;gene=amoMp4;gene_biotype=protein_coding;Note=blatX_hit_amoMp4_NC_039660.1%2C_position_1_-_246%2C_psl_score_92.3%2C_coverage_100.00%25%2C_match_92.28%25
Paeonia_Ostii_mitochodrial	blatX	CDS	340848	341093	.	+	1	ID=cds-blatx_amoMp4_1;gbkey=CDS;gene=amoMp4
Paeonia_Ostii_mitochodrial	blatX	gene	293835	295612	91.3	+	1	ID=gene-blatx_atpB_1;gbkey=gene;gene=atpB;gene_biotype=protein_coding;Note=blatX_hit_atpB_NC_039660.1%2C_position_1_-_1665%2C_psl_score_91.3%2C_coverage_106.79%25%2C_match_92.19%25
Paeonia_Ostii_mitochodrial	blatX	CDS	293835	295612	.	+	1	ID=cds-blatx_atpB_1;gbkey=CDS;gene=atpB
Paeonia_Ostii_mitochodrial	blatX	gene	272444	272541	96.0	-	1	ID=gene-blatx_psbT_1;gbkey=gene;gene=psbT;gene_biotype=protein_coding;Note=blatX_hit_psbT_NC_050882.1%2C_position_1_-_98%2C_psl_score_96.0%2C_coverage_96.08%25%2C_match_92.16%25
Paeonia_Ostii_mitochodrial	blatX	CDS	272444	272541	.	-	1	ID=cds-blatx_psbT_1;gbkey=CDS;gene=psbT
Paeonia_Ostii_mitochodrial	blatX	gene	265103	265505	93.4	+	1	ID=gene-blatx_rpl16-fragment_1;gbkey=gene;gene=rpl16-fragment;gene_biotype=protein_coding;Note=blatX_hit_rpl16-fragment_NC_012119.1%2C_position_6_-_408%2C_psl_score_93.4%2C_coverage_98.77%25%2C_match_92.16%25%2C_fragment_match_93.30%25
Paeonia_Ostii_mitochodrial	blatX	CDS	265103	265505	.	+	1	ID=cds-blatx_rpl16-fragment_1;gbkey=CDS;gene=rpl16-fragment
Paeonia_Ostii_mitochodrial	blatX	gene	185493	186044	93.2	+	1	ID=gene-blatx_rps15_1;gbkey=gene;gene=rps15;gene_biotype=protein_coding;Note=blatX_hit_rps15_NC_023338.1%2C_position_1_-_558%2C_psl_score_93.2%2C_coverage_98.92%25%2C_match_92.11%25
Paeonia_Ostii_mitochodrial	blatX	CDS	185493	186044	.	+	1	ID=cds-blatx_rps15_1;gbkey=CDS;gene=rps15
Paeonia_Ostii_mitochodrial	blatX	gene	338917	339660	92.1	+	1	ID=gene-blatx_atpI_1;gbkey=gene;gene=atpI;gene_biotype=protein_coding;Note=blatX_hit_atpI_NC_050067.1%2C_position_1_-_744%2C_psl_score_92.1%2C_coverage_100.00%25%2C_match_92.07%25
Paeonia_Ostii_mitochodrial	blatX	CDS	338917	339660	.	+	1	ID=cds-blatx_atpI_1;gbkey=CDS;gene=atpI
Paeonia_Ostii_mitochodrial	blatX	gene	285578	286132	91.2	-	1	ID=gene-blatx_ycf4_1;gbkey=gene;gene=ycf4;gene_biotype=protein_coding;Note=blatX_hit_ycf4_NC_012119.1%2C_position_1_-_552%2C_psl_score_91.2%2C_coverage_100.54%25%2C_match_92.03%25
Paeonia_Ostii_mitochodrial	blatX	CDS	285578	286132	.	-	1	ID=cds-blatx_ycf4_1;gbkey=CDS;gene=ycf4
Paeonia_Ostii_mitochodrial	blatX	gene	272242	272373	91.7	+	1	ID=gene-blatx_psbN-fragment_1;gbkey=gene;gene=psbN-fragment;gene_biotype=protein_coding;Note=blatX_hit_psbN-fragment_NC_012119.1%2C_position_1_-_132%2C_psl_score_91.7%2C_coverage_100.00%25%2C_match_91.67%25%2C_fragment_match_91.67%25
Paeonia_Ostii_mitochodrial	blatX	CDS	272242	272373	.	+	1	ID=cds-blatx_psbN-fragment_1;gbkey=CDS;gene=psbN-fragment
Paeonia_Ostii_mitochodrial	blatX	gene	314314	314502	91.6	-	1	ID=gene-blatx_psbZ_1;gbkey=gene;gene=psbZ;gene_biotype=protein_coding;Note=blatX_hit_psbZ_NC_050882.1%2C_position_1_-_189%2C_psl_score_91.6%2C_coverage_100.00%25%2C_match_91.53%25
Paeonia_Ostii_mitochodrial	blatX	CDS	314314	314502	.	-	1	ID=cds-blatx_psbZ_1;gbkey=CDS;gene=psbZ
Paeonia_Ostii_mitochodrial	blatX	gene	313681	313869	91.6	-	1	ID=gene-blatx_psbZ_2;gbkey=gene;gene=psbZ;gene_biotype=protein_coding;Note=blatX_hit_psbZ_NC_050882.1%2C_position_1_-_189%2C_psl_score_91.6%2C_coverage_100.00%25%2C_match_91.53%25
Paeonia_Ostii_mitochodrial	blatX	CDS	313681	313869	.	-	1	ID=cds-blatx_psbZ_2;gbkey=CDS;gene=psbZ
Paeonia_Ostii_mitochodrial	blatX	gene	151896	152168	93.8	+	1	ID=gene-blatx_rpl23-fragment_1;gbkey=gene;gene=rpl23-fragment;gene_biotype=protein_coding;Note=blatX_hit_rpl23-fragment_NC_031323.1%2C_position_3_-_272%2C_psl_score_93.8%2C_coverage_96.81%25%2C_match_91.49%25%2C_fragment_match_95.56%25
Paeonia_Ostii_mitochodrial	blatX	CDS	151896	152168	.	+	1	ID=cds-blatx_rpl23-fragment_1;gbkey=CDS;gene=rpl23-fragment
Paeonia_Ostii_mitochodrial	blatX	gene	297693	298055	91.2	+	1	ID=gene-blatx_ndhC_1;gbkey=gene;gene=ndhC;gene_biotype=protein_coding;Note=blatX_hit_ndhC_NC_050882.1%2C_position_1_-_363%2C_psl_score_91.2%2C_coverage_100.00%25%2C_match_91.18%25
Paeonia_Ostii_mitochodrial	blatX	CDS	297693	298055	.	+	1	ID=cds-blatx_ndhC_1;gbkey=CDS;gene=ndhC
Paeonia_Ostii_mitochodrial	blatX	gene	282343	282465	91.1	+	1	ID=gene-blatx_psbJ_1;gbkey=gene;gene=psbJ;gene_biotype=protein_coding;Note=blatX_hit_psbJ_NC_012119.1%2C_position_1_-_123%2C_psl_score_91.1%2C_coverage_100.00%25%2C_match_91.06%25
Paeonia_Ostii_mitochodrial	blatX	CDS	282343	282465	.	+	1	ID=cds-blatx_psbJ_1;gbkey=CDS;gene=psbJ
Paeonia_Ostii_mitochodrial	blatX	gene	295211	295607	91.2	+	1	ID=gene-blatx_atpE_1;gbkey=gene;gene=atpE;gene_biotype=protein_coding;Note=blatX_hit_atpE_NC_050882.1%2C_position_1_-_397%2C_psl_score_91.2%2C_coverage_99.50%25%2C_match_90.73%25
Paeonia_Ostii_mitochodrial	blatX	CDS	295211	295607	.	+	1	ID=cds-blatx_atpE_1;gbkey=CDS;gene=atpE
Paeonia_Ostii_mitochodrial	blatX	gene	292864	293260	91.2	+	1	ID=gene-blatx_atpE_2;gbkey=gene;gene=atpE;gene_biotype=protein_coding;Note=blatX_hit_atpE_NC_050882.1%2C_position_1_-_397%2C_psl_score_91.2%2C_coverage_99.50%25%2C_match_90.73%25
Paeonia_Ostii_mitochodrial	blatX	CDS	292864	293260	.	+	1	ID=cds-blatx_atpE_2;gbkey=CDS;gene=atpE
Paeonia_Ostii_mitochodrial	blatX	gene	268960	269438	91.5	-	1	ID=gene-blatx_petD_1;gbkey=gene;gene=petD;gene_biotype=protein_coding;Note=blatX_hit_petD_NC_050882.1%2C_position_5_-_483%2C_psl_score_91.5%2C_coverage_99.17%25%2C_match_90.68%25
Paeonia_Ostii_mitochodrial	blatX	CDS	268960	269438	.	-	1	ID=cds-blatx_petD_1;gbkey=CDS;gene=petD
Paeonia_Ostii_mitochodrial	blatX	gene	262691	263094	93.6	+	1	ID=gene-blatx_rps11-fragment_1;gbkey=gene;gene=rps11-fragment;gene_biotype=protein_coding;Note=blatX_hit_rps11-fragment_NC_012119.1%2C_position_1_-_406%2C_psl_score_93.6%2C_coverage_96.88%25%2C_match_90.65%25%2C_fragment_match_93.10%25
Paeonia_Ostii_mitochodrial	blatX	CDS	262691	263094	.	+	1	ID=cds-blatx_rps11-fragment_1;gbkey=CDS;gene=rps11-fragment
Paeonia_Ostii_mitochodrial	blatX	gene	321141	321245	90.5	+	1	ID=gene-blatx_psbM_1;gbkey=gene;gene=psbM;gene_biotype=protein_coding;Note=blatX_hit_psbM_NC_040010.1%2C_position_1_-_105%2C_psl_score_90.5%2C_coverage_100.00%25%2C_match_90.48%25
Paeonia_Ostii_mitochodrial	blatX	CDS	321141	321245	.	+	1	ID=cds-blatx_psbM_1;gbkey=CDS;gene=psbM
Paeonia_Ostii_mitochodrial	blatX	gene	272713	274239	90.4	-	1	ID=gene-blatx_psbB_1;gbkey=gene;gene=psbB;gene_biotype=protein_coding;Note=blatX_hit_psbB_NC_050882.1%2C_position_1_-_1527%2C_psl_score_90.4%2C_coverage_100.00%25%2C_match_90.37%25
Paeonia_Ostii_mitochodrial	blatX	CDS	272713	274239	.	-	1	ID=cds-blatx_psbB_1;gbkey=CDS;gene=psbB
Paeonia_Ostii_mitochodrial	blatX	gene	325075	327492	90.4	+	1	ID=gene-blatx_rpob_1;gbkey=gene;gene=rpob;gene_biotype=protein_coding;Note=blatX_hit_rpob_NC_039660.1%2C_position_1_-_2418%2C_psl_score_90.4%2C_coverage_100.00%25%2C_match_90.32%25
Paeonia_Ostii_mitochodrial	blatX	CDS	325075	327492	.	+	1	ID=cds-blatx_rpob_1;gbkey=CDS;gene=rpob
Paeonia_Ostii_mitochodrial	blatX	gene	219413	220591	90.5	+	1	ID=gene-blatx_ndhH_1;gbkey=gene;gene=ndhH;gene_biotype=protein_coding;Note=blatX_hit_ndhH_NC_050882.1%2C_position_2_-_1180%2C_psl_score_90.5%2C_coverage_99.75%25%2C_match_90.19%25
Paeonia_Ostii_mitochodrial	blatX	CDS	219413	220591	.	+	1	ID=cds-blatx_ndhH_1;gbkey=CDS;gene=ndhH
Paeonia_Ostii_mitochodrial	blatX	gene	346388	346498	90.1	-	1	ID=gene-blatx_psbI_1;gbkey=gene;gene=psbI;gene_biotype=protein_coding;Note=blatX_hit_psbI_NC_050882.1%2C_position_1_-_111%2C_psl_score_90.1%2C_coverage_100.00%25%2C_match_90.09%25
Paeonia_Ostii_mitochodrial	blatX	CDS	346388	346498	.	-	1	ID=cds-blatx_psbI_1;gbkey=CDS;gene=psbI
Paeonia_Ostii_mitochodrial	blatX	gene	338013	338723	90.1	+	1	ID=gene-blatx_rps2_1;gbkey=gene;gene=rps2;gene_biotype=protein_coding;Note=blatX_hit_rps2_NC_050882.1%2C_position_1_-_711%2C_psl_score_90.1%2C_coverage_100.00%25%2C_match_90.01%25
Paeonia_Ostii_mitochodrial	blatX	CDS	338013	338723	.	+	1	ID=cds-blatx_rps2_1;gbkey=CDS;gene=rps2
Paeonia_Ostii_mitochodrial	blatX	gene	333623	335132	89.9	+	1	ID=gene-blatx_amoMp5_1;gbkey=gene;gene=amoMp5;gene_biotype=protein_coding;Note=blatX_hit_amoMp5_NC_039660.1%2C_position_1_-_1098%2C_psl_score_89.9%2C_coverage_99.00%25%2C_match_89.89%25
Paeonia_Ostii_mitochodrial	blatX	CDS	333623	334679	.	+	1	ID=cds-blatx_amoMp5_1;gbkey=CDS;gene=amoMp5
Paeonia_Ostii_mitochodrial	blatX	CDS	335103	335132	.	+	1	ID=cds-blatx_amoMp5_1;gbkey=CDS;gene=amoMp5
Paeonia_Ostii_mitochodrial	blatX	exon	333623	334679	.	+	1	ID=blatx_amoMp5_1_exon_1;Parent=gene-blatx_amoMp5_1;gbkey=exon;gene=amoMp5
Paeonia_Ostii_mitochodrial	blatX	intron	334680	335102	.	+	1	ID=blatx_amoMp5_1_intron_1;Parent=gene-blatx_amoMp5_1;gbkey=intron;gene=amoMp5
Paeonia_Ostii_mitochodrial	blatX	exon	335103	335132	.	+	1	ID=blatx_amoMp5_1_exon_2;Parent=gene-blatx_amoMp5_1;gbkey=exon;gene=amoMp5
Paeonia_Ostii_mitochodrial	blatX	gene	16806	19526	92.7	+	1	ID=gene-blatx_amoMp24_1;gbkey=gene;gene=amoMp24;gene_biotype=protein_coding;Note=blatX_hit_amoMp24_NC_039660.1%2C_position_2_-_1635%2C_psl_score_92.7%2C_coverage_166.12%25%2C_match_89.68%25
Paeonia_Ostii_mitochodrial	blatX	CDS	16806	19526	.	+	1	ID=cds-blatx_amoMp24_1;gbkey=CDS;gene=amoMp24
Paeonia_Ostii_mitochodrial	blatX	gene	283309	284205	87.8	-	1	ID=gene-blatx_cof_1;gbkey=gene;gene=cof;gene_biotype=protein_coding;Note=blatX_hit_cof_NC_039660.1%2C_position_1_-_789%2C_psl_score_87.8%2C_coverage_113.69%25%2C_match_89.61%25
Paeonia_Ostii_mitochodrial	blatX	CDS	283309	284205	.	-	1	ID=cds-blatx_cof_1;gbkey=CDS;gene=cof
Paeonia_Ostii_mitochodrial	blatX	gene	278279	278593	89.5	-	1	ID=gene-blatx_rps18_1;gbkey=gene;gene=rps18;gene_biotype=protein_coding;Note=blatX_hit_rps18_NC_012119.1%2C_position_1_-_306%2C_psl_score_89.5%2C_coverage_102.94%25%2C_match_89.54%25
Paeonia_Ostii_mitochodrial	blatX	CDS	278279	278593	.	-	1	ID=cds-blatx_rps18_1;gbkey=CDS;gene=rps18
Paeonia_Ostii_mitochodrial	blatX	gene	327500	333451	88.3	+	1	ID=gene-blatx_rpoC1_1;gbkey=gene;gene=rpoC1;gene_biotype=protein_coding;Note=blatX_hit_rpoC1_NC_050882.1%2C_position_3_-_2064%2C_psl_score_88.3%2C_coverage_100.19%25%2C_match_89.49%25
Paeonia_Ostii_mitochodrial	blatX	CDS	327500	327722	.	+	1	ID=cds-blatx_rpoC1_1;gbkey=CDS;gene=rpoC1
Paeonia_Ostii_mitochodrial	blatX	CDS	330892	331119	.	+	1	ID=cds-blatx_rpoC1_1;gbkey=CDS;gene=rpoC1
Paeonia_Ostii_mitochodrial	blatX	CDS	331835	333451	.	+	1	ID=cds-blatx_rpoC1_1;gbkey=CDS;gene=rpoC1
Paeonia_Ostii_mitochodrial	blatX	exon	327500	327722	.	+	1	ID=blatx_rpoC1_1_exon_1;Parent=gene-blatx_rpoC1_1;gbkey=exon;gene=rpoC1
Paeonia_Ostii_mitochodrial	blatX	intron	327723	330891	.	+	1	ID=blatx_rpoC1_1_intron_1;Parent=gene-blatx_rpoC1_1;gbkey=intron;gene=rpoC1
Paeonia_Ostii_mitochodrial	blatX	exon	330892	331119	.	+	1	ID=blatx_rpoC1_1_exon_2;Parent=gene-blatx_rpoC1_1;gbkey=exon;gene=rpoC1
Paeonia_Ostii_mitochodrial	blatX	intron	331120	331834	.	+	1	ID=blatx_rpoC1_1_intron_2;Parent=gene-blatx_rpoC1_1;gbkey=intron;gene=rpoC1
Paeonia_Ostii_mitochodrial	blatX	exon	331835	333451	.	+	1	ID=blatx_rpoC1_1_exon_3;Parent=gene-blatx_rpoC1_1;gbkey=exon;gene=rpoC1
Paeonia_Ostii_mitochodrial	blatX	gene	277641	277994	89.3	+	1	ID=gene-blatx_rpl20_1;gbkey=gene;gene=rpl20;gene_biotype=protein_coding;Note=blatX_hit_rpl20_NC_012119.1%2C_position_1_-_354%2C_psl_score_89.3%2C_coverage_100.00%25%2C_match_89.27%25
Paeonia_Ostii_mitochodrial	blatX	CDS	277641	277994	.	+	1	ID=cds-blatx_rpl20_1;gbkey=CDS;gene=rpl20
Paeonia_Ostii_mitochodrial	blatX	gene	346881	347066	88.8	-	1	ID=gene-blatx_psbK_1;gbkey=gene;gene=psbK;gene_biotype=protein_coding;Note=blatX_hit_psbK_NC_050882.1%2C_position_1_-_186%2C_psl_score_88.8%2C_coverage_100.00%25%2C_match_88.71%25
Paeonia_Ostii_mitochodrial	blatX	CDS	346881	347066	.	-	1	ID=cds-blatx_psbK_1;gbkey=CDS;gene=psbK
Paeonia_Ostii_mitochodrial	blatX	gene	278683	278883	88.6	-	1	ID=gene-blatx_rpl33_1;gbkey=gene;gene=rpl33;gene_biotype=protein_coding;Note=blatX_hit_rpl33_NC_012119.1%2C_position_1_-_201%2C_psl_score_88.6%2C_coverage_100.00%25%2C_match_88.56%25
Paeonia_Ostii_mitochodrial	blatX	CDS	278683	278883	.	-	1	ID=cds-blatx_rpl33_1;gbkey=CDS;gene=rpl33
Paeonia_Ostii_mitochodrial	blatX	gene	332144	333292	90.1	+	1	ID=gene-blatx_amoMp6_1;gbkey=gene;gene=amoMp6;gene_biotype=protein_coding;Note=blatX_hit_amoMp6_NC_039660.1%2C_position_1_-_1005%2C_psl_score_90.1%2C_coverage_110.37%25%2C_match_88.47%25
Paeonia_Ostii_mitochodrial	blatX	CDS	332144	333292	.	+	1	ID=cds-blatx_amoMp6_1;gbkey=CDS;gene=amoMp6
Paeonia_Ostii_mitochodrial	blatX	gene	4691	5193	98.1	-	1	ID=gene-blatx_rpl16-fragment_2;gbkey=gene;gene=rpl16-fragment;gene_biotype=protein_coding;Note=blatX_hit_rpl16-fragment_NC_012119.1%2C_position_3_-_540%2C_psl_score_98.1%2C_coverage_90.14%25%2C_match_88.35%25%2C_fragment_match_91.64%25
Paeonia_Ostii_mitochodrial	blatX	CDS	4691	5193	.	-	1	ID=cds-blatx_rpl16-fragment_2;gbkey=CDS;gene=rpl16-fragment
Paeonia_Ostii_mitochodrial	blatX	gene	224576	225086	89.7	+	1	ID=gene-blatx_ndhI_1;gbkey=gene;gene=ndhI;gene_biotype=protein_coding;Note=blatX_hit_ndhI_NC_050882.1%2C_position_1_-_511%2C_psl_score_89.7%2C_coverage_98.46%25%2C_match_88.25%25
Paeonia_Ostii_mitochodrial	blatX	CDS	224576	225086	.	+	1	ID=cds-blatx_ndhI_1;gbkey=CDS;gene=ndhI
Paeonia_Ostii_mitochodrial	blatX	gene	279292	279426	88.2	-	1	ID=gene-blatx_psaJ_1;gbkey=gene;gene=psaJ;gene_biotype=protein_coding;Note=blatX_hit_psaJ_NC_050882.1%2C_position_1_-_135%2C_psl_score_88.2%2C_coverage_100.00%25%2C_match_88.15%25
Paeonia_Ostii_mitochodrial	blatX	CDS	279292	279426	.	-	1	ID=cds-blatx_psaJ_1;gbkey=CDS;gene=psaJ
Paeonia_Ostii_mitochodrial	blatX	gene	66146	66631	96.8	+	1	ID=gene-blatx_ORF13_1;gbkey=gene;gene=ORF13;gene_biotype=protein_coding;Note=blatX_hit_ORF13_NC_050960.1%2C_position_1_-_504%2C_psl_score_96.8%2C_coverage_96.43%25%2C_match_87.90%25
Paeonia_Ostii_mitochodrial	blatX	CDS	66146	66631	.	+	1	ID=cds-blatx_ORF13_1;gbkey=CDS;gene=ORF13
Paeonia_Ostii_mitochodrial	blatX	gene	191840	192366	91.7	+	1	ID=gene-blatx_amoMp12_1;gbkey=gene;gene=amoMp12;gene_biotype=protein_coding;Note=blatX_hit_amoMp12_NC_039660.1%2C_position_1_-_530%2C_psl_score_91.7%2C_coverage_97.05%25%2C_match_87.85%25
Paeonia_Ostii_mitochodrial	blatX	CDS	191840	192366	.	+	1	ID=cds-blatx_amoMp12_1;gbkey=CDS;gene=amoMp12
Paeonia_Ostii_mitochodrial	blatX	gene	254757	255035	87.5	+	1	ID=gene-blatx_rps19_1;gbkey=gene;gene=rps19;gene_biotype=protein_coding;Note=blatX_hit_rps19_NC_012119.1%2C_position_1_-_279%2C_psl_score_87.5%2C_coverage_100.00%25%2C_match_87.46%25
Paeonia_Ostii_mitochodrial	blatX	CDS	254757	255035	.	+	1	ID=cds-blatx_rps19_1;gbkey=CDS;gene=rps19
Paeonia_Ostii_mitochodrial	blatX	gene	255643	256302	87.6	+	1	ID=gene-blatx_rps3_1;gbkey=gene;gene=rps3;gene_biotype=protein_coding;Note=blatX_hit_rps3_NC_050882.1%2C_position_1_-_663%2C_psl_score_87.6%2C_coverage_99.55%25%2C_match_87.18%25
Paeonia_Ostii_mitochodrial	blatX	CDS	255643	256302	.	+	1	ID=cds-blatx_rps3_1;gbkey=CDS;gene=rps3
Paeonia_Ostii_mitochodrial	blatX	gene	341494	342748	85.9	+	1	ID=gene-blatx_atpF_1;gbkey=gene;gene=atpF;gene_biotype=protein_coding;Note=blatX_hit_atpF_NC_050882.1%2C_position_18_-_561%2C_psl_score_85.9%2C_coverage_96.97%25%2C_match_86.99%25
Paeonia_Ostii_mitochodrial	blatX	CDS	341494	341626	.	+	1	ID=cds-blatx_atpF_1;gbkey=CDS;gene=atpF
Paeonia_Ostii_mitochodrial	blatX	CDS	342338	342748	.	+	1	ID=cds-blatx_atpF_1;gbkey=CDS;gene=atpF
Paeonia_Ostii_mitochodrial	blatX	exon	341494	341626	.	+	1	ID=blatx_atpF_1_exon_1;Parent=gene-blatx_atpF_1;gbkey=exon;gene=atpF
Paeonia_Ostii_mitochodrial	blatX	intron	341627	342337	.	+	1	ID=blatx_atpF_1_intron_1;Parent=gene-blatx_atpF_1;gbkey=intron;gene=atpF
Paeonia_Ostii_mitochodrial	blatX	exon	342338	342748	.	+	1	ID=blatx_atpF_1_exon_2;Parent=gene-blatx_atpF_1;gbkey=exon;gene=atpF
Paeonia_Ostii_mitochodrial	blatX	gene	225449	225979	87.8	+	1	ID=gene-blatx_ndhG_1;gbkey=gene;gene=ndhG;gene_biotype=protein_coding;Note=blatX_hit_ndhG_NC_050882.1%2C_position_1_-_537%2C_psl_score_87.8%2C_coverage_98.88%25%2C_match_86.78%25
Paeonia_Ostii_mitochodrial	blatX	CDS	225449	225979	.	+	1	ID=cds-blatx_ndhG_1;gbkey=CDS;gene=ndhG
Paeonia_Ostii_mitochodrial	blatX	gene	274679	276591	82.9	+	1	ID=gene-blatx_clpP_1;gbkey=gene;gene=clpP;gene_biotype=protein_coding;Note=blatX_hit_clpP_NC_050882.1%2C_position_1_-_589%2C_psl_score_82.9%2C_coverage_99.66%25%2C_match_86.63%25
Paeonia_Ostii_mitochodrial	blatX	CDS	274679	274749	.	+	1	ID=cds-blatx_clpP_1;gbkey=CDS;gene=clpP
Paeonia_Ostii_mitochodrial	blatX	CDS	275418	275712	.	+	1	ID=cds-blatx_clpP_1;gbkey=CDS;gene=clpP
Paeonia_Ostii_mitochodrial	blatX	CDS	276369	276591	.	+	1	ID=cds-blatx_clpP_1;gbkey=CDS;gene=clpP
Paeonia_Ostii_mitochodrial	blatX	exon	274679	274749	.	+	1	ID=blatx_clpP_1_exon_1;Parent=gene-blatx_clpP_1;gbkey=exon;gene=clpP
Paeonia_Ostii_mitochodrial	blatX	intron	274750	275417	.	+	1	ID=blatx_clpP_1_intron_1;Parent=gene-blatx_clpP_1;gbkey=intron;gene=clpP
Paeonia_Ostii_mitochodrial	blatX	exon	275418	275712	.	+	1	ID=blatx_clpP_1_exon_2;Parent=gene-blatx_clpP_1;gbkey=exon;gene=clpP
Paeonia_Ostii_mitochodrial	blatX	intron	275713	276368	.	+	1	ID=blatx_clpP_1_intron_2;Parent=gene-blatx_clpP_1;gbkey=intron;gene=clpP
Paeonia_Ostii_mitochodrial	blatX	exon	276369	276591	.	+	1	ID=blatx_clpP_1_exon_3;Parent=gene-blatx_clpP_1;gbkey=exon;gene=clpP
Paeonia_Ostii_mitochodrial	blatX	gene	233553	234310	95.3	-	1	ID=gene-blatx_ycf1_1;gbkey=gene;gene=ycf1;gene_biotype=protein_coding;Note=blatX_hit_ycf1_NC_029182.1%2C_position_1_-_767%2C_psl_score_95.3%2C_coverage_91.55%25%2C_match_86.59%25
Paeonia_Ostii_mitochodrial	blatX	CDS	233553	234310	.	-	1	ID=cds-blatx_ycf1_1;gbkey=CDS;gene=ycf1
Paeonia_Ostii_mitochodrial	blatX	gene	22995	23483	94.9	-	1	ID=gene-blatx_ccmF_1;gbkey=gene;gene=ccmF;gene_biotype=protein_coding;Note=blatX_hit_ccmF_NC_039768.1%2C_position_49_-_537%2C_psl_score_94.9%2C_coverage_91.06%25%2C_match_86.41%25
Paeonia_Ostii_mitochodrial	blatX	CDS	22995	23483	.	-	1	ID=cds-blatx_ccmF_1;gbkey=CDS;gene=ccmF
Paeonia_Ostii_mitochodrial	blatX	gene	271918	272139	86.1	-	1	ID=gene-blatx_psbH_1;gbkey=gene;gene=psbH;gene_biotype=protein_coding;Note=blatX_hit_psbH_NC_050882.1%2C_position_1_-_222%2C_psl_score_86.1%2C_coverage_100.00%25%2C_match_86.04%25
Paeonia_Ostii_mitochodrial	blatX	CDS	271918	272139	.	-	1	ID=cds-blatx_psbH_1;gbkey=CDS;gene=psbH
Paeonia_Ostii_mitochodrial	blatX	gene	67783	68268	96.5	+	1	ID=gene-blatx_ORF13-fragment_1;gbkey=gene;gene=ORF13-fragment;gene_biotype=protein_coding;Note=blatX_hit_ORF13-fragment_NC_050960.1%2C_position_1_-_504%2C_psl_score_96.5%2C_coverage_96.43%25%2C_match_85.91%25%2C_fragment_match_85.91%25
Paeonia_Ostii_mitochodrial	blatX	CDS	67783	68268	.	+	1	ID=cds-blatx_ORF13-fragment_1;gbkey=CDS;gene=ORF13-fragment
Paeonia_Ostii_mitochodrial	blatX	gene	267740	268708	86.8	+	1	ID=gene-blatx_rpoA_1;gbkey=gene;gene=rpoA;gene_biotype=protein_coding;Note=blatX_hit_rpoA_NC_050882.1%2C_position_1_-_975%2C_psl_score_86.8%2C_coverage_99.08%25%2C_match_85.79%25
Paeonia_Ostii_mitochodrial	blatX	CDS	267740	268708	.	+	1	ID=cds-blatx_rpoA_1;gbkey=CDS;gene=rpoA
Paeonia_Ostii_mitochodrial	blatX	gene	331760	332965	88.0	+	1	ID=gene-blatx_RNAP_1;gbkey=gene;gene=RNAP;gene_biotype=protein_coding;Note=blatX_hit_RNAP_NC_042756.1%2C_position_25_-_1221%2C_psl_score_88.0%2C_coverage_97.34%25%2C_match_85.47%25
Paeonia_Ostii_mitochodrial	blatX	CDS	331760	332965	.	+	1	ID=cds-blatx_RNAP_1;gbkey=CDS;gene=RNAP
Paeonia_Ostii_mitochodrial	blatX	gene	4691	5114	96.0	-	1	ID=gene-blatx_rpl16-2_1;gbkey=gene;gene=rpl16-2;gene_biotype=protein_coding;Note=blatX_hit_rpl16-2_NC_018041.1%2C_position_1_-_459%2C_psl_score_96.0%2C_coverage_88.89%25%2C_match_85.32%25
Paeonia_Ostii_mitochodrial	blatX	CDS	4691	5114	.	-	1	ID=cds-blatx_rpl16-2_1;gbkey=CDS;gene=rpl16-2
Paeonia_Ostii_mitochodrial	blatX	gene	4691	5114	96.0	-	1	ID=gene-blatx_rpl16-1_1;gbkey=gene;gene=rpl16-1;gene_biotype=protein_coding;Note=blatX_hit_rpl16-1_NC_018041.1%2C_position_1_-_459%2C_psl_score_96.0%2C_coverage_88.89%25%2C_match_85.32%25
Paeonia_Ostii_mitochodrial	blatX	CDS	4691	5114	.	-	1	ID=cds-blatx_rpl16-1_1;gbkey=CDS;gene=rpl16-1
Paeonia_Ostii_mitochodrial	blatX	gene	191996	192628	88.8	+	1	ID=gene-blatx_ORF215_1;gbkey=gene;gene=ORF215;gene_biotype=protein_coding;Note=blatX_hit_ORF215_NC_045228.1%2C_position_1_-_648%2C_psl_score_88.8%2C_coverage_97.69%25%2C_match_85.03%25
Paeonia_Ostii_mitochodrial	blatX	CDS	191996	192628	.	+	1	ID=cds-blatx_ORF215_1;gbkey=CDS;gene=ORF215
Paeonia_Ostii_mitochodrial	blatX	gene	266174	266578	85.0	+	1	ID=gene-blatx_rps8_1;gbkey=gene;gene=rps8;gene_biotype=protein_coding;Note=blatX_hit_rps8_NC_050882.1%2C_position_1_-_405%2C_psl_score_85.0%2C_coverage_100.00%25%2C_match_84.94%25
Paeonia_Ostii_mitochodrial	blatX	CDS	266174	266578	.	+	1	ID=cds-blatx_rps8_1;gbkey=CDS;gene=rps8
Paeonia_Ostii_mitochodrial	blatX	gene	220612	224496	84.7	+	1	ID=gene-blatx_ndhA_1;gbkey=gene;gene=ndhA;gene_biotype=protein_coding;Note=blatX_hit_ndhA_NC_050882.1%2C_position_27_-_1092%2C_psl_score_84.7%2C_coverage_97.62%25%2C_match_84.89%25
Paeonia_Ostii_mitochodrial	blatX	CDS	220612	221136	.	+	1	ID=cds-blatx_ndhA_1;gbkey=CDS;gene=ndhA
Paeonia_Ostii_mitochodrial	blatX	CDS	223956	224496	.	+	1	ID=cds-blatx_ndhA_1;gbkey=CDS;gene=ndhA
Paeonia_Ostii_mitochodrial	blatX	exon	220612	221136	.	+	1	ID=blatx_ndhA_1_exon_1;Parent=gene-blatx_ndhA_1;gbkey=exon;gene=ndhA
Paeonia_Ostii_mitochodrial	blatX	intron	221137	223955	.	+	1	ID=blatx_ndhA_1_intron_1;Parent=gene-blatx_ndhA_1;gbkey=intron;gene=ndhA
Paeonia_Ostii_mitochodrial	blatX	exon	223956	224496	.	+	1	ID=blatx_ndhA_1_exon_2;Parent=gene-blatx_ndhA_1;gbkey=exon;gene=ndhA
Paeonia_Ostii_mitochodrial	blatX	gene	298109	298769	86.7	+	1	ID=gene-blatx_ndhK_1;gbkey=gene;gene=ndhK;gene_biotype=protein_coding;Note=blatX_hit_ndhK_NC_050882.1%2C_position_1_-_667%2C_psl_score_86.7%2C_coverage_96.64%25%2C_match_83.77%25
Paeonia_Ostii_mitochodrial	blatX	CDS	298109	298769	.	+	1	ID=cds-blatx_ndhK_1;gbkey=CDS;gene=ndhK
Paeonia_Ostii_mitochodrial	blatX	gene	227010	228599	87.4	+	1	ID=gene-blatx_ndhD_1;gbkey=gene;gene=ndhD;gene_biotype=protein_coding;Note=blatX_hit_ndhD_NC_050882.1%2C_position_16_-_1633%2C_psl_score_87.4%2C_coverage_97.25%25%2C_match_82.51%25
Paeonia_Ostii_mitochodrial	blatX	CDS	227010	228599	.	+	1	ID=cds-blatx_ndhD_1;gbkey=CDS;gene=ndhD
Paeonia_Ostii_mitochodrial	blatX	gene	108552	108883	88.6	+	1	ID=gene-blatx_ORF2_1;gbkey=gene;gene=ORF2;gene_biotype=protein_coding;Note=blatX_hit_ORF2_NC_050960.1%2C_position_1_-_320%2C_psl_score_88.6%2C_coverage_102.47%25%2C_match_82.10%25
Paeonia_Ostii_mitochodrial	blatX	CDS	108552	108883	.	+	1	ID=cds-blatx_ORF2_1;gbkey=CDS;gene=ORF2
Paeonia_Ostii_mitochodrial	blatX	gene	333635	337784	86.5	+	1	ID=gene-blatx_rpoC2_1;gbkey=gene;gene=rpoC2;gene_biotype=protein_coding;Note=blatX_hit_rpoC2_NC_050882.1%2C_position_1_-_4195%2C_psl_score_86.5%2C_coverage_98.67%25%2C_match_81.79%25
Paeonia_Ostii_mitochodrial	blatX	CDS	333635	337784	.	+	1	ID=cds-blatx_rpoC2_1;gbkey=CDS;gene=rpoC2
Paeonia_Ostii_mitochodrial	blatX	gene	87968	93258	95.6	-	1	ID=gene-blatx_amoMp16_1;gbkey=gene;gene=amoMp16;gene_biotype=protein_coding;Note=blatX_hit_amoMp16_NC_039660.1%2C_position_350_-_2316%2C_psl_score_95.6%2C_coverage_118.96%25%2C_match_81.04%25
Paeonia_Ostii_mitochodrial	blatX	CDS	87968	88680	.	-	1	ID=cds-blatx_amoMp16_1;gbkey=CDS;gene=amoMp16
Paeonia_Ostii_mitochodrial	blatX	CDS	89647	90791	.	-	1	ID=cds-blatx_amoMp16_1;gbkey=CDS;gene=amoMp16
Paeonia_Ostii_mitochodrial	blatX	CDS	91522	91657	.	-	1	ID=cds-blatx_amoMp16_1;gbkey=CDS;gene=amoMp16
Paeonia_Ostii_mitochodrial	blatX	CDS	92498	93258	.	-	1	ID=cds-blatx_amoMp16_1;gbkey=CDS;gene=amoMp16
Paeonia_Ostii_mitochodrial	blatX	exon	87968	88680	.	-	1	ID=blatx_amoMp16_1_exon_4;Parent=gene-blatx_amoMp16_1;gbkey=exon;gene=amoMp16
Paeonia_Ostii_mitochodrial	blatX	intron	88681	89646	.	-	1	ID=blatx_amoMp16_1_intron_3;Parent=gene-blatx_amoMp16_1;gbkey=intron;gene=amoMp16
Paeonia_Ostii_mitochodrial	blatX	exon	89647	90791	.	-	1	ID=blatx_amoMp16_1_exon_3;Parent=gene-blatx_amoMp16_1;gbkey=exon;gene=amoMp16
Paeonia_Ostii_mitochodrial	blatX	intron	90792	91521	.	-	1	ID=blatx_amoMp16_1_intron_2;Parent=gene-blatx_amoMp16_1;gbkey=intron;gene=amoMp16
Paeonia_Ostii_mitochodrial	blatX	exon	91522	91657	.	-	1	ID=blatx_amoMp16_1_exon_2;Parent=gene-blatx_amoMp16_1;gbkey=exon;gene=amoMp16
Paeonia_Ostii_mitochodrial	blatX	intron	91658	92497	.	-	1	ID=blatx_amoMp16_1_intron_1;Parent=gene-blatx_amoMp16_1;gbkey=intron;gene=amoMp16
Paeonia_Ostii_mitochodrial	blatX	exon	92498	93258	.	-	1	ID=blatx_amoMp16_1_exon_1;Parent=gene-blatx_amoMp16_1;gbkey=exon;gene=amoMp16
Paeonia_Ostii_mitochodrial	blatX	gene	231024	233180	84.8	+	1	ID=gene-blatx_ndhF_1;gbkey=gene;gene=ndhF;gene_biotype=protein_coding;Note=blatX_hit_ndhF_NC_050882.1%2C_position_1_-_2163%2C_psl_score_84.8%2C_coverage_97.03%25%2C_match_80.61%25
Paeonia_Ostii_mitochodrial	blatX	CDS	231024	233180	.	+	1	ID=cds-blatx_ndhF_1;gbkey=CDS;gene=ndhF
Paeonia_Ostii_mitochodrial	blatX	gene	66307	66992	96.0	-	1	ID=gene-blatx_tatC-fragment_1;gbkey=gene;gene=tatC-fragment;gene_biotype=protein_coding;Note=blatX_hit_tatC-fragment_NC_024429.1%2C_position_120_-_804%2C_psl_score_96.0%2C_coverage_85.32%25%2C_match_80.47%25%2C_fragment_match_94.45%25
Paeonia_Ostii_mitochodrial	blatX	CDS	66307	66992	.	-	1	ID=cds-blatx_tatC-fragment_1;gbkey=CDS;gene=tatC-fragment
Paeonia_Ostii_mitochodrial	blatX	gene	348779	349823	82.2	+	1	ID=gene-blatx_rps16_1;gbkey=gene;gene=rps16;gene_biotype=protein_coding;Note=blatX_hit_rps16_NC_050882.1%2C_position_1_-_230%2C_psl_score_82.2%2C_coverage_86.14%25%2C_match_79.03%25
Paeonia_Ostii_mitochodrial	blatX	CDS	348779	348818	.	+	1	ID=cds-blatx_rps16_1;gbkey=CDS;gene=rps16
Paeonia_Ostii_mitochodrial	blatX	CDS	349634	349823	.	+	1	ID=cds-blatx_rps16_1;gbkey=CDS;gene=rps16
Paeonia_Ostii_mitochodrial	blatX	exon	348779	348818	.	+	1	ID=blatx_rps16_1_exon_1;Parent=gene-blatx_rps16_1;gbkey=exon;gene=rps16
Paeonia_Ostii_mitochodrial	blatX	intron	348819	349633	.	+	1	ID=blatx_rps16_1_intron_1;Parent=gene-blatx_rps16_1;gbkey=intron;gene=rps16
Paeonia_Ostii_mitochodrial	blatX	exon	349634	349823	.	+	1	ID=blatx_rps16_1_exon_2;Parent=gene-blatx_rps16_1;gbkey=exon;gene=rps16
Paeonia_Ostii_mitochodrial	blatX	gene	284498	285162	83.5	-	1	ID=gene-blatx_cemA_1;gbkey=gene;gene=cemA;gene_biotype=protein_coding;Note=blatX_hit_cemA_NC_050882.1%2C_position_34_-_704%2C_psl_score_83.5%2C_coverage_93.93%25%2C_match_78.39%25
Paeonia_Ostii_mitochodrial	blatX	CDS	284498	285162	.	-	1	ID=cds-blatx_cemA_1;gbkey=CDS;gene=cemA
Paeonia_Ostii_mitochodrial	blatX	gene	228851	229808	86.0	-	1	ID=gene-blatx_ccsA_1;gbkey=gene;gene=ccsA;gene_biotype=protein_coding;Note=blatX_hit_ccsA_NC_050882.1%2C_position_1_-_952%2C_psl_score_86.0%2C_coverage_100.10%25%2C_match_78.06%25
Paeonia_Ostii_mitochodrial	blatX	CDS	228851	229808	.	-	1	ID=cds-blatx_ccsA_1;gbkey=CDS;gene=ccsA
Paeonia_Ostii_mitochodrial	blatX	gene	66307	66961	94.8	-	1	ID=gene-blatx_C3258_p30-fragment_1;gbkey=gene;gene=C3258_p30-fragment;gene_biotype=protein_coding;Note=blatX_hit_C3258_p30-fragment_NC_052879.1%2C_position_178_-_828%2C_psl_score_94.8%2C_coverage_79.11%25%2C_match_75.00%25%2C_fragment_match_95.39%25
Paeonia_Ostii_mitochodrial	blatX	CDS	66307	66961	.	-	1	ID=cds-blatx_C3258_p30-fragment_1;gbkey=CDS;gene=C3258_p30-fragment
Paeonia_Ostii_mitochodrial	blatX	gene	162668	162859	86.5	-	1	ID=gene-blatx_psbH-fragment_1;gbkey=gene;gene=psbH-fragment;gene_biotype=protein_coding;Note=blatX_hit_psbH-fragment_NC_050882.1%2C_position_1_-_192%2C_psl_score_86.5%2C_coverage_86.49%25%2C_match_74.77%25%2C_fragment_match_86.46%25
Paeonia_Ostii_mitochodrial	blatX	CDS	162668	162859	.	-	1	ID=cds-blatx_psbH-fragment_1;gbkey=CDS;gene=psbH-fragment
Paeonia_Ostii_mitochodrial	blatX	gene	287230	288640	87.1	-	1	ID=gene-blatx_accD_1;gbkey=gene;gene=accD;gene_biotype=protein_coding;Note=blatX_hit_accD_NC_050882.1%2C_position_1_-_1468%2C_psl_score_87.1%2C_coverage_94.83%25%2C_match_73.66%25
Paeonia_Ostii_mitochodrial	blatX	CDS	287230	288640	.	-	1	ID=cds-blatx_accD_1;gbkey=CDS;gene=accD
Paeonia_Ostii_mitochodrial	blatX	gene	61412	62822	87.0	-	1	ID=gene-blatx_accD-fragment_1;gbkey=gene;gene=accD-fragment;gene_biotype=protein_coding;Note=blatX_hit_accD-fragment_NC_050882.1%2C_position_1_-_1468%2C_psl_score_87.0%2C_coverage_94.83%25%2C_match_73.45%25%2C_fragment_match_74.46%25
Paeonia_Ostii_mitochodrial	blatX	CDS	61412	62822	.	-	1	ID=cds-blatx_accD-fragment_1;gbkey=CDS;gene=accD-fragment
Paeonia_Ostii_mitochodrial	blatX	gene	257898	259847	90.0	+	1	ID=gene-blatx_rpl2-fragment_1;gbkey=gene;gene=rpl2-fragment;gene_biotype=protein_coding;Note=blatX_hit_rpl2-fragment_NC_037463.1%2C_position_1_-_402%2C_psl_score_90.0%2C_coverage_74.88%25%2C_match_73.13%25%2C_fragment_match_73.13%25
Paeonia_Ostii_mitochodrial	blatX	CDS	257898	258107	.	+	1	ID=cds-blatx_rpl2-fragment_1;gbkey=CDS;gene=rpl2-fragment
Paeonia_Ostii_mitochodrial	blatX	CDS	259757	259847	.	+	1	ID=cds-blatx_rpl2-fragment_1;gbkey=CDS;gene=rpl2-fragment
Paeonia_Ostii_mitochodrial	blatX	gene	191840	192348	96.4	+	1	ID=gene-blatx_ORF223_1;gbkey=gene;gene=ORF223;gene_biotype=protein_coding;Note=blatX_hit_ORF223_NC_048974.1%2C_position_1_-_512%2C_psl_score_96.4%2C_coverage_75.74%25%2C_match_72.02%25
Paeonia_Ostii_mitochodrial	blatX	CDS	191840	192348	.	+	1	ID=cds-blatx_ORF223_1;gbkey=CDS;gene=ORF223
Paeonia_Ostii_mitochodrial	blatX	gene	163100	165926	91.4	-	1	ID=gene-blatx_amoMp17_1;gbkey=gene;gene=amoMp17;gene_biotype=protein_coding;Note=blatX_hit_amoMp17_NC_039660.1%2C_position_47_-_912%2C_psl_score_91.4%2C_coverage_96.18%25%2C_match_72.02%25
Paeonia_Ostii_mitochodrial	blatX	CDS	163100	163306	.	-	1	ID=cds-blatx_amoMp17_1;gbkey=CDS;gene=amoMp17
Paeonia_Ostii_mitochodrial	blatX	CDS	164122	164195	.	-	1	ID=cds-blatx_amoMp17_1;gbkey=CDS;gene=amoMp17
Paeonia_Ostii_mitochodrial	blatX	CDS	164598	165305	.	-	1	ID=cds-blatx_amoMp17_1;gbkey=CDS;gene=amoMp17
Paeonia_Ostii_mitochodrial	blatX	CDS	165909	165926	.	-	1	ID=cds-blatx_amoMp17_1;gbkey=CDS;gene=amoMp17
Paeonia_Ostii_mitochodrial	blatX	exon	163100	163306	.	-	1	ID=blatx_amoMp17_1_exon_4;Parent=gene-blatx_amoMp17_1;gbkey=exon;gene=amoMp17
Paeonia_Ostii_mitochodrial	blatX	intron	163307	164121	.	-	1	ID=blatx_amoMp17_1_intron_3;Parent=gene-blatx_amoMp17_1;gbkey=intron;gene=amoMp17
Paeonia_Ostii_mitochodrial	blatX	exon	164122	164195	.	-	1	ID=blatx_amoMp17_1_exon_3;Parent=gene-blatx_amoMp17_1;gbkey=exon;gene=amoMp17
Paeonia_Ostii_mitochodrial	blatX	intron	164196	164597	.	-	1	ID=blatx_amoMp17_1_intron_2;Parent=gene-blatx_amoMp17_1;gbkey=intron;gene=amoMp17
Paeonia_Ostii_mitochodrial	blatX	exon	164598	165305	.	-	1	ID=blatx_amoMp17_1_exon_2;Parent=gene-blatx_amoMp17_1;gbkey=exon;gene=amoMp17
Paeonia_Ostii_mitochodrial	blatX	intron	165306	165908	.	-	1	ID=blatx_amoMp17_1_intron_1;Parent=gene-blatx_amoMp17_1;gbkey=intron;gene=amoMp17
Paeonia_Ostii_mitochodrial	blatX	exon	165909	165926	.	-	1	ID=blatx_amoMp17_1_exon_1;Parent=gene-blatx_amoMp17_1;gbkey=exon;gene=amoMp17
Paeonia_Ostii_mitochodrial	blatX	gene	286560	286658	82.9	-	1	ID=gene-blatx_psaI_1;gbkey=gene;gene=psaI;gene_biotype=protein_coding;Note=blatX_hit_psaI_NC_050882.1%2C_position_15_-_113%2C_psl_score_82.9%2C_coverage_86.84%25%2C_match_71.93%25
Paeonia_Ostii_mitochodrial	blatX	CDS	286560	286658	.	-	1	ID=cds-blatx_psaI_1;gbkey=CDS;gene=psaI
Paeonia_Ostii_mitochodrial	blatX	gene	108407	108799	89.4	-	1	ID=gene-blatx_ORF1_1;gbkey=gene;gene=ORF1;gene_biotype=protein_coding;Note=blatX_hit_ORF1_NC_050960.1%2C_position_35_-_459%2C_psl_score_89.4%2C_coverage_85.62%25%2C_match_71.68%25
Paeonia_Ostii_mitochodrial	blatX	CDS	108407	108799	.	-	1	ID=cds-blatx_ORF1_1;gbkey=CDS;gene=ORF1
Paeonia_Ostii_mitochodrial	blatX	gene	257898	259847	88.6	+	1	ID=gene-blatx_amoMp8-fragment_1;gbkey=gene;gene=amoMp8-fragment;gene_biotype=protein_coding;Note=blatX_hit_amoMp8-fragment_NC_039660.1%2C_position_1_-_402%2C_psl_score_88.6%2C_coverage_74.38%25%2C_match_71.64%25%2C_fragment_match_71.64%25
Paeonia_Ostii_mitochodrial	blatX	CDS	257898	258108	.	+	1	ID=cds-blatx_amoMp8-fragment_1;gbkey=CDS;gene=amoMp8-fragment
Paeonia_Ostii_mitochodrial	blatX	CDS	259760	259847	.	+	1	ID=cds-blatx_amoMp8-fragment_1;gbkey=CDS;gene=amoMp8-fragment
Paeonia_Ostii_mitochodrial	blatX	gene	257898	259847	88.6	+	1	ID=gene-blatx_amoMp28-fragment_1;gbkey=gene;gene=amoMp28-fragment;gene_biotype=protein_coding;Note=blatX_hit_amoMp28-fragment_NC_039660.1%2C_position_1_-_402%2C_psl_score_88.6%2C_coverage_74.38%25%2C_match_71.64%25%2C_fragment_match_71.64%25
Paeonia_Ostii_mitochodrial	blatX	CDS	257898	258108	.	+	1	ID=cds-blatx_amoMp28-fragment_1;gbkey=CDS;gene=amoMp28-fragment
Paeonia_Ostii_mitochodrial	blatX	CDS	259760	259847	.	+	1	ID=cds-blatx_amoMp28-fragment_1;gbkey=CDS;gene=amoMp28-fragment
Paeonia_Ostii_mitochodrial	blatX	gene	175675	176443	91.5	-	1	ID=gene-blatx_amoMp19_1;gbkey=gene;gene=amoMp19;gene_biotype=protein_coding;Note=blatX_hit_amoMp19_NC_039660.1%2C_position_1_-_367%2C_psl_score_91.5%2C_coverage_72.26%25%2C_match_71.06%25
Paeonia_Ostii_mitochodrial	blatX	CDS	175675	175929	.	-	1	ID=cds-blatx_amoMp19_1;gbkey=CDS;gene=amoMp19
Paeonia_Ostii_mitochodrial	blatX	CDS	176337	176443	.	-	1	ID=cds-blatx_amoMp19_1;gbkey=CDS;gene=amoMp19
Paeonia_Ostii_mitochodrial	blatX	exon	175675	175929	.	-	1	ID=blatx_amoMp19_1_exon_2;Parent=gene-blatx_amoMp19_1;gbkey=exon;gene=amoMp19
Paeonia_Ostii_mitochodrial	blatX	intron	175930	176336	.	-	1	ID=blatx_amoMp19_1_intron_1;Parent=gene-blatx_amoMp19_1;gbkey=intron;gene=amoMp19
Paeonia_Ostii_mitochodrial	blatX	exon	176337	176443	.	-	1	ID=blatx_amoMp19_1_exon_1;Parent=gene-blatx_amoMp19_1;gbkey=exon;gene=amoMp19
Paeonia_Ostii_mitochodrial	blatX	gene	351360	352837	80.9	+	1	ID=gene-blatx_matK_1;gbkey=gene;gene=matK;gene_biotype=protein_coding;Note=blatX_hit_matK_NC_050882.1%2C_position_13_-_1529%2C_psl_score_80.9%2C_coverage_96.60%25%2C_match_70.00%25
Paeonia_Ostii_mitochodrial	blatX	CDS	351360	352837	.	+	1	ID=cds-blatx_matK_1;gbkey=CDS;gene=matK
Paeonia_Ostii_mitochodrial	blatX	gene	69276	69916	90.7	-	1	ID=gene-blatx_amoMp18_1;gbkey=gene;gene=amoMp18;gene_biotype=protein_coding;Note=blatX_hit_amoMp18_NC_039660.1%2C_position_1_-_520%2C_psl_score_90.7%2C_coverage_102.23%25%2C_match_69.06%25
Paeonia_Ostii_mitochodrial	blatX	CDS	69276	69916	.	-	1	ID=cds-blatx_amoMp18_1;gbkey=CDS;gene=amoMp18
Paeonia_Ostii_mitochodrial	blatX	gene	14958	166368	91.0	-	1	ID=gene-blatx_nad1_1;gbkey=gene;gene=nad1;gene_biotype=protein_coding;Note=blatX_hit_nad1_NC_050850.1%2C_position_290_-_888%2C_psl_score_91.0%2C_coverage_67.45%25%2C_match_65.77%25
Paeonia_Ostii_mitochodrial	blatX	CDS	14958	15216	.	-	1	ID=cds-blatx_nad1_1;gbkey=CDS;gene=nad1
Paeonia_Ostii_mitochodrial	blatX	CDS	18914	18972	.	-	1	ID=cds-blatx_nad1_1;gbkey=CDS;gene=nad1
Paeonia_Ostii_mitochodrial	blatX	CDS	164589	164781	.	-	1	ID=cds-blatx_nad1_1;gbkey=CDS;gene=nad1
Paeonia_Ostii_mitochodrial	blatX	CDS	166281	166368	.	-	1	ID=cds-blatx_nad1_1;gbkey=CDS;gene=nad1
Paeonia_Ostii_mitochodrial	blatX	exon	14958	15216	.	-	1	ID=blatx_nad1_1_exon_4;Parent=gene-blatx_nad1_1;gbkey=exon;gene=nad1
Paeonia_Ostii_mitochodrial	blatX	intron	15217	18913	.	-	1	ID=blatx_nad1_1_intron_3;Parent=gene-blatx_nad1_1;gbkey=intron;gene=nad1
Paeonia_Ostii_mitochodrial	blatX	exon	18914	18972	.	-	1	ID=blatx_nad1_1_exon_3;Parent=gene-blatx_nad1_1;gbkey=exon;gene=nad1
Paeonia_Ostii_mitochodrial	blatX	intron	18973	164588	.	-	1	ID=blatx_nad1_1_intron_2;Parent=gene-blatx_nad1_1;gbkey=intron;gene=nad1
Paeonia_Ostii_mitochodrial	blatX	exon	164589	164781	.	-	1	ID=blatx_nad1_1_exon_2;Parent=gene-blatx_nad1_1;gbkey=exon;gene=nad1
Paeonia_Ostii_mitochodrial	blatX	intron	164782	166280	.	-	1	ID=blatx_nad1_1_intron_1;Parent=gene-blatx_nad1_1;gbkey=intron;gene=nad1
Paeonia_Ostii_mitochodrial	blatX	exon	166281	166368	.	-	1	ID=blatx_nad1_1_exon_1;Parent=gene-blatx_nad1_1;gbkey=exon;gene=nad1
Paeonia_Ostii_mitochodrial	blatX	gene	255124	255445	79.6	+	1	ID=gene-blatx_rpl22_1;gbkey=gene;gene=rpl22;gene_biotype=protein_coding;Note=blatX_hit_rpl22_NC_050882.1%2C_position_26_-_347%2C_psl_score_79.6%2C_coverage_81.31%25%2C_match_64.65%25
Paeonia_Ostii_mitochodrial	blatX	CDS	255124	255445	.	+	1	ID=cds-blatx_rpl22_1;gbkey=CDS;gene=rpl22
Paeonia_Ostii_mitochodrial	blatX	gene	60754	60840	84.0	-	1	ID=gene-blatx_psaI-fragment_1;gbkey=gene;gene=psaI-fragment;gene_biotype=protein_coding;Note=blatX_hit_psaI-fragment_NC_050882.1%2C_position_15_-_101%2C_psl_score_84.0%2C_coverage_76.32%25%2C_match_64.04%25%2C_fragment_match_83.91%25
Paeonia_Ostii_mitochodrial	blatX	CDS	60754	60840	.	-	1	ID=cds-blatx_psaI-fragment_1;gbkey=CDS;gene=psaI-fragment
Paeonia_Ostii_mitochodrial	blatX	gene	125384	128229	93.4	-	1	ID=gene-blatx_amoMp23_1;gbkey=gene;gene=amoMp23;gene_biotype=protein_coding;Note=blatX_hit_amoMp23_NC_039660.1%2C_position_1_-_804%2C_psl_score_93.4%2C_coverage_65.05%25%2C_match_63.81%25
Paeonia_Ostii_mitochodrial	blatX	CDS	125384	125598	.	-	1	ID=cds-blatx_amoMp23_1;gbkey=CDS;gene=amoMp23
Paeonia_Ostii_mitochodrial	blatX	CDS	127325	127534	.	-	1	ID=cds-blatx_amoMp23_1;gbkey=CDS;gene=amoMp23
Paeonia_Ostii_mitochodrial	blatX	CDS	128132	128229	.	-	1	ID=cds-blatx_amoMp23_1;gbkey=CDS;gene=amoMp23
Paeonia_Ostii_mitochodrial	blatX	exon	125384	125598	.	-	1	ID=blatx_amoMp23_1_exon_3;Parent=gene-blatx_amoMp23_1;gbkey=exon;gene=amoMp23
Paeonia_Ostii_mitochodrial	blatX	intron	125599	127324	.	-	1	ID=blatx_amoMp23_1_intron_2;Parent=gene-blatx_amoMp23_1;gbkey=intron;gene=amoMp23
Paeonia_Ostii_mitochodrial	blatX	exon	127325	127534	.	-	1	ID=blatx_amoMp23_1_exon_2;Parent=gene-blatx_amoMp23_1;gbkey=exon;gene=amoMp23
Paeonia_Ostii_mitochodrial	blatX	intron	127535	128131	.	-	1	ID=blatx_amoMp23_1_intron_1;Parent=gene-blatx_amoMp23_1;gbkey=intron;gene=amoMp23
Paeonia_Ostii_mitochodrial	blatX	exon	128132	128229	.	-	1	ID=blatx_amoMp23_1_exon_1;Parent=gene-blatx_amoMp23_1;gbkey=exon;gene=amoMp23
Paeonia_Ostii_mitochodrial	blatX	gene	14958	166368	91.4	-	1	ID=gene-blatx_ND1_1;gbkey=gene;gene=ND1;gene_biotype=protein_coding;Note=blatX_hit_ND1_NC_018041.1%2C_position_380_-_978%2C_psl_score_91.4%2C_coverage_61.25%25%2C_match_59.92%25
Paeonia_Ostii_mitochodrial	blatX	CDS	14958	15216	.	-	1	ID=cds-blatx_ND1_1;gbkey=CDS;gene=ND1
Paeonia_Ostii_mitochodrial	blatX	CDS	18914	18972	.	-	1	ID=cds-blatx_ND1_1;gbkey=CDS;gene=ND1
Paeonia_Ostii_mitochodrial	blatX	CDS	164589	164781	.	-	1	ID=cds-blatx_ND1_1;gbkey=CDS;gene=ND1
Paeonia_Ostii_mitochodrial	blatX	CDS	166281	166368	.	-	1	ID=cds-blatx_ND1_1;gbkey=CDS;gene=ND1
Paeonia_Ostii_mitochodrial	blatX	exon	14958	15216	.	-	1	ID=blatx_ND1_1_exon_4;Parent=gene-blatx_ND1_1;gbkey=exon;gene=ND1
Paeonia_Ostii_mitochodrial	blatX	intron	15217	18913	.	-	1	ID=blatx_ND1_1_intron_3;Parent=gene-blatx_ND1_1;gbkey=intron;gene=ND1
Paeonia_Ostii_mitochodrial	blatX	exon	18914	18972	.	-	1	ID=blatx_ND1_1_exon_3;Parent=gene-blatx_ND1_1;gbkey=exon;gene=ND1
Paeonia_Ostii_mitochodrial	blatX	intron	18973	164588	.	-	1	ID=blatx_ND1_1_intron_2;Parent=gene-blatx_ND1_1;gbkey=intron;gene=ND1
Paeonia_Ostii_mitochodrial	blatX	exon	164589	164781	.	-	1	ID=blatx_ND1_1_exon_2;Parent=gene-blatx_ND1_1;gbkey=exon;gene=ND1
Paeonia_Ostii_mitochodrial	blatX	intron	164782	166280	.	-	1	ID=blatx_ND1_1_intron_1;Parent=gene-blatx_ND1_1;gbkey=intron;gene=ND1
Paeonia_Ostii_mitochodrial	blatX	exon	166281	166368	.	-	1	ID=blatx_ND1_1_exon_1;Parent=gene-blatx_ND1_1;gbkey=exon;gene=ND1
Paeonia_Ostii_mitochodrial	blatX	gene	196916	198145	97.5	-	1	ID=gene-blatx_ND5_1;gbkey=gene;gene=ND5;gene_biotype=protein_coding;Note=blatX_hit_ND5_NC_018041.1%2C_position_218_-_1447%2C_psl_score_97.5%2C_coverage_61.01%25%2C_match_59.47%25
Paeonia_Ostii_mitochodrial	blatX	CDS	196916	198145	.	-	1	ID=cds-blatx_ND5_1;gbkey=CDS;gene=ND5
Paeonia_Ostii_mitochodrial	blatX	gene	69545	70744	92.8	+	1	ID=gene-blatx_rps3-2_1;gbkey=gene;gene=rps3-2;gene_biotype=protein_coding;Note=blatX_hit_rps3-2_NC_018041.1%2C_position_70_-_1441%2C_psl_score_92.8%2C_coverage_72.07%25%2C_match_58.38%25
Paeonia_Ostii_mitochodrial	blatX	CDS	69545	70744	.	+	1	ID=cds-blatx_rps3-2_1;gbkey=CDS;gene=rps3-2
Paeonia_Ostii_mitochodrial	blatX	gene	69545	70744	92.8	+	1	ID=gene-blatx_rps3-1_1;gbkey=gene;gene=rps3-1;gene_biotype=protein_coding;Note=blatX_hit_rps3-1_NC_018041.1%2C_position_70_-_1441%2C_psl_score_92.8%2C_coverage_72.07%25%2C_match_58.38%25
Paeonia_Ostii_mitochodrial	blatX	CDS	69545	70744	.	+	1	ID=cds-blatx_rps3-1_1;gbkey=CDS;gene=rps3-1
Paeonia_Ostii_mitochodrial	blatX	gene	186981	187289	92.5	+	1	ID=gene-blatx_ORF8_1;gbkey=gene;gene=ORF8;gene_biotype=protein_coding;Note=blatX_hit_ORF8_NC_050960.1%2C_position_2_-_420%2C_psl_score_92.5%2C_coverage_69.13%25%2C_match_57.49%25
Paeonia_Ostii_mitochodrial	blatX	CDS	186981	187289	.	+	1	ID=cds-blatx_ORF8_1;gbkey=CDS;gene=ORF8
Paeonia_Ostii_mitochodrial	blatX	gene	101029	101261	95.8	-	1	ID=gene-blatx_amoMp21_1;gbkey=gene;gene=amoMp21;gene_biotype=protein_coding;Note=blatX_hit_amoMp21_NC_039660.1%2C_position_1_-_233%2C_psl_score_95.8%2C_coverage_56.28%25%2C_match_53.86%25
Paeonia_Ostii_mitochodrial	blatX	CDS	101029	101261	.	-	1	ID=cds-blatx_amoMp21_1;gbkey=CDS;gene=amoMp21
Paeonia_Ostii_mitochodrial	blatX	gene	142011	142735	95.2	+	1	ID=gene-blatx_cox2-2_1;gbkey=gene;gene=cox2-2;gene_biotype=protein_coding;Note=blatX_hit_cox2-2_NC_049892.1%2C_position_1_-_725%2C_psl_score_95.2%2C_coverage_54.80%25%2C_match_52.15%25
Paeonia_Ostii_mitochodrial	blatX	CDS	142011	142735	.	+	1	ID=cds-blatx_cox2-2_1;gbkey=CDS;gene=cox2-2
Paeonia_Ostii_mitochodrial	blatX	gene	193118	194279	77.7	-	1	ID=gene-blatx_dpo_1;gbkey=gene;gene=dpo;gene_biotype=protein_coding;Note=blatX_hit_dpo_NC_040998.1%2C_position_1_-_1158%2C_psl_score_77.7%2C_coverage_82.94%25%2C_match_49.11%25
Paeonia_Ostii_mitochodrial	blatX	CDS	193118	194279	.	-	1	ID=cds-blatx_dpo_1;gbkey=CDS;gene=dpo
Paeonia_Ostii_mitochodrial	blatX	gene	342885	344144	62.1	+	1	ID=gene-blatx_atp1-2-fragment_1;gbkey=gene;gene=atp1-2-fragment;gene_biotype=protein_coding;Note=blatX_hit_atp1-2-fragment_NC_050067.1%2C_position_76_-_1362%2C_psl_score_62.1%2C_coverage_82.35%25%2C_match_48.89%25%2C_fragment_match_58.12%25
Paeonia_Ostii_mitochodrial	blatX	CDS	342885	344144	.	+	1	ID=cds-blatx_atp1-2-fragment_1;gbkey=CDS;gene=atp1-2-fragment
Paeonia_Ostii_mitochodrial	blatX	gene	342885	344144	62.1	+	1	ID=gene-blatx_atp1-1-fragment_1;gbkey=gene;gene=atp1-1-fragment;gene_biotype=protein_coding;Note=blatX_hit_atp1-1-fragment_NC_050067.1%2C_position_76_-_1362%2C_psl_score_62.1%2C_coverage_82.35%25%2C_match_48.89%25%2C_fragment_match_58.12%25
Paeonia_Ostii_mitochodrial	blatX	CDS	342885	344144	.	+	1	ID=cds-blatx_atp1-1-fragment_1;gbkey=CDS;gene=atp1-1-fragment
Paeonia_Ostii_mitochodrial	blatX	gene	342900	344144	62.7	+	1	ID=gene-blatx_atp1-3-fragment_1;gbkey=gene;gene=atp1-3-fragment;gene_biotype=protein_coding;Note=blatX_hit_atp1-3-fragment_NC_020455.1%2C_position_91_-_1362%2C_psl_score_62.7%2C_coverage_81.53%25%2C_match_48.85%25%2C_fragment_match_58.65%25
Paeonia_Ostii_mitochodrial	blatX	CDS	342900	344144	.	+	1	ID=cds-blatx_atp1-3-fragment_1;gbkey=CDS;gene=atp1-3-fragment
Paeonia_Ostii_mitochodrial	blatX	gene	342900	344144	62.5	+	1	ID=gene-blatx_atp1-fragment_1;gbkey=gene;gene=atp1-fragment;gene_biotype=protein_coding;Note=blatX_hit_atp1-fragment_NC_029809.1%2C_position_91_-_1362%2C_psl_score_62.5%2C_coverage_81.37%25%2C_match_48.63%25%2C_fragment_match_58.49%25
Paeonia_Ostii_mitochodrial	blatX	CDS	342900	344144	.	+	1	ID=cds-blatx_atp1-fragment_1;gbkey=CDS;gene=atp1-fragment
Paeonia_Ostii_mitochodrial	blatX	gene	342900	344144	62.0	+	1	ID=gene-blatx_atpA-fragment_1;gbkey=gene;gene=atpA-fragment;gene_biotype=protein_coding;Note=blatX_hit_atpA-fragment_NC_038221.1%2C_position_91_-_1362%2C_psl_score_62.0%2C_coverage_81.69%25%2C_match_48.43%25%2C_fragment_match_58.02%25
Paeonia_Ostii_mitochodrial	blatX	CDS	342900	344144	.	+	1	ID=cds-blatx_atpA-fragment_1;gbkey=CDS;gene=atpA-fragment
Paeonia_Ostii_mitochodrial	blatX	gene	292321	293265	91.2	+	1	ID=gene-blatx_atpB-fragment_1;gbkey=gene;gene=atpB-fragment;gene_biotype=protein_coding;Note=blatX_hit_atpB-fragment_NC_039660.1%2C_position_1_-_1665%2C_psl_score_91.2%2C_coverage_56.76%25%2C_match_47.57%25%2C_fragment_match_47.57%25
Paeonia_Ostii_mitochodrial	blatX	CDS	292321	293265	.	+	1	ID=cds-blatx_atpB-fragment_1;gbkey=CDS;gene=atpB-fragment
Paeonia_Ostii_mitochodrial	blatX	gene	193214	194279	74.2	-	1	ID=gene-blatx_ORF498_1;gbkey=gene;gene=ORF498;gene_biotype=protein_coding;Note=blatX_hit_ORF498_NC_043897.1%2C_position_1_-_1074%2C_psl_score_74.2%2C_coverage_77.41%25%2C_match_47.06%25
Paeonia_Ostii_mitochodrial	blatX	CDS	193214	194279	.	-	1	ID=cds-blatx_ORF498_1;gbkey=CDS;gene=ORF498
Paeonia_Ostii_mitochodrial	blatX	gene	115344	116184	87.9	+	1	ID=gene-blatx_amoMp20_1;gbkey=gene;gene=amoMp20;gene_biotype=protein_coding;Note=blatX_hit_amoMp20_NC_039660.1%2C_position_1_-_593%2C_psl_score_87.9%2C_coverage_83.93%25%2C_match_46.21%25
Paeonia_Ostii_mitochodrial	blatX	CDS	115344	116184	.	+	1	ID=cds-blatx_amoMp20_1;gbkey=CDS;gene=amoMp20
Paeonia_Ostii_mitochodrial	blatX	gene	128706	130355	70.3	+	1	ID=gene-blatx_ORF278_1;gbkey=gene;gene=ORF278;gene_biotype=protein_coding;Note=blatX_hit_ORF278_NC_043897.1%2C_position_1_-_708%2C_psl_score_70.3%2C_coverage_61.05%25%2C_match_45.04%25
Paeonia_Ostii_mitochodrial	blatX	CDS	128706	128732	.	+	1	ID=cds-blatx_ORF278_1;gbkey=CDS;gene=ORF278
Paeonia_Ostii_mitochodrial	blatX	CDS	129872	130355	.	+	1	ID=cds-blatx_ORF278_1;gbkey=CDS;gene=ORF278
Paeonia_Ostii_mitochodrial	blatX	exon	128706	128732	.	+	1	ID=blatx_ORF278_1_exon_1;Parent=gene-blatx_ORF278_1;gbkey=exon;gene=ORF278
Paeonia_Ostii_mitochodrial	blatX	intron	128733	129871	.	+	1	ID=blatx_ORF278_1_intron_1;Parent=gene-blatx_ORF278_1;gbkey=intron;gene=ORF278
Paeonia_Ostii_mitochodrial	blatX	exon	129872	130355	.	+	1	ID=blatx_ORF278_1_exon_2;Parent=gene-blatx_ORF278_1;gbkey=exon;gene=ORF278
Paeonia_Ostii_mitochodrial	blatX	gene	327711	329258	90.0	+	1	ID=gene-blatx_rpob-fragment_1;gbkey=gene;gene=rpob-fragment;gene_biotype=protein_coding;Note=blatX_hit_rpob-fragment_NC_039660.1%2C_position_1369_-_2418%2C_psl_score_90.0%2C_coverage_43.42%25%2C_match_39.87%25%2C_fragment_match_91.81%25
Paeonia_Ostii_mitochodrial	blatX	CDS	327711	328563	.	+	1	ID=cds-blatx_rpob-fragment_1;gbkey=CDS;gene=rpob-fragment
Paeonia_Ostii_mitochodrial	blatX	CDS	329062	329258	.	+	1	ID=cds-blatx_rpob-fragment_1;gbkey=CDS;gene=rpob-fragment
Paeonia_Ostii_mitochodrial	blatX	gene	192995	194834	67.0	-	1	ID=gene-blatx_ORF399_1;gbkey=gene;gene=ORF399;gene_biotype=protein_coding;Note=blatX_hit_ORF399_NC_048974.1%2C_position_370_-_1158%2C_psl_score_67.0%2C_coverage_64.92%25%2C_match_39.25%25
Paeonia_Ostii_mitochodrial	blatX	CDS	192995	193692	.	-	1	ID=cds-blatx_ORF399_1;gbkey=CDS;gene=ORF399
Paeonia_Ostii_mitochodrial	blatX	CDS	194754	194834	.	-	1	ID=cds-blatx_ORF399_1;gbkey=CDS;gene=ORF399
Paeonia_Ostii_mitochodrial	blatX	exon	192995	193692	.	-	1	ID=blatx_ORF399_1_exon_2;Parent=gene-blatx_ORF399_1;gbkey=exon;gene=ORF399
Paeonia_Ostii_mitochodrial	blatX	intron	193693	194753	.	-	1	ID=blatx_ORF399_1_intron_1;Parent=gene-blatx_ORF399_1;gbkey=intron;gene=ORF399
Paeonia_Ostii_mitochodrial	blatX	exon	194754	194834	.	-	1	ID=blatx_ORF399_1_exon_1;Parent=gene-blatx_ORF399_1;gbkey=exon;gene=ORF399
Paeonia_Ostii_mitochodrial	blatX	gene	256485	262284	76.5	+	1	ID=gene-blatx_rps3-fragment_1;gbkey=gene;gene=rps3-fragment;gene_biotype=protein_coding;Note=blatX_hit_rps3-fragment_NC_050882.1%2C_position_190_-_663%2C_psl_score_76.5%2C_coverage_45.55%25%2C_match_38.91%25%2C_fragment_match_54.43%25
Paeonia_Ostii_mitochodrial	blatX	CDS	256485	256604	.	+	1	ID=cds-blatx_rps3-fragment_1;gbkey=CDS;gene=rps3-fragment
Paeonia_Ostii_mitochodrial	blatX	CDS	262103	262284	.	+	1	ID=cds-blatx_rps3-fragment_1;gbkey=CDS;gene=rps3-fragment
Paeonia_Ostii_mitochodrial	blatX	gene	330268	330822	86.4	+	1	ID=gene-blatx_RNAP-fragment_1;gbkey=gene;gene=RNAP-fragment;gene_biotype=protein_coding;Note=blatX_hit_RNAP-fragment_NC_042756.1%2C_position_25_-_835%2C_psl_score_86.4%2C_coverage_44.79%25%2C_match_38.01%25%2C_fragment_match_58.08%25
Paeonia_Ostii_mitochodrial	blatX	CDS	330268	330822	.	+	1	ID=cds-blatx_RNAP-fragment_1;gbkey=CDS;gene=RNAP-fragment
Paeonia_Ostii_mitochodrial	blatX	gene	263170	263571	89.4	+	1	ID=gene-blatx_rpoA-fragment_1;gbkey=gene;gene=rpoA-fragment;gene_biotype=protein_coding;Note=blatX_hit_rpoA-fragment_NC_050882.1%2C_position_1_-_404%2C_psl_score_89.4%2C_coverage_41.10%25%2C_match_36.71%25%2C_fragment_match_88.86%25
Paeonia_Ostii_mitochodrial	blatX	CDS	263170	263571	.	+	1	ID=cds-blatx_rpoA-fragment_1;gbkey=CDS;gene=rpoA-fragment
Paeonia_Ostii_mitochodrial	blatX	gene	128615	177000	90.4	+	1	ID=gene-blatx_ND5-fragment_1;gbkey=gene;gene=ND5-fragment;gene_biotype=protein_coding;Note=blatX_hit_ND5-fragment_NC_018041.1%2C_position_48_-_2016%2C_psl_score_90.4%2C_coverage_75.79%25%2C_match_35.42%25%2C_fragment_match_36.26%25
Paeonia_Ostii_mitochodrial	blatX	CDS	128615	128665	.	+	1	ID=cds-blatx_ND5-fragment_1;gbkey=CDS;gene=ND5-fragment
Paeonia_Ostii_mitochodrial	blatX	CDS	142360	142372	.	+	1	ID=cds-blatx_ND5-fragment_1;gbkey=CDS;gene=ND5-fragment
Paeonia_Ostii_mitochodrial	blatX	CDS	143752	143761	.	+	1	ID=cds-blatx_ND5-fragment_1;gbkey=CDS;gene=ND5-fragment
Paeonia_Ostii_mitochodrial	blatX	CDS	144508	144516	.	+	1	ID=cds-blatx_ND5-fragment_1;gbkey=CDS;gene=ND5-fragment
Paeonia_Ostii_mitochodrial	blatX	CDS	145915	146155	.	+	1	ID=cds-blatx_ND5-fragment_1;gbkey=CDS;gene=ND5-fragment
Paeonia_Ostii_mitochodrial	blatX	CDS	147087	147091	.	+	1	ID=cds-blatx_ND5-fragment_1;gbkey=CDS;gene=ND5-fragment
Paeonia_Ostii_mitochodrial	blatX	CDS	147531	147540	.	+	1	ID=cds-blatx_ND5-fragment_1;gbkey=CDS;gene=ND5-fragment
Paeonia_Ostii_mitochodrial	blatX	CDS	149374	149382	.	+	1	ID=cds-blatx_ND5-fragment_1;gbkey=CDS;gene=ND5-fragment
Paeonia_Ostii_mitochodrial	blatX	CDS	149804	149813	.	+	1	ID=cds-blatx_ND5-fragment_1;gbkey=CDS;gene=ND5-fragment
Paeonia_Ostii_mitochodrial	blatX	CDS	152844	152849	.	+	1	ID=cds-blatx_ND5-fragment_1;gbkey=CDS;gene=ND5-fragment
Paeonia_Ostii_mitochodrial	blatX	CDS	165387	165395	.	+	1	ID=cds-blatx_ND5-fragment_1;gbkey=CDS;gene=ND5-fragment
Paeonia_Ostii_mitochodrial	blatX	CDS	170011	170017	.	+	1	ID=cds-blatx_ND5-fragment_1;gbkey=CDS;gene=ND5-fragment
Paeonia_Ostii_mitochodrial	blatX	CDS	170802	171134	.	+	1	ID=cds-blatx_ND5-fragment_1;gbkey=CDS;gene=ND5-fragment
Paeonia_Ostii_mitochodrial	blatX	CDS	175062	175726	.	+	1	ID=cds-blatx_ND5-fragment_1;gbkey=CDS;gene=ND5-fragment
Paeonia_Ostii_mitochodrial	blatX	CDS	176851	177000	.	+	1	ID=cds-blatx_ND5-fragment_1;gbkey=CDS;gene=ND5-fragment
Paeonia_Ostii_mitochodrial	blatX	gene	104706	108232	89.2	+	1	ID=gene-blatx_amoMp14_1;gbkey=gene;gene=amoMp14;gene_biotype=protein_coding;Note=blatX_hit_amoMp14_NC_039660.1%2C_position_376_-_1482%2C_psl_score_89.2%2C_coverage_71.54%25%2C_match_35.06%25
Paeonia_Ostii_mitochodrial	blatX	CDS	104706	104763	.	+	1	ID=cds-blatx_amoMp14_1;gbkey=CDS;gene=amoMp14
Paeonia_Ostii_mitochodrial	blatX	CDS	106346	106353	.	+	1	ID=cds-blatx_amoMp14_1;gbkey=CDS;gene=amoMp14
Paeonia_Ostii_mitochodrial	blatX	CDS	106977	108232	.	+	1	ID=cds-blatx_amoMp14_1;gbkey=CDS;gene=amoMp14
Paeonia_Ostii_mitochodrial	blatX	exon	104706	104763	.	+	1	ID=blatx_amoMp14_1_exon_1;Parent=gene-blatx_amoMp14_1;gbkey=exon;gene=amoMp14
Paeonia_Ostii_mitochodrial	blatX	intron	104764	106345	.	+	1	ID=blatx_amoMp14_1_intron_1;Parent=gene-blatx_amoMp14_1;gbkey=intron;gene=amoMp14
Paeonia_Ostii_mitochodrial	blatX	exon	106346	106353	.	+	1	ID=blatx_amoMp14_1_exon_2;Parent=gene-blatx_amoMp14_1;gbkey=exon;gene=amoMp14
Paeonia_Ostii_mitochodrial	blatX	intron	106354	106976	.	+	1	ID=blatx_amoMp14_1_intron_2;Parent=gene-blatx_amoMp14_1;gbkey=intron;gene=amoMp14
Paeonia_Ostii_mitochodrial	blatX	exon	106977	108232	.	+	1	ID=blatx_amoMp14_1_exon_3;Parent=gene-blatx_amoMp14_1;gbkey=exon;gene=amoMp14
Paeonia_Ostii_mitochodrial	blatX	gene	161510	185442	59.3	+	1	ID=gene-blatx_atp9_1;gbkey=gene;gene=atp9;gene_biotype=protein_coding;Note=blatX_hit_atp9_NC_045078.1%2C_position_55_-_263%2C_psl_score_59.3%2C_coverage_39.02%25%2C_match_34.85%25
Paeonia_Ostii_mitochodrial	blatX	CDS	161510	161575	.	+	1	ID=cds-blatx_atp9_1;gbkey=CDS;gene=atp9
Paeonia_Ostii_mitochodrial	blatX	CDS	185406	185442	.	+	1	ID=cds-blatx_atp9_1;gbkey=CDS;gene=atp9
Paeonia_Ostii_mitochodrial	blatX	exon	161510	161575	.	+	1	ID=blatx_atp9_1_exon_1;Parent=gene-blatx_atp9_1;gbkey=exon;gene=atp9
Paeonia_Ostii_mitochodrial	blatX	intron	161576	185405	.	+	1	ID=blatx_atp9_1_intron_1;Parent=gene-blatx_atp9_1;gbkey=intron;gene=atp9
Paeonia_Ostii_mitochodrial	blatX	exon	185406	185442	.	+	1	ID=blatx_atp9_1_exon_2;Parent=gene-blatx_atp9_1;gbkey=exon;gene=atp9
Paeonia_Ostii_mitochodrial	blatX	gene	127239	128248	91.3	+	1	ID=gene-blatx_amoMp22_1;gbkey=gene;gene=amoMp22;gene_biotype=protein_coding;Note=blatX_hit_amoMp22_NC_039660.1%2C_position_187_-_649%2C_psl_score_91.3%2C_coverage_34.27%25%2C_match_33.15%25
Paeonia_Ostii_mitochodrial	blatX	CDS	127239	127449	.	+	1	ID=cds-blatx_amoMp22_1;gbkey=CDS;gene=amoMp22
Paeonia_Ostii_mitochodrial	blatX	CDS	128096	128248	.	+	1	ID=cds-blatx_amoMp22_1;gbkey=CDS;gene=amoMp22
Paeonia_Ostii_mitochodrial	blatX	exon	127239	127449	.	+	1	ID=blatx_amoMp22_1_exon_1;Parent=gene-blatx_amoMp22_1;gbkey=exon;gene=amoMp22
Paeonia_Ostii_mitochodrial	blatX	intron	127450	128095	.	+	1	ID=blatx_amoMp22_1_intron_1;Parent=gene-blatx_amoMp22_1;gbkey=intron;gene=amoMp22
Paeonia_Ostii_mitochodrial	blatX	exon	128096	128248	.	+	1	ID=blatx_amoMp22_1_exon_2;Parent=gene-blatx_amoMp22_1;gbkey=exon;gene=amoMp22
Paeonia_Ostii_mitochodrial	blatX	gene	330449	330823	91.5	+	1	ID=gene-blatx_amoMp6-fragment_1;gbkey=gene;gene=amoMp6-fragment;gene_biotype=protein_coding;Note=blatX_hit_amoMp6-fragment_NC_039660.1%2C_position_63_-_437%2C_psl_score_91.5%2C_coverage_36.02%25%2C_match_32.95%25%2C_fragment_match_91.47%25
Paeonia_Ostii_mitochodrial	blatX	CDS	330449	330823	.	+	1	ID=cds-blatx_amoMp6-fragment_1;gbkey=CDS;gene=amoMp6-fragment
Paeonia_Ostii_mitochodrial	blatX	gene	162084	162315	93.4	-	1	ID=gene-blatx_petB-fragment_1;gbkey=gene;gene=petB-fragment;gene_biotype=protein_coding;Note=blatX_hit_petB-fragment_NC_050882.1%2C_position_126_-_372%2C_psl_score_93.4%2C_coverage_35.80%25%2C_match_32.41%25%2C_fragment_match_85.02%25
Paeonia_Ostii_mitochodrial	blatX	CDS	162084	162315	.	-	1	ID=cds-blatx_petB-fragment_1;gbkey=CDS;gene=petB-fragment
Paeonia_Ostii_mitochodrial	blatX	gene	311813	311907	92.7	+	1	ID=gene-blatx_rps14-fragment_1;gbkey=gene;gene=rps14-fragment;gene_biotype=protein_coding;Note=blatX_hit_rps14-fragment_NC_050882.1%2C_position_1_-_95%2C_psl_score_92.7%2C_coverage_31.35%25%2C_match_29.04%25%2C_fragment_match_92.63%25
Paeonia_Ostii_mitochodrial	blatX	CDS	311813	311907	.	+	1	ID=cds-blatx_rps14-fragment_1;gbkey=CDS;gene=rps14-fragment
Paeonia_Ostii_mitochodrial	blatX	gene	142011	142757	88.0	+	1	ID=gene-blatx_ORF300_1;gbkey=gene;gene=ORF300;gene_biotype=protein_coding;Note=blatX_hit_ORF300_NC_045228.1%2C_position_1_-_273%2C_psl_score_88.0%2C_coverage_82.72%25%2C_match_28.90%25
Paeonia_Ostii_mitochodrial	blatX	CDS	142011	142757	.	+	1	ID=cds-blatx_ORF300_1;gbkey=CDS;gene=ORF300
Paeonia_Ostii_mitochodrial	blatX	gene	116581	116957	91.5	+	1	ID=gene-blatx_amoMp20-fragment_1;gbkey=gene;gene=amoMp20-fragment;gene_biotype=protein_coding;Note=blatX_hit_amoMp20-fragment_NC_039660.1%2C_position_313_-_593%2C_psl_score_91.5%2C_coverage_37.62%25%2C_match_27.25%25%2C_fragment_match_97.15%25
Paeonia_Ostii_mitochodrial	blatX	CDS	116581	116957	.	+	1	ID=cds-blatx_amoMp20-fragment_1;gbkey=CDS;gene=amoMp20-fragment
Paeonia_Ostii_mitochodrial	blatX	gene	293895	294196	92.4	+	1	ID=gene-blatx_ORF341_1;gbkey=gene;gene=ORF341;gene_biotype=protein_coding;Note=blatX_hit_ORF341_NC_048974.1%2C_position_4_-_305%2C_psl_score_92.4%2C_coverage_29.43%25%2C_match_27.19%25
Paeonia_Ostii_mitochodrial	blatX	CDS	293895	294196	.	+	1	ID=cds-blatx_ORF341_1;gbkey=CDS;gene=ORF341
Paeonia_Ostii_mitochodrial	blatX	gene	292381	292682	92.4	+	1	ID=gene-blatx_ORF341_2;gbkey=gene;gene=ORF341;gene_biotype=protein_coding;Note=blatX_hit_ORF341_NC_048974.1%2C_position_4_-_305%2C_psl_score_92.4%2C_coverage_29.43%25%2C_match_27.19%25
Paeonia_Ostii_mitochodrial	blatX	CDS	292381	292682	.	+	1	ID=cds-blatx_ORF341_2;gbkey=CDS;gene=ORF341
Paeonia_Ostii_mitochodrial	blatX	gene	62930	63307	91.6	-	1	ID=gene-blatx_rbcL-fragment_1;gbkey=gene;gene=rbcL-fragment;gene_biotype=protein_coding;Note=blatX_hit_rbcL-fragment_NC_012119.1%2C_position_1051_-_1428%2C_psl_score_91.6%2C_coverage_26.47%25%2C_match_24.23%25%2C_fragment_match_91.53%25
Paeonia_Ostii_mitochodrial	blatX	CDS	62930	63307	.	-	1	ID=cds-blatx_rbcL-fragment_1;gbkey=CDS;gene=rbcL-fragment
Paeonia_Ostii_mitochodrial	blatX	gene	311907	312464	94.1	+	1	ID=gene-blatx_psaB-fragment_1;gbkey=gene;gene=psaB-fragment;gene_biotype=protein_coding;Note=blatX_hit_psaB-fragment_NC_050882.1%2C_position_1648_-_2205%2C_psl_score_94.1%2C_coverage_25.31%25%2C_match_23.81%25%2C_fragment_match_94.09%25
Paeonia_Ostii_mitochodrial	blatX	CDS	311907	312464	.	+	1	ID=cds-blatx_psaB-fragment_1;gbkey=CDS;gene=psaB-fragment
Paeonia_Ostii_mitochodrial	blatX	gene	253505	253600	99.0	+	1	ID=gene-blatx_rpl2-fragment_2;gbkey=gene;gene=rpl2-fragment;gene_biotype=protein_coding;Note=blatX_hit_rpl2-fragment_NC_037463.1%2C_position_307_-_402%2C_psl_score_99.0%2C_coverage_23.88%25%2C_match_23.63%25%2C_fragment_match_98.96%25
Paeonia_Ostii_mitochodrial	blatX	CDS	253505	253600	.	+	1	ID=cds-blatx_rpl2-fragment_2;gbkey=CDS;gene=rpl2-fragment
Paeonia_Ostii_mitochodrial	blatX	gene	253505	253600	96.9	+	1	ID=gene-blatx_amoMp8-fragment_2;gbkey=gene;gene=amoMp8-fragment;gene_biotype=protein_coding;Note=blatX_hit_amoMp8-fragment_NC_039660.1%2C_position_307_-_402%2C_psl_score_96.9%2C_coverage_23.88%25%2C_match_23.13%25%2C_fragment_match_96.88%25
Paeonia_Ostii_mitochodrial	blatX	CDS	253505	253600	.	+	1	ID=cds-blatx_amoMp8-fragment_2;gbkey=CDS;gene=amoMp8-fragment
Paeonia_Ostii_mitochodrial	blatX	gene	253505	253600	96.9	+	1	ID=gene-blatx_amoMp28-fragment_2;gbkey=gene;gene=amoMp28-fragment;gene_biotype=protein_coding;Note=blatX_hit_amoMp28-fragment_NC_039660.1%2C_position_307_-_402%2C_psl_score_96.9%2C_coverage_23.88%25%2C_match_23.13%25%2C_fragment_match_96.88%25
Paeonia_Ostii_mitochodrial	blatX	CDS	253505	253600	.	+	1	ID=cds-blatx_amoMp28-fragment_2;gbkey=CDS;gene=amoMp28-fragment
Paeonia_Ostii_mitochodrial	blatX	gene	161512	161571	85.0	+	1	ID=gene-blatx_atp9-2_1;gbkey=gene;gene=atp9-2;gene_biotype=protein_coding;Note=blatX_hit_atp9-2_NC_015121.1%2C_position_57_-_116%2C_psl_score_85.0%2C_coverage_26.67%25%2C_match_22.67%25
Paeonia_Ostii_mitochodrial	blatX	CDS	161512	161571	.	+	1	ID=cds-blatx_atp9-2_1;gbkey=CDS;gene=atp9-2
Paeonia_Ostii_mitochodrial	blatX	gene	161512	161571	85.0	+	1	ID=gene-blatx_atp9-1_1;gbkey=gene;gene=atp9-1;gene_biotype=protein_coding;Note=blatX_hit_atp9-1_NC_021092.1%2C_position_57_-_116%2C_psl_score_85.0%2C_coverage_26.67%25%2C_match_22.67%25
Paeonia_Ostii_mitochodrial	blatX	CDS	161512	161571	.	+	1	ID=cds-blatx_atp9-1_1;gbkey=CDS;gene=atp9-1
Paeonia_Ostii_mitochodrial	blatX	gene	40164	40964	66.6	+	1	ID=gene-blatx_ORF354_1;gbkey=gene;gene=ORF354;gene_biotype=protein_coding;Note=blatX_hit_ORF354_NC_045228.1%2C_position_10_-_813%2C_psl_score_66.6%2C_coverage_33.43%25%2C_match_22.35%25
Paeonia_Ostii_mitochodrial	blatX	CDS	40164	40283	.	+	1	ID=cds-blatx_ORF354_1;gbkey=CDS;gene=ORF354
Paeonia_Ostii_mitochodrial	blatX	CDS	40729	40964	.	+	1	ID=cds-blatx_ORF354_1;gbkey=CDS;gene=ORF354
Paeonia_Ostii_mitochodrial	blatX	exon	40164	40283	.	+	1	ID=blatx_ORF354_1_exon_1;Parent=gene-blatx_ORF354_1;gbkey=exon;gene=ORF354
Paeonia_Ostii_mitochodrial	blatX	intron	40284	40728	.	+	1	ID=blatx_ORF354_1_intron_1;Parent=gene-blatx_ORF354_1;gbkey=intron;gene=ORF354
Paeonia_Ostii_mitochodrial	blatX	exon	40729	40964	.	+	1	ID=blatx_ORF354_1_exon_2;Parent=gene-blatx_ORF354_1;gbkey=exon;gene=ORF354
Paeonia_Ostii_mitochodrial	blatX	gene	260426	260516	94.5	+	1	ID=gene-blatx_rpl2-fragment_3;gbkey=gene;gene=rpl2-fragment;gene_biotype=protein_coding;Note=blatX_hit_rpl2-fragment_NC_037463.1%2C_position_313_-_402%2C_psl_score_94.5%2C_coverage_22.64%25%2C_match_21.89%25%2C_fragment_match_97.78%25
Paeonia_Ostii_mitochodrial	blatX	CDS	260426	260516	.	+	1	ID=cds-blatx_rpl2-fragment_3;gbkey=CDS;gene=rpl2-fragment
Paeonia_Ostii_mitochodrial	blatX	gene	59618	59885	94.8	+	1	ID=gene-blatx_ORF387_1;gbkey=gene;gene=ORF387;gene_biotype=protein_coding;Note=blatX_hit_ORF387_NC_018041.1%2C_position_480_-_747%2C_psl_score_94.8%2C_coverage_23.02%25%2C_match_21.82%25
Paeonia_Ostii_mitochodrial	blatX	CDS	59618	59885	.	+	1	ID=cds-blatx_ORF387_1;gbkey=CDS;gene=ORF387
Paeonia_Ostii_mitochodrial	blatX	gene	265251	265424	58.7	+	1	ID=gene-blatx_rpl16-2-fragment_1;gbkey=gene;gene=rpl16-2-fragment;gene_biotype=protein_coding;Note=blatX_hit_rpl16-2-fragment_NC_018041.1%2C_position_223_-_396%2C_psl_score_58.7%2C_coverage_36.48%25%2C_match_21.38%25%2C_fragment_match_58.62%25
Paeonia_Ostii_mitochodrial	blatX	CDS	265251	265424	.	+	1	ID=cds-blatx_rpl16-2-fragment_1;gbkey=CDS;gene=rpl16-2-fragment
Paeonia_Ostii_mitochodrial	blatX	gene	265251	265424	58.7	+	1	ID=gene-blatx_rpl16-1-fragment_1;gbkey=gene;gene=rpl16-1-fragment;gene_biotype=protein_coding;Note=blatX_hit_rpl16-1-fragment_NC_018041.1%2C_position_223_-_396%2C_psl_score_58.7%2C_coverage_36.48%25%2C_match_21.38%25%2C_fragment_match_58.62%25
Paeonia_Ostii_mitochodrial	blatX	CDS	265251	265424	.	+	1	ID=cds-blatx_rpl16-1-fragment_1;gbkey=CDS;gene=rpl16-1-fragment
Paeonia_Ostii_mitochodrial	blatX	gene	263687	263860	58.7	+	1	ID=gene-blatx_rpl16-2-fragment_2;gbkey=gene;gene=rpl16-2-fragment;gene_biotype=protein_coding;Note=blatX_hit_rpl16-2-fragment_NC_018041.1%2C_position_223_-_396%2C_psl_score_58.7%2C_coverage_36.48%25%2C_match_21.38%25%2C_fragment_match_58.62%25
Paeonia_Ostii_mitochodrial	blatX	CDS	263687	263860	.	+	1	ID=cds-blatx_rpl16-2-fragment_2;gbkey=CDS;gene=rpl16-2-fragment
Paeonia_Ostii_mitochodrial	blatX	gene	263687	263860	58.7	+	1	ID=gene-blatx_rpl16-1-fragment_2;gbkey=gene;gene=rpl16-1-fragment;gene_biotype=protein_coding;Note=blatX_hit_rpl16-1-fragment_NC_018041.1%2C_position_223_-_396%2C_psl_score_58.7%2C_coverage_36.48%25%2C_match_21.38%25%2C_fragment_match_58.62%25
Paeonia_Ostii_mitochodrial	blatX	CDS	263687	263860	.	+	1	ID=cds-blatx_rpl16-1-fragment_2;gbkey=CDS;gene=rpl16-1-fragment
Paeonia_Ostii_mitochodrial	blatX	gene	260429	260516	94.3	+	1	ID=gene-blatx_amoMp8-fragment_3;gbkey=gene;gene=amoMp8-fragment;gene_biotype=protein_coding;Note=blatX_hit_amoMp8-fragment_NC_039660.1%2C_position_316_-_402%2C_psl_score_94.3%2C_coverage_21.89%25%2C_match_21.14%25%2C_fragment_match_97.70%25
Paeonia_Ostii_mitochodrial	blatX	CDS	260429	260516	.	+	1	ID=cds-blatx_amoMp8-fragment_3;gbkey=CDS;gene=amoMp8-fragment
Paeonia_Ostii_mitochodrial	blatX	gene	260429	260516	94.3	+	1	ID=gene-blatx_amoMp28-fragment_3;gbkey=gene;gene=amoMp28-fragment;gene_biotype=protein_coding;Note=blatX_hit_amoMp28-fragment_NC_039660.1%2C_position_316_-_402%2C_psl_score_94.3%2C_coverage_21.89%25%2C_match_21.14%25%2C_fragment_match_97.70%25
Paeonia_Ostii_mitochodrial	blatX	CDS	260429	260516	.	+	1	ID=cds-blatx_amoMp28-fragment_3;gbkey=CDS;gene=amoMp28-fragment
Paeonia_Ostii_mitochodrial	blatX	gene	171613	172108	81.9	-	1	ID=gene-blatx_amoMp20-fragment_2;gbkey=gene;gene=amoMp20-fragment;gene_biotype=protein_coding;Note=blatX_hit_amoMp20-fragment_NC_039660.1%2C_position_732_-_980%2C_psl_score_81.9%2C_coverage_49.50%25%2C_match_20.86%25%2C_fragment_match_83.94%25
Paeonia_Ostii_mitochodrial	blatX	CDS	171613	172108	.	-	1	ID=cds-blatx_amoMp20-fragment_2;gbkey=CDS;gene=amoMp20-fragment
Paeonia_Ostii_mitochodrial	blatX	gene	73696	73753	84.5	-	1	ID=gene-blatx_atp9-fragment_1;gbkey=gene;gene=atp9-fragment;gene_biotype=protein_coding;Note=blatX_hit_atp9-fragment_NC_045078.1%2C_position_171_-_228%2C_psl_score_84.5%2C_coverage_23.58%25%2C_match_19.92%25%2C_fragment_match_84.48%25
Paeonia_Ostii_mitochodrial	blatX	CDS	73696	73753	.	-	1	ID=cds-blatx_atp9-fragment_1;gbkey=CDS;gene=atp9-fragment
Paeonia_Ostii_mitochodrial	blatX	gene	256590	256965	95.0	-	1	ID=gene-blatx_amoMp9_1;gbkey=gene;gene=amoMp9;gene_biotype=protein_coding;Note=blatX_hit_amoMp9_NC_039660.1%2C_position_1_-_376%2C_psl_score_95.0%2C_coverage_20.92%25%2C_match_19.87%25
Paeonia_Ostii_mitochodrial	blatX	CDS	256590	256965	.	-	1	ID=cds-blatx_amoMp9_1;gbkey=CDS;gene=amoMp9
Paeonia_Ostii_mitochodrial	blatX	gene	53573	53807	86.7	+	1	ID=gene-blatx_sdh3_1;gbkey=gene;gene=sdh3;gene_biotype=protein_coding;Note=blatX_hit_sdh3_NC_043897.1%2C_position_1_-_245%2C_psl_score_86.7%2C_coverage_29.90%25%2C_match_19.21%25
Paeonia_Ostii_mitochodrial	blatX	CDS	53573	53807	.	+	1	ID=cds-blatx_sdh3_1;gbkey=CDS;gene=sdh3
Paeonia_Ostii_mitochodrial	blatX	gene	73702	73752	84.4	-	1	ID=gene-blatx_atp9-2-fragment_1;gbkey=gene;gene=atp9-2-fragment;gene_biotype=protein_coding;Note=blatX_hit_atp9-2-fragment_NC_015121.1%2C_position_172_-_222%2C_psl_score_84.4%2C_coverage_22.67%25%2C_match_19.11%25%2C_fragment_match_84.31%25
Paeonia_Ostii_mitochodrial	blatX	CDS	73702	73752	.	-	1	ID=cds-blatx_atp9-2-fragment_1;gbkey=CDS;gene=atp9-2-fragment
Paeonia_Ostii_mitochodrial	blatX	gene	73702	73752	84.4	-	1	ID=gene-blatx_atp9-1-fragment_1;gbkey=gene;gene=atp9-1-fragment;gene_biotype=protein_coding;Note=blatX_hit_atp9-1-fragment_NC_021092.1%2C_position_172_-_222%2C_psl_score_84.4%2C_coverage_22.67%25%2C_match_19.11%25%2C_fragment_match_84.31%25
Paeonia_Ostii_mitochodrial	blatX	CDS	73702	73752	.	-	1	ID=cds-blatx_atp9-1-fragment_1;gbkey=CDS;gene=atp9-1-fragment
Paeonia_Ostii_mitochodrial	blatX	gene	56552	56629	82.1	+	1	ID=gene-blatx_sdh4_1;gbkey=gene;gene=sdh4;gene_biotype=protein_coding;Note=blatX_hit_sdh4_NC_031359.1%2C_position_88_-_165%2C_psl_score_82.1%2C_coverage_20.80%25%2C_match_17.07%25
Paeonia_Ostii_mitochodrial	blatX	CDS	56552	56629	.	+	1	ID=cds-blatx_sdh4_1;gbkey=CDS;gene=sdh4
Paeonia_Ostii_mitochodrial	blatX	gene	24631	24973	89.0	+	1	ID=gene-blatx_amoMp15_1;gbkey=gene;gene=amoMp15;gene_biotype=protein_coding;Note=blatX_hit_amoMp15_NC_039660.1%2C_position_1_-_229%2C_psl_score_89.0%2C_coverage_25.02%25%2C_match_15.32%25
Paeonia_Ostii_mitochodrial	blatX	CDS	24631	24973	.	+	1	ID=cds-blatx_amoMp15_1;gbkey=CDS;gene=amoMp15
Paeonia_Ostii_mitochodrial	blatX	gene	143752	143895	88.6	+	1	ID=gene-blatx_ORF258_1;gbkey=gene;gene=ORF258;gene_biotype=protein_coding;Note=blatX_hit_ORF258_NC_043897.1%2C_position_1_-_123%2C_psl_score_88.6%2C_coverage_18.53%25%2C_match_15.19%25
Paeonia_Ostii_mitochodrial	blatX	CDS	143752	143895	.	+	1	ID=cds-blatx_ORF258_1;gbkey=CDS;gene=ORF258
Paeonia_Ostii_mitochodrial	blatX	gene	187979	188031	94.4	+	1	ID=gene-blatx_ORF112_1;gbkey=gene;gene=ORF112;gene_biotype=protein_coding;Note=blatX_hit_ORF112_NC_018041.1%2C_position_228_-_280%2C_psl_score_94.4%2C_coverage_15.63%25%2C_match_14.75%25
Paeonia_Ostii_mitochodrial	blatX	CDS	187979	188031	.	+	1	ID=cds-blatx_ORF112_1;gbkey=CDS;gene=ORF112
Paeonia_Ostii_mitochodrial	blatX	gene	129912	130085	73.0	+	1	ID=gene-blatx_ORF290_1;gbkey=gene;gene=ORF290;gene_biotype=protein_coding;Note=blatX_hit_ORF290_NC_018041.1%2C_position_292_-_465%2C_psl_score_73.0%2C_coverage_19.93%25%2C_match_14.55%25
Paeonia_Ostii_mitochodrial	blatX	CDS	129912	130085	.	+	1	ID=cds-blatx_ORF290_1;gbkey=CDS;gene=ORF290
Paeonia_Ostii_mitochodrial	blatX	gene	129632	129805	73.0	+	1	ID=gene-blatx_ORF290_2;gbkey=gene;gene=ORF290;gene_biotype=protein_coding;Note=blatX_hit_ORF290_NC_018041.1%2C_position_292_-_465%2C_psl_score_73.0%2C_coverage_19.93%25%2C_match_14.55%25
Paeonia_Ostii_mitochodrial	blatX	CDS	129632	129805	.	+	1	ID=cds-blatx_ORF290_2;gbkey=CDS;gene=ORF290
Paeonia_Ostii_mitochodrial	blatX	gene	128964	129137	73.0	+	1	ID=gene-blatx_ORF290_3;gbkey=gene;gene=ORF290;gene_biotype=protein_coding;Note=blatX_hit_ORF290_NC_018041.1%2C_position_292_-_465%2C_psl_score_73.0%2C_coverage_19.93%25%2C_match_14.55%25
Paeonia_Ostii_mitochodrial	blatX	CDS	128964	129137	.	+	1	ID=cds-blatx_ORF290_3;gbkey=CDS;gene=ORF290
Paeonia_Ostii_mitochodrial	blatX	gene	126079	126231	94.2	+	1	ID=gene-blatx_amoMp22-fragment_1;gbkey=gene;gene=amoMp22-fragment;gene_biotype=protein_coding;Note=blatX_hit_amoMp22-fragment_NC_039660.1%2C_position_497_-_649%2C_psl_score_94.2%2C_coverage_14.41%25%2C_match_13.56%25%2C_fragment_match_94.12%25
Paeonia_Ostii_mitochodrial	blatX	CDS	126079	126231	.	+	1	ID=cds-blatx_amoMp22-fragment_1;gbkey=CDS;gene=amoMp22-fragment
Paeonia_Ostii_mitochodrial	blatX	gene	231702	232124	65.1	+	1	ID=gene-blatx_nad5-fragment_1;gbkey=gene;gene=nad5-fragment;gene_biotype=protein_coding;Note=blatX_hit_nad5-fragment_NC_023337.1%2C_position_403_-_825%2C_psl_score_65.1%2C_coverage_35.25%25%2C_match_13.42%25%2C_fragment_match_38.06%25
Paeonia_Ostii_mitochodrial	blatX	CDS	231702	232124	.	+	1	ID=cds-blatx_nad5-fragment_1;gbkey=CDS;gene=nad5-fragment
Paeonia_Ostii_mitochodrial	blatX	gene	189808	190973	86.6	-	1	ID=gene-blatx_amoMp14-fragment_1;gbkey=gene;gene=amoMp14-fragment;gene_biotype=protein_coding;Note=blatX_hit_amoMp14-fragment_NC_039660.1%2C_position_99_-_395%2C_psl_score_86.6%2C_coverage_23.97%25%2C_match_13.10%25%2C_fragment_match_81.48%25
Paeonia_Ostii_mitochodrial	blatX	CDS	189808	190103	.	-	1	ID=cds-blatx_amoMp14-fragment_1;gbkey=CDS;gene=amoMp14-fragment
Paeonia_Ostii_mitochodrial	blatX	CDS	190827	190973	.	-	1	ID=cds-blatx_amoMp14-fragment_1;gbkey=CDS;gene=amoMp14-fragment
Paeonia_Ostii_mitochodrial	blatX	gene	140920	140955	94.5	+	1	ID=gene-blatx_atp9-fragment_2;gbkey=gene;gene=atp9-fragment;gene_biotype=protein_coding;Note=blatX_hit_atp9-fragment_NC_045078.1%2C_position_228_-_263%2C_psl_score_94.5%2C_coverage_13.64%25%2C_match_12.88%25%2C_fragment_match_94.44%25
Paeonia_Ostii_mitochodrial	blatX	CDS	140920	140955	.	+	1	ID=cds-blatx_atp9-fragment_2;gbkey=CDS;gene=atp9-fragment
Paeonia_Ostii_mitochodrial	blatX	gene	198701	198740	97.5	+	1	ID=gene-blatx_ORF20_1;gbkey=gene;gene=ORF20;gene_biotype=protein_coding;Note=blatX_hit_ORF20_NC_050960.1%2C_position_1_-_40%2C_psl_score_97.5%2C_coverage_12.82%25%2C_match_12.50%25
Paeonia_Ostii_mitochodrial	blatX	CDS	198701	198740	.	+	1	ID=cds-blatx_ORF20_1;gbkey=CDS;gene=ORF20
Paeonia_Ostii_mitochodrial	blatX	gene	231474	232124	64.4	+	1	ID=gene-blatx_ND5-fragment_2;gbkey=gene;gene=ND5-fragment;gene_biotype=protein_coding;Note=blatX_hit_ND5-fragment_NC_018041.1%2C_position_418_-_1077%2C_psl_score_64.4%2C_coverage_32.29%25%2C_match_12.25%25%2C_fragment_match_37.42%25
Paeonia_Ostii_mitochodrial	blatX	CDS	231474	232124	.	+	1	ID=cds-blatx_ND5-fragment_2;gbkey=CDS;gene=ND5-fragment
Paeonia_Ostii_mitochodrial	blatX	gene	5047	5251	95.2	-	1	ID=gene-blatx_rps3-2-fragment_1;gbkey=gene;gene=rps3-2-fragment;gene_biotype=protein_coding;Note=blatX_hit_rps3-2-fragment_NC_018041.1%2C_position_1458_-_1665%2C_psl_score_95.2%2C_coverage_12.31%25%2C_match_11.71%25%2C_fragment_match_93.75%25
Paeonia_Ostii_mitochodrial	blatX	CDS	5047	5251	.	-	1	ID=cds-blatx_rps3-2-fragment_1;gbkey=CDS;gene=rps3-2-fragment
Paeonia_Ostii_mitochodrial	blatX	gene	5047	5251	95.2	-	1	ID=gene-blatx_rps3-1-fragment_1;gbkey=gene;gene=rps3-1-fragment;gene_biotype=protein_coding;Note=blatX_hit_rps3-1-fragment_NC_018041.1%2C_position_1458_-_1665%2C_psl_score_95.2%2C_coverage_12.31%25%2C_match_11.71%25%2C_fragment_match_93.75%25
Paeonia_Ostii_mitochodrial	blatX	CDS	5047	5251	.	-	1	ID=cds-blatx_rps3-1-fragment_1;gbkey=CDS;gene=rps3-1-fragment
Paeonia_Ostii_mitochodrial	blatX	gene	54331	54444	67.6	+	1	ID=gene-blatx_ORF234_1;gbkey=gene;gene=ORF234;gene_biotype=protein_coding;Note=blatX_hit_ORF234_NC_045228.1%2C_position_571_-_684%2C_psl_score_67.6%2C_coverage_16.17%25%2C_match_10.92%25
Paeonia_Ostii_mitochodrial	blatX	CDS	54331	54444	.	+	1	ID=cds-blatx_ORF234_1;gbkey=CDS;gene=ORF234
Paeonia_Ostii_mitochodrial	blatX	gene	191391	191468	94.9	+	1	ID=gene-blatx_ORF230_1;gbkey=gene;gene=ORF230;gene_biotype=protein_coding;Note=blatX_hit_ORF230_NC_045228.1%2C_position_5_-_82%2C_psl_score_94.9%2C_coverage_11.26%25%2C_match_10.68%25
Paeonia_Ostii_mitochodrial	blatX	CDS	191391	191468	.	+	1	ID=cds-blatx_ORF230_1;gbkey=CDS;gene=ORF230
Paeonia_Ostii_mitochodrial	blatX	gene	128616	128666	82.4	+	1	ID=gene-blatx_ORF19_1;gbkey=gene;gene=ORF19;gene_biotype=protein_coding;Note=blatX_hit_ORF19_NC_050960.1%2C_position_190_-_240%2C_psl_score_82.4%2C_coverage_12.88%25%2C_match_10.61%25
Paeonia_Ostii_mitochodrial	blatX	CDS	128616	128666	.	+	1	ID=cds-blatx_ORF19_1;gbkey=CDS;gene=ORF19
Paeonia_Ostii_mitochodrial	blatX	gene	197286	197708	58.7	-	1	ID=gene-blatx_ndhF-fragment_1;gbkey=gene;gene=ndhF-fragment;gene_biotype=protein_coding;Note=blatX_hit_ndhF-fragment_NC_050882.1%2C_position_679_-_1101%2C_psl_score_58.7%2C_coverage_19.03%25%2C_match_9.94%25%2C_fragment_match_52.25%25
Paeonia_Ostii_mitochodrial	blatX	CDS	197286	197708	.	-	1	ID=cds-blatx_ndhF-fragment_1;gbkey=CDS;gene=ndhF-fragment
Paeonia_Ostii_mitochodrial	blatX	gene	128612	129005	68.2	+	1	ID=gene-blatx_ORF332_1;gbkey=gene;gene=ORF332;gene_biotype=protein_coding;Note=blatX_hit_ORF332_NC_045228.1%2C_position_39_-_417%2C_psl_score_68.2%2C_coverage_39.44%25%2C_match_9.91%25
Paeonia_Ostii_mitochodrial	blatX	CDS	128612	129005	.	+	1	ID=cds-blatx_ORF332_1;gbkey=CDS;gene=ORF332
Paeonia_Ostii_mitochodrial	blatX	gene	198511	198572	87.1	+	1	ID=gene-blatx_ORF18-fragment_1;gbkey=gene;gene=ORF18-fragment;gene_biotype=protein_coding;Note=blatX_hit_ORF18-fragment_NC_050960.1%2C_position_75_-_139%2C_psl_score_87.1%2C_coverage_11.17%25%2C_match_9.73%25%2C_fragment_match_83.08%25
Paeonia_Ostii_mitochodrial	blatX	CDS	198511	198572	.	+	1	ID=cds-blatx_ORF18-fragment_1;gbkey=CDS;gene=ORF18-fragment
Paeonia_Ostii_mitochodrial	blatX	gene	35330	35412	90.4	-	1	ID=gene-blatx_atp6-fragment_1;gbkey=gene;gene=atp6-fragment;gene_biotype=protein_coding;Note=blatX_hit_atp6-fragment_NC_029809.1%2C_position_12_-_94%2C_psl_score_90.4%2C_coverage_10.72%25%2C_match_9.69%25%2C_fragment_match_90.36%25
Paeonia_Ostii_mitochodrial	blatX	CDS	35330	35412	.	-	1	ID=cds-blatx_atp6-fragment_1;gbkey=CDS;gene=atp6-fragment
Paeonia_Ostii_mitochodrial	blatX	gene	54220	54489	73.2	+	1	ID=gene-blatx_psbA_1;gbkey=gene;gene=psbA;gene_biotype=protein_coding;Note=blatX_hit_psbA_NC_012119.1%2C_position_1573_-_1842%2C_psl_score_73.2%2C_coverage_14.61%25%2C_match_9.63%25
Paeonia_Ostii_mitochodrial	blatX	CDS	54220	54489	.	+	1	ID=cds-blatx_psbA_1;gbkey=CDS;gene=psbA
Paeonia_Ostii_mitochodrial	blatX	gene	155345	257253	90.4	-	1	ID=gene-blatx_ycf2_1;gbkey=gene;gene=ycf2;gene_biotype=protein_coding;Note=blatX_hit_ycf2_NC_050882.1%2C_position_1_-_3007%2C_psl_score_90.4%2C_coverage_9.96%25%2C_match_9.51%25
Paeonia_Ostii_mitochodrial	blatX	CDS	155345	155374	.	-	1	ID=cds-blatx_ycf2_1;gbkey=CDS;gene=ycf2
Paeonia_Ostii_mitochodrial	blatX	CDS	256590	257253	.	-	1	ID=cds-blatx_ycf2_1;gbkey=CDS;gene=ycf2
Paeonia_Ostii_mitochodrial	blatX	exon	155345	155374	.	-	1	ID=blatx_ycf2_1_exon_2;Parent=gene-blatx_ycf2_1;gbkey=exon;gene=ycf2
Paeonia_Ostii_mitochodrial	blatX	intron	155375	256589	.	-	1	ID=blatx_ycf2_1_intron_1;Parent=gene-blatx_ycf2_1;gbkey=intron;gene=ycf2
Paeonia_Ostii_mitochodrial	blatX	exon	256590	257253	.	-	1	ID=blatx_ycf2_1_exon_1;Parent=gene-blatx_ycf2_1;gbkey=exon;gene=ycf2
Paeonia_Ostii_mitochodrial	blatX	gene	63301	63578	83.1	-	1	ID=gene-blatx_accD-fragment_2;gbkey=gene;gene=accD-fragment;gene_biotype=protein_coding;Note=blatX_hit_accD-fragment_NC_050882.1%2C_position_1_-_281%2C_psl_score_83.1%2C_coverage_18.68%25%2C_match_9.01%25%2C_fragment_match_47.69%25
Paeonia_Ostii_mitochodrial	blatX	CDS	63301	63578	.	-	1	ID=cds-blatx_accD-fragment_2;gbkey=CDS;gene=accD-fragment
Paeonia_Ostii_mitochodrial	blatX	gene	141914	141976	85.8	+	1	ID=gene-blatx_ORF230-fragment_1;gbkey=gene;gene=ORF230-fragment;gene_biotype=protein_coding;Note=blatX_hit_ORF230-fragment_NC_045228.1%2C_position_7_-_93%2C_psl_score_85.8%2C_coverage_9.09%25%2C_match_7.79%25%2C_fragment_match_62.07%25
Paeonia_Ostii_mitochodrial	blatX	CDS	141914	141976	.	+	1	ID=cds-blatx_ORF230-fragment_1;gbkey=CDS;gene=ORF230-fragment
Paeonia_Ostii_mitochodrial	blatX	gene	15013	115274	47.0	-	1	ID=gene-blatx_amoMp17-fragment_1;gbkey=gene;gene=amoMp17-fragment;gene_biotype=protein_coding;Note=blatX_hit_amoMp17-fragment_NC_039660.1%2C_position_438_-_911%2C_psl_score_47.0%2C_coverage_7.74%25%2C_match_7.07%25%2C_fragment_match_15.61%25
Paeonia_Ostii_mitochodrial	blatX	CDS	15013	15043	.	-	1	ID=cds-blatx_amoMp17-fragment_1;gbkey=CDS;gene=amoMp17-fragment
Paeonia_Ostii_mitochodrial	blatX	CDS	115225	115274	.	-	1	ID=cds-blatx_amoMp17-fragment_1;gbkey=CDS;gene=amoMp17-fragment
Paeonia_Ostii_mitochodrial	blatX	gene	311928	312305	63.5	+	1	ID=gene-blatx_psaA-fragment_1;gbkey=gene;gene=psaA-fragment;gene_biotype=protein_coding;Note=blatX_hit_psaA-fragment_NC_050882.1%2C_position_1711_-_2109%2C_psl_score_63.5%2C_coverage_16.78%25%2C_match_6.97%25%2C_fragment_match_39.35%25
Paeonia_Ostii_mitochodrial	blatX	CDS	311928	312305	.	+	1	ID=cds-blatx_psaA-fragment_1;gbkey=CDS;gene=psaA-fragment
Paeonia_Ostii_mitochodrial	blatX	gene	227761	227826	72.8	+	1	ID=gene-blatx_nad4_1;gbkey=gene;gene=nad4;gene_biotype=protein_coding;Note=blatX_hit_nad4_NC_039660.1%2C_position_282_-_347%2C_psl_score_72.8%2C_coverage_7.48%25%2C_match_5.44%25
Paeonia_Ostii_mitochodrial	blatX	CDS	227761	227826	.	+	1	ID=cds-blatx_nad4_1;gbkey=CDS;gene=nad4
Paeonia_Ostii_mitochodrial	tRNAscan-SE_v2	tRNA	10817	10890	.	+	1	ID=trna-trnascanv2_trnD-GUC_1_trna;Parent=gene-trnascanv2_trnD-GUC_1;gbkey=tRNA;gene=trnD-GUC
Paeonia_Ostii_mitochodrial	tRNAscan-SE_v2	gene	10817	10890	61.5	+	1	ID=gene-trnascanv2_trnD-GUC_1;gbkey=gene;gene=trnD-GUC;gene_biotype=tRNA;Note=annotated_by_tRNAscan-SE_v2.0.7%2C_infernal_score:_61.5
Paeonia_Ostii_mitochodrial	tRNAscan-SE_v2	tRNA	156249	156322	.	+	1	ID=trna-trnascanv2_trnP-UGG_1_trna;Parent=gene-trnascanv2_trnP-UGG_1;gbkey=tRNA;gene=trnP-UGG
Paeonia_Ostii_mitochodrial	tRNAscan-SE_v2	gene	156249	156322	36.0	+	1	ID=gene-trnascanv2_trnP-UGG_1;gbkey=gene;gene=trnP-UGG;gene_biotype=tRNA;Note=annotated_by_tRNAscan-SE_v2.0.7%2C_infernal_score:_36.0
Paeonia_Ostii_mitochodrial	tRNAscan-SE_v2	tRNA	156470	156543	.	+	1	ID=trna-trnascanv2_trnW-CCA_1_trna;Parent=gene-trnascanv2_trnW-CCA_1;gbkey=tRNA;gene=trnW-CCA
Paeonia_Ostii_mitochodrial	tRNAscan-SE_v2	gene	156470	156543	72.0	+	1	ID=gene-trnascanv2_trnW-CCA_1;gbkey=gene;gene=trnW-CCA;gene_biotype=tRNA;Note=annotated_by_tRNAscan-SE_v2.0.7%2C_infernal_score:_72.0
Paeonia_Ostii_mitochodrial	tRNAscan-SE_v2	tRNA	168935	169022	.	+	1	ID=trna-trnascanv2_trnS-GCU_1_trna;Parent=gene-trnascanv2_trnS-GCU_1;gbkey=tRNA;gene=trnS-GCU
Paeonia_Ostii_mitochodrial	tRNAscan-SE_v2	gene	168935	169022	29.1	+	1	ID=gene-trnascanv2_trnS-GCU_1;gbkey=gene;gene=trnS-GCU;gene_biotype=tRNA;Note=annotated_by_tRNAscan-SE_v2.0.7%2C_infernal_score:_29.1
Paeonia_Ostii_mitochodrial	tRNAscan-SE_v2	exon	168935	168972	.	+	1	ID=trnascanv2_trnS-GCU_1_exon_1;Parent=gene-trnascanv2_trnS-GCU_1;gbkey=exon;gene=trnS-GCU
Paeonia_Ostii_mitochodrial	tRNAscan-SE_v2	intron	168973	168980	.	+	1	ID=trnascanv2_trnS-GCU_1_intron_1;Parent=gene-trnascanv2_trnS-GCU_1;gbkey=intron;gene=trnS-GCU
Paeonia_Ostii_mitochodrial	tRNAscan-SE_v2	exon	168981	169022	.	+	1	ID=trnascanv2_trnS-GCU_1_exon_2;Parent=gene-trnascanv2_trnS-GCU_1;gbkey=exon;gene=trnS-GCU
Paeonia_Ostii_mitochodrial	tRNAscan-SE_v2	tRNA	169370	169443	.	+	1	ID=trna-trnascanv2_trnF-GAA_1_trna;Parent=gene-trnascanv2_trnF-GAA_1;gbkey=tRNA;gene=trnF-GAA
Paeonia_Ostii_mitochodrial	tRNAscan-SE_v2	gene	169370	169443	61.5	+	1	ID=gene-trnascanv2_trnF-GAA_1;gbkey=gene;gene=trnF-GAA;gene_biotype=tRNA;Note=annotated_by_tRNAscan-SE_v2.0.7%2C_infernal_score:_61.5
Paeonia_Ostii_mitochodrial	tRNAscan-SE_v2	tRNA	169684	169758	.	+	1	ID=trna-trnascanv2_trnP-UGG_2_trna;Parent=gene-trnascanv2_trnP-UGG_2;gbkey=tRNA;gene=trnP-UGG
Paeonia_Ostii_mitochodrial	tRNAscan-SE_v2	gene	169684	169758	64.8	+	1	ID=gene-trnascanv2_trnP-UGG_2;gbkey=gene;gene=trnP-UGG;gene_biotype=tRNA;Note=annotated_by_tRNAscan-SE_v2.0.7%2C_infernal_score:_64.8
Paeonia_Ostii_mitochodrial	tRNAscan-SE_v2	tRNA	174049	174135	.	+	1	ID=trna-trnascanv2_trnS-UGA_1_trna;Parent=gene-trnascanv2_trnS-UGA_1;gbkey=tRNA;gene=trnS-UGA
Paeonia_Ostii_mitochodrial	tRNAscan-SE_v2	gene	174049	174135	60.9	+	1	ID=gene-trnascanv2_trnS-UGA_1;gbkey=gene;gene=trnS-UGA;gene_biotype=tRNA;Note=annotated_by_tRNAscan-SE_v2.0.7%2C_infernal_score:_60.9
Paeonia_Ostii_mitochodrial	tRNAscan-SE_v2	tRNA	190328	190401	.	+	1	ID=trna-trnascanv2_trnH-GUG_1_trna;Parent=gene-trnascanv2_trnH-GUG_1;gbkey=tRNA;gene=trnH-GUG
Paeonia_Ostii_mitochodrial	tRNAscan-SE_v2	gene	190328	190401	49.4	+	1	ID=gene-trnascanv2_trnH-GUG_1;gbkey=gene;gene=trnH-GUG;gene_biotype=tRNA;Note=annotated_by_tRNAscan-SE_v2.0.7%2C_infernal_score:_49.4
Paeonia_Ostii_mitochodrial	tRNAscan-SE_v2	tRNA	234639	234710	.	+	1	ID=trna-trnascanv2_trnN-GUU_1_trna;Parent=gene-trnascanv2_trnN-GUU_1;gbkey=tRNA;gene=trnN-GUU
Paeonia_Ostii_mitochodrial	tRNAscan-SE_v2	gene	234639	234710	81.3	+	1	ID=gene-trnascanv2_trnN-GUU_1;gbkey=gene;gene=trnN-GUU;gene_biotype=tRNA;Note=annotated_by_tRNAscan-SE_v2.0.7%2C_infernal_score:_81.3
Paeonia_Ostii_mitochodrial	tRNAscan-SE_v2	tRNA	257342	257415	.	+	1	ID=trna-trnascanv2_trnM-CAU_1_trna;Parent=gene-trnascanv2_trnM-CAU_1;gbkey=tRNA;gene=trnM-CAU
Paeonia_Ostii_mitochodrial	tRNAscan-SE_v2	gene	257342	257415	61.9	+	1	ID=gene-trnascanv2_trnM-CAU_1;gbkey=gene;gene=trnM-CAU;gene_biotype=tRNA;Note=annotated_by_tRNAscan-SE_v2.0.7%2C_infernal_score:_61.9
Paeonia_Ostii_mitochodrial	tRNAscan-SE_v2	tRNA	279788	279861	.	+	1	ID=trna-trnascanv2_trnP-UGG_3_trna;Parent=gene-trnascanv2_trnP-UGG_3;gbkey=tRNA;gene=trnP-UGG
Paeonia_Ostii_mitochodrial	tRNAscan-SE_v2	gene	279788	279861	59.4	+	1	ID=gene-trnascanv2_trnP-UGG_3;gbkey=gene;gene=trnP-UGG;gene_biotype=tRNA;Note=annotated_by_tRNAscan-SE_v2.0.7%2C_infernal_score:_59.4
Paeonia_Ostii_mitochodrial	tRNAscan-SE_v2	tRNA	280004	280077	.	+	1	ID=trna-trnascanv2_trnW-CCA_2_trna;Parent=gene-trnascanv2_trnW-CCA_2;gbkey=tRNA;gene=trnW-CCA
Paeonia_Ostii_mitochodrial	tRNAscan-SE_v2	gene	280004	280077	71.6	+	1	ID=gene-trnascanv2_trnW-CCA_2;gbkey=gene;gene=trnW-CCA;gene_biotype=tRNA;Note=annotated_by_tRNAscan-SE_v2.0.7%2C_infernal_score:_71.6
Paeonia_Ostii_mitochodrial	tRNAscan-SE_v2	tRNA	301594	301666	.	+	1	ID=trna-trnascanv2_trnT-UGU_1_trna;Parent=gene-trnascanv2_trnT-UGU_1;gbkey=tRNA;gene=trnT-UGU
Paeonia_Ostii_mitochodrial	tRNAscan-SE_v2	gene	301594	301666	70.4	+	1	ID=gene-trnascanv2_trnT-UGU_1;gbkey=gene;gene=trnT-UGU;gene_biotype=tRNA;Note=annotated_by_tRNAscan-SE_v2.0.7%2C_infernal_score:_70.4
Paeonia_Ostii_mitochodrial	tRNAscan-SE_v2	tRNA	313055	313128	.	+	1	ID=trna-trnascanv2_trnM-CAU_2_trna;Parent=gene-trnascanv2_trnM-CAU_2;gbkey=tRNA;gene=trnM-CAU
Paeonia_Ostii_mitochodrial	tRNAscan-SE_v2	gene	313055	313128	59.6	+	1	ID=gene-trnascanv2_trnM-CAU_2;gbkey=gene;gene=trnM-CAU;gene_biotype=tRNA;Note=annotated_by_tRNAscan-SE_v2.0.7%2C_infernal_score:_59.6
Paeonia_Ostii_mitochodrial	tRNAscan-SE_v2	tRNA	314794	314886	.	+	1	ID=trna-trnascanv2_trnS-UGA_2_trna;Parent=gene-trnascanv2_trnS-UGA_2;gbkey=tRNA;gene=trnS-UGA
Paeonia_Ostii_mitochodrial	tRNAscan-SE_v2	gene	314794	314886	52.4	+	1	ID=gene-trnascanv2_trnS-UGA_2;gbkey=gene;gene=trnS-UGA;gene_biotype=tRNA;Note=annotated_by_tRNAscan-SE_v2.0.7%2C_infernal_score:_52.4
Paeonia_Ostii_mitochodrial	tRNAscan-SE_v2	tRNA	319335	319407	.	+	1	ID=trna-trnascanv2_trnE-UUC_1_trna;Parent=gene-trnascanv2_trnE-UUC_1;gbkey=tRNA;gene=trnE-UUC
Paeonia_Ostii_mitochodrial	tRNAscan-SE_v2	gene	319335	319407	42.0	+	1	ID=gene-trnascanv2_trnE-UUC_1;gbkey=gene;gene=trnE-UUC;gene_biotype=tRNA;Note=annotated_by_tRNAscan-SE_v2.0.7%2C_infernal_score:_42.0
Paeonia_Ostii_mitochodrial	tRNAscan-SE_v2	tRNA	319473	319556	.	+	1	ID=trna-trnascanv2_trnY-GUA_1_trna;Parent=gene-trnascanv2_trnY-GUA_1;gbkey=tRNA;gene=trnY-GUA
Paeonia_Ostii_mitochodrial	tRNAscan-SE_v2	gene	319473	319556	55.6	+	1	ID=gene-trnascanv2_trnY-GUA_1;gbkey=gene;gene=trnY-GUA;gene_biotype=tRNA;Note=annotated_by_tRNAscan-SE_v2.0.7%2C_infernal_score:_55.6
Paeonia_Ostii_mitochodrial	tRNAscan-SE_v2	tRNA	319990	320063	.	+	1	ID=trna-trnascanv2_trnD-GUC_2_trna;Parent=gene-trnascanv2_trnD-GUC_2;gbkey=tRNA;gene=trnD-GUC
Paeonia_Ostii_mitochodrial	tRNAscan-SE_v2	gene	319990	320063	62.4	+	1	ID=gene-trnascanv2_trnD-GUC_2;gbkey=gene;gene=trnD-GUC;gene_biotype=tRNA;Note=annotated_by_tRNAscan-SE_v2.0.7%2C_infernal_score:_62.4
Paeonia_Ostii_mitochodrial	tRNAscan-SE_v2	tRNA	346157	346244	.	+	1	ID=trna-trnascanv2_trnS-GCU_2_trna;Parent=gene-trnascanv2_trnS-GCU_2;gbkey=tRNA;gene=trnS-GCU
Paeonia_Ostii_mitochodrial	tRNAscan-SE_v2	gene	346157	346244	57.1	+	1	ID=gene-trnascanv2_trnS-GCU_2;gbkey=gene;gene=trnS-GCU;gene_biotype=tRNA;Note=annotated_by_tRNAscan-SE_v2.0.7%2C_infernal_score:_57.1
Paeonia_Ostii_mitochodrial	tRNAscan-SE_v2	tRNA	347417	347488	.	+	1	ID=trna-trnascanv2_trnQ-UUG_1_trna;Parent=gene-trnascanv2_trnQ-UUG_1;gbkey=tRNA;gene=trnQ-UUG
Paeonia_Ostii_mitochodrial	tRNAscan-SE_v2	gene	347417	347488	49.7	+	1	ID=gene-trnascanv2_trnQ-UUG_1;gbkey=gene;gene=trnQ-UUG;gene_biotype=tRNA;Note=annotated_by_tRNAscan-SE_v2.0.7%2C_infernal_score:_49.7
Paeonia_Ostii_mitochodrial	tRNAscan-SE_v2	tRNA	344534	344605	.	-	1	ID=trna-trnascanv2_trnR-UCU_1_trna;Parent=gene-trnascanv2_trnR-UCU_1;gbkey=tRNA;gene=trnR-UCU
Paeonia_Ostii_mitochodrial	tRNAscan-SE_v2	gene	344534	344605	53.7	-	1	ID=gene-trnascanv2_trnR-UCU_1;gbkey=gene;gene=trnR-UCU;gene_biotype=tRNA;Note=annotated_by_tRNAscan-SE_v2.0.7%2C_infernal_score:_53.7
Paeonia_Ostii_mitochodrial	tRNAscan-SE_v2	tRNA	322885	322955	.	-	1	ID=trna-trnascanv2_trnC-GCA_1_trna;Parent=gene-trnascanv2_trnC-GCA_1;gbkey=tRNA;gene=trnC-GCA
Paeonia_Ostii_mitochodrial	tRNAscan-SE_v2	gene	322885	322955	64.9	-	1	ID=gene-trnascanv2_trnC-GCA_1;gbkey=gene;gene=trnC-GCA;gene_biotype=tRNA;Note=annotated_by_tRNAscan-SE_v2.0.7%2C_infernal_score:_64.9
Paeonia_Ostii_mitochodrial	tRNAscan-SE_v2	tRNA	318784	318855	.	-	1	ID=trna-trnascanv2_trnT-GGU_1_trna;Parent=gene-trnascanv2_trnT-GGU_1;gbkey=tRNA;gene=trnT-GGU
Paeonia_Ostii_mitochodrial	tRNAscan-SE_v2	gene	318784	318855	55.7	-	1	ID=gene-trnascanv2_trnT-GGU_1;gbkey=gene;gene=trnT-GGU;gene_biotype=tRNA;Note=annotated_by_tRNAscan-SE_v2.0.7%2C_infernal_score:_55.7
Paeonia_Ostii_mitochodrial	tRNAscan-SE_v2	tRNA	313284	313354	.	-	1	ID=trna-trnascanv2_trnG-GCC_1_trna;Parent=gene-trnascanv2_trnG-GCC_1;gbkey=tRNA;gene=trnG-GCC
Paeonia_Ostii_mitochodrial	tRNAscan-SE_v2	gene	313284	313354	61.6	-	1	ID=gene-trnascanv2_trnG-GCC_1;gbkey=gene;gene=trnG-GCC;gene_biotype=tRNA;Note=annotated_by_tRNAscan-SE_v2.0.7%2C_infernal_score:_61.6
Paeonia_Ostii_mitochodrial	tRNAscan-SE_v2	tRNA	302895	302981	.	-	1	ID=trna-trnascanv2_trnS-GGA_1_trna;Parent=gene-trnascanv2_trnS-GGA_1;gbkey=tRNA;gene=trnS-GGA
Paeonia_Ostii_mitochodrial	tRNAscan-SE_v2	gene	302895	302981	64.5	-	1	ID=gene-trnascanv2_trnS-GGA_1;gbkey=gene;gene=trnS-GGA;gene_biotype=tRNA;Note=annotated_by_tRNAscan-SE_v2.0.7%2C_infernal_score:_64.5
Paeonia_Ostii_mitochodrial	tRNAscan-SE_v2	tRNA	299869	299941	.	-	1	ID=trna-trnascanv2_trnF-GAA_2_trna;Parent=gene-trnascanv2_trnF-GAA_2;gbkey=tRNA;gene=trnF-GAA
Paeonia_Ostii_mitochodrial	tRNAscan-SE_v2	gene	299869	299941	60.3	-	1	ID=gene-trnascanv2_trnF-GAA_2;gbkey=gene;gene=trnF-GAA;gene_biotype=tRNA;Note=annotated_by_tRNAscan-SE_v2.0.7%2C_infernal_score:_60.3
Paeonia_Ostii_mitochodrial	tRNAscan-SE_v2	tRNA	295796	295868	.	-	1	ID=trna-trnascanv2_trnM-CAU_3_trna;Parent=gene-trnascanv2_trnM-CAU_3;gbkey=tRNA;gene=trnM-CAU
Paeonia_Ostii_mitochodrial	tRNAscan-SE_v2	gene	295796	295868	55.1	-	1	ID=gene-trnascanv2_trnM-CAU_3;gbkey=gene;gene=trnM-CAU;gene_biotype=tRNA;Note=annotated_by_tRNAscan-SE_v2.0.7%2C_infernal_score:_55.1
Paeonia_Ostii_mitochodrial	tRNAscan-SE_v2	tRNA	235241	235319	.	-	1	ID=trna-trnascanv2_trnR-ACG_1_trna;Parent=gene-trnascanv2_trnR-ACG_1;gbkey=tRNA;gene=trnR-ACG
Paeonia_Ostii_mitochodrial	tRNAscan-SE_v2	gene	235241	235319	56.5	-	1	ID=gene-trnascanv2_trnR-ACG_1;gbkey=gene;gene=trnR-ACG;gene_biotype=tRNA;Note=annotated_by_tRNAscan-SE_v2.0.7%2C_infernal_score:_56.5
Paeonia_Ostii_mitochodrial	tRNAscan-SE_v2	tRNA	229921	230000	.	-	1	ID=trna-trnascanv2_trnL-UAG_1_trna;Parent=gene-trnascanv2_trnL-UAG_1;gbkey=tRNA;gene=trnL-UAG
Paeonia_Ostii_mitochodrial	tRNAscan-SE_v2	gene	229921	230000	53.2	-	1	ID=gene-trnascanv2_trnL-UAG_1;gbkey=gene;gene=trnL-UAG;gene_biotype=tRNA;Note=annotated_by_tRNAscan-SE_v2.0.7%2C_infernal_score:_53.2
Paeonia_Ostii_mitochodrial	tRNAscan-SE_v2	tRNA	137065	137137	.	-	1	ID=trna-trnascanv2_trnM-CAU_4_trna;Parent=gene-trnascanv2_trnM-CAU_4;gbkey=tRNA;gene=trnM-CAU
Paeonia_Ostii_mitochodrial	tRNAscan-SE_v2	gene	137065	137137	50.7	-	1	ID=gene-trnascanv2_trnM-CAU_4;gbkey=gene;gene=trnM-CAU;gene_biotype=tRNA;Note=annotated_by_tRNAscan-SE_v2.0.7%2C_infernal_score:_50.7
Paeonia_Ostii_mitochodrial	tRNAscan-SE_v2	tRNA	136376	136447	.	-	1	ID=trna-trnascanv2_trnQ-UUG_2_trna;Parent=gene-trnascanv2_trnQ-UUG_2;gbkey=tRNA;gene=trnQ-UUG
Paeonia_Ostii_mitochodrial	tRNAscan-SE_v2	gene	136376	136447	50.5	-	1	ID=gene-trnascanv2_trnQ-UUG_2;gbkey=gene;gene=trnQ-UUG;gene_biotype=tRNA;Note=annotated_by_tRNAscan-SE_v2.0.7%2C_infernal_score:_50.5
Paeonia_Ostii_mitochodrial	tRNAscan-SE_v2	tRNA	107717	107787	.	-	1	ID=trna-trnascanv2_trnC-GCA_2_trna;Parent=gene-trnascanv2_trnC-GCA_2;gbkey=tRNA;gene=trnC-GCA
Paeonia_Ostii_mitochodrial	tRNAscan-SE_v2	gene	107717	107787	46.3	-	1	ID=gene-trnascanv2_trnC-GCA_2;gbkey=gene;gene=trnC-GCA;gene_biotype=tRNA;Note=annotated_by_tRNAscan-SE_v2.0.7%2C_infernal_score:_46.3
Paeonia_Ostii_mitochodrial	tRNAscan-SE_v2	tRNA	104197	104268	.	-	1	ID=trna-trnascanv2_trnN-GUU_2_trna;Parent=gene-trnascanv2_trnN-GUU_2;gbkey=tRNA;gene=trnN-GUU
Paeonia_Ostii_mitochodrial	tRNAscan-SE_v2	gene	104197	104268	75.1	-	1	ID=gene-trnascanv2_trnN-GUU_2;gbkey=gene;gene=trnN-GUU;gene_biotype=tRNA;Note=annotated_by_tRNAscan-SE_v2.0.7%2C_infernal_score:_75.1
Paeonia_Ostii_mitochodrial	tRNAscan-SE_v2	tRNA	103075	103146	.	-	1	ID=trna-trnascanv2_trnN-GUU_3_trna;Parent=gene-trnascanv2_trnN-GUU_3;gbkey=tRNA;gene=trnN-GUU
Paeonia_Ostii_mitochodrial	tRNAscan-SE_v2	gene	103075	103146	75.1	-	1	ID=gene-trnascanv2_trnN-GUU_3;gbkey=gene;gene=trnN-GUU;gene_biotype=tRNA;Note=annotated_by_tRNAscan-SE_v2.0.7%2C_infernal_score:_75.1
Paeonia_Ostii_mitochodrial	tRNAscan-SE_v2	tRNA	102070	102152	.	-	1	ID=trna-trnascanv2_trnY-GUA_2_trna;Parent=gene-trnascanv2_trnY-GUA_2;gbkey=tRNA;gene=trnY-GUA
Paeonia_Ostii_mitochodrial	tRNAscan-SE_v2	gene	102070	102152	63.3	-	1	ID=gene-trnascanv2_trnY-GUA_2;gbkey=gene;gene=trnY-GUA;gene_biotype=tRNA;Note=annotated_by_tRNAscan-SE_v2.0.7%2C_infernal_score:_63.3
Paeonia_Ostii_mitochodrial	tRNAscan-SE_v2	tRNA	94341	94410	.	-	1	ID=trna-trnascanv2_trnnull-NNN_1_trna;Parent=gene-trnascanv2_trnnull-NNN_1;gbkey=tRNA;gene=trnnull-NNN
Paeonia_Ostii_mitochodrial	tRNAscan-SE_v2	gene	94341	94410	45.6	-	1	ID=gene-trnascanv2_trnnull-NNN_1;gbkey=gene;gene=trnnull-NNN;gene_biotype=tRNA;Note=annotated_by_tRNAscan-SE_v2.0.7%2C_infernal_score:_45.6
Paeonia_Ostii_mitochodrial	tRNAscan-SE_v2	tRNA	34402	34474	.	-	1	ID=trna-trnascanv2_trnK-UUU_1_trna;Parent=gene-trnascanv2_trnK-UUU_1;gbkey=tRNA;gene=trnK-UUU
Paeonia_Ostii_mitochodrial	tRNAscan-SE_v2	gene	34402	34474	80.3	-	1	ID=gene-trnascanv2_trnK-UUU_1;gbkey=gene;gene=trnK-UUU;gene_biotype=tRNA;Note=annotated_by_tRNAscan-SE_v2.0.7%2C_infernal_score:_80.3
Paeonia_Ostii_mitochodrial	tRNAscan-SE_v2	tRNA	32932	33005	.	-	1	ID=trna-trnascanv2_trnM-CAU_5_trna;Parent=gene-trnascanv2_trnM-CAU_5;gbkey=tRNA;gene=trnM-CAU
Paeonia_Ostii_mitochodrial	tRNAscan-SE_v2	gene	32932	33005	47.7	-	1	ID=gene-trnascanv2_trnM-CAU_5;gbkey=gene;gene=trnM-CAU;gene_biotype=tRNA;Note=annotated_by_tRNAscan-SE_v2.0.7%2C_infernal_score:_47.7
Paeonia_Ostii_mitochodrial	tRNAscan-SE_v2	tRNA	4138	4209	.	-	1	ID=trna-trnascanv2_trnE-UUC_3_trna;Parent=gene-trnascanv2_trnE-UUC_3;gbkey=tRNA;gene=trnE-UUC
Paeonia_Ostii_mitochodrial	tRNAscan-SE_v2	gene	4138	4209	58.4	-	1	ID=gene-trnascanv2_trnE-UUC_3;gbkey=gene;gene=trnE-UUC;gene_biotype=tRNA;Note=annotated_by_tRNAscan-SE_v2.0.7%2C_infernal_score:_58.4
