# Supplementary material for: Genomic basis of the giga-chromosomes and giga-genome of tree peony Paeonia ostii
Source: Nat Commun. 2022 Nov 28;13:7328. doi: 10.1038/s41467-022-35063-1 (PMC9705720; doi:10.1038/s41467-022-35063-1)
Supplement: Supplementary file 13 — Source Data [file 41467_2022_35063_MOESM13_ESM.zip › Source Data Supplementary Fig. 7d-H3.pep.fa]

>Pos.gene84834
PRTKQRAPNRQLGRAHAAGAASPESSATSPMVGQSSGTAATTSRRTQRKRYRYKPGTAALREIRKLQKSVKLLIPTAPFIRLVKEISNVLSSEVTRWTAEALTALQEEAEDYLIQMFQDSMLCVVHARRVTLMKKDFQLARRLGGRGRPY
>Pos.gene35983
MARTKQTARKSTGGKAPRKQLATKAARKSAPATGGVKKPHRFRPGTVALR
EIRKYQKSTELLIRKLPFQRLVREIAQDFKTDLRFQSSAVAALQEAAESY
LVGVFEDTNLCAIHAKRVTIMPKDMQLARRIRGE
>Pos.gene30188
MARTKQTAQKSTDGKAPRKQLDTKAARKSAPAIDGVKKPHHFRPGIVALR
EIRKYQKSTELLIRKLPFQRLVWEIAQDFKTDLRFQSSVVGALQEASEAY
LVGLFEDTNLCAIHAKRVTIMPNDMQLARRIRGE
>Pos.gene71337
MARTKQTARKSTGGKAPRKQLATKAARKSAPATGGVKKPHRFRPGTVALR
EIRKYQKSTELLIRKLPFQRLVREIAQDFKTDLRFQSSAVGALQEASEAY
LVGLFEDTNLCAIHAKRVTIMPKDMQLARRIRGE
>Pos.gene46122
MARTKQMARKSTGGKAPRKQLATKAARKSAPATGGVKKPHRFRPGTVALR
EIRKYQKSTELLIRKLPFQRLVREIAQDFKTDLRFQSSAVAALQUAAESY
LVGVFEDTNLCAIHAKRVTIMPKDIQLARRIRGE
>Pos.gene14260
MARTKQTARKSTGGKAPRKQLATKAARKSAPTTGGVKKPHRYRPGTVALR
EIRKYQKSTELLIRKLPFQRLVREIAQDFKTDLRFQSHAVLALQEAAEAY
LVGLFEDTNLCAIHAKRVTIMPKDIQLARRIRGERA
>Pos.gene43784
MARTKQTARKSTGGKAPRKQLATKAARKSAPTTGGVKKPHRYRPGTVALR
EIRKYQKSTELLIRKLPFQRLVREIAQDFKTDLRFQSHAVLALQEAAEAY
LVGLFEDTNLCAIHAKRVTIMPKDIQLARRIRGERA
>Pos.gene43786
MARTKQTARKSTGGKAPRKQLATKAARKSAPTTGGVKKPHRYRPGTVALR
EIRKYQKSTELLIRKLPFQRLVREIAQDFKTDLRFQSHAVLALQEAAEAY
LVGLFEDTNLCAIHAKRVTIMPKDIQLARRIRGERA
>Pos.gene62825
MARTKQTARKSTGGKAPRKQLATKAARKSAPATGGVKKPHRFRPGTVALR
EIRKYQKSTELLIRKLPFQRLVREIAQDFKTDLRFQSSAVAALQEAAESY
LVGVFEDTNLCAIHAKRVTIMPKDIQLARRIRGERA
>Pos.gene55478
MAQTKUTARKSTSGKAPRKQLATKAAQKSALATSDIKKPRRFRPGTVALR
EIRKYQKSTELLIRKLPFQRLVREIAQDFKTDLRFQSSAIGALQEASKAY
LVGLFEDTNLCAIHAKRVTIMPKDMQLARRIRGEHA
>Pos.gene79245
MARTKQTARKSTGGKAPRKQLATKAARKSAPTTGGVKKPHRYRPGTVALR
EIRKYQKSTELLIRKLPFQRLVREIAQDFKTDLRFQSHAVLALQEAAEAY
LVGLFEDTNLCAIHAKRVTIMPKDIQLARRIRGERAUNVYS
>Pos.gene27552
MARTKQTAQKSTGGKAPHKQLATKAVRKSAPATGGVKKPHRFRPGTVALR
EIRKYQKSTELLIRKLPFQRLVREIAQDFKRDLRFQSSAVGALQESSEAY
LVGLFEDTNLCAIHAKRVTMMPKDMQLARRIRGERA
>Pos.gene1591
MARTKQTARKSTGGKAPRKQLATKAARKSAPTTGGVKKPHRYRPGTVALR
EIRKYQKSTELLIRKLPFQRLVREIAQDFKTDLRFQSHAVLALQEAAEAY
LVGLFEDTNLCAIHAKRVTIMPKDIQLARRIRGERA
>Pos.gene20246
MARTKQTVQKSTDGKAPRKQLDTKAARKSAPAIDGVKKPHHFRPGTIALR
EIRKYQKSTELLIRKLPFQRLVWEIAQDFKTDLRFQSSAVGALQEASEAY
LVGLFEDTNLCAIHAKRVTIMPNDMQLARRIRGERA
>Pos.gene24155
MARTKQTAQKSTGGKAPRKQLATKAARKSAPATGGVKKPHRFRPGTVALR
EIRKYQKSTALLIWKLPFQRLVREIAQDFKMDLRFQSSTVGALQEASEAY
LVGLFEDTNLCAIHAKRVTIMPKDMQLARRIRGE
>Pos.gene32755
MARTKQTARKSTGGKAPRKQLATKAARKSAPATGGVKKPHRFRPGTVALR
EIRKYQKSTELLIRKLPFQRLVREIAQDFKTDLRFQSSAVSAIQEAAEAY
LVGVFEDTNLCAIHAKRVTIMPKDIQLARRIRGRGQPW
>Pos.gene69409
MARTKQTARKSTGGKAPRKQLATKAARKSAPATGGVKKPHRFRPGTVALR
EIRKYQKSTELLIRKLPFQRLVREIAQDFKTDLRFQSSAVAAIQEAAEAY
LVGVFEDTNLCAIHAKRVTIMPKDIQLARRIRGE
>Pos.gene16596
MARTKQTARKSTGGKAPRKMLATKAARKSTPSTAGVKKPHRYRPGTVALR
EIRKYQKSTELLIRKLPFQRLVREIAQDSKNDLRFQSHAVLALQEAAEAY
LVGLFEDTNLCAIHAKRVTIMPKDMQLARRIRGE
>Pos.gene32751
MARTKQTARKSTGGKAPRKQLATKAARKSAPATGGVKKPHRFRPGTVALR
EIRKYQKSTELLIRKLPFQRLVREIAQDYKTDLRFQSSAVAAIQEAAEAY
LVGVFEDTNLCAIHAKRVTIMPKDIQLARRIRGE
>Pos.gene69412
MARTKQTARKSTGGKAPRKQLATKAARKSAPATGGVKKPHRFRPGTVALR
EIRKYQKSTELLIRKLPFQRLVREIAQDYKTDLRFQSSAVAAIQEAAEAY
LVGVFEDTNLCAIHAKRVTIMPKDIQLARRIRGE
>Pos.gene69414
MARTKQTARKSTGGKAPRKQLATKAARKSAPATGGVKKPHRFRPGTVALR
EIRKYQKSTELLIRKLPFQRLVREIAQDYKTDLRFQSSAVAAIQEAAEAY
LVGVFEDTNLCAIHAKRVTIMPKDIQLARRIRGE
>Pos.gene5247
ARTKQTSRKSTSGUAPRKQLATKAARKSAPATGGVKKPHRFRPGTVALRE
IRKYQKSTELLIRKLPFQRLVREIAQDFKTDLRFQSSTVGALQEASEAYL
IGLFEDTNLCAIHAKMVTIMPKDIQLARRIRGERA
>Pos.gene54975
MARTKQTARKSTGGKAPRKQLATKAARKSAPATGGVKKPHRFRPGTVALR
EIRKYQKSTELLIRKLPFQRLVREIAQDFKTDLRFQSSAVGALQEASESY
LVGLFEDTNLCAIHAKRVTIMPKDMQLARRIRGE
>Pos.gene54974
MARTKQTARKSTGGKAPRKQLATKAARKSAPATGGVKKPHRFRPGTVALR
EIRKYQKSTELLIRKLPFQRLVREIAQDFKTDLRFQSSAVGALQEASESY
LVGLFEDTNLCAIHAKRVTIMPKDMQLARRIRGE
>Pos.gene8253
MARTKQTARKSTGGKAPRKQLATKAARKSAPATGGVKKPHRFRPGTVALR
EIRKYQKSTELLIRKLPFQRLVREIAQDFKTDLRFQSSAVGALQEASEAY
LVGLFEDTNLCAIHAKRVTIMPKDMQLARRIRGE
>Pos.gene43908
MARTKQTARKSTGGKAPRKQLATKAARKSAPATGGVKKPHRFRPGTVALR
EIRKYQKSTELLIRKLPFQRLVREIAQDFKTDLRFQSSAVGALQEASEAY
LVGLFEDTNLCAIHAKRVTIMPKDMQLARRIRGE
>Pos.gene79909
MARTKQTARKSTGGKAPRKQLATKAARKSAPATGGVKKPHRFRPGTVALR
EIRKYQKSTELLIRKLPFQRLVREIAQDFKTDLRFQSSAVGALQEASEAY
LVGLFEDTNLCAIHAKRVTIMPKDMQLARRIRGE
>Pos.gene13446
MARTKQTARKSTGGKAPRKQLATKAARKSAPATGGVKKPHRFRPGTVALR
EIRKYQKSTDLLIRKLPFQRLVREIAQDFKTDLRFQSSAVGALQEASEAY
LVGLFEDTNLCAIHAKRVTIMPKDMQLARRIRGE
>Pos.gene36610
MARTKQTARKSTGGKAPRKQLATKAARKSAPATGGVKKPHRFRPGTVALR
EIRKYQKSTELLIRKLPFQRLVREIAQDFKTDLRFQSSAVGALQEASEAY
LVGLFEDTNLCAIHAKRVTIMPKDMQLARRIRGERA
>Pos.gene53704
MARTKQTARKSTGGKAPRKQLATKAARKSAPTTGGVKKPHRYRPGTVALR
EIRKYQKSTELLIRKLPFQRLVREIAQDFKTDLRFQSHAVLALQEAAEAY
LVGLFEDTNLCAIHAKRVTIMPKDIQLARRIRGERA
>Pos.gene33719
MARTKQTARKSTGGKAPRKQLATKAARKSAPATGGVKKPHRFRPGTVALR
EIRKYQKSTELLIRKLPFQRLVREIAQDFKTDLRFQSSAVAALQEAAESY
LVGVFEDTNLCAIHAKRVTIMPKDMQLARRIRGERA
>Pos.gene83610
MARTKQTARKSTGGKAPRKQLATKAARKSAPATGGVKKPHRFRPGTVALR
EIRKYQKSTELLIRKLPFQRLVREIAQDFKTDLRFQSSAVGALQEASESY
LVGLFEDTNLCAIHAKRVTIMPKDMQLARRIRGE
>Pos.gene9181
MARTKQTARKSTGGKAPRKQLATKAARKSAPATGGVKKPHRFRPGTVALR
EIRKYQKSTELLIRKLPFQRLVREIAQDFKTDLRFQSSAVGALQEASEAY
LVGLFEDTNLCAIHAKRVTIMPKDMQLARRIRGE
>Pos.gene8807
MARTKQTARKSTGGKAPRKQLATKAARKSAPATGGVKKPHRYRPGTVALR
EIRKYQKSTELLIRKLPFQRLVREIAQDFKTDLRFQSSAVAALQEASEAY
LVGVFEDTNLCAIHAKRVTIMPKDMQLARRIRG
>Pos.gene28058
MARTKQTARKSTGGKAPRKQLATKAARKSAPATGGVKKPHRFRPGTVALR
EIRKYQKSTELLIRKLPFQRLVREIAQDFKTDLRFQSSAVAALQEASEAY
LVGLFEDTNLCAIHAKRVTIMPKDIQLARRIRGE
>Pos.gene35945
MARTKQTARKSTGGKAPRKQLATKAARKSAPATGGVKKPHRFRPGTVALR
EIRKYQKSTELLIRKLPFQRLVREIAQDFKTDLRFQSSAVGALQEASEAY
LVGLFEDTNLCAIHAKRVTIMPKDMQLARRIRGE
>Pos.gene3374
MARTKQTARKSTGGKAPRKQLATKAARKSAPATGGVKKPHRFRPGTVALR
EIRKYQKSTELLIRKLPFQRLVREIAQDFKTDLRFQSSAVGALQEASEAY
LVGLFEDTNLCAIHAKRVTIMPKDMQLARRIRGE
>Pos.gene3371
MARTKQTARKSTGGKAPRKQLATKAARKSAPATGGVKKPHRFRPGTVALR
EIRKYQKSTELLIRKLPFQRLVREIAQDFKTDLRFQSSAVGALQEASEAY
LVGLFEDTNLCAIHAKRVTIMPKDMQLARRIRGE
>Pos.gene20873
MARTKQTARKSTGGKAPRKQLATKAARKSAPATGGVKKPHRFRPGTVALR
EIRKYQKSTELLIRKLPFQRLVREIAQDFKTDLRFQSSAVGALQEASEAY
LVGLFEDTNLCAIHAKRVTIMPKDMQLARRIRGE
>Pos.gene40934
MARTKQTARKSTGGKAPRKQLATKAARKSAPATGGVKKPPRFRPGTVALR
EIRKYQKSTELLIRKLPFQRLVREIAQDFKTDLRFQSSAVGALQEASEAY
LVGLFEDTNLCAIHAKRVTIMPKDMQLARRIRGE
>Pos.gene47462
MARTKQTARKSTGGKAPRKQLATKAARKSAPATGGVKKPHRFRPGTVALR
EIRKYQKSTELLIRKLPFQRLVREIAQDFKTDLRFQSSAVGALQEASEAY
LVGLFEDTNLCAIHAKRVTIMPKDMQLARRIRGERA
>Pos.gene47467
MARTKQTARKSTGGKAPRKQLATKAARKSAPATGGVKKPHRFRPGTVALR
EIRKYQKSTELLIRKLPFQRLVREIAQDFKTDLRFQSSAVGALQEASEAY
LVGLFEDTNLCAIHAKRVTIMPKDMQLARRIRGERA
>Pos.gene61791
MARTKQTARKSTGGKAPRKQLATKAARKSAPATGGVKKPHRFRPGTVALR
EIRKYQKSTELLIRKLPFQRLVREIAQDFKTDLRFQSSAVGALQEASEAY
LVGLFEDTNLCAIHAKRVTIMPKDMQLARRIRGERA
>Pos.gene61792
MARTKQTARKSTGGKAPRKQLATKAARKSAPATGGVKKPHRFRPGTVALR
EIRKYQKSTELLIRKLPFQRLVREIAQDFKTDLRFQSSAVGALQEASEAY
LVGLFEDTNLCAIHAKRVTIMPKDMQLARRIRGERA
>Pos.gene25399
MAQTKQTARKSTSGKAPRKQLATKAAQKSALATSGIKKPRRFRPGTVALR
EIRKYQKSTELLIRKLPFQRLVREIAQDFKTDLRFQSSAIGALQEASKAY
LVGLFEDTNLCAIHAKRVTIMPKNMQLARRIRGEHA
>Pos.gene69301
MARTKQTARKSTGGKAPRKQLATKAARKSAPATGGVKKPHRFRPGTVALR
EIRKYQKSTELLIRKLPFQRLVREIAQDFKTDLRFQSSAVGALQEASEAY
LVGLFEDTNLCAIHAKRVTIMPKDMQLARRIRGE
