# Supplementary material for: Genomic basis of the giga-chromosomes and giga-genome of tree peony Paeonia ostii
Source: Nat Commun. 2022 Nov 28;13:7328. doi: 10.1038/s41467-022-35063-1 (PMC9705720; doi:10.1038/s41467-022-35063-1)
Supplement: Supplementary file 13 — Source Data [file 41467_2022_35063_MOESM13_ESM.zip › Source Data Supplementary Fig. 8c. SAD_candidate.pep.fa.muscle.phylip.txt]

119 762
LOC_Os08g09950.1 ---------------------------------------MAATATMAMPLANRLRCKPN------------TNSSSPSRTLFGRRVTMISS----------------------------------------------SRWMCRGSAVSGSAIM----------------------------------------------------------------------------------------------SAAADVAAAVRREEDEE--MRSYLS--PEKLEVLTQM--EPWVEEHVLP---------LLKPVEAAWQ-PSDLLPDPAVLGGEG---FHAACAELRERAAGVPDLLLVCLVANMVTEEALPTYQSSLNRVR-AVGDLTGADATAWARWIRGWSAEENRHGDVLNRYMYLSGRFDMAEVERAV---HRLIRSGM------------------------------------------------------------------------------------------------AVD-PPCSPYHAFVYTAFQERATAVAHGNTARLVGARGHGDAALARVCGTVAADEKRHEAAYTRIVSRLLEADPDAGVRAVARMLRRGVAMPTSPISDGRRD--DLYACVVSLAEQAGTYTVSDYCSIVEHLVREWRVEELAAGLSGEGRRARDYVCELPQKIRRMKEKAHERAVKAQK---KPISIPINWIFDRHVSVMLP------------------------
Zm00001d030328_P001 ------------------------------------MIMASAFYKFGYQSCKLSGPGAC------------KQPTATAAASGGNGVHALATI---------------------------------------------TRRNWRCRNMATTASG-------------------------------------------TTTMAV---------------------------------------------AGRRREKKDDVVEGEDE--WRSYLA--PERLEMLRQM--EPWVEEHVLP---------LLKPVEASWQ-PSDLLPDPANLGSDG---FHAACLELRAAAAGVPDDLLVCLVANMITEEALPSYPSGLNRLE-VVRDATGADATAWARWIRGWSAEENRHGDVLNRYMHLSGRFHMREVERTV---QRLIRDGV------------------------------------------------------------------------------------------------IVH-APASPFHGFVYVAFQERATAIAHGNTARLVGARGAGDAALARICGTVAADEKRHEAAYTRVVGKFFEADPDAAVRAMAYMMRRRIDMPTVLINDGRHSSGDFYARFVAIAQQAGTYTVSDYRAILEHFIRQWGVEELAAGLTGEGRRARDYLCALPHKIKRMEEKAHDRAVKAQK---KPTPIPINWIFDRTIPVILP------------------------
Zm00001d014498_P001 ----------------------------------------MPGLMTMMALVPSPPMSVK------------QCFWSSSKKTSG------------------------------------------------------CTVLLVKKCSSSQ-------------------------------------------------------------------------------------------------AHLLGRSWAPAATAATA--AATAFRCDEQELMMMHRLADDGWVDEHMLP---------LLTPVEEAWQ-PADLLPSFS-VSADE---QRSQVADLQARAAAVPDDLLVCLVGNMVTEEGLPTYMTMGNRVT-GASDATGCDDHGWARWLRGWTAEENRHGDLLNRYLYLCGRVDMRRVETTV---HHLLRRGM------------------------------------------------------------------------------------------------RTMLRPSSAYHSLIYGSFQERATFVSHARTARL--AGLHGDACLAKLCGVIAADERRHEAAYTRASDRAFEEDPDGMVRALAAVMRAKVTMPGELMADGRDD--RLFDHFSAVAQRSGVYTAADYADMVEHFVRRWKVAELDAGLSGEGRRAQDYVCGLPRKIRRMEELAQDRAAQMEA-----QSVCFSWVFDRPVRIH--------------------------
Pos.gene16386.mRNA-1 -------------------------------------------------------------------------------------------------------------------------------------------------------------------------------------------------------------------------------------------------------MESEEAFFTSRGAYSSD--PLYATT----KNEFFKSL--ENWVEHNIWT---------HLKLVENCWQ-PHDILPDTA---SDG---FDEKVKVLRERMKELSNNYFIYLVGDRVTAEALPTYQIMLNTLD-GVR--------------RKW----------------------------------------------------------------------------------------------------------------------------------------------------GLV------------------------------------------------------------------------------------------LLLRQFGT------------------------------------------------------------------------------------------------------------------
Zm00001d030165_P001 -----------------------------------------------------------------------------------------------------------------------------------------------------------------------------------------------------------------------------------------------------------------------------MTA--PEKADVLRSL--DGWAESNLLP---------LLKPVERAWQ-PHDLLPDSA---SPG---FREAVDELRARAREIPDDYYVCLVGNMVTEEALPTYHAALNSFV-GYDSPSSAD--AWARWSRGWTAEENRHGDLLNRYLYLCGRVDVRRVEQTI---HHLINAGM------------------------------------------------------------------------------------------------RLA-SDKCPYRGFIYTAFQERATAVSHGNTARR--AMALGDASLARICGAIASDEKRHEAAYTRVVDQLFALTPDAAVRALEYMMRERILMPAYYMFDGRDP--DLFRHYAAVAQRLGVYTTADYADLVQFFVDRWGVADLGPGLTGEGRQAQDYVCRLPERVRRMDQLDARRRLQPQT--R---QVPFSWLFDRHVELLT-------------------------
Zosma166g00480.1 -------------------------------------------MHARFESMAMAFKVSF------------STLNSGNAKYRISSTS----------------------------------------------------------------------------------------------------------------------------------------------------------------LTDCRKKYPSVLKSH------------TTKAEIFRSM--EKWAEQNILT---------YLKPVEKSWQ-SQDFLPNPA---SDG---FIEEVRELRKRAKEITDDYYVCLVGDMITEEALPTYMTVLNTND-GIRDETGSSPNPWAVWTRGWTAEENRHGDLLNKYLYLSGRVDMHQIEKTI---QYLLCSGM----------------------------------------------------------------------------------------TVGGGRGGENG-TGNDPYTTFVYTSFQERATSVSHGNTARF--ALNQGDVNLARLCGAIASDEKRHEAAYQKIVEKLFEVDTNETMLAFAEMMKRKVVMPAQLMYDGRDE--HLFRNFSRVTQRLGVYTSMDYADILQFLVERWNVEKITADFDGNGREAQDYVCKLAPRIRALAERSQNMKNRGEP-----NLVPFSWIRDRKLPI---------------------------
Amborella_trichopoda_17677 -------------------------------------------MAMKISPSRLPQHPTV------------STQRTSPGSARFLLR------------------------------------------------------------TAALRSK----------------------------------------------------------------------------------------------DVVMTGEKVNPGIEHHQ--VKQTMP--PEKREIFESI--EDWAKTNILV---------HLKPVEESWQ-PQDFLPDPS---SEG---FFESVNEIQKQCSEIPDDYFVCLIGDMITEEALPTYQSMLNIND-ITRDETGSSQSSWAIWSRAWTAEENRHGDLLNKYLYLCGRVNMRQVEKTS---QYLIGSGM------------------------------------------------------------------------------------------------DMG-LPTDPCHIYIYTSFQERATFISHRRTARH--AKKFGDKKLAQLCGAIASDEKRHEIAYVKIVEKLFEIDPNGTLLVFEDLMRRKITMPGNLMYDGQDE--NLFEHFSSVAQRLEIYTANDYADILEFLIDRWNIAKI-NCHTSEMRIAQDYICSLAPKIRGLAERAHGKA-KQAK------SVPFSWIFDREVKL---------------------------
Pos.gene16384.mRNA-1 ---------------------------------------------------------------------------------------------------------------------------------------------------------------------------------------------------------------------------------------------------------------------------------------------------------------------------------------------------------MLQISANYFL-------------------------------------------------------------------------------------------------------------------------------------------------------------------------------------------------------------------------------------------------------------------------------------------------------------------DVLEFLVGRRKVNNL-TGLSGEGQKSQDCL------ITKLEEISAGRA-KQAL------VIAFNWIFDRQVQL---------------------------
Pos.gene16385.mRNA-1 --------------------------------------------------------------------------------------------------------------------------------------------------------------------------------------------------------------------------------------------------------------------------------------------------------------------------------------------------------------------------------------------------------------------------------------------------------------------------------------------------------------------------------------------------------------------------------------MRQ--ANEHGKLNLAQI-------NVHREIAYTKIVEKLFEINPDKIVVSLADIMRKKISMLAHL---------PFLRGLGSKLQRT--------TDILEFLVGRRKVNNL-TGLSGEGRKS--------------------------------------------------------------------------
Dioal.6414s0001.1 -------------------------------------------MAFGLPLLCSQVPSLS------------STFSSASFKPNKL-----------------------------------------------------SKFQM----ALSLPSI----------------------------------------------------------------------------------------------PKKIERKLHKGGDNRTK----YYMT--KEKLEIFKCL--EGWAEENMLT---------FLKRVEDSWQ-PQDFLPDAS---SES---FKDEVQDLKSRAEAVPDECYVCLVGNMITEEALPTYQSILNRFS-GIEDETGASMTSWARWTRSWTAEENRHGDLLNKYLYLTGRLNMKQIEKTI---HYLISSGM------------------------------------------------------------------------------------------------DIQ-AEKSPYMGFIYTSFQERATFISHGNTARL--AKVHGDATLAKICGTIAADEKRHEMAYTKVVEKLFDVDPDMTMVSLAEMMRKRIVMPAVLLFDGQDE--KLFEHYSAVAERIGVYTSKDYGDILEFFVKRWRVGEI-TGLSPEGRKAQEYVCGLAERIRKLEERAHKRSLMTKR--SHANVMPFSWIFNREVEI---------------------------
Dr15104.1.cds ------------------------------------------MNAIRYK----------------------CCMEFTIQQRK---------------------------------------------------------------------------------------------------------------------------------------------------------------------CGKIERKLHKGGDNRTK----HYMT--KEKLEIFKCL--EGWAEENMLT---------FLKRVEDSWQ-PQDFLPDAS---SES---FKDEVQDLKSRAEAVPDECYVCLVGNMITEEALPTYQSILNRFT-GVEDETGASMTSWARWTRSWTAEENRHGDLLNKYLYLTGRLNMKQIEKTI---HYLISSGM------------------------------------------------------------------------------------------------DIQ-AENSPYMGFIYTSFQERATFISHGNTARL--AXVHGDATLAKICGTIAADEKRHEMAYTKVVEKLFDVDPDMTMVSLAEMMRKRIVMPAVLLFDGQDE--KLFEHYSAVAERIGVYTSKDYGNILEFFVKRWKVGEI-TGLSPEGRKAQEYVCXLXERVRKLEERAHKRSLMTKS--SHANAMPFSWIFNREVEV---------------------------
evm.model.AsparagusV1_04.3490 ----------------------------MALNFSFLSTQASFCGQLELASSKLSKSSKF------------LMALTSTVPSKIRE------------------------------------------------------------------------------------------------------------------------------------------------------------------ADNN------------L--KWKKMT--PEKLEIFRSL--EGWAEDNILT---------FLKPVETLWQ-PQDFLPNPS---SDGDEEFFDEIRDIRARARNIPDEYYVCLVGNMITEEALPTYETVFNTFE-GVRDPTGSSSSAWARWTRRWTAEENRHGDLLNKYLYLSGRLDMRQIEKTI---QYLIGAGV------------------------------------------------------------------------------------------------DIG-ADSNPYCGLIYTSFQEKATFISHGNTARS--AKLHGDDTLAKICGLIASDEKRHELAYTKIVEKLFEVDPDTTMLALADMMRRRITMPALLMFDGHDD--NLFHHYSAVAQKVGVYTARDYADLVEFFAKRWKVETVSAGLSSEGRRAQDYVCGLPERYRRMEERAEEGRMRKMKEYGENMMIPFSWIFNRKVLA---------------------------
Elaeis_guineensis_22938 -----------------------------------------MPLSLSFPPHNLSCFSSS------------LVFGARKTKS--------------------------------------------------------LKILMTLSPPPKPRE-----------------------------------------------------------------------------------------------VKNDMRKQRSPLEIEIKEVMTHSMH--PEKLEIFKSL--EKWAEDNILT---------LLKPVESSWQ-PQDFLPDPS---AEG---FFDSVKEIRDQTAGIPDDYYVCLVGNMITEEALPTYQSVFNTFD-GVRDQTGASRSSWARWTRMWSAEENRHGDILNKYLYLSGRLDMRQIEKTI---QYLIGSGM------------------------------------------------------------------------------------------------IIG-AENNPYRGFIYTSFQERATFISHGNTARH--AKDHGDPLLAKICGLIAADEKRHEAAYSKVVEKLFEIDPDTTMMALADMMKKRITMPALLMFDGRDD--NLFNHYSSVVQRIGVYTAKDYGDIVEFFVKRWNVEEI-TGFSGEGRRAQDYVCGLPQKIRRMDERAQERRVKQSQ------MVPFSWIFNRSVLV---------------------------
GSMUA_Achr6T01210_001 -------------------------------------------------------------------------------------------------------------------------------------------------------------------------------------------------------------------------------------------------------MISLIIFFNSFYDVYST--RIKTLETFPEKLEVVKSM--EGWMEDNVLT---------FLKPI--------------------------------RERAAEIPDAYYVCLVGNMITEEALPTYENVLNTFD-GTRDETGASMTAWARWTRKWTAEENRHGDVLNKYLYLSGRLNMRQIEKTI---QYLIGSGM------------------------------------------------------------------------------------------------MIE-ADNDPYRGFVYTSFQERATFISHGNTARK--AKEHGDVLLAKICGLIAADEKRHEMAYTKIVEKLFEVDPEATMLALADMMRKRIKMPA-----------------------------------------RWKVGEV-TGLSGEGRRAQDYVCSLPSRLRKTEERAQERAEKKTS------MVPFSWIFNREVEI---------------------------
Mb_06_t02730.1 -------------------------------------------------------------------------------------------------------------------------------------------------------------------------------------------------------------------------------------------------------------------------------------------M--EGWMEENVLT---------FLKPVESSWQ-PQDFLPDPS---GEG---FLDGVKEIRERAAEIPDAYYVCLVGNMITEEALPTYENVLNTFD-GTRDETGASMTAWARWTRQWTSEENRHGDVLNKYLYLSGRLNMRQIEKTI---QYLIGSGM------------------------------------------------------------------------------------------------TIE-ADNDPYHGFMYTSFQERATFISHGNTARK--AKEHGDVLLAKICGLIAADEKRHEMAYTKIVEKLFEVDPEATMLALADMMRKRIKMPARFMFDGQER--DIFRHYSSVAQRLGVYTSKDYGDVVEFFVRRWKVGEV-TGLSGEGRRAQDYVCSLPSRFRKMEERAQERAEKKTS------MVPFSWIFNREVEI---------------------------
SAD_AT5G16230.1 -----------------------------------------MSMALLLTSPAMKQKPAV------------ITSPRRGSSPSRR-----------------------------------------------------LRVSC----VTTNPARK---------------------------------------------------------------------------------------------KNETCNHFRPIKEVNNQ--LTHTIP--QEKLEIFKSM--ENWAEQKLLP---------YLKPVEDSWQ-PQDFLPAPE--NDDE---FYDRVKEIRERTKEIPDDYFVVLVGDMITEEALPTYQTTLNTLD-GVKDETGGSLSPWAVWIRAWTAEENRHGDLLNKYLYLTGRVDMRHVEKTI---QYLIGSGM------------------------------------------------------------------------------------------------DSK-FENNPYNGFIYTSFQERATFISHGNTARL--ATTYGDVTLAKICGTIAADEKRHETAYTKIVEKLFEIDPDGSVQALASMMKKRITMPAHLMHDGRDN--DLFDHYAAVAQRIGVYTAADYAGILEFLLRRWKVESLGLGLSGEGRRAQEYLCTLPQRIKRLEERANDRVKLVSK-----PSVSFSWVFGRDVKL---------------------------
SAD_AT3G02620.1 ---------------------------------MALLLNSTMTVAMKQNPATAVSFMQT------------TCLGSSFSPPRH------------------------------------------------------LQVSCV--------------------------------------------------------------------------------------------------------ATNPSKTFRPIKEVSNQ--VTHTIT--QEKLEIFKSM--ENWAQENLLS---------YLKPVETSWQ-PQDFLPETK--DEDR---FYEQVKELRDRTKEIPDDYFVVLVGDMITEEALPTYQTVMNTLD-GAKDETGVSLTPWAVWLRAWTAEENRHGDLLNKYLYLSGRVDTRHVEKTI---QYLIGSGM------------------------------------------------------------------------------------------------DTK-YENNPYNGYIYTSFQERATFISHANTAKL--ATTYGDTTLAKICGTIAADEKRHEMAYTRIVEKLFEIDPDGTVQALASMMRKRITMPAQLMHDGRDD--NLFDHYAAVAQRIGVYTATDYAGILEFLLRRWEVEKLGMGLSGEGRRAQDYLCTLPQRIRRLEERADDRVKRASK---SKPSVSFSWIYGREVEL---------------------------
SAD_AT3G02610.1 -------------------------------MKMALLLNSTITVAMKQNPLVAVSFPRT------------TCLGSSFSPPRL------------------------------------------------------LRVSC----VATNPSK-------------------------------------------TS-------------------------------------------------EETDKKKFRPIKEVPNQ--VTHTIT--QEKLEIFKSM--ENWAQENLLS---------YLKPVEASWQ-PQDFLPETN--DEDR---FYEQVKELRDRTKEIPDDYFVVLVGDMITEEALPTYQTTLNTLD-GVKDETGGSLTPWAVWVRAWTAEENRHGDLLNKYLYLSGRVDMRHVEKTI---QYLIGSGM------------------------------------------------------------------------------------------------DSK-FENNPYNGFIYTSFQERATFISHGNTAKL--ATTYGDTTLAKICGTIAADEKRHETAYTRIVEKLFEIDPDGTVQALASMMRKRITMPAHLMHDGRDD--DLFDHYAAVAQRIGVYTATDYAGILEFLLRRWEVEKLGMGLSGEGRRAQDYLCTLPQRIRRLEERANDRVKLASK--SKP-SVSFSWIYGREVEL---------------------------
Spipo5G0077600 ------------------------------------------------------------------------------------------------------------------------------------------------------------------------------------------------------------------------------------------------------------------------------MA--PEKLEILLSM--DGWVEENILP---------LLRPVETSWQ-PQDFLPEAS---SEG---FFDGVREVQERAREIPDEFYVCLVGDMVTEEALPTYQSMLNSFE-GVRDETGCSPVPWAVWTRAWTAEENRHGDLLNRYLYLSGRVDMRQVEKTI---QYLIGAGM------------------------------------------------------------------------------------------------VLP-VDNNPYMGFVYTSFQERATFISHGNTARH--AKKHGDLALARICGTIAADEKRHEMAYTRIVARLFELDPDASMQAFAAMMRKRVSMPAQLMFDGEDP--KIFDNYAAVAQRTGVYTAKDYADIVEFLVKEWEVEHV-TGLSGEGRAAQEYLCSLGPRIRKVEERAQERA-KQAS------MVPFSWIFNKGVLA---------------------------
Zosma22g00970.1 -------------------------------------------MQVQAVS---------------------YCHAFPNFKRCHRN------------------------------------------------------------------------------------------------------------------------------------------------------------------AEINAVAYVSPMRPNLQTVKQHSMP--PEKRELFKHL--EGWASNTILP---------ILKPVEKCWQ-PQDFLPLSS-LPVDQ---FTDEVRSLRERVADLSDDLFVVLVGDMITEEALPTYQTMINTLD-GVKDETGASDSPWAMWTRMWTAEENRHGDLLSKYLYLSGRVDMKMVDRTV---QYLIGSGM------------------------------------------------------------------------------------------------DPG-TENNPYLGFVYTSFQERATFISHGNTARL--AKTCGDSTLAQICGTIAADEKRHELAYGSIVSKLLELDPNGAILAIEDMMRKKITMPGHLMHDGRDS--HIFDHFSTVAQRLGVYTAKDYAGIVEFLVEKWGLEKM-EELDGDGRKAQDYICRLGQRIRKLQERAEDKAAKCTD----TRKVKLSWIFDRELEL---------------------------
Spipo4G0091300 ----------------------------------------------------------------------------------------------------------------------------------------------------------------------------------------------------------------------------------------------------------MAVAAVAAPAVRHP--IKHSMP--PEKVEVFKSL--EGWAAQSLLP---------LLKPVEKCWQ-PQDFLPDSS-RPTDE---FEEEVRSLRARTERLPDEYFVVLVGDMITEEALPTYQTMINTLD-GVRDETGASSSPWARWTRSWTAEENRHGDLLGRYLYLSGRVDMRMVERTV---QYLIGAGM------------------------------------------------------------------------------------------------DPG-TENNPYLGFVYTSFQERATFVSHGNTARL--AKDSGDPVLARICGTIAADEKRHETAYAKIVEKLLEVDPAGAMLAIEDMMRKKITMPAHLMSDGRDP--RLFDHFSAVAQRLGVYTSRDYADIVEFLVGRWGLETL-EGLDGPGRRAQEFVCGLPQRIRKLHDRAEERARRVPP-----CPLRFSWIFDKELMV---------------------------
Aco011296.1 -------------------------------------------------------------------------------------------------------------------------------------------------------------------------------------------------------------------------------------------------------------------MVRRS--VTHSMP--PEKAEVFKSL--ESWARRALLP---------LLKPVDQCWQ-PTDFLPDSA-RPTEE---FGAQVRELRARSAQLPDELLAVLVGDMVTEEALPTYQTMINTLD-GVRDETGASASPWAVWTRAWTAEENRHGDALGKYLYLSGRVDMRMVEKTV---QYLVGAGM------------------------------------------------------------------------------------------------DPG-TENNPYLGYVYTSFQERATFVSHGNTARL--AKARGDAVLARLCGTIAADEKRHEHAYERIVEQLLELDPDGAVIAIADMMRKRIAMPAHLMHDGRDA--RLFENFSAVAQKIGVYTAGDYAGIVEFLVDRWKLQQLERGLSGEGRRARDFICELGPRMRKVQERAEDRAAKARP-----RRVRFSWLFDREVVV---------------------------
Zm00001d012221_P001 -------------------------------------------MQAHGIAIRARGPVAA------------TQAPARRRQCRVS-------------------------------------------------------------------------------------------------------------------------------------------------------------------AAAVGAPAARAR-------VTHSMP--PEKAEVFRSL--EGWAARSLLP---------LLKPVEECWQ-PADFLPDSS---SEM---FGHEVRELRARAAGLPDEYFVVLVGDMVTEEALPTYQTMINTLD-GVRDETGASNCPWAVWTRAWTAEENRHGDILGKYMYLSGRVDMRMVEKTV---QYLIGSGM------------------------------------------------------------------------------------------------DPG-TENNPYLGFVYTSFQERATAVSHGNTARL--ARAHGDDVLARACGTIAADEKRHETAYGRIVEQLLQLDPEGAVLAVADMMRKRITMPAHLMHDGRDM--DLFEHFAAVAQRLGVYTARDYADIVEFLVKRWKLETLESGLSGEGRRARDFVCGLAPRMRRAAERAEDRAKKDEP-----RMVKFSWIFDREAVV---------------------------
GSMUA_Achr8T32640_001 ------------------------------------------------------------------------------------------------------------------------------------------------------------------------------------------------------------------------------------------------------------------------------MP--PEKVEVFRSL--EGWATGALLP---------LLKP-----------------------------VRALRARTAELPDDYFVVLVGDMITEEALPTYQTMINTLD-GVRDETGASGSPWAVWTRTWTAEENRHGDLLGKYLYLSGRVDMRMLEKTV---QYLIGAGM------------------------------------------------------------------------------------------------DPG-TENNPYLGFVYTSFQERATFVSHGNTARL--AKERGDSVLARVCGSIAADEKRHENAYARIIEKLLELDPDGAVLAIADMMRKKITMPAHLMADGRDP--RL----------------------------------------GEGRRARDFVCGLPARMRRLQERAEDRAKAAEP-----RRVKFSWIFDREVTI---------------------------
Mb_08_t32240.1 ------------------------------MLLGFSNYHGHFDLHAGISTREKLLPSST------------SHHSSPVPAMQAS-----------------------------------------------------SLSLCRRLHCSSSPVGS---------------------------------------------------------------------------------------------RRFRVSAVAAPSLRRDA--VQHSMP--PEKVEVFRSL--EGWATRALLP---------LLKPVEQCWQ-PTDFLPDSS-RPTEE---FEEEVRALRARTAELPDDYFVVLVGDMITEEALPTYQTMINTLD-GVRDETGASGSPWAVWTRTWTAEENRHGDLLGKYLYLSGRVDMRMLEKTV---QYLIGAGM------------------------------------------------------------------------------------------------DPG-TENNPYLGFVYTSFQERATFVSHGNTARL--ARERGDSVLARVCGTIAADEKRHENAYARIIEKLLELDPDGAVLAIADMMRKKITMPAHLMADGRDP--RLFDHYSAVAQRLGVYTAADYTSIVEFLVERWRLEKMEAGLSGEGRRARDFICGLPARMRRLQERAEDRAKAAEP-----RRVKFSWIFDREVTI---------------------------
GSMUA_Achr7T03060_001 ------------------------------------------MQAHSLALSPRHRLLSS------------PLISPKAGGSR---------------------------------------------------------------------------------------------------------------------------------------------------------------------RHRVSAIAVPPLRRNA---VQHSMP--PEKVEVFRSL--EGWATRALLP---------LLKP-----------------------------VRALRARTAELPDDYFVVLVGDMITEEALPTYQTMINTLD-GVRDETGASECPWAVWTRKWTAEENRHGDILGKYLYLSGRVDMRMLEKTV---QYLIGAGM------------------------------------------------------------------------------------------------DPG-TENNPYLGFVYTSFQERATFISHGNTARL--AKDRGDAVLARVCGTIAADEKRHENAYARIVEKLLELDPDGAMLAIADMMRKKITMPAHLMLE--------------------------------------------AGLSGEGRRARDFVCGLPARMRRVQERAKVAEPK---------RVKFSWIFDREVTI---------------------------
Mb_07_t25490.1 --------------------------------------MASLGYHGRLDRHTSINHKHL------------AVANSSSSLPVVAAMQAHSLALS-------------------------------------------PRHRLLSSPLISPKAG-GS-------------------------------------------------------------------------------------------RRLRVSAIAVPPLRRNA--VQHSMP--PEKVEVFRSL--EGWAARALLP---------LLKPVEQCWQ-PTDFLPDSS-RPTEE---FEEEVRALRARTAELPDDYFVVLVGDMITEEALPTYQTMINTLD-GVRDETGASECPWAVWTRMWTAEENRHGDILGKYLYLSGRVDMRMLEKTV---QYLIGAGM------------------------------------------------------------------------------------------------DPG-TENNPYLGFVYTSFQERATFVSHGNTARL--AKERGDAVLARVCGTIAADEKRHENAYARIVEKLLELDPDGAMLAIADMMRKKITMPAHLMVDGRDP--RLFDHYSAVAQRLGVYTAADYLAIVEFLVDRWRLEKLEAGLSGEGRRARDFVCGLPARMRRLQERAKVAEPK---------RVKFSWIFDREVTI---------------------------
PDK_30s993871g004 ------------------------------------------MQARSLSLHPHLPSPAF------------SRNPASRVAPRR--------------------------------------------------------------------------------------------------------------------------------------------------------------------CRPVSAIAAAP--LRRS--GTHSMP--PEKVEVFKSL--EEWASDALLP---------LLKPVEQSWQ-PTDFLPDSS-KPSDE---FVEEVRALRARTAQLPDDYFVVLVGDMITEEALPTYQTMINTLD-GVRDETGASSSPWAVWTRSWTAEEHRHGDLLGKYLYLSGRVDMKMIEKTV---QYLIGSGM------------------------------------------------------------------------------------------------DPG-TENNPYLGYVYTSFQERATFISHGNTARQ--AKEQGDP-------------------------------------------------------------------------RLGVYTVSDYAGIVEFLVERWGLERLEQGLSGEGRRARDFVCGLGQRMRRLQERAEERAAKVEP-----RKVRFSWVFDREVSV---------------------------
Elaeis_guineensis_05920 ------------------------------------------MLTQSLSLHPHLPSPAF------------RRNPANRIAPRR--------------------------------------------------------------------------------------------------------------------------------------------------------------------CRPVSAIAAPLRRN-----VTHSMP--PEKVEVFKSL--EGWASDALLP---------LLKPVEACWQ-PTDFLPDSS-KPIDE---FEEEVRALRSRTAQLPDEYFVVLVGDMITEEALPTYQTMINTLD-GVRDETGASSSPWAVWTRSWTAEENRHGDLLGKYLYLSGRVDMKMIEKTV---QYLIGSGM------------------------------------------------------------------------------------------------DPG-TENNPYLGYVYTSFQERATFISHGNTARL--AKGQGDPVLARVCGTIAADEKRHETAYARVVEQLLRLDPDGAVIAIADMMRKKITMPAHLMQDGRDP--HLFDHFSAVAQRLGVYTVSDYAGIVEFLVERWGLEKLEEGLSGEGRRARDFVCGLGQRMRRLQERAEERAEKVEP-----RNVRFSWVFDREVSV---------------------------
Glycine_max_20655 ------------------------------------------------------------------------------------------------------------------------------------------------------------------------------------------------------------------------------------------------------------------------------MA--PEKIEIFKSL--EGWASQQVLP---------LLKP---------DFVPNSSLPFKE----FTDEVRALRERTMELPDEYFVVLVGDMITEEALPTYQTTMNNLD-GVRDEYGACQSPWAVWTRAWSVEENRHGDLLKTYMYLSGRVDMERVEKTI---HYLIASGW------------------------------------------------------------------------------------------------DVG-MENNPYLGFVYTSFQERATFVAHGNTARL--AKEGGDP--------------------------LLEVDPTGAMLAIGKMMQKKIIMPAHLMYDGDDP--RLFEHYSAVAQRIGVYTANDYANILDFLVGRWRLEKL-ESLTAEGKRAQDYVCELPPRIRKLQERADERARKMKP-----NSFKFNWIFNKELLL---------------------------
Olea_europaea_37678 ----------------------------------------MQTLAFYFSHV--------------------TTTQLACTPRGLRG-------------------------------------------------------------ATTL-------------------------------------------------------------------------------------------------RRPPPISSVAPPLHNQQ--VTHSMP--PEKVEVFKSL--ESWASQCILP---------LLKPINQCWQ-PNDFLPDPSQPFAH----FTDSIKALRERTAEIPDEYFVVLVGDMITEDALPTYQTMINTLD-GVKDESGASPSPWASWTRAWTAEENRHGDLLRTYLYLSGRVDMSMIERTV---QYLIGAGM------------------------------------------------------------------------------------------------NPG-TENNPYLGFVYTSFQERATFVSHGNTARL--AKEGGDPVLARICGTIAADEKRHENAYIKIVEKLLEVDTNETMIAIGDMMRKKITMPAHLMYDGHDE--HLFEHFSTLAQRLGVYTADDYADILEFLIGRWRLEKL-EGLRGEGRCAQDFVCGLPSRIRKLQERADDRAKKMKA-----QSVKFSWIFNKEVTL---------------------------
SAD_AT1G43800.1 ------------------------------------MLAHKSLLSFTTQWATLMPSPST------------FLASRPRGPAK---------------------------------------------------------------------------------------------------------------------------------------------------------------------ISAVAAPVRPALKHQNK---IHTMP--PEKMEIFKSL--DGWAKDQILP---------LLKPVDQCWQ-PASFLPDPALPFSE----FTDQVRELRERTASLPDEYFVVLVGDMITEDALPTYQTMINTLD-GVRDETGASESAWASWTRAWTAEENRHGDLLRTYLYLSGRVDMLMVERTV---QHLIGSGM------------------------------------------------------------------------------------------------DPG-TENNPYLGFVYTSFQERATFVSHGNTARL--AKSAGDPVLARICGTIAADEKRHENAYVRIVEKLLEIDPNGAVSAVADMMRKKITMPAHLMTDGRDP--MLFEHFSAVAQRLEVYTADDYADILEFLVGRWRLEKL-EGLTGEGQRAQEFVCGLAQRIRRLQERADERAKKLKK----THEVCFSWIFDKQISV---------------------------
Linum_usitatissimum_03764 ------------------------------------MQATHHVSAHRPAWMPRGGRTTS------------TIIMHLCPPRAA--------------------------------------------------------------------------------------------------------------------------------------------------------------------IKTAPPPPPPLTLKHQH--KTHTMP--AEKIELFKSL--EDWASENVLP---------LLKPVNKCWQ-PQDFLPDPS-LSVAD---FSDEVRLLRERTAELPDEYFVVLVGDMITEDALPTYETMINTLD-GVRDETGASQSPWALWTRAWTAEENRHGDLLRTFLYLSGRVDMRMVERTV---QYLIGSGM------------------------------------------------------------------------------------------------DPG-TENNPYLGFVYTSFQERATFISHGNTARL--AKEGGDPVLARICGTIASDEKRHENAYTRIVEKLLEVDPNGAVCAVADMMHKKITMPAHLMYDGEDP--KLFEHFSSVAQRLGVYTAQDYADILEFLIGRWGLDKVEQGLDGEGRRAQDFVCGLPRRIMRLQERADEKA-KKMK--KPE-AVKFSWIFKRQVVL---------------------------
Linum_usitatissimum_23654 --------------------------------------------------------------------------MHLCPPRAA--------------------------------------------------------------------------------------------------------------------------------------------------------------------IKTAPPPPPPLALKHQH--KTHTMP--AEKIELFKSL--EDWASVNVLP---------LLKPVDKCWQ-PQDFLPDPS-LSVAD---FSDQVRLLRERTAELPDEYFVVLVGDMITEDALPTYETMINTLD-GVRDETGASQSPWALWTRAWTAEENRHGDLLRTFLYLSGRVDMRMVEKTV---QYLIGSGM------------------------------------------------------------------------------------------------DPG-TENNPYLGFVYTSFQERATFISHGTTARL--AKEGGDPVLARICGTIASDEKRHENAYTRIVEKLLEVDPNGAVCAVADMMRKKITMPAHLMYDGEDP--KLFEHFSAVAQRLGVYTAQDYADILEFLIGRWGLDKVEQGLDGEGRRAQDFVCGLPQRIIRLQERADEKA-KKMK--KPE-AVKFSWIFKRQVVL---------------------------
Camellia_sinensis_16515 --------------------------------------------------------------------------------------------------------------------------------------------------------------------------------------------------------------------------------------------------------------------------MIHSMP--PEKIEVFKSL--ESWASQWVLP---------LLKPVDQCWQ-PQDFLPDPT-LPFDA---FTDEVRTLRERTAGLPDEYFVVLVGDMITEDALPTYQTMINTLD-GVRDETGASLCPWAVWTRSWTAEEKRHGDLLRTFLYLSGRVDMLMVEKTV---QYLIGSGM------------------------------------------------------------------------------------------------DPG-TENNPYLGFVYTSFQERATFISHGNTARL--AKESGDPVLARICGTIASDEKRHENAYARIVEKLLEVDPSGAMIAISDMMRKKITMPAHLMYDGRDP--KLFEHFSAVAQRLGVYTADDYADILEFLIGRWRLEKL-EELNAEGRRAQDFVCGLAPRIRKLQERADERARKMEP-----HGASFSWIFNKEVALL--------------------------
Vitis_vinifera_14699 ------------------------------------------MEALIAVPKQRFPCTPRG-----------RNLTRPLRPPR-------------------------------------------------------PSLTF---------------------------------------------------------------------------------------------------------RQQTFSAVAAP--ARQQ--VTHSMP--PEKVEVFKSL--EGWASEWVLP---------LLKPVEQLWQ-PQDFLPDPA-QPFDA---FSEQVRELRDRTAELPDEYFVVLVGDMITEDALPTYQTMINTLD-GVRDETGASASPWAKWTRSWTAEENRHGDLLRTYLYLSGRVDMRMIERTV---QYLISAGM------------------------------------------------------------------------------------------------DPG-TENNPYLGFVYTSFQERATFVSHGNTARL--AKDGGDPVLARICGSIAADERRHENAYSRIVEKLLEVDPTGAMLAIADMMRKKITMPAHLMYDGCDP--RLFEHFSAVAQRLGVYTADDYADILEFLIGRWKLEKL-EGLTGEGRRAQDFVCGLAPRIRKLQERADERARKMGP--Q---GARFSWIFNKEVAL---------------------------
Glycine_max_20654 -------------------------------------------MQIQTLPLASPAPRIT------------RHHFPRPPKCAVTA---------------------------------------------------------------------------------------------------------------------------------------------------------------------------TPPPLKER--RNHSMP--PEKIEIFKSL--EGWASQRVLP---------LLKPVEQCWQ-PQKFLPDST-LPFDE---FIEAVRSLRHRTKELSDEYFLVLVGDMVTEEALPTYQTIMSGLD-GVGDKCGSNPSPWAVWTRAWSAEENRHGDLLRTYLYLSGRVDMKMIERTI---HNLIAAGM------------------------------------------------------------------------------------------------DPG-FENNPYLGFVYTSFQERATFVSHGNTARL--AKEGGDPVLACICGTIAADEKRHENAYSRIVEKLLEVDPTGAMLAIGTTMEKKITMPAHLMYDGEDP--RLFEHYSTVAQRMGVYTAKDYADILEFLIGRWRLEKL-EGLTAEGKRAQDFVCGLAPRIRKLQERADERARKMKP-----HGVKFSWIFNKELHL---------------------------
Glycine_max_14473 ------------------------------------------------------------------------------------------------------------------------------------------------------------------------------------------------------------------------------------------------------------------------------MP--PEKKEIFKSL--EGWASEWVLP---------LLKPVEQCWQ-PQNFLPDPS-LPHEE---FSHQVKELRERTKELPDEYFVVLVGDMVTEDALPTYQTMINNLD-GVKDDSGTSPSPWAVWTRAWTAEENRHGDLLRTYLYLSGRVDMAKVEKTV---HYLISAGM------------------------------------------------------------------------------------------------DPG-TDNNPYLGFVYTSFQERATFVAHGNTARL--AKEGGDPVLARLCGTIAADEKRHENAYSRIVEKLLEVDPTGAMVAIGNMMEKKITMPAHLMYDGDDP--RLFEHYSAVAQRIGVYTANDYADILEFLVERWRLEKL-EGLMAEGKRAQDFVCGLAPRIRRLQERADERARKMKK----HHGVKFSWIFNKELLL---------------------------
Camellia_sinensis_15038 -------------------------------------------MAVKFNSV-AFQSQKL------------PCFAVLEKASLGC-----------------------------------------------------PKHFMAATTLPSSSNSKM--------------------------------------------------------------------------------------------ELDNMKKLNLGQKARVQ--VTHSMP--QEKIEIFKSL--EDWAKENVLV---------HLKPVEKSWQ-PQQFLPDPK---SDG---FMDQVEELRERAKELPDDYLVVLIGDMITEEALPTYHSWINTND-GIRDETCSSLTPWAIWIRGWTAEENRHGDLLNKYLYLSGRVDMKQIEKTL---HYLIGSGM-------------------------------------------------------------------------------VSGSTLIRYYQVLGAIPDLK-TENNPYLGFIYTSFQERATFISHGNTARL--AKHYGDNNLAQICGTIASDEKRHETAYTKTIGKLFEIDPDTTITSFAKMMQKKISMPAHWMYDGEDD--NLFLHFSTVAQRLGVYTAKDYADILEFLVDKWNVEKL-TGLSGEGRKAQDYVCELGQRIRRLEERAQLKA-KQAP------VIPFSWIFNRTVKL---------------------------
Camellia_sinensis_27358 -------------------------------------------VP----------------------------------------------------------------------------------------------------------------------------------------------------------------------------------------------------------AGNLNKPPSLAHKPRSL--VTHFMP--PEKKELFKSL--EDWAKTNVLV---------HLKPVEKCWQ-PQHFLPDPS---SDG---FLDQVVELRERAMELPDDYFVVLVGDMITEEALPTYQSMLNGYD-GIGDETGSSLSPWAVWVRGWSAEENRHGDLLNKYLYLSGRVDMKQIEKTV---QYLIGSGM------------------------------------------------------------------------------------------------DIQ-TENNPYLGLIYTSFQERATFISHGNTARL--AKHYGDSNLAQICGTIASDEKRHEIAYTKIMENLFQIDPDAAVIAFANMMQKKIAMPAHWMYDGHDE--DLFVHFSTVAQRLGVYTATDYANILEFLLDKWNVEKL-STLSGEGRKAQDYVCGLGPKIRRLEERAQLRA-KKTP------VIPFSWIFNRSVKL---------------------------
Camellia_sinensis_18663 -----------------------------------------------------------------------SSSFSSSSARSIAS-------------------------------------------------------------KEALPGN----------------------------------------------------------------------------------------------LEKSLGHAQKPQRSLST--VTHSMP--PEKIELFKSL--EDWVKTNVLI---------HLKPVEKCWQ-PQDFLPDPA---SDG---FLEQVMELKERAKELPDDYFVVLVGDMITEEALPTYQSMLNTAD-GIKDESCSSPSPWAIWIRGWTAEENRHGDLLNKYLYLSGRVDMKQIEKTV---QYLIGSGM------------------------------------------------------------------------------------------------DIR-TENNPYLGVVYTSFQERATFISHGNTGRL--AKHCGDNNLAQICGTIASDEKRHETAYTKIMKKLFEVDPDAAVIAFANMMQKKITMPAHFMYDGHDD--DLFIHFSIVAQRLGVYTVIDYANILDFLVDKWNVEKL-SQLSTEGRKAQDYVCRLGQKIRRLEERVPLRS-EERP------AIPFSWIFNKSVKL---------------------------
Camellia_sinensis_18666 ------------------------------------------------------------------------------------------------------------------------------------------------------------------------------------------------------------------------------------------------------------------------------MP--PEKIELFKSL--EDWVTTNVLI---------HLKPVEKCWQ-PQHFLPDPT---SDE---FLEQVVELRERAMELPDDYFVVLVGDMITEEALPTYQSMLNGFD-GIGDETGSSLSPWADWIRGWSAEENRHGDLLNKYLYLSGRVDMNQIEKTV---QYLIGSGM------------------------------------------------------------------------------------------------DIK-TENNPYLGMVYTSFQERATFISHGNTARL--AKHYGDNNLAQICGTIASDEKRHETAYTKIMKKLFELDPDAAVIAFADMMQKKITMPAHFMYDGHDD--DLFMHFSTIAQRLGVYTAMDYANILDFLVDKWSVEKL-NPLSPEGRKAQDYVCGLGPKIRRLEERARLKS-KERF------AIPFSWIFNRSVKL---------------------------
Camellia_sinensis_33835 ----------------------------------------MTSISCHQDFHTLKLPSFV------------QCPTAHLVSTRSTSF------------------------------------------------------------REALPGN--L-------------------------------------------------------------------------------------------EKPLGHALKKPQHSVST--VTHSMP--PEKIELFKSL--EDWVKTNVLI---------HLKPVEKCWQ-PQHFLPDPT---LDE---FLEQVVELRERAMELPDDYFVVLVGDMITEEALPTYQSLLNGYD-GIADETGSSLSPWADWIRGWSAEENRHGDLLNKYLYLSGRVDMNQIEKTV---QYLIGSGM------------------------------------------------------------------------------------------------DIK-TENNPYLGMVYTSFQERATSISHGNTARL--AKYYGDINLAQICGTIASDEKRHETAYTKIMKKLFELDPDASVIAFADMMRKKITMPAHFMYDGHDD--DLFMHFSTIAQRLGVYTAMDYANILDFLVEKWNVEKL-SPLSPEGRKAQDYVCGLGPKIRRLEERARLKS-KERY------TIPFSWIFNRSVKL---------------------------
LOC_Os02g30200.1 -------------------------------------------MASTAGVGGIGNP-----------------------------------------------------------------------------------------------------------------------------------------------------------------------------------------------TPRGKKPFAPWREVPPQ--VTHTLP--PEKKEVFDSL--EGWAADTILP---------YLKPVEESWQ-PQDHLPDPR---SPS---FGDEVAALRERAAGLPDDHLVCLVGDMVTEEALPTYQTMLNTMDGGVRDETGAGGSAWAVWTRAWAAEENRHGDLMNKYLYLTGRVDMRQVEKTI---QYLIGSGM--------------------------------------------------------------------------------VVGRALLTGVLKFLEADPR-TENDPYMGFIYTTFQERATSISHGNTARH--AGRHGDAALARVCGTVAADEKRHEAAYAAIVAKLFEVDPDYTVRAFARMMRRKVAMPARLMYDGADD--RLFARFAAVAQRLGVYTAADYAGIIEFLVARWGVPGLAAGLSGEGRRAQDFVCSLGPRFRRMEERAQEAAKRAPP----AAAAPFSWIHGRQVQL---------------------------
Zm00001d050552_P001 ---------------------------------------MATVTSLSFSGSCRHGPRYTARPAASSRSSQLLNDQLARASRRLQVAAGMAVAAFPSCGAFAPPCLVST-----------------------------RRAFSSVVAMASAAPV----------------------------------------------------------------------------------------------RAPSRKPFAPPREVHRP--VAHSLP--PQKREIFESL--ESWAADNILV---------LLKPVERSWQ-PQDYLPDAA---SES---FDDEVRELRERAREIPDDYFVCFVGDMVTEEALPTYQTMLNTLDGGVRDETGASSTSWAVWTRAWAAEENRHGDLMNKYLFLTGRVDMRQIEKTV---QYLIASGM------------------------------------------------------------------------------------------------DPK-TETNPYMGFVYTSFQERATFISHGNTARH--ARRYGDTKLAQICGTIAADEKRHESAYERIVEKLFEVDPDYTVRAFADTMRKKVAMPAHLMYDGQDD--GLFARFSAVAQRIGVYTARDYVDILEFLVRRWGVQEL-TGLSGEGRRAQEFVCELGPRFRRLEERAHDNKAKDPE------FAPFSWIHGRQVQL---------------------------
Ginkgo_biloba_04933 ------------------------------------MESVSVVKCMVAPECGIHKTSMY------------GSSASSVHSAKLQSNTAKS-----------------------------------------------HSVYV----TATLPPGTKE-------------------------------------------------------------------------------------------VQEVKKPLN-PRKSDGP--VTHSMA--PEKMEIFKSL--ENWAESNVLI---------NLKPVERSWQ-PQDFLPNPS---SES---FEEEIKELQQRALEIPDEYYVCLVGDMITEEALPTYQSLLNSMD-GVRDETGASPSPWAVWIRAWTAEENRHGDLLNKYVYLSGRVDMRQIEKTI---QYLIGSGM------------------------------------------------------------------------------------------------DVG-MENSPYLGFVYTSFQERATFISHGNTARH--AKIYGDLNLAHICGSIAADEKRHEAAYTKIVEKLFEIDPDCTVLAFADMMRKKITMPAHLMYDGQDH--DLFDHYSCVAQRLGVYTARDYADILEFFIKRWNVEKL-QDLCSEGRKAQEYVCKLASRIRRLEERAQEMS-KGGQ------SCPFSWIFNREVAL---------------------------
Ginkgo_biloba_31006 ------------------------------------MASVSIVKCMGAPQCGMHKTSMH------------GSSASSVHGAKLPCDTAKS-----------------------------------------------YRVFM----TATLPPKTKE-------------------------------------------------------------------------------------------FEVVEKPFN-RRKTDAW--LTHSMP--PEKMEIFKSL--ENWAETNVLV---------NLKPVEKSWQ-PQDFLPNPS---SES---FNDEVGELQQRAREIPDDYYVCLVGDMITEEALPTYQSMLNSMD-GVRDETGASPSPWAVWTRAWTAEENRHGDLLNKYVYLSGRVDMRQIEKTI---QYLIGAGM------------------------------------------------------------------------------------------------DVG-MENSPYLGFVYTSFQERATFISHGNTARH--ARDYGDLKLAQICGTIAADEKRHETAYTKIVEKLFEIDPDCTVLAFADMMRKKIAMPAHLMYDGQDH--DLFDHYSCVAQRLGVYTARDYADILEFFVKRWNVEKL-GGLSSEGRKAQEYVCKLAPRIRRLEERAQDMS-KERQ------SCPFSWIFNREVAL---------------------------
Ginkgo_biloba_34146 ---MRARRSFTPRPLPCPTFSAGAPPPTLSPIGALSHSHGPALAPSHVDPPPSAPPSSS----MTPPLSVPPSLGTPFSVGAPLPADGPSPSAYATSRLDLKVIIEMASVSVSVLKCMVAPQCGIHKTSRHASSIHGARVYV----TATLPPRTKE-------------------------------------------------------------------------------------------VEKVKKSFN-PRKSDGL--VTHSMA--PEKMEIFKSL--ESWAESNVLV---------NLKPVERSWQ-PQDFLPNPS---SES---FQDEIKELQERALEIPDEYYVCLVGDMITEEALPTYQSLLNSTD-GVRDETGASPSPWAVWTRAWTAEENRHGDLLNKYIYLSGRVDMRQIEKSI---QYLIGSGM------------------------------------------------------------------------------------------------DAG-MEGSPYLVFVYSCFQERATFISHANTARH--AKTYGDLKLAQICGTIAADEKRHETAYAKIVEKLFEIDPDCTVLGFADMMRKKITMPAHLMYDGQDR--DLFNHYSCVAQRLGVYTARDYADILEFFIKRWNVEKL-EGLSSEGRKAQEYVCKLAPRIRRLEGRAQYMS-KGGQ------SCRFSWIFNREIAL---------------------------
Ginkgo_biloba_13541 ---------------------------------MQEFGVGINYKCMVTPQCGIPRISMR------------RCSASSIHAAKVQFETAKS-----------------------------------------------HTVFM----TATLPSKTKE-------------------------------------------------------------------------------------------VEEVKKPFN-PRKSDGR--VTHYMA--PEKMEIFKSL--ENWAESNVLV---------NLKPVERSWQ-PQDFLANPS---SES---FQDEIKELQERALEIPDEYYVCLVGDMITEEALPTYMSLLNRMD-GMRDETGASSSPWAVWTRGWTAEENRHGDLLNKYVYLSGRVDMRQIEKTI---QYLIGSGM------------------------------------------------------------------------------------------NCLHLYYAF-LENSPYLGFVYGSFQERATFISHGNTARH--AKTYGDLKLAQICGTITADEKRHETAYAKIVEKLFEIDPDCTVLGFVDMMRKKITMRAHWMYDGQDR--DLFNHYSCVAQRLGVYTASDYADMLEFFVKRWNVEKL-QGLSSEGRKAQEYVYKLAPRIRRLEERTQEMS-KGGQ------SCPFSWIFNREVAL---------------------------
Ginkgo_biloba_00249 ------------------------------------MASVSAVKCMVAPQLGMPRTSMH------------RSSASSIHGAKLQSETAKSTQRFLLRPST-------------------------------------VEVFM----TATLPSK-------------------------------------------SKE------------------------------------------------VVEVKKPFN-PRKTDAR--VTHSMA--PEKMEIFKSL--ENWAESNVLV---------NLKPVERSWQ-PQDFLPNPS---SES---FQDEVRELQQRAREIPDEYYVCLVGDMITEEALPTYQSFLNTMD-GVQDETGASPSSWAVWTRAWTAEENRHGDLLNKYVYLSGRVDMRQIEKTI---QYLIGSGM------------------------------------------------------------------------------------------------DVR-TENSPYLGFVYTSFQERATFISHGNTARH--AKTYGDLKLAQICGTIAADEKRHETAYSKIVEKLFEIDPDCAVLAFSDMMRKKITMPAHLMYDGQDR--DLFNHYSSVAQRLGVYTARDYADILEFFVKRWNVEKL-EGLSSEGRKAQEYVCKLAPRIRRLEERAQDMS-KQEQ------YFPFSWIFNREVAL---------------------------
Ginkgo_biloba_34783 --------------------------------MLFRMASVSVVKCMVAPQCGIPRTSMH------------RCSASSIHGAKLQFETAKS-----------------------------------------------HGVFM----TATLPSK-------------------------------------------TKE------------------------------------------------VEEVKKPFN-PRKSDGR--VTHFMA--PEKMEIFKSL--ENWAESNVLV---------NLKPVERSWQ-PQDFLPNPS---SES---FQDEMKELQERALEIPDEYYVCLVGDMITEEALPTYMSLLNRTD-GVRDETGASPSPWAVWTRAWTAEENRHGDLLNKYVYLSGRVDMRQIEKTI---QYLIGSGM------------------------------------------------------------------------------------------------DVG-MENSPYLGFVYTSFQERATFISHSNTARH--AKTYGDLKLAQICRTIAADEKRHETAYAKIGKKLFEIDPDCAVLAFADMMRNKITMPAHLMYDGQDR--DLFNHYSCVAQRLGIYTARDYADILEFFVKRWNVEKL-GGLSSEGRKAQEYVCKLAPRIRRLEERAQEMS-KGGQ------SCPFSWIFNREVAL---------------------------
Vitis_vinifera_17105 -------------------------------------------MNLNLNPL-TFQPGKF------------PTLSLRPRSSNVSI-------------------------------------------------------------ASTITSGSDLT------------------------------------------------------------------------------------------SRLHGSEVRKWHSISLP--CFLLLS--CKWVIIHLPN--SPWPPCTALCPGRLRIQRRLLALLARCNQLRNDFLPDPA---SDG---FHEQVKELQERAKGNPDDYFVVLVGHMITEEALPTYQTQINITD-GIRDETGASPSSWATWTRAWTAEENRHGDLLNKYLYLSGRVDMKQIAKTI---QYLIGAGM------------------------------------------------------------------------------------------------DAQ-NDNSPYLGSIYTSFQERATFISHGSTARL--ANQHGDKSLAQICGIIASDEKRHETAYTKIVEKLFEIDPNGTVLAFADRMRKKITMPGLLMYDGCDE--NLFKHFSAVAQRLGVYTAKDYVDVLEFSVERWNVEKL-TGLSSEGRKAQDYVCGLAQRLRKLEERAQEKA-KQAP------TIPFSWILDREVRL---------------------------
Vitis_vinifera_09379 ------------------------------------------------------------------------------------------------------------------------------------------MASM----HRSVSRE----------------------------------------------------------------------------------------------IKNTKKISSSPRKV--Q--VTHSMP--PHKIEIFKSM--ENWVEENVLI---------HLKPVEKCWQ-PQDFLPDPA---SDG---FHERVKELQDRAKGTPDDYFVVLVGHMITEEALPTYQTQINITD-GIRDETGASPSSWATWTRAWTAEENRHGDLLNKYLYLSGRVDMKQIEKTI---QYLIGAGM------------------------------------------------------------------------------------------------DAQ-NDNSPYLGCIYTSFQERATFISHGSTARL--ANQHGDKSLAQICGIIASDEKRHETAYTKIVEKLFEIDPNGTVLAFADRMRKKITMPGFLMYDGCDE--NLFEHFSAVAQRLGVYTAKDYVDVLEFFVERWNVEKL-TGLSSEGRKAQDYVCGLAQRLRKLEERAQEKA-KQAP------TIPFSWILDREVRL---------------------------
Vitis_vinifera_02916 -------------------------------------------MGYHTS----------------------PKFSVASMHRSVS-------------------------------------------------------------------------------------------------------------------------------------------------------------------REVTKKTFSSPHKIQ----VTHSMP--PHKIEIFKSM--ENWVEENVLI---------HLKPVEKY-----------------------------------------------MITEEALPTYQTQINITD-GIRDETGASPSSWATWTRAWTAEENRHGDLLNKYLYLSGRVDMKQIEKTI---QYLIRAGM------------------------------------------------------------------------------------------------DVQ-MENNPYLLFIYTSFQERATFISHGNTARL--ANQHGDKSLAQICGIIASDEKRHETAYTKIVEKLFEIDPNGTVLAFADRMRKKITMPGLLMYDGCDD--DLFEHFSAVAQRLGVYTAKDYVDNLEFFVERWNVEKL-TGLSSEGRKAQDYVCGLAQRLRKLEERAQEKV-KQAP------TIPFSWIFDREIYQVIYKCKPSMFLYLNFNNHDLISYHFLE
Vitis_vinifera_25057 ------------------------------------------------------------------------------------------------------------------------------------------MASM----HRSVSRE----------------------------------------------------------------------------------------------IKNTKKTSSSPRKV--Q--VTHSMP--PHKIEIFKSM--ENWVEENVLI---------HLKPVEKCWQ-PQDFLPHPA---SDG---FHERVEELKERAKGIPDDYFVVLVGDMITEEALPTYQTLFNTTD-GIRDETGASPTSWATWTRAWTAEENRHGDLLNKYLYLSGRVDMKQIEKTI---QYLIRAGM------------------------------------------------------------------------------------------------DFQ-TENNPYLLFIYTSFQERATFISHGNTARL--AKQHGDKSLAQICGIIASDEKRHETAYTKIVEKLFEIDPNGTVLAFADRMRKKITMPALLMYDGCDD--DLFEHFSAVAQRLGVYTAKDYVDNLEFFVERWNVEKL-TGLSSEGRKAQDYVCGLAKRLRTLEERAQEKA-KQAP------TIPFSWIFDREVKL---------------------------
Pos.gene29270.mRNA-1 -------------------------------------------MALKLNPL-PFQSQKS------------LSFGLPPMMTTIRS----------------------------------------------------PRVFM----ASTLGTG-------------------------------------------SKNNRVPKMLPVTRLLRA---------------------------------VENMKKPLTPARKVHGQ--VTHSMP--PQKIEIFKSL--EVWAEHNILI---------HLKPVENCWQ-PQDFLPDPA---SDG---FEEQVKELRERAKELPDDYFVCLIGHMVTEEALPTYQTFLNTLD-GVLDETGAS-----------------------RLVPLLG--------------QFGTGPGL------------------------------------------------------------------------------------------------LKR-TGMVTFSISTESGHEERATFISHGNTGRQ--AKEHGDLNLAQICGIIASD-KKHE-----------------TVISFADMMRKKILMPAHLMYDGRDD--NLFHNFSAVVQQLGVYTAKDYADILEFLVGRWKVENI-TGLSGEGRKAQDYVCGSAPSIRKLEKIAAGSQTRTCH------SF--------QLDL---------------------------
SAD_AT3G02630.1 -------------------------------------------MAMAMDRI-VFSPSSY------------VYR--PCQARGSRS----------------------------------------------------SRVSM----ASTIRSA-------------------------------------------TTE------------------------------------------------VTNGRKLYIPPREVHVQ--VKHSMP--PQKLEIFKSL--EGWADETLLT---------YLKPVEKSWQ-PTDFLPEPE---SEG---FYDQVKELRERCKELPDDYFVVLVGDMITEEALPTYQTMLNTLD-GVRDETGASPTPWAIWTRAWTAEENRHGDLLNKYLYLSGRVDMRQIEKTI---QYLIGSGM------------------------------------------------------------------------------------------------DPK-TENNPYLGFIYTSFQERATFISHGNTARL--AKDRGDLKLAQICGTIAADERRHETAYTKIVEKLFEIDPDGTILGLADMMKKKISMPAHLMYDGQDD--NLFEHFSTVAQRLGVYTAKDYADILEFLVERWNVETL-TDLSSEGHRAQDFVCGLPARIRKIEERAQGRAKEAAK------NIPFSWIFGRNIRA---------------------------
SAD_AT5G16240.1 -------------------------------------------MVMAMDRIALFSSSSS------------VYHHGSSHSHGSKS----------------------------------------------------SRVFTIRSDS----------------------------------------------------------------------------------------------------TAVGRKLYIPPREVHLQ--VKYSMP--PQKLEIFKSL--EGWANDNLLA---------YLKPVEKSWQ-PTDFLPEPE---SEG---FYDQVKELRERCKELSDDYLIVLVGDMITEEALPTYQTMINTLD-GVRDETGASPTPWAVWTRAWTAEENRHGDLLNKYLYLSGRVDMRQIEKTI---QYLIGSGM------------------------------------------------------------------------------------------------DPK-TENNPYLGFIYTSFQERATFISHGNTARL--AKDLGDLTLGKICGTIAADERRHEHAYTKIVEKLFEIDPDTTVVGFADMMRKKISMPAHLMYDGRDD--NLFDHFSSVAQRLGVYTAKDYADILQHLVERWNVEKL-SDLSSEGNRAQDYLCGLPARIRKLEERAQGRTKEAAK------NIPFSWIFGREVRA---------------------------
Spipo32G0010700 -----------------------------------MGCSGHLGRSISGSLPALILKSSVLVSSVAGKSDGPLLAGARVVSGGGGN----------------------------------------------------PGFYRAGGGLIAKAA-----------------------------------------------------------------------------------------------AVNLERPFAPPREVAAQ--VTHSMP--PQKVEIFKSL--EGWAEENILA---------LLKPVERSWQ-PQDFLPDPA---GEG---FLEEVRELRERAMEIPDDYFVCLVGDMITEEALPTYQTMLNTLD-GVRDETGASGAAWAVWTRAWTAEENRHGDLLNKYLYLSGRVDMRQIEKTI---QYLIGSGM------------------------------------------------------------------------------------------------DPG-TENNPYLGFIYTSFQERATFISHGNTARL--AKERGEAKLAQICGTIAADEKRHETAYAKIVEKLFEVDPDGTVQAFADMMRKKISMPAHLMFDGRDG--DLFAHFSAVAQRLGVYTARDYAAILEFLVERWRVGNL-TGLSGEGRAAQEYVCGLAPRIRRLDERAQAKMRQPPP------AVSFSWVFDREVPL---------------------------
SAD_AT2G43710.2 -------------------------------------------MALKFNPLVASQPYKF------------PSSTRPPTPSFRS-----------------------------------------------------PKFLCLASSSPALSSGPKS-------------------------------------------------------------------------------------------VESLKKPFTPPREVHVQ--VLHSMP--PQKIEIFKSM--ENWAEENLLI---------HLKDVEKSWQ-PQDFLPDPA---SDG---FEDQVRELRERARELPDDYFVVLVGDMITEEALPTYQTMLNTLD-GVRDETGASPTSWAIWTRAWTAEENRHGDLLNKYLYLSGRVDMRQIEKTI---QYLIGSGM------------------------------------------------------------------------------------------------DPR-TENNPYLGFIYTSFQERATFISHGNTARQ--AKEHGDIKLAQICGTIAADEKRHETAYTKIVEKLFEIDPDGTVMAFADMMRKKISMPAHLMYDGRND--NLFDNFSSVAQRLGVYTAKDYADILEFLVGRWKIQDL-TGLSGEGNKAQDYLCGLAPRIKRLDERAQARA-KKGP------KIPFSWIHDREVQL---------------------------
Helianthus_annuus_13373 -------------------------------------------MAIRINTAT-FQSDLY------------RSFAFPQPKPLRS-----------------------------------------------------PKFAM----ASTIGSATTK-------------------------------------------------------------------------------------------VESTKKPFTPPREVHQQ--VLHSMP--PQKIEIFKSM--EGWAEDNILV---------HLKPVEKCWQ-AQDFLPDPA---SDG---FMEQVEELRARAKEIPDDYFVVLVGDMITEEALPTYQTMLNTLD-GVRDETGASPTSWAIWTRAWTAEENRHGDLLHQYLYLSGRVDMRQIQKTI---QYLIGSGM------------------------------------------------------------------------------------------------DPR-TENSPYLGFIYTSFQERATFISHGNTARH--AKEHGDVKLAQMCGIIAADEKRHETAYTKIVEKLFEIDPDGTVLAFADMMRKKISMPAHLMYDGRDD--NLFENFSAVAQRLGVYTAKDYADILEFLVGRWKVADL-TGLSGEGRKAQDYVCGLAPRIRRLEERNSARA-KESV------NVPFSWIFDREVKL---------------------------
Helianthus_annuus_25333 -------------------------------------------MAFRMSPVTLQREIYP------------SYTFHQSKNLRS------------------------------------------------------PKFAM----ASTIGSS-------------------------------------------TPK------------------------------------------------VESTKKPFTPPREVHLQ--VTHSMP--PQKIEIFKSI--EGWAEDNILV---------HLKPVEKCWQ-PQDFLPEPA---SDG---FEEQVKELRARAKEIPDEYFVVLVGDMITEEALPTYQTMLNTLD-GVRDETGASPTPWAIWTRAWTAEENRHGDLLHQYLYLSGRVDMRQIQKTI---QYLIGSGM------------------------------------------------------------------------------------------------DPR-TENSPYLGFIYTSFQERATFISHGNTARH--AKDYGDLKLAQICGTIAADEKRHETAYTKIAEKLFEIDPDGTVLAFADMMRKKISMPAHLMYDGRDD--DLFDHFSAVAQRLGVYTAKDYADILEFLVGRWKVADL-TGLSGEGRKAQDYVCGLPSRIRRLEERAAARA-KEGP------SIPFSWIFDREVKL---------------------------
Pos.gene16379.mRNA-1 ---------------------------------------------------------------------------------------------------------------------------------------------------------------------------------------------------------------------------------------------------------------------------------------IFYPI--------------------------------------------------LYQ---------------FLNTLDGHMVTEEALPTYQTFLNTLD-GVRDETGASLTSWAVWNRAWTAEENRHGDLLNKYLYL--------------------------------------------------------------------------------------------------------------------------------PYLGFIYTSFQERATFISHG--------KKHGD---------------------------------------------------------------NLFHNFSAVTQRLG---DKDNADILEFLVGRWKVENL-TGLSGEGRMAQDYVCELA--LESWKKIATGRA-KQGP------VNPFSWIFDRKVQL---------------------------
Olea_europaea_12641 ------------------------------------------------------------------------MQSQSLHSAEYRE------------------------------------------------------------------------------------------------------------------------------------------------------------------VGKVKKPFTPPREVHVQ--VTHSLA--PEKREIFNSL--NNWAQENILV---------LLKDVDKCWQ-PSDFLPDSA---SEG---FDEQVMELRKRCKEIPDDYFIVLVGDMITEEALPTYQTMLNTLD-GVRDETGASLTPWAIWTRAWTAEENRHGDLLNKYLYLSGRVDMKQIEKTI---QYLIGSGM------------------------------------------------------------------------------------------------DPR-TENNPYLGFIYTSFQERATFISHGNTARL--AKEHGDLKLAQICGIIAADEKRHETAYTKIVEKLFEIDPDGTVLALADMMRKKVSMPAHLMYDGQDD--NLFENFSSVAQRLGVYTAKDYADILEFLVGRWDIEKL-TGLSGEGRKAQDYVCTLPPRIRRLEERAQSRV-KKAS------ATPFSWIFGREINL---------------------------
Olea_europaea_44574 -------------------------------------------MALKLSFS--------------------PHKMPSFPDARIRS----------------------------------------------------HRVFM----ASTIHSPSME-------------------------------------------------------------------------------------------VGKVKKPFTPPRETHVQ--VTHSLA--PEKREIFNSL--NNWAEENILV---------LLKDVEKSWQ-PSDFLPEPA---SER---FDEQVMELRKRCKEIPDDYFVVLVGDMITEEALPTYQTMLNTLD-GVRDETGASLTPWAIWTRAWTAEENRHGDLLNKYLYLSGRVDMKQIEKTI---QYLIGSGM------------------------------------------------------------------------------------------------DPR-TENNPYLGFIYTSFQERATFISHGNTARL--AKEHGDLKLAQICGIIAADEKRHETAYTKIVEKLFEIDPDGTVLALADMMRKKISMPAHLMYDGQDD--NLFENFSSVAQRLGVYTAKDYADILEFLVGRWDVEKL-TGLSGEGRKAQDYICGLPPRIRRLEERAQSKV-KQAS------SAPFSWIFGREIKL---------------------------
Olea_europaea_33548 -------------------------------------------MALKLNAI-NFQSQKC------------PSFALPLV-VSHRS----------------------------------------------------PKFFM----ASTLRSG--------------------------------------------------------------------------------------SKE-----VETLKKPFSPPHEVHVQ--VTHSMP--PQKIEIFKVM--EDWAEENILV---------HLKPVEKCWQ-PQDFLPDPA---SDE---FHDHVKELRERAKELPDDYFVVLVGDMITEEALPTYQTMLNTLD-GVRDETGASPTPWATWTRAWTAEENRHGDLLNKYLYLSGRVDMRQIEKTI---QYLIGSGM------------------------------------------------------------------------------------------------DPR-TENNPYLGFIYTSFQERATFISHGNTARH--AKDRGDLKLAQICGTIAADERRHEIAYTKIVEKLFEIDPDGTVLAFADMMRKKISMPAHLMYDGRDD--NLFDHFSAVAQRLDVYTARDYADILEHLVNRWNVTKL-TGLSSEGQKAQDYVCGLPPRIRRLEERAQGRA-KQGP------RIPFSWIYDREVQL---------------------------
Camellia_sinensis_04669 -------------------------------------------MALKLNQM-AFQSRKF------------SSFSLPQS-RNLRS----------------------------------------------------HRVFM----ASTLNSA----------------------------------------------PRE---------------------------------------------VENVKKPFNPPREVHVQ--VTHSMP--PQQIEIFKSL--DDWAEKNILV---------HLKPVEKCWQ-PSDFLPDPA---SEG---FNEQVKELRERSKEIPDDYYVVLVGDMITEEALPTYQTMLNTLD-GVRDETGASPTSWAIWTRAWTAEENRHGDLLNRYLYLSGRVDMRQIEKTI---QYLIGSGM------------------------------------------------------------------------------------------------DPR-TENSPYLGFIYTSFQERATFISHGNTARL--AKEHGDLKLAQICGTIAADEKRHETAYTKIVEKLFEIDPDGTVFALADMMRKKISMPAHLMYDGQDD--NLFEHFSSVTQRLGVYTAKDYADILEFLVGRWNVEKL-VGLSGEGRKAQDYVCGLAPRIRRLEERAQSRA-KQAS------AVPFSWIFDRQINL---------------------------
Pos.gene83703.mRNA-1 -----------------------------------------------------------------------------------------------------------------------------------------------------------------------------------------------------------------------------------------------------------------------------------------------DWAEHYILI---------HLKPVEKCWQ-LQDFLPAPA---SDG---FEEQVKQLREREKELPDDYLVCLVGHMVTEEALPTYQTFLNTLD-GVRNETGASPTSWAVWNRTWTTEENRHGDLLNKYLYLSGRMDMTQIENRILLHSFFTILLL------------------------------------------------------------------------------------------------YIR-TENSPYLGFIYTSFQERAAFISHGNTARQ--AKEHVDLNLAQICGIIASDEKRHETAYTKIVEKLFEIDPDGTVISLAYM--KKMVMPAHLMYDGHDD--SIFENFSAVAQ---------------------------------------------------------------------------------------------------------------
Pos.gene18684.mRNA-1 -------------------------------------------MALKFNHHPFQSQKS-------------LSFGLPPMTTTIRS----------------------------------------------------PRVFM----ASTLRSG-------------------------------------------SKA------------------------------------------------VENMKKPFTPARKVHVQ--VTHSIP--PQKIEIFKSL--EDWAEHNILI---------HLKPVEKCWQ-PQDFLPAPA---SDG---FEEQVKQLREREKELPDDYLVCLVEHMVTEEALPTYQTFLNTLD-GVRDERGASPTSWAVWNRTWTAEENRHGDLLNKYLYLSGRMDMTQIEKTI---QYLIGSGM--------------------------------------------------------------------------------------------------------------------------------------------------------RHETAYTKIVEKLFEIDPDGTVISLAYMMRKKMVMPAHLMYDGHDD--SLFEKISAVAQRLGVYTAKDNPDILEFLVGRWKVENL-TGLSGEGRMAQDYVCGLAPRIRKLEERAAERA-KQGP------VIPFSWIFDRQVQL---------------------------
Glycine_max_41610 --------------------------------MLPLLHLTHSSMALRLNPIPT------------------QTFSLPQMPSLRS-----------------------------------------------------PRFRM----ASTLRSGSKE-------------------------------------------------------------------------------------------VENIKKPFTPPREVHVQ--VTHSMP--PQKIEIFKSL--EDWADQNILT---------HLKPVEKCWQ-PQDFLPDPS---SDG---FEEQVKELRERAKEIPDDYFVVLVGDMITEEALPTYQTMLNTLD-GVRDETGASLTSWAIWTRAWTAEENRHGDLLNKYLYLSGRVDMKQIEKTI---QYLIGSGM------------------------------------------------------------------------------------------------DPR-TENSPYLGFIYTSFQERATFISHGNTARL--AKEHGDIKLAQICGMIASDEKRHETAYTKIVEKLFEVDPDGTVMAFADMMRKKIAMPAHLMYDGRDD--NLFDNYSAVAQRIGVYTAKDYADILEFLVGRWKVEQL-TGLSGEGRKAQEYVCGLPPRIRRLEERAQARG-KESS------TLKFSWIHDREVLL---------------------------
Glycine_max_61333 -------------------------------------------MALRLNPIPT------------------QTFSLPQMASLRS-----------------------------------------------------PRFRM----ASTLRSGSKE-------------------------------------------------------------------------------------------VENIKKPFTPPREVHVQ--VTHSMP--PQKIEIFKSL--EDWAEQNILT---------HLKPVEKCWQ-PQDFLPDPS---SDG---FEEQVKELRERAKELPDDYFVVLVGDMITEEALPTYQTMLNTLD-GVRDETGASLTSWAIWTRAWTAEENRHGDLLNKYLYLSGRVDMKQIEKTI---QYLIGSGM------------------------------------------------------------------------------------------------DPR-TENSPYLGFIYTSFQERATFISHGNTARL--AKEHGDIKLAQICGMIASDEKRHETAYTKIVEKLFEVDPDGTVMAFADMMRKKIAMPAHLMYDGRDD--NLFDSYSSVAQRIGVYTAKDYADILEFLVGRWKVEQL-TGLSGEGRKAQEYICGLPPRIRRLEERAQARV-KESS------TLKFSWIHDREVLL---------------------------
Camellia_sinensis_10977 -------------------------------------------MALKLSPIT-FQSQKY------------PSFAIPSMVTLRS-----------------------------------------------------PKFAM----ASTLHSGSKE-------------------------------------------------------------------------------------------VENLKKPFSPPHEVHVQ--VTHSMP--PQKVEIFKNL--EDWADENILV---------HLKPVEKCWQ-PQDFLPDPA---SEG---FHDQVKELRERAKEIPDDYFVVLVGDMITEEALPTYQTMLNTLD-GVRDETGASLSSWARWTRAWTAEENRHGDLLNKYLYLSGRVDMKQIEKTI---QYLIGSGMELRERAKEIPDEYFVVLVGDMITEEALPTYQTMLNTLDGVRDETGASLSSWARWTRAWTAEENRHGDLLNKYLYLSGRVDMKQIEKTIQYLIGSGMDPR-TENNPYLGFIYTSFQERATFISHGNTARH--AKEYGDIKLAQICGTIASDEKRHETAYTKIVEKLFEIDPDGTVLALADMMKKKISMPAHLMYDGRDD--NLFEHFSAVAQGLGVYTAKDYADILEFLVGRWKVEEL-TGLSGEGQKAQDYVCGLTPRIRRLEERAQSRV-KQVR------TVPFSWIFDREVKL---------------------------
Camellia_sinensis_30246 -------------------------------------------MAMKLNPIT-FQSQKY------------PSFALPPMASLRS-----------------------------------------------------PKFFM----ASTLRSGSKE-------------------------------------------------------------------------------------------VENLKKPFSPPREVHVQ--VTHSMP--PQKIEIFKNL--EDWADQNILV---------HLKPVEKCWQ-PQDFLPDPA---SEG---FDEQVRELRERAKEIPDDYFVVLVGDMITEEALPTYQTMLNTLD-GVRDETGASPTSWAVWTRAWTAEENRHGDLLNKYLYLSGRVDMRQIEKTI---QYLIGSGM------------------------------------------------------------------------------------------------DPR-TENSPYLGFIYTSFQERATFISHGNTARL--AKEHGDIKLAQICGTIASDEKRHETAYTKIVEKLFEIDPDGTVLALADMMKKKISMPAHLMYDGRDD--NLFEHFSSVAQRLGVYTAKDYADILEFLVGRWQVEEL-TGLSAEGRKAQDYVCGLPPRIRKLEERAQSRVKQVRP-------VPFSWIFDRELKI---------------------------
Pos.gene29627.mRNA-1 ---------------------------------------MSAFVPLKAGRP-SRDSPMTRAIYKCPYFVLTLRFELDRVTKMIKSYLIAYYQYY-------------------------------------------PKGFK----NRLLRYGNGRFVRVALGTDPVTPPILCKIGIHIESVRNLAGTAVTPCTVASRA------------------------------------------------VEDMKKPFTPRRKVHVQ--VTHSMP--PQKNEIFKSL--EDWAEHNILI---------HLKPVEKCWQ-PQDFLPDPA---SDG---FEEQVKELRERAKELPDDYLVCLVGDMITEEALPTYQTFLNTLD-GVGDQTGASPTSWAVWIRAWTAEENRHGDLLNKYLYLSGRVDMRQIEKTI---QYLIGSGM------------------------------------------------------------------------------------------FCTFVTYVQ-TENSPYLGSIYTSFQERATFISHGNTARQ--VKEHGDLNLAQICGIIASDEKRHETAYTKIVEKLFEIDPDGTIISFAYMMRKTIVMPAHLMYDGHDD--NLFHNFSAVAQRLGVYTDK-----------------------------------FSSKFGPLVSEVGGGM----------------------------------------------------
Pos.gene15812.mRNA-1 ------------------------------------------------------MLPSS------------FSFLLP---IKLDP----------------------------------------------------PGVFM----ASTLDSG-------------------------------------------SKA------------------------------------------------VEDMKKPFTPRRKVHVQ--VTHSMP--PQKIEIFKSL--EDWAEHNILI---------HLKPVEKCWQ-PQDFLPDPA---SDG---FEEQVKELRERAKELPDDYLVCLVGDMITEEALPTYQTFLNTLD-GVGDQTGASPTSWAVWIRAWTAEENRHVDLLNKYLYLSGRVDMRQIEKTI---QYLIGSGM------------------------------------------------------------------------------------------------YVQ-TENSPYLGSIYTSFQERATFISHGNTARQ--VKEHGDLNLAQICGIIASDEKRHETAYTKIVEKLFEIDPDGTIISFAYMMRKTIVMPAHLMYDGHDD--NLFHNFSAVAQRLGVYTTKDYADILEFLVGRWKVENL-TGLSGEGRKAQDYVCGLAPRIRKLEERVAERA-KQGH------VIPFSWIFDRQVQL---------------------------
Vitis_vinifera_16648 -------------------------------------------MALQLNHLS-FQFHKF------------PSFSLPPMASIRS-----------------------------------------------------PTVFM----ASTLRSGSKE-------------------------------------------------------------------------------------------VENLKKPFSPPREVHVQ--VTHSMP--PQKIEIFKSM--ENWAEQNILV---------HLKPVEKSWQ-PQDFLPDPA---SDG---FHEQVKELRERAKELPDDYFVVLVGDMITEEALPTYQTMLNTLD-GVRDETGASLTSWAIWTRAWTAEENRHGDLLNKYLYLSGRVDMRQIEKTI---QYLIGSGM------------------------------------------------------------------------------------------------DPR-TENSPYLGFIYTSFQERATFISHGNTARH--AKEHGDMKLAQICGTIASDEKRHETAYTKIL----------------------------------------------------------------------------TGLSGDGRKAQDYVCGLAPRFRKLEERAQGRA-KEAL------TIPFSWIFDREVKL---------------------------
Pos.gene65901.mRNA-1 -------------------------------------------MALKLNPLPFQSQKS-------------LSFGLPPMTTIRS-----------------------------------------------------PRVFM----ASTLRSGSKE-------------------------------------------------------------------------------------------VENLKKPFTPPREVHVQ--VTHSMP--PQKIEIFKSL--EDWAEQNILI---------HLKPVEKCWQ-PQDFLPDPA---SDG---FEEQVKELRERAKELPDDYFVCLVGDMVTEEALPTYQTMLNTLD-GVRDETGASLTSWAVWTRAWTAEENRHGDLLNKYLYLSGRVDMRQIEKTI---QYLIGSGM------------------------------------------------------------------------------------------------DPR-TENSPYLGFIYTSFQERATFISHGNTARQ--AKEHGDLNLAQICGTIASDEKRHETAYTKIVEKLFEIDPDGTVVSFADMMRKKISMPAHLMYDGRDD--NLFENFSAVAQRLGVYTAKDYADILEFLVGRWKVENL-TGLSGEGRKAQDYVCGLAPRIRKLEERAAGRA-KQGP------VIPFSWIFDRQVQL---------------------------
Pos.gene16381.mRNA-1 ------------------------------------------------------------------------------------------------------------------------------------------------------------------------------------------------------A------------------------------------------------VENMKKPST-PREVHVQ--VTHSMS--PQKIAIFKSL--EDWAKHNILI---------HLKPMEKCWQ-PHDFLPDLV---SDG---FEEQVKELRERAKELPDDYFVCLVGHMVTEESLPTYQTMLNTLD-GVRDETGASPTSWAVWNRAWTAEENRHGDLLNKYLYLSGRVDMRQIEKTI---QYLIGSGM------------------------------------------------------------------------------------------------DPR-IENSPYLGFIYTSFQERATFISHGNTTRQ--AKKHGDLNLAQICGIMASDEKRHEIAYTKIVEKLFEIDPDETVISFTDIMRKKILMSAHLMYDGHDD--NLFHNFSAVIQQLGVYTAKDYTDILEFLVGRWKVENL-TGLSGEGRKAQDYVCGLASRIRNLEKIAAGRA-KQGP------VIPFSWIFDRQVQL---------------------------
Pos.gene16383.mRNA-1 -------------------------------------------MALKLNPL-PFQSQKS------------LSFGLPPMTTTIRS----------------------------------------------------PIVFM----ASTLRSG-------------------------------------------SKA------------------------------------------------VENMKQPFTPPRKAHVQ--VTHSMP--PHKIEIFKSL--EDWAEHNILI---------HLKPVEKCWQ-PQDFLPDPV---SDG---FEEQVKELRERAKELPDDYFVCLVGHMVTEEALPTYQTMLNTLD-GVRDETGASLTSWAVWNRAWTAEENRHGDLLNKYLYLSGRVDMRQIEKTI---QYLIGSGM------------------------------------------------------------------------------------------------DPR-IENSPYLGFIYTSFQERATFISHGNTARQ--AKKHGDLNLAQICGIMASDEKRHEIAYTKIVEKLFEIDPDETVISFANMMRKKILMPAHLMYDGRDD--NLFHNFSAVVQQLGVYTAKDYTDILEFLVGRWKVENL-TGLSGEGRKAQDYVCGLASRIRKLEKIAAGRA-KQGP------VIPFSWIFDRQVQL---------------------------
Linum_usitatissimum_06014 -------------------------------------------MALKLNPVTTFPSTRS------------LNNFSSRSPR--------------------------------------------------------TFLMAASTFNSTSTKE----------------------------------------------------------------------------------------------AEKLKKSHGPPKEVHMQ--VTHSMP--PQKLEIFKSL--EGWAEDVLLP---------HLKPVEKCWQ-PQDFLPEPE---SDG---FEEQVKELRARAKELPDDYFVVLVGDMITEEALPTYQTMLNTLD-GVRDETGASLTPWAIWTRAWTAEENRHGDLLNKYLYLSGRVDMRQIEKTI---QYLIGSGM------------------------------------------------------------------------------------------------DPK-TENNPYLGFIYTSFQERATFISHGNTARL--AKDHGDMKLAQICGIIAADEKRHETAYTKIVEKLFEIDPDGTVLALADMMRKKISMPAHLMYDGEDD--NLFDNYSSVAQRIGVYTAKDYADILEFLVGRWKVDAF-TGLSGEGNKAQDFVCGLPARIRKLEERAAGRAKQTSK------SVPFSWIFSRELVL---------------------------
Linum_usitatissimum_12183 -------------------------------------------MALKLNPVTTFPSTRS------------LNNFSSRSPRTFLMA------------------------------------------------------------ASTFNST-------------------------------------------STKE-----------------------------------------------AEKLKKSHGPPKEVHMQ--VTHSMP--PQKLEIFKSL--EGWAEDVLLP---------HLKPVEKCWQ-PQDFLPEPE---SDG---FEEQVKELRARAKELPDDYFVVLVGDMITEEALPTYQTMLNTLD-GVRDETGASLTPWAIWTRAWTAEENRHGDLLNKYLYLSGRVDMRQIEKTI---QYLIGSGM------------------------------------------------------------------------------------------------DPK-TENNPYLGFIYTSFQERATFISHGNTARL--AKDHGDMKLAQICGIIAADEKRHETAYTKIVEKLFEIDPDSTVLALADMMRKKISMPAHLMYDGEDD--NLFDNYSSVAQRIGVYTAKDYADILEFLVGRWKVDAF-TGLSGEGNKAQEFVCGLPARIRKLEERAAGRAKQTSK------SVPFSWIFSRELVL---------------------------
Pos.gene38309.mRNA-1 -------------------------------------------MALKLNPVTCPSLYTF------------PFIALPQSNNTRS-----------------------------------------------------YRVSMASTLHSTSRGV----------------------------------------------------------------------------------------------ENQKKKPFTPPKEVHVQ--VTHSMP--PQKIELFKSL--ESWAEDNVLV---------HLKPVEKCWQ-PQDFLPDPA---SEG---FHEQVMELRKRAKELPDDYFVVLVGDMITEEALPTYQTMLNTLD-GVRDETGASLTSWAIWTRAWTAEENRHGDLLNKYLYLSGRVDMKKIEKTI---QYLIGSGM------------------------------------------------------------------------------------------------DPR-TENNPYLGFIYTSFQERATFISHGNTARH--AKDHGDLKLAQICGIIASDEKRHETAYTKITEKLFEIDPDGTVLSFADMMRKKISMPAHLMYDGHDD--NLFEHFSSVAQRLGVYTAKDYADILEFLVSRWNVEKL-EGLSGEGRKAQDYVCGLAPRIKKLEERAQAKK-KPSS------LVPFSWIFGKEMLV---------------------------
evm.model.AsparagusV1_09.1056 -------------------------------------------MALRTNFQPKLSP---------------FLSNPVKKDPRS------------------------------------------------------PLVSV----ASTVRSSNR--------------------------------------------------------------------------------------------VDSSKKLFTPPREVHVQ--VTHSLP--PQKIEIFKSL--EDWAENNLLA---------LLKPVHTNWQ-PQDFLPEPS---SEG---FYDEVKDLRERTKEIPDDYFVCLVGDMITEEALPTYQTMLNTLD-GVRDETGASLTSWAVWTRAWTAEENRHGDLLNKYLYLTGRVDMRQIEKTI---QYLIGSGM------------------------------------------------------------------------------------------------DPR-TENNPYLGFIYTSFQERATFISHGNTANH--ARQYGDLRLAQICGTIAADEKRHEAAYTKIVEKLFEVDPDDTMLAFADMMRKKISMPAHLMYDGRDD--NLFGNFSAVAQRLGVYTAKDYADILEHLVGRWKLEGI-LGLSGEGKRAQDFVCTLAPRIRRLEERAESRKTKRAE------MMPFSWIFDRKVQL---------------------------
Olea_europaea_27796 -------------------------------------------MASKLSPNPINCRAQK------------YSSFALPQMASLRS----------------------------------------------------PKFFMASTLRSNSKEG----------------------------------------------------------------------------------------------ETLKKKPFSPHREVHGQ--VTHSMP--PQKIEIFKSL--ENWAEQNLLV---------HLKPVEKSWQ-PQDFLPDPA---SDG---FHDQVKELRERTKEIPDDYFIVLVGDMVTEEALPTYQTVLNTLD-GVQDETGASLTPWAIWTRAWTAEENRHGDLLNKYMYLSGRVDMKQIEKTI---QYLIGSGM------------------------------------------------------------------------------------------------YPR-TENSPYLGFIYTSFQERATFICHGNTARL--AKEHGDIKLAQICGTIASDEKRHETAYAKIVEKLFEIDPDGTVLAFSDMMRKKISMPACLMYDGQDD--GLFEHFSAVAQRLGVYTTRDYADILEFLVCRWKVADL-TGLSAEGRKAQDYVCGLPLRIRRLEERAQGRA-KQAP------IIPFSWIFDREVKL---------------------------
LOC_Os04g31070.1 -------------------------------------------MAFAASHTASPS----------------SCGGVAQRRSNGMS----------------------------------------------------PVVAM----ASTINR-----------------------------------------------------------------------------------------------VKTAKKPYTPPREVHLQ--VKHSLP--PQKREIFDSL--QPWAKENLLN---------LLKPVEKSWQ-PQDFLPDPS---SDG---FYDEVKELRERAKEIPDDYFVCLVGDMVTEEALPTYQTMLNTLD-GVRDETGASPTTWAVWTRAWTAEENRHGDLLNKYMYLTGRVDMKQIEKTI---QYLIGSGM------------------------------------------------------------------------------------------------DPG-TENNPYLGFLYTSFQERATFISHGNTARH--AKEYGDLKLAQICGTIAADEKRHETAYTKIVEKLFEIDPDYTVLAFADMMRKKISMPAHLMYDGKDD--NLFEHFSAVAQRLGVYTARDYADILEFLVQRWKVADL-TGLSGEGRRAQDFVCTLAPRIRRLDERAQARA-KQAP------VIPFSWVYDRKVQL---------------------------
Zm00001d025170_P001 -------------------------------------------MALRASPVSHGTAAAP------------LPPFARRRMARG------------------------------------------------------VVVAM----ASTINR-----------------------------------------------------------------------------------------------VKTVKEPYTPPREVHRQ--ITHSLP--PQKREIFDSL--QPWAKDNLLN---------LLKPVEKSWQ-PQDFLPEPS---SDG---FYDEVKELRERANEIPDEYFVCLVGDMVTEEALPTYQTMLNTLD-GVRDETGASPTTWAVWTRAWTAEENRHGDLLNKYMYLTGRVDMKQIEKTI---QYLIGSGM------------------------------------------------------------------------------------------------DPG-TENNPYLGFLYTSFQERATFVSHGNTARH--AKEYGDLKLAQICGTIAADEKRHETAYTKIVEKLFEMDPDYTVLAFADMMRKKITMPAHLMYDGKDD--NLFEHFSAVAQRLGVYTAKDYADILEFLVQRWKVAEL-TGLSGEGRSAQDFVCTLAPRIRRLDDRAQARA-KQAP------VIPFSWVYDRKVQL---------------------------
Zm00001d004019_P001 -------------------------------------------MALRVSPVSHGAAAAP------------LPPLARRRMARG------------------------------------------------------VVVAM----ASTINR-----------------------------------------------------------------------------------------------VKTVKEPYTPPREVHRQ--ITHSLP--PQKREIFDSL--QPWAKDNLLN---------LLKPVEKSWQ-PQDFLPEPS---SDG---FYDEVKELRERANEIPDEYFVCLVGDMVTEEALPTYQTMLNTLD-GVRDETGASPTTWAVWTRAWTAEENRHGDLLNKYMYLTGRVDMKQIEKTI---QYLIGSGM------------------------------------------------------------------------------------------------DPG-TENNPYLGFLYTSFQERATFVSHGNTARH--AKEYGDLKLAQICGTIAADEKRHETAYTKIVEKLFETDPDYTVLAFSDMMRKKITMPAHLMYDGKDD--NLFEHFSAVAQRMGVYTAKDYADILEFLVQRWKVADL-TGLSGEGRRAQDFVCTLAPRIRRLDERARARA-KQAP------VIPFSWIYGRKVQL---------------------------
Ginkgo_biloba_21867 ------------------------------------MASASVVKCMSAPQYGIQRTSMA------------GFSASSVHGVKLGSMHAESARS--------------------------------------------HRVLM----TAMLPPKAKA-------------------------------------------------------------------------------------------VEKVKTQFD-PRETHVQ--VTHSMP--PQKMEIFKSL--EEWAENNILV---------HLKPVERSWQ-PQDFLPDPA---SEG---FMDEVKELRNRAQEIPDDYFVCLVGDMITEEALPTYQTMLNTLD-GVRDDTGASPTSWAVWTRAWTAEENRHGDLLNKYLYLSGRVDMRQIEKTI---QYLIGSGM------------------------------------------------------------------------------------------------DPR-TENSPYLGFVYTSFQERATFISHGNTARH--AKDYGDLKLAQICGTIASDEKRHETAYTKIVEKLFEVDPDSTVLAFEDMMRKKISMPAHLMYDGQDD--NLFHHFSAVAQRLGVYTAKDYADILEFLVKRWNVEKI-EGLSSEGRKAQEFVCKLAPRIRRLEERAQQRA-KQGE------IIPFSWIFNREVSM---------------------------
Amborella_trichopoda_02014 -------------------------------------------MALKLS---LPSQSSF------------PSLGLQRSRPGS------------------------------------------------------ARFFM----TATLPPKSKE-------------------------------------------------------------------------------------------IDSLRKHLS-PREVHVQ--VTHSMP--PEKIEIFKSL--EDWAEHHILV---------HLKAVEKSWQ-PQDFLPDPS---SEG---FLDEVRELRKRAEEIPDDYFVCLVGDMITEEALPTYQTMLNTLD-GVRDETGASPTSWAVWTRAWTAEENRHGDLLNKYLYLSGRVDMRQIEKTI---QYLIGSGM------------------------------------------------------------------------------------------------DPR-TENSPYLGFIYTSFQERATFVSHGNTARH--AKDYGDMKLAQICGIIAADERRHETAYTKIVEKLFEIDPDGTVLAFADMMKKKISMPAHLMYDGQDD--NLFEHFSSVAQRLGVYTAKDYTDILEFLVNRWNVEKL-TGLSGEGQKAQDFVCGLAPRFRRLEERAQSRA-KQAT------TVPFSWIFNREVLL---------------------------
Amborella_trichopoda_02227 ------------------------------------------------------------------------------------------------------------------------------------------------------------------------------------------------------------------------------------------------------------------------------MP--PQKIEIFKSL--EDWAEHNILV---------HLKAVEKSWQ-PQDFLPDPT---SEG---FLDEVRELRKRAEEIPDDHFVCLVGEMITEEALPTYQTMLNTLD-GVRDETGASPTSWAVWNRAWTAEENRHGDLLNKYLYLCGRVDMRQIEKTI---QYLIGSGM------------------------------------------------------------------------------------------------DPH-AENSPYLGFIYTSFQERATFVSHGNTARH--VKEYGELKLAQICGTIAADEKRHETAYTKIVEKLFEIDPDDTILAFADMMKKKISMPGRLMYDGQDD--NLFEHFSAVSQKLEVYTAKNYTDILEFLVDRWNVEKL-TGLSGEGQKAQDFVCGLAPRFRRLEEKAQSLA-KQVA------TVPFSWIFNREVL----------------------------
GSMUA_Achr5T25160_001 MPLAAPFSLPLLTTKAKKDRPDEHCSVSLPLLRAIFEEEEETRRVDPMASRVALLPESF------------LCLARSRSKRNAVS----------------------------------------------------PRVSM----ASTM-------------------------------------------------------------------------------------------------VKTPKKLFG-PRETHIE--VTHSMP--PQKIEIIKSL--DDWVEDNILV---------HLKPVEKCWQ-PQDFLPDFS---SEA---FNEEVMELRERSKELPDEYFVCLVGDMITEEAVPTYQTMLNTSD-GVRDETGASLTPWALWIRAWTAEENRHGDLLNKYLYLSGRVDMKQIEKTI---QYLIGSGM------------------------------------------------------------------------------------------------DPR-TENNPYLGFIYTSFQERATFISHGNTARL--AKDHGDLNLAQICGTIASDEKRHETAYTKVVEKLFEVDPDYTVLAFADMMRKKITMPAHLMYDG-------------------------------------------PGLSGEGNKAQDFVCTLAPKIRQLDERARGRA-KKAP------AMPFSWIYNREVQL---------------------------
Mb_05_t26880.1 -------------------------------------------MASRVA----LLPESF------------LCLARSRSKRNAMS----------------------------------------------------PRVSM----ASTM-------------------------------------------------------------------------------------------------VKTPKKLFG-PRETHIE--VTHSMP--PEKIEIIKSL--DDWVEDNLLV---------HLKPVEKCWQ-PQDFLPDFS---SEA---FNEEVMELREHSKELPDDYFVCLVGDMITEEAVPTYQTMLNTSD-SIRDETGASLTPWALWIRAWTAEENRHGDLLNKYLYLSGRVDMKQIEKTI---QYLIGSGMFWK-------------------------------------------------------LPDSPLLSPMISGDEAFHHSDYRERENRNGFESVLHLQDPR-TENNPYLGFIYTSFQERATFISHGNTARL--AKDHGDLNLAQICGTIASDEKRHETAYTKVVEKLFEVDPDYTVLAFADMMRKKITMPAHLMYDGRDD--NLFEHFSAVAQRLGVYTAKDYADILEFLVARWKVGEL-AGLSGEGNKAQDFVCTLAPKIRQLDERARGRA-KKAP------AMPFSWIYNREVQL---------------------------
Zosma195g00240.1 ----------------MSLISKCLSRFVACRLALPLILYSSPSLSLKNPNYTTLARAQTHWHLRPPEFPNLTCFSLIFSPLLPTYIDIYIVDSSSPFFLPIFPQISTSDHSGAMSTLASAWTMKPMSPFSKHKNHVGSTLSSTAGNLIRMRSELRRFPLFLTGHQNNLPSNSNFAVSLKAVVPNRAGGITMTSVSS---------------------------------------------------KPRMKKVSGPPHEAHDQ--VTHSMP--PQKLEIFKSL--EDWATDNLLV---------HLKPVEKCWQ-PQDFLPDSS---SES---FFDEIKDLKERSKEIPDDYLVCLIGDMVTEEALPTYQTMLNTLD-GVRDETGASPTSWAVWTRAWTAEENRHGDLLNKYLYLTGRVDMRQVEKTI---QYLIGSGM------------------------------------------------------------------------------------------------DPR-TENNPYLGFIYTSFQERATFISHGNTARL--AKELGDIKLAQVCGSIAADEKRHETAYTKIVDKLFEIDPDDTVLAFADMMKKKISMPAHLMYDGHNN--NLFEHFSSVAQRLGVYTAKDYADILEFLVERWDVAKL-TGLSGAGNKAQDFICTLAPRIRRLEERAQARA-KQAP------RVPFSWIHNREVQL---------------------------
LOC_Os01g69080.1 ---------------------------------------MASRMALRPNDVTLRLTPPL------------AAAARRNRRAAAGG----------------------------------------------------VRVYAVASGAVST-------------------------------------------------------------------------------------------------KVENKKPFAPPREVHVQ--VTHSMP--PQKIEIFKSL--DDWARDNILS---------HLKPVEKCWQ-PQDFLPDPA---SDG---FHDEVKELRERAKEIPDDYFVCLVGDMITEEALPTYQTMLNTLD-GVRDETGASPTAWAVWTRAWTAEENRHGDLLNKYLYLTGRVDMRQIEKTI---QYLIGSGM------------------------------------------------------------------------------------------------DPR-TENNPYLGFIYTSFQERATFISHGNTARH--AKDFGDLKLAQICGIIASDEKRHETAYTKIVEKLFEIDPDGTVLAFADMMKKKISMPAHLMFDGEDD--KLFEHFSMVAQRLGVYTAKDYADILEFLVSRWKISDL-TGLSSEGNKAQDYLCTLAARIRRLDERAQSRA-KKAG------TLPFSWVYGREVQL---------------------------
Zm00001d012033_P002 -------------------------------------------MALRLHDVA-------------------LCLSPPLAARRRSG----------------------------------------------------GSFVAVASMTSAAVST----------------------------------------------------------------------------------------------RVENKKPFAPPREVHVQ--VTHSMP--SHKIEIFKSL--DDWARDNILT---------HLKPVEKCWQ-PQDFLPDPA---SEG---FHDEVKELRERAKEIPDDYFVCLVGDMITEEALPTYQTMLNTLD-GVRDETGASPTAWAVWTRAWTAEENRHGDLLNKYMYLTGRVDMRQIEKTI---QYLIGSGM------------------------------------------------------------------------------------------------DPR-TENNPYLGFIYTSFQERATFISHGNTARH--AKDFGDLKLAQICGIIASDEKRHETAYTKIVEKLFEIDPDGTVVALADMMKKKISMPAHLMFDGQDD--KLFEHFSMVAQRLGVYTARDYADILEFLVDRWKVADL-TGLSGEGNKAQDYLCTLASRIRRLDERAQSRA-KKAG------TLPFSWVYGREVQL---------------------------
Zm00001d042344_P002 -------------------------------------------MALRLNDVA-------------------LCLSPPLAARRRRSRSRSS-----------------------------------------------GRFVAVASMTSAVSTN-------------------------------------------LQQASSGGEDACLLS------------------------------------RVENKKPFAPPREVHVQ--VTHSMP--PHKIEIFKSL--DDWARDNILT---------HLKPVEKCWQ-PQDFLPDPA---SEG---FHDEVKELRERAKEIPDDYFVCLVGDMITEEALPTYQTMLNTLD-GVRDETGASPTAWAVWTRAWTAEENRHGDLLNKYMYLTGRVDMRQIEKTI---QYLIGSGM------------------------------------------------------------------------------------------------DPR-TENNPYLGFIYTSFQERATFISHGNTARH--AKDFGDLKLAQICGIIASDEKRHETAYTKIVEKLFEIDPDGTVVALADMMRKKISMPAHLMFDGQDD--KLFEHFSMVAQRLGVYTARDYADILEFLVDRWKVVNL-TGLSGEGNKAQDYLCTLASRIRRLEERAQSRA-KKAG------TLPFSWVYGRDVQL---------------------------
evm.model.AsparagusV1_04.1348 MWLLLNSAGLSPLSASRSLAPLWKEPPKGQKDNNFFFLKKQETREKKIKLWGDWRAMALRLAFRVEPF---LCFYPPKSRRNGHVSRS-------------------------------------------------PTVSMASTIGSSSSTAK---------------------------------------------------------------------------------------------VGSQKKSFSPPKEVHVQ--VTHSMP--PQKIEIFQSL--EDWAENNILV---------HLKPVEKCWQ-PQDFLPDMS---SEG---YEVQLNELRERAKELPDDYFVCLVGDMITEEALPTYQTMLNTLD-GVRDETGASPTSWAIWTRAWTAEENRHGDLLNRYLYLSGRVDMRQIEKTI---QYLIGSGM------------------------------------------------------------------------------------------------DPR-TENNPYLGFIYTSFQERATFISHGNTARH--AKEKGDLKLAQICGIIASDEKRHETAYTKIVEKLFEIDPDGTVLAFADMMRKKISMPAHLMYDGRDD--NLFEHFSSVAQRLGVYTARDYADILEFLVDRWKVGEL-TGLSGEGKKAQDYVCTLVPRIRRLEERAAGRA-KLKP------KVPFSWVFDREVGGEGSREG---------------------
evm.model.AsparagusV1_10.499 -------------------------------------------MASRLA----FGVEPF------------ICFSQSKSSRRNGNGYGLRS----------------------------------------------PTISM----ASTIGAS-------------------------------------------SSTAK----------------------------------------------VETPKKPFSPPREVHVQ--VAHSMP--SQKIEIFKSL--ENWAETNILT---------HLKPVEKCWQ-PQDFLPDTS---SEG---YEVQIKELRERAKELPDEYFVCLVGDMITEEALPTYQTMLNTLD-GVRDETGASLTSWAIWTRAWTAEENRHGDLLNRYLYLSGRVDMRQIEKTI---QYLIGSGM------------------------------------------------------------------------------------------------DPR-TENNPYLGFIYTSFQERATFISHGNTARH--AKDKGDLKLAQICGIIASDEKRHETAYTKIVEKLFEIDPDDTVLAFADMMRKKISMPAHLMYDGRDD--NLFDHFSSVAQRIGVYTAKDYADILEFLVDRWKVGGL-SGLSAEGRRAQEYVCTLVPRIRRLEERAQGRA-KLRP------KVGFSWIFDREVQL---------------------------
Dr11296.1.cds ------------------------------------------MASSRVA----FRPELF------------LSLQSSSSKRGGVVRS--------------------------------------------------QRVSM----ASTIPSSK---------------------------------------------------------------------------------------------VENQKKPYKPPREVHVQ--VTHSMP--PQKIEIFKSL--EDWADDNILV---------HLKPVEKCWQ-PQDFLPDPS---SEG---FYEQVNELRERAKEIPDDYYVCLVGDMVTEEALPTYQTMLNTLD-GVRDETGASLTSWATWTRAWTAEENRHGDLLNKYLYLCGRVDMKPIEKTI---QYLIGSGM------------------------------------------------------------------------------------------------DPM-TENSPYLGFIYTSFQERATFISHGNTARH--AKEYGDVNLAQICGIIASDEKRHETAYTKIVEKLFEIDPDGTILAFADMMRKKISMPAHLMYDGQDD--SLFQNFSSVAQRLGVYTAKDYANILEFLVDRWKVDQL-TGLSGDSSKAQDYICTLAPRIRRLXERAHGKA-KQAS------TKSFSWIHGREVQL---------------------------
Vitis_vinifera_29339 -------------------------------------------MALKLNSAFIC-----------------PYHNPRPQSRRPRS----------------------------------------------------HRVFM----ASTLRPTSIE-------------------------------------------------------------------------------------------VENLKKPFSPPREVHVQ--VTHSLP--PQKIEVFKSM--EGWAEKNVLV---------HLKPVEKCWQ-PQDFLPDPT---SEG---FHEQVKELRERAKELPDDYFVVLVGDMITEEALPTYQTMLNTLD-GVRDETGASLTPWAVWTRAWTAEENRHGDLLNKYLYLSGRVDMKQIEKTI---QYLIGSGM------------------------------------------------------------------------------------------------DPR-TENSPYLGFIYTSFQERATFVSHGNTARL--AKEHGDMKLAQICGTIAADEKRHETAYTKIVEKLFEIDPDGTVLAFADMMRKKISMPAHLMYDGQDD--NLFEHFSAVAQRLGVYTAKDYADILEFLVGRWNLEKL-TGLSGEGRKAQDYVCGLAPRIRKLEERAQGRV-KQAT------AVPFSWIFGRKMMV---------------------------
Spipo9G0033500 -------------------------------------------MALRVSPLTFPSR---------------SCRCSSSRSPGIRS----------------------------------------------------HRVFM----ASTV-------------------------------------------------------------------------------------------------NTATKKPFSPPREVHVQ--VTHSMP--PQKIEIFKSL--EGWAESNILP---------YLKSVERNWQ-PQDFLPDAA---SEG---FYDEVKELRARAKEIPDDYFVCLVGDMITEEALPTYQTMLNTLD-GVRDETGASPTSWAIWTRAWTAEENRHGDLLNKYLYLSGRVDMRQIEKTI---QYLIGSGM------------------------------------------------------------------------------------------------DPR-TENSPYLGFIYTSFQERATFISHGNTARL--AKEHGDLKLAQICGTIAADEKRHETAYTKIVEKLFEIDPDGTVLAFADMMKKKISMPAHLMYDGRDD--NLFEHFSAVAQRLGVYTAKDYADILEFLVGRWNVESL-DGLSGEGKRAQDFVCSLAPRIRRLDERAQSRAKRAQP-------VPFSWIYDRQVQV---------------------------
Spipo0G0009200 -------------------------------------------MALRVAPVRFPSRER-------------LCFSPTASGARS------------------------------------------------------RRVLM----ASTLHTSTE--------------------------------------------------------------------------------------------ITNPKKPFYPPREVHVQ--VTHSMP--PQKIEVFKSL--EGWAKDNILV---------HLKPVEKCWQ-PQDFLPEPS---SDG---FHEEVKELRERAKEIPDDYFVCLVGDMITEEALPTYQTMLNTLD-GVRDETGASPTSWAIWTRAWTAEENRHGDLLNKYLYLCGRVDMRQIEKTI---QYLIGSGM------------------------------------------------------------------------------------------------DPR-TENSPYLGFVYTSFQERATFISHGNTARH--AKEHGDMKLAQICGTIAADEKRHETAYTKIVEKLFEIDPDGTVIAFEDMMRKKISMPAHLMYDGRDD--NLFEHFSAVAQRLGVYTAKDYADILEFLVQRWGVEHL-TGLSGEGRRAQEFVCNLAPRIRRLEERAQGRAKKREP------DVPFSWIFDRKVQL---------------------------
Mb_06_t28490.1 -------------------------------------------MALRVT----LPPKMS------------LVLAPPKPNLGS------------------------------------------------------PRVSM----ASAIRASAAK-------------------------------------------------------------------------------------------IETSKKPFCPPREVHVQ--VTHSMP--PQKVEIFRAL--EDWAENNILV---------HLKPVEKCWQ-PQDFLPDPS---SDG---FYEEVQELRERSKEIPDDYYVCLVGDMITEEALPTYQTMLNTLD-GVRDETGASLTSWAIWTRAWTAEENRHGDLLNKYLYLTGRVNMKQIEKTI---QYLIGSGM------------------------------------------------------------------------------------------------DPR-TENSPYLGFIYTSFQERATFISHGNTARH--AKEYGDLKLAQICGTIAADEKRHETAYTKIVEKLFEIDPDGTMLAFADMMKKKISMPAHLMYDGRDD--NLFEHFSAVAQRLGVYTAKDYADILEFLVVRWNLEKL-SVLSGEASQAQDFVCTLAPRIRRLEERAQGKA-KQSS------RIPFSWINYREVQL---------------------------
Dioal.1365s0002.1 ------------------------------------------MASSRLA----FRPEAF------------LCFSSCPPKRAAARS---------------------------------------------------PRVSM----ASTIPSSK---------------------------------------------------------------------------------------------VENLKKPFTPPREVHVQ--VTHSMP--PQKIEMFKSL--EEWAENNILV---------HLKPVEKCWQ-PQDFLPDPS---SDG---FYEEVKELRERAKEIPDEYFVCLVGDMITEEALPTYQTMLNTLD-GVRDETGASPTSWAIWTRAWTAEENRHGDLLNKYLYLSGRVDMKHIEKTI---QYLIGSGM------------------------------------------------------------------------------------------------DPR-TENSPYLGFIYTSFQERATFISHGNTARH--AKEHGDIKLAQICGIIAADEKRHETAYTKIVEKLFETDPDGTVLAFADMMKKRISMPAHLMYDGIDD--NLFEHFSAVAQRLGVYTAKDYADILEFLVDRWKVGDL-TGLSGEGNKAQDFVCSLAPRIRRLEERAQGRA-NRAP------TKSFSWIHGREVQL---------------------------
Dr13834.1.cds ------------------------------------------MASTRLA----FRPEAF------------LCFSSCPPKRAAARS---------------------------------------------------PRVSM----ASTIPSSNTEHGKRGGIIDAGFLVSLYDHLRKGLAFGFFIHAFKATTCILGCIILTTMHQKQSLSTLELKLPIAKANFLLCYPFFYPFLMACLSPEQILSWVENLKKPFTPPREVHVQ--VTHSMP--PQKIEMFKSL--EEWAENNVLV---------HLKSVEKCWQ-PQDFLPDPS---SDG---FYEEVKELRERAKEIPDEYFVCLVGDMITEEALPTYQTMLNTLD-GVRDETGASPTSWAVWTRAWTAEENRHGDLLNKYLYLSGRVDMKQIEKTI---QYLIGSGM------------------------------------------------------------------------------------------------DPR-TENSPYLGFIYTSFQERATFISHGNTARH--AKEHGDIKLAQICGIIAADEKRHETAYTKIVEKLFEMDPDGTVLAFADMMKKRISMPAHLMYDGIDD--NLFEHFSAVAQRLGVYTAKDYADILEFLVDRWKVGDL-TGLSGEGNKAQDFVCALAPRIRRLEERAQGRA-NRAP------TKSFSWIHGREVQL---------------------------
PDK_30s872101g002 ------------------------------------------------------------------------------------------------------------------------------------------------------------------------------------------------------------------------------------------------------------------MEAHLQ--VTHSMP--PQKIEIFKSL--EDWAQNNILV---------LLKPVEKSWQ-PQDFLPDSS---SEG---FYDEVKELREQSREIPDDYYVCLVGDMITEEALPTYQTMLNTLD-GVRDETGASLTSWAIWTRAWTAEENRHGDLLNKYLYLTGRVDMKQIEKTI---QYLIGSGM------------------------------------------------------------------------------------------------DPR-TENSPYLGFIYTSFQERATFISHGNTARL--AKEHGDLKLAQICGIIAADEKRHETAYTKIVEKLFEIDPDDTMLAFADMMKKKITMPAHLMYDGRDD--NLFEHFSAVAQRLGVYTAKDYADILDFLVRRWNVEKI-TGLSGEGNQAQDFVCTLASRIRRLEGRAQGRA-KQAP------HIPFSWIYGRVVQL---------------------------
Elaeis_guineensis_00603 -------------------------------------------MALRVN----LAPEMA------------LCFALQKRSTRS------------------------------------------------------PRVSM----TSTIPSSPK--------------------------------------------------------------------------------------------VESLKKRFSPPHEVHLQ--VTHSMP--PHKIEIFKSL--EEWAENNILV---------LLKPVEKSWQ-PQDFLPDSS---SEG---FYEEVKELRERSREIPDDYYVCLVGDMITEEALPTYQTMLNTLD-GVRDETGASLTSWAIWTRAWTAEENRHGDLLNKYLYLTGRVDMKQIEKTI---QYLIGSGM------------------------------------------------------------------------------------------------DPR-TENSPYLGFIYTSFQERATFISHGNTARL--AKDYGDLKLAQICGTIAADEKRHETAYTKIVEKLFEIDPDGTVLAFADMMKKKISMPAHLMYDGHDD--NLFEHFSAVAQRLRVYTAKDYADILDFLVRRWNVEKL-AGLSGEGNRAQDFVCTLASRIRRLEERAQERA-KQTP------CIPFSWIYGREVQL---------------------------
PDK_30s1069331g001 ------------------------------------------------------------------------------------------------------------------------------------------------------------------------------------------------------------------------------------------------------------------------------MP--PHKVEIFKSL--EEWAENNILV---------LLKPVENSWQ-PQDFLPDSQ---SEG---FYEEVKELRERSREIPDDYYVCLVGDMITEEALPTYQTMLNTLD-GVRDET-----------------ENRHGDLLNKYLYLTGRVDMKQIEKTI---QYLIGSGM------------------------------------------------------------------------------------------------DPR-TENSPYLCFIYTSFQERATFISHGNTGRL--AKDHGDLKLAQICGTIAADEKRHETAYTKIVEKLFEIDPDGTMIAFADMMKKKISMPAHLMDDGHDD--NLFEHFSAVAQRLRVYTAKDYADILDFLVRRWNVEKL-TGLSGEGNRVQDFVCTLASRIRRLEERAQERA-KRAP------CIPFSWIYGRDVQL---------------------------
Aco006640.1 -------------------------------------------MASRLA----FGAEAL------------LCLSPSKPKKRAPGS---------------------------------------------------PKVLMV---SSSLSTG----------------------------------------------------------------------------------------------VEVPKRPFTPPREVHVQ--VTHSMP--PQKIEIFKSL--DKWAEDNILT---------HLRPVEKCWQ-PQDFLPDPS---SDG---FHDEVKELRERAKELPDDYFVCLVGDMITEEALPTYQTMLNTLD-GVRDETGASLTSWAIWTRAWTAEENRHGDLLNKYLYLTGRVDMRQIEKTI---QYLIGSGM------------------------------------------------------------------------------------------------DPR-TENSPYLGFIYTSFQERATFISHGNTARH--AKEHGDLKLAQICGIIASDEKRHETAYTKIVEKLFEIDPDGTVLALADMMKKKISMPAHLMYDGQDD--NLFEHFSTVAQRLGVYTAKDYADILEFLVARWKVAEL-SGLSGEGTKAQDYVCTLAPRIRRLEERAQGRA-KQAG------TVPFSWIYGREVQL---------------------------
GSMUA_Achr8T08750_001 -------------------------------------------MAYRVA----LRPESF------------LCFSPVRSKRNGRS----------------------------------------------------PRVSKASAIRSSSATK----------------------------------------------------------------------------------------------VETPKKPFT-PHELHVQ--VTHSMP--RQKIEIFKSL--EDWAENNILV---------HLKPVEKCWQ-PQDFLPDSS---SEA---FYDEVKELRVRSKEIPDDYFVCLVGDMITEEALPTYQTMLNTLD-GIRDETGASLTSWAIWTRAWTAEENRHGDLLNKYLYLSGRVDMKQIEKTI---QYLIGSGM------------------------------------------------------------------------------------------------DPR-TENNPYLGFIYTSFQERATFISHGNTARL--AKEHGDLTLAQICGIIASDEKRHETAYTKIVEKLFEIDPDDTVIAFADMMKKKISMPAHLMYDGR--------------------------------------------LSEKGNKSRDFICNLAPRIRRLEERAHGRA-KKAP------TIPFSWIFDRKVQL---------------------------
Mb_08_t08040.1 -------------------------------------------MAYRVA----LRPESF------------LCFSPVRSKRNGRS----------------------------------------------------PRVSM----ASTIRSSSAAK------------------------------------------------------------------------------------------VETPKKPFT-PHEVHVQ--VTHSMP--PQKIEIFKSL--EDWAENNILV---------HLKPVEKCWQ-PQDFLPDSS---SEA---FYDEVKELRERSKEIPDDYLVCLVGDMITEEALPTYQTMLNTLD-GIRDETGASLTSWAIWTRAWTAEENRHGDLLNKYLYLSGRVDMKQIEKTI---QYLIGSGM------------------------------------------------------------------------------------------------DPR-TENNPYLGFIYTSFQERATFISHGNTARL--AKEHGDLTLAQICGIIASDEKRHETAYTKIVEKLFEIDPDDTVIAFADMMKKKISMPAHLMYDGRDD--KLFEHFSAAAQRLGVYTAKDYADILEFLVTRWKVGDL-TCLSEKGNKSRDFICNLAPRIRRLEERAHGRA-KKAP------TIPFSWIFDRKVQL---------------------------
Aco026218.1 -------------------------------------------MASRIA----FKPLGS------------LCFAPPRTNRSAAA----------------------------------------------------AAATFGSPRASMASTK----------------------------------------------------------------------------------------------LETAKNPFS-PREVHVQ--VTHSMP--PQKIEIFKSL--DDWAENNILV---------HLKPVEKCWQ-PQDFLPDPS---SDG---FHEEVKELRERAKEIPDDYFVCLVGDMVTEEALPTYQTMLNTLD-GVRDETGASLTSWAIWTRAWTAEENRHGDLLNKYLYLTGRVDMRQIEKTI---QYLIGSGM------------------------------------------------------------------------------------------------DPR-TENSPYLGFIYTSFQERATFISHGNTARL--AKEHGDLKLAQICGIIASDEKRHETAYTKIVEKLFEIDPDGTVLALADMMKKKISMPAHLMYDGHDD--NLFEHFSTVAQRLGVYTAKDYADILEFLVVRWKVADL-TGLSGEGKRAQDYVCTLAPRIRRLEERAQGRA-KQKG------TIPFSWIYGREVQL---------------------------
GSMUA_Achr7T22860_001 -------------------------------------------MASRMA----FRPQAL------------PCFSCPSKRRNARS----------------------------------------------------PRVSMASTVGSSSSSAVSNK------------------------------------------------------------------------------------------VETPKKPFS-QQDVHSQ--VTHSLP--PQKIEIFKSL--EDWAENNILV---------HLKPVEKCWQ-PQDFLPDPS---SEG---FYEEVKELRERSKEIPDDYFVCLVGDMITEEALPTYQTMLNTLD-GVRDETGASPTSWAIWTRAWTAEENRHGDLLNKYLYLSGRVDMKQIEKTI---QYLIGSGM------------------------------------------------------------------------------------------------DPR-TENNPYLGFIYTSFQERATFVSHGNTARL--AKEHGDLKLAQICGIIASDEKRHETAYTKIVEKLFEIDPNGTVLAFSDMMKKKISMPAHLM---------------------------------------WKIGDL-TGLSGEGNKAQDFVCTLAPRIRRLEERAQARA-KQAP------AIPFSWIYGREVLL---------------------------
Mb_07_t04650.1 -------------------------------------------MASRMA----FRPQAL------------PCFSCPSKRRNARS----------------------------------------------------PRVSM----ASTVGSS-------------------------------------------SSAVSNK--------------------------------------------VETPKKPF-PQQDVHSQ--VTHSLP--PQKIEIFKSL--EDWAENNILV---------HLKPVEKCWQ-PQDFLPDPS---SEG---FYEDVKELRERSKEIPDDYFVCLVGDMITEEALPTYQTMLNTLD-GVRDETGASPTSWAIWTRAWTAEENRHGDLLNKYLYLSGRVDMKQIEKTI---QYLIGSGM------------------------------------------------------------------------------------------------DPR-TENNPYLGFIYTSFQERATFISHGNTARL--AKEHGDLKLAQICGIIASDEKRHETAYTKIVEKLFEIDPNGTVLAFADMMKKKISMPAHLMYDGRDD--NLFGHFSAVAQRLGIYTAKDYADILEFLVTRWKIGDL-TGLSGEGNKAQDFVCTLAARIRRLEERAQARV-KQAP------AIPFSWIYGREVQL---------------------------
Mb_08_t00800.1 -------------------------------------------MASRVA----FRPEPI------------LCFSPARSKRNARS----------------------------------------------------SRVSMASTIRSSSATK----------------------------------------------------------------------------------------------VETPRKPFTPPREVHVQ--VTHSMP--PQKIEIFKSL--EDWAENNILV---------HLKPVEKCWQ-PQDFLPDPS---SES---FYEEVKELSERSKEIPDDYFVCLVGDMITEEALPTYQTMLNTLD-GVRDETGASLTSWAIWTRAWTAEENRHGDLLNKYLYLSGRVDMKQIEKTI---QYLIGSGM------------------------------------------------------------------------------------------------DPR-TENNPYLGFIYTSFQERATFISHGNTARL--AKEHGDLKLAQICGIIASDEKRHETAYTKIVEKLFEIDPDGTVLAFADMMKKKISMPAHLMYDGRDD--NLFEHFSAVAQRLGVYTAKDYADILEFLVTRWKVGEL-TGLSGEGNKAQDFVCTLAPRIRRLEERAQGRA-KKAP------AIPFSWIHDREVQL---------------------------
PDK_30s680581g006 ------------------------------------------------------------------------------------------------------------------------------------------------------------------------------------------------------------------------------------------------------------------------------MP--PQKMEIFKSL--EDWAENNILV---------HLKPVEKCWQ-PQDFLPDPS---SEG---FYEEVKELRERSKEIPDDHLICLVGDMITEEALPTYQTMLNTLD-GVRDETGASLTSWAIWTRAWTAEENRHGDLLNKYLYLSGRVDMKQIEKTI---QYLIGSGM------------------------------------------------------------------------------------------------DPR-TENSPYLGFIYTSFQERATFISHGNTARL--AKEHGDMKLAQICGIIASDEKRHETAYTKIVEKLLEIDPDGTVLAFADMMKKKISMPAHLMYDGLDD--NLFEHFSAVAQRLGVYTAKDYADILDFLINRWKVGEL-TGLSGEGKRAQDFVCTLAPRIRRLEERAQERA-KQAP------CVPFSWIYGREVQL---------------------------
Elaeis_guineensis_17934 -----------------------------------------------MASMVAFRPEAF------------LCFSPPKTTRSTRS----------------------------------------------------PRISM----ASTVGPSTK--------------------------------------------------------------------------------------------VEIPKKPFMPPREVHVQ--VTHSMP--PQKIEIFKSL--EDWAENNILV---------HLKPVEKCWQ-PQDFLPDPS---SEG---FHEEVKELRERSKEIPDDYYVCLVGDMITEEALPTYQTMLNTLD-GVRDETGASLTSWAVWTRAWTAEENRHGDLLNKYLYLSGRVDMKQIEKTI---QYLIGSGM------------------------------------------------------------------------------------------------DPR-TENSPYLGFIYTSFQERATFISHGNTARH--AKEHGDVKLAQICGTIASDEKRHETAYTKIVEKLFEIDPDGTVLSFADMMKKKISMPAHLMYDGQDD--NLFEHFSAVAQRLGVYTAKDYADILEFLINRWKVGEL-TGFSGEGKRAQDFVCTLAPRIRRIEERAQERA-KQAP------RIPFSWIYGREVQL---------------------------
Elaeis_guineensis_18699 -------------------------------------------MASRVA----FRPEAF------------LCFSPPTTKRSARS----------------------------------------------------PRVSM----ASTVGSSTK--------------------------------------------------------------------------------------------IELPKKPFMPPREVHLQ--VTHSMP--PQKIEIFKSL--EDWAENNILV---------HLKPVEKCWQ-PQDFLPDPS---SEG---FHEEIKELRERSKEIPDDYYVCLVGDMITEEALPTYQTMLNTLD-GVRDETGASLTSWAIWTRAWTAEENRHGDLLNKYLYLSGRVDMRQIEKTI---QYLIGSGM------------------------------------------------------------------------------------------------DPR-TENSPYLGFIYTSFQERATFISHGNTARH--AKEHGDLKLAQICGIIASDEKRHETAYTKIVEKLFEIDPDGTVLAFADMMKKKISMPAHLMYDGQDD--NLFEHFSAVAQRLGVYTAKDYADILEFLVDRWKVGEL-TGLSGEGKRAQDFVCTLAPRIRRLEERAQGRA-KQAP------RLPFSWIYGREVQL---------------------------
PDK_30s755881g002 ------------------------------------------------------------------------------------------------------------------------------------------------------------------------------------------------------------------------------------------------------------------------------MP--PQKIEIFKSL--EDWAENNILV---------HLKPVEKCWQ-PQDFLPDPS---SEG---FHEEIKELRERSKEIPDDYYVCLVGDMITEEALPTYQTMLNTLD-G------------------------------------------------------------------------------------------------------------------------------------------------------------DPR-TENSPYLGFIYTSFQERATFISHGNTARH--AKEHGDLKLAQICGIIASDEKRHETAYTKIVEKLFEIDPDGTVLAFADMMKKKISMPAHLMYDGQDD--NLFEHFSAVAQRLGVYTAKDYADILEFLVNRWKVGEI-TGLSGEGKRAQDFVCTLAPRIRRLEERAQGRA-KQAP------RRPFSWIYGREVQL---------------------------
