# Supplementary material for: Genomic basis of the giga-chromosomes and giga-genome of tree peony Paeonia ostii
Source: Nat Commun. 2022 Nov 28;13:7328. doi: 10.1038/s41467-022-35063-1 (PMC9705720; doi:10.1038/s41467-022-35063-1)
Supplement: Supplementary file 13 — Source Data [file 41467_2022_35063_MOESM13_ESM.zip › Source Data Supplementary Fig. 8c. SAD_tree_ML.newick.txt]

(((((((((((((((((((PDK_30s680581g006:0.1049574965,(((Dr13834.1.cds:0.0311842462,Dioal.1365s0002.1:0.0059914712):0.1016100430,Dr11296.1.cds:0.1853398504):0.0911102163,((((Mb_05_t26880.1:0.0247020255,GSMUA_Achr5T25160_001:0.0390533521):0.2615261752,(Mb_08_t08040.1:0.0119543922,GSMUA_Achr8T08750_001:0.0374837003):0.1052709458):0.0039180344,Mb_08_t00800.1:0.0459954643):0.0305688711,(Mb_07_t04650.1:0.0154426996,GSMUA_Achr7T22860_001:0.0346774741):0.0957250278):0.0293481178):0.0198524097):0.0169587950,(Elaeis_guineensis_17934:0.0584520191,(Elaeis_guineensis_18699:0.0107194106,PDK_30s755881g002:0.0177979147):0.0166666509):0.0209684843):0.0188926792,((((Zm00001d042344_P002:0.0301853018,Zm00001d012033_P002:0.0286421146):0.0646551936,LOC_Os01g69080.1:0.1391938495):0.2094975760,Aco006640.1:0.0714410019):0.0629132949,Aco026218.1:0.1308069376):0.0634444124):0.0442689249,(evm.model.AsparagusV1_10.499:0.1374777934,evm.model.AsparagusV1_04.1348:0.2164692939):0.1169443998):0.0904910515,(((Zosma195g00240.1:0.5760000315,(PDK_30s872101g002:0.0984424574,(PDK_30s1069331g001:0.0887813278,Elaeis_guineensis_00603:0.0218864897):0.0441209918):0.0462945029):0.0440332940,Mb_06_t28490.1:0.1494383703):0.0523874428,(((Zm00001d004019_P001:0.0321922194,Zm00001d025170_P001:0.0161370109):0.0995785104,LOC_Os04g31070.1:0.0617338634):0.2182903464,evm.model.AsparagusV1_09.1056:0.2310333650):0.0765079554):0.0345035230):0.0492796081,(Spipo0G0009200:0.1361678526,Spipo9G0033500:0.1909840157):0.0383612493):0.0457407973,(((((((((Linum_usitatissimum_23654:0.0229650199,Linum_usitatissimum_03764:0.0301688822):0.3800916961,SAD_AT1G43800.1:0.3913093234):0.0758843840,Olea_europaea_37678:0.4018066091):0.0600470651,((Vitis_vinifera_14699:0.1962020727,Camellia_sinensis_16515:0.2257452100):0.0450568790,((Glycine_max_20655:0.3488123475,Glycine_max_20654:0.3031424459):0.0897925132,Glycine_max_14473:0.1862859672):0.1981510264):0.0902289686):0.1166806952,((Zosma22g00970.1:0.6953209526,Spipo4G0091300:0.2674562388):0.1036548398,(((Elaeis_guineensis_05920:0.0581125647,PDK_30s993871g004:0.0668426589):0.1966527065,(Zm00001d012221_P001:0.3697525229,Aco011296.1:0.2944065092):0.1376475169):0.0588582593,((Mb_07_t25490.1:0.1350155967,GSMUA_Achr7T03060_001:0.2715999890):0.1272970741,(Mb_08_t32240.1:0.0401614204,GSMUA_Achr8T32640_001:0.0206050221):0.1108833253):0.1807616544):0.1041693015):0.1393278539):0.4025236025,((SAD_AT3G02610.1:0.0030095457,SAD_AT3G02620.1:0.1247648955):0.1255512493,SAD_AT5G16230.1:0.2494440421):0.4598588953):0.0630145703,((Spipo5G0077600:0.5813474061,(Zm00001d030165_P001:1.0955973433,(Zm00001d014498_P001:1.2112643283,(Zm00001d030328_P001:0.4781300715,LOC_Os08g09950.1:0.4192273357):0.7668179697):0.2713865573):0.3170074224):0.1420798380,(((Mb_06_t02730.1:0.0454295990,GSMUA_Achr6T01210_001:0.0588412366):0.5374392207,(Elaeis_guineensis_22938:0.3329423723,evm.model.AsparagusV1_04.3490:0.5806798511):0.0907795556):0.0661906347,(Dr15104.1.cds:0.0920085395,Dioal.6414s0001.1:0.0653050459):0.6869203632):0.1060875528):0.2026626009):0.0769491013,(Spipo32G0010700:0.4605093664,(Zm00001d050552_P001:0.3352765559,LOC_Os02g30200.1:0.5651054237):0.3452328874):0.0851067967):0.0653093209,((Amborella_trichopoda_02227:0.1821706790,Amborella_trichopoda_02014:0.0540582500):0.0975113519,(Ginkgo_biloba_21867:0.1016876836,(((((Ginkgo_biloba_34783:0.0396817985,Ginkgo_biloba_13541:0.1262954381):0.0223024836,Ginkgo_biloba_34146:0.3396364076):0.0097834322,Ginkgo_biloba_04933:0.1011429434):0.0294996205,Ginkgo_biloba_31006:0.1014824030):0.0240603833,Ginkgo_biloba_00249:0.0610036491):0.1924715722):0.2369604703):0.0557264298):0.0649969282):0.0557968985,(Zosma166g00480.1:0.9733346310,Pos.gene16386.mRNA-1:1.4748974160):0.1738561463):0.0257736288,(((Vitis_vinifera_29339:0.1152739791,Pos.gene38309.mRNA-1:0.2506918692):0.0191560226,((Linum_usitatissimum_12183:0.0117109080,Linum_usitatissimum_06014:0.0184498103):0.2675301463,(SAD_AT5G16240.1:0.1862750465,SAD_AT3G02630.1:0.0610184572):0.2111178160):0.0885959935):0.0367231616,(Camellia_sinensis_04669:0.0822025896,(Olea_europaea_44574:0.0644063149,Olea_europaea_12641:0.0866710655):0.1720739475):0.0407580195):0.0365250125):0.0482848404,Olea_europaea_33548:0.1501519075):0.0134797387,((Vitis_vinifera_25057:0.0247829506,(Vitis_vinifera_02916:0.1123436477,(Vitis_vinifera_09379:0.0051366854,Vitis_vinifera_17105:0.4437856894):0.0813319812):0.0465732602):0.3146095733,(((((Camellia_sinensis_33835:0.1012429832,Camellia_sinensis_18666:0.0331076510):0.1199037738,Camellia_sinensis_18663:0.2727609542):0.1802514225,Camellia_sinensis_27358:0.1723653649):0.2495817262,Camellia_sinensis_15038:0.2508970236):0.2509254841,Amborella_trichopoda_17677:0.9209247006):0.0419564997):0.0770313269):0.0195774439,SAD_AT2G43710.2:0.2442599817):0.0064770425,(Helianthus_annuus_25333:0.1748249613,Helianthus_annuus_13373:0.1030033401):0.1380960189):0.0195288278,(Olea_europaea_27796:0.3097407821,((Camellia_sinensis_30246:0.0548754631,Camellia_sinensis_10977:0.0984744811):0.0388025537,(Glycine_max_61333:0.0170759482,Glycine_max_41610:0.0100241774):0.1382527383):0.0127928882):0.0186590487):0.0262517523,Vitis_vinifera_16648:0.0610244853):0.1431149580,Pos.gene65901.mRNA-1:0.0000005155):0.0576532217,((Pos.gene15812.mRNA-1:0.0528958972,Pos.gene29627.mRNA-1:0.2493991431):0.1089814651,((Pos.gene18684.mRNA-1:0.0237840094,Pos.gene83703.mRNA-1:0.2310882329):0.0455990894,Pos.gene16379.mRNA-1:0.4454807520):0.0207072547):0.0373429779):0.0323876751,(Pos.gene29270.mRNA-1:0.2718348775,(Pos.gene16383.mRNA-1:0.0185016970,Pos.gene16381.mRNA-1:0.1056040384):0.0258918277):0.0204039580):0.9201773087,Pos.gene16385.mRNA-1:0.0000000001,Pos.gene16384.mRNA-1:0.1338396945);
