# Supplementary material for: Genomic basis of the giga-chromosomes and giga-genome of tree peony Paeonia ostii
Source: Nat Commun. 2022 Nov 28;13:7328. doi: 10.1038/s41467-022-35063-1 (PMC9705720; doi:10.1038/s41467-022-35063-1)
Supplement: Supplementary file 13 — Source Data [file 41467_2022_35063_MOESM13_ESM.zip › Source Data Supplementary Fig. 8c.SAD_candidate.pep.fa.muscle.txt]

>LOC_Os08g09950.1
---------------------------------------MAATATMAMPLANRLRCKPN-
-----------TNSSSPSRTLFGRRVTMISS-----------------------------
-----------------SRWMCRGSAVSGSAIM---------------------------
------------------------------------------------------------
-------SAAADVAAAVRREEDEE--MRSYLS--PEKLEVLTQM--EPWVEEHVLP----
-----LLKPVEAAWQ-PSDLLPDPAVLGGEG---FHAACAELRERAAGVPDLLLVCLVAN
MVTEEALPTYQSSLNRVR-AVGDLTGADATAWARWIRGWSAEENRHGDVLNRYMYLSGRF
DMAEVERAV---HRLIRSGM----------------------------------------
--------------------------------------------------------AVD-
PPCSPYHAFVYTAFQERATAVAHGNTARLVGARGHGDAALARVCGTVAADEKRHEAAYTR
IVSRLLEADPDAGVRAVARMLRRGVAMPTSPISDGRRD--DLYACVVSLAEQAGTYTVSD
YCSIVEHLVREWRVEELAAGLSGEGRRARDYVCELPQKIRRMKEKAHERAVKAQK---KP
ISIPINWIFDRHVSVMLP------------------------
>Zm00001d030328_P001
------------------------------------MIMASAFYKFGYQSCKLSGPGAC-
-----------KQPTATAAASGGNGVHALATI----------------------------
-----------------TRRNWRCRNMATTASG---------------------------
----------------TTTMAV--------------------------------------
-------AGRRREKKDDVVEGEDE--WRSYLA--PERLEMLRQM--EPWVEEHVLP----
-----LLKPVEASWQ-PSDLLPDPANLGSDG---FHAACLELRAAAAGVPDDLLVCLVAN
MITEEALPSYPSGLNRLE-VVRDATGADATAWARWIRGWSAEENRHGDVLNRYMHLSGRF
HMREVERTV---QRLIRDGV----------------------------------------
--------------------------------------------------------IVH-
APASPFHGFVYVAFQERATAIAHGNTARLVGARGAGDAALARICGTVAADEKRHEAAYTR
VVGKFFEADPDAAVRAMAYMMRRRIDMPTVLINDGRHSSGDFYARFVAIAQQAGTYTVSD
YRAILEHFIRQWGVEELAAGLTGEGRRARDYLCALPHKIKRMEEKAHDRAVKAQK---KP
TPIPINWIFDRTIPVILP------------------------
>Zm00001d014498_P001
----------------------------------------MPGLMTMMALVPSPPMSVK-
-----------QCFWSSSKKTSG-------------------------------------
-----------------CTVLLVKKCSSSQ------------------------------
------------------------------------------------------------
-------AHLLGRSWAPAATAATA--AATAFRCDEQELMMMHRLADDGWVDEHMLP----
-----LLTPVEEAWQ-PADLLPSFS-VSADE---QRSQVADLQARAAAVPDDLLVCLVGN
MVTEEGLPTYMTMGNRVT-GASDATGCDDHGWARWLRGWTAEENRHGDLLNRYLYLCGRV
DMRRVETTV---HHLLRRGM----------------------------------------
--------------------------------------------------------RTML
RPSSAYHSLIYGSFQERATFVSHARTARL--AGLHGDACLAKLCGVIAADERRHEAAYTR
ASDRAFEEDPDGMVRALAAVMRAKVTMPGELMADGRDD--RLFDHFSAVAQRSGVYTAAD
YADMVEHFVRRWKVAELDAGLSGEGRRAQDYVCGLPRKIRRMEELAQDRAAQMEA-----
QSVCFSWVFDRPVRIH--------------------------
>Pos.gene16386.mRNA-1  [mRNA] [translate_table: standard]
------------------------------------------------------------
------------------------------------------------------------
------------------------------------------------------------
------------------------------------------------------------
-------MESEEAFFTSRGAYSSD--PLYATT----KNEFFKSL--ENWVEHNIWT----
-----HLKLVENCWQ-PHDILPDTA---SDG---FDEKVKVLRERMKELSNNYFIYLVGD
RVTAEALPTYQIMLNTLD-GVR--------------RKW---------------------
------------------------------------------------------------
------------------------------------------------------------
-------GLV--------------------------------------------------
----------------------------------------LLLRQFGT------------
------------------------------------------------------------
------------------------------------------
>Zm00001d030165_P001
------------------------------------------------------------
------------------------------------------------------------
------------------------------------------------------------
------------------------------------------------------------
-----------------------------MTA--PEKADVLRSL--DGWAESNLLP----
-----LLKPVERAWQ-PHDLLPDSA---SPG---FREAVDELRARAREIPDDYYVCLVGN
MVTEEALPTYHAALNSFV-GYDSPSSAD--AWARWSRGWTAEENRHGDLLNRYLYLCGRV
DVRRVEQTI---HHLINAGM----------------------------------------
--------------------------------------------------------RLA-
SDKCPYRGFIYTAFQERATAVSHGNTARR--AMALGDASLARICGAIASDEKRHEAAYTR
VVDQLFALTPDAAVRALEYMMRERILMPAYYMFDGRDP--DLFRHYAAVAQRLGVYTTAD
YADLVQFFVDRWGVADLGPGLTGEGRQAQDYVCRLPERVRRMDQLDARRRLQPQT--R--
-QVPFSWLFDRHVELLT-------------------------
>Zosma166g00480.1  [mRNA]  locus=scaffold_166:224183:225349:- [translate_table: standard]
-------------------------------------------MHARFESMAMAFKVSF-
-----------STLNSGNAKYRISSTS---------------------------------
------------------------------------------------------------
------------------------------------------------------------
-------LTDCRKKYPSVLKSH------------TTKAEIFRSM--EKWAEQNILT----
-----YLKPVEKSWQ-SQDFLPNPA---SDG---FIEEVRELRKRAKEITDDYYVCLVGD
MITEEALPTYMTVLNTND-GIRDETGSSPNPWAVWTRGWTAEENRHGDLLNKYLYLSGRV
DMHQIEKTI---QYLLCSGM----------------------------------------
------------------------------------------------TVGGGRGGENG-
TGNDPYTTFVYTSFQERATSVSHGNTARF--ALNQGDVNLARLCGAIASDEKRHEAAYQK
IVEKLFEVDTNETMLAFAEMMKRKVVMPAQLMYDGRDE--HLFRNFSRVTQRLGVYTSMD
YADILQFLVERWNVEKITADFDGNGREAQDYVCKLAPRIRALAERSQNMKNRGEP-----
NLVPFSWIRDRKLPI---------------------------
>Amborella_trichopoda_17677
-------------------------------------------MAMKISPSRLPQHPTV-
-----------STQRTSPGSARFLLR----------------------------------
--------------------------TAALRSK---------------------------
------------------------------------------------------------
-------DVVMTGEKVNPGIEHHQ--VKQTMP--PEKREIFESI--EDWAKTNILV----
-----HLKPVEESWQ-PQDFLPDPS---SEG---FFESVNEIQKQCSEIPDDYFVCLIGD
MITEEALPTYQSMLNIND-ITRDETGSSQSSWAIWSRAWTAEENRHGDLLNKYLYLCGRV
NMRQVEKTS---QYLIGSGM----------------------------------------
--------------------------------------------------------DMG-
LPTDPCHIYIYTSFQERATFISHRRTARH--AKKFGDKKLAQLCGAIASDEKRHEIAYVK
IVEKLFEIDPNGTLLVFEDLMRRKITMPGNLMYDGQDE--NLFEHFSSVAQRLEIYTAND
YADILEFLIDRWNIAKI-NCHTSEMRIAQDYICSLAPKIRGLAERAHGKA-KQAK-----
-SVPFSWIFDREVKL---------------------------
>Pos.gene16384.mRNA-1  [mRNA] [translate_table: standard]
------------------------------------------------------------
------------------------------------------------------------
------------------------------------------------------------
------------------------------------------------------------
------------------------------------------------------------
---------------------------------------------MLQISANYFL-----
------------------------------------------------------------
------------------------------------------------------------
------------------------------------------------------------
------------------------------------------------------------
------------------------------------------------------------
--DVLEFLVGRRKVNNL-TGLSGEGQKSQDCL------ITKLEEISAGRA-KQAL-----
-VIAFNWIFDRQVQL---------------------------
>Pos.gene16385.mRNA-1  [mRNA] [translate_table: standard]
------------------------------------------------------------
------------------------------------------------------------
------------------------------------------------------------
------------------------------------------------------------
------------------------------------------------------------
------------------------------------------------------------
------------------------------------------------------------
------------------------------------------------------------
------------------------------------------------------------
--------------------------MRQ--ANEHGKLNLAQI-------NVHREIAYTK
IVEKLFEINPDKIVVSLADIMRKKISMLAHL---------PFLRGLGSKLQRT-------
-TDILEFLVGRRKVNNL-TGLSGEGRKS--------------------------------
------------------------------------------
>Dioal.6414s0001.1  [mRNA]  locus=scaffold6414:741:2136:+ [translate_table: standard]
-------------------------------------------MAFGLPLLCSQVPSLS-
-----------STFSSASFKPNKL------------------------------------
-----------------SKFQM----ALSLPSI---------------------------
------------------------------------------------------------
-------PKKIERKLHKGGDNRTK----YYMT--KEKLEIFKCL--EGWAEENMLT----
-----FLKRVEDSWQ-PQDFLPDAS---SES---FKDEVQDLKSRAEAVPDECYVCLVGN
MITEEALPTYQSILNRFS-GIEDETGASMTSWARWTRSWTAEENRHGDLLNKYLYLTGRL
NMKQIEKTI---HYLISSGM----------------------------------------
--------------------------------------------------------DIQ-
AEKSPYMGFIYTSFQERATFISHGNTARL--AKVHGDATLAKICGTIAADEKRHEMAYTK
VVEKLFDVDPDMTMVSLAEMMRKRIVMPAVLLFDGQDE--KLFEHYSAVAERIGVYTSKD
YGDILEFFVKRWRVGEI-TGLSPEGRKAQEYVCGLAERIRKLEERAHKRSLMTKR--SHA
NVMPFSWIFNREVEI---------------------------
>Dr15104.1.cds
------------------------------------------MNAIRYK-----------
-----------CCMEFTIQQRK--------------------------------------
------------------------------------------------------------
------------------------------------------------------------
-------CGKIERKLHKGGDNRTK----HYMT--KEKLEIFKCL--EGWAEENMLT----
-----FLKRVEDSWQ-PQDFLPDAS---SES---FKDEVQDLKSRAEAVPDECYVCLVGN
MITEEALPTYQSILNRFT-GVEDETGASMTSWARWTRSWTAEENRHGDLLNKYLYLTGRL
NMKQIEKTI---HYLISSGM----------------------------------------
--------------------------------------------------------DIQ-
AENSPYMGFIYTSFQERATFISHGNTARL--AXVHGDATLAKICGTIAADEKRHEMAYTK
VVEKLFDVDPDMTMVSLAEMMRKRIVMPAVLLFDGQDE--KLFEHYSAVAERIGVYTSKD
YGNILEFFVKRWKVGEI-TGLSPEGRKAQEYVCXLXERVRKLEERAHKRSLMTKS--SHA
NAMPFSWIFNREVEV---------------------------
>evm.model.AsparagusV1_04.3490  [mRNA]  locus=AsparagusV1_04:143105073:143107032:+ [translate_table: standard]
----------------------------MALNFSFLSTQASFCGQLELASSKLSKSSKF-
-----------LMALTSTVPSKIRE-----------------------------------
------------------------------------------------------------
------------------------------------------------------------
-------ADNN------------L--KWKKMT--PEKLEIFRSL--EGWAEDNILT----
-----FLKPVETLWQ-PQDFLPNPS---SDGDEEFFDEIRDIRARARNIPDEYYVCLVGN
MITEEALPTYETVFNTFE-GVRDPTGSSSSAWARWTRRWTAEENRHGDLLNKYLYLSGRL
DMRQIEKTI---QYLIGAGV----------------------------------------
--------------------------------------------------------DIG-
ADSNPYCGLIYTSFQEKATFISHGNTARS--AKLHGDDTLAKICGLIASDEKRHELAYTK
IVEKLFEVDPDTTMLALADMMRRRITMPALLMFDGHDD--NLFHHYSAVAQKVGVYTARD
YADLVEFFAKRWKVETVSAGLSSEGRRAQDYVCGLPERYRRMEERAEEGRMRKMKEYGEN
MMIPFSWIFNRKVLA---------------------------
>Elaeis_guineensis_22938
-----------------------------------------MPLSLSFPPHNLSCFSSS-
-----------LVFGARKTKS---------------------------------------
-----------------LKILMTLSPPPKPRE----------------------------
------------------------------------------------------------
-------VKNDMRKQRSPLEIEIKEVMTHSMH--PEKLEIFKSL--EKWAEDNILT----
-----LLKPVESSWQ-PQDFLPDPS---AEG---FFDSVKEIRDQTAGIPDDYYVCLVGN
MITEEALPTYQSVFNTFD-GVRDQTGASRSSWARWTRMWSAEENRHGDILNKYLYLSGRL
DMRQIEKTI---QYLIGSGM----------------------------------------
--------------------------------------------------------IIG-
AENNPYRGFIYTSFQERATFISHGNTARH--AKDHGDPLLAKICGLIAADEKRHEAAYSK
VVEKLFEIDPDTTMMALADMMKKRITMPALLMFDGRDD--NLFNHYSSVVQRIGVYTAKD
YGDIVEFFVKRWNVEEI-TGFSGEGRRAQDYVCGLPQKIRRMDERAQERRVKQSQ-----
-MVPFSWIFNRSVLV---------------------------
>GSMUA_Achr6T01210_001  [mRNA]  locus=chr6:795978:797750:- [translate_table: standard]
------------------------------------------------------------
------------------------------------------------------------
------------------------------------------------------------
------------------------------------------------------------
-------MISLIIFFNSFYDVYST--RIKTLETFPEKLEVVKSM--EGWMEDNVLT----
-----FLKPI--------------------------------RERAAEIPDAYYVCLVGN
MITEEALPTYENVLNTFD-GTRDETGASMTAWARWTRKWTAEENRHGDVLNKYLYLSGRL
NMRQIEKTI---QYLIGSGM----------------------------------------
--------------------------------------------------------MIE-
ADNDPYRGFVYTSFQERATFISHGNTARK--AKEHGDVLLAKICGLIAADEKRHEMAYTK
IVEKLFEVDPEATMLALADMMRKRIKMPA-------------------------------
----------RWKVGEV-TGLSGEGRRAQDYVCSLPSRLRKTEERAQERAEKKTS-----
-MVPFSWIFNREVEI---------------------------
>Mb_06_t02730.1  [mRNA]  locus=Bchr06:2381470:2382515:-
------------------------------------------------------------
------------------------------------------------------------
------------------------------------------------------------
------------------------------------------------------------
-------------------------------------------M--EGWMEENVLT----
-----FLKPVESSWQ-PQDFLPDPS---GEG---FLDGVKEIRERAAEIPDAYYVCLVGN
MITEEALPTYENVLNTFD-GTRDETGASMTAWARWTRQWTSEENRHGDVLNKYLYLSGRL
NMRQIEKTI---QYLIGSGM----------------------------------------
--------------------------------------------------------TIE-
ADNDPYHGFMYTSFQERATFISHGNTARK--AKEHGDVLLAKICGLIAADEKRHEMAYTK
IVEKLFEVDPEATMLALADMMRKRIKMPARFMFDGQER--DIFRHYSSVAQRLGVYTSKD
YGDVVEFFVRRWKVGEV-TGLSGEGRRAQDYVCSLPSRFRKMEERAQERAEKKTS-----
-MVPFSWIFNREVEI---------------------------
>SAD_AT5G16230.1 pacid=19670446 transcript=AT5G16230.1 locus=AT5G16230 ID=AT5G16230.1.TAIR10 annot-version=TAIR10
-----------------------------------------MSMALLLTSPAMKQKPAV-
-----------ITSPRRGSSPSRR------------------------------------
-----------------LRVSC----VTTNPARK--------------------------
------------------------------------------------------------
-------KNETCNHFRPIKEVNNQ--LTHTIP--QEKLEIFKSM--ENWAEQKLLP----
-----YLKPVEDSWQ-PQDFLPAPE--NDDE---FYDRVKEIRERTKEIPDDYFVVLVGD
MITEEALPTYQTTLNTLD-GVKDETGGSLSPWAVWIRAWTAEENRHGDLLNKYLYLTGRV
DMRHVEKTI---QYLIGSGM----------------------------------------
--------------------------------------------------------DSK-
FENNPYNGFIYTSFQERATFISHGNTARL--ATTYGDVTLAKICGTIAADEKRHETAYTK
IVEKLFEIDPDGSVQALASMMKKRITMPAHLMHDGRDN--DLFDHYAAVAQRIGVYTAAD
YAGILEFLLRRWKVESLGLGLSGEGRRAQEYLCTLPQRIKRLEERANDRVKLVSK-----
PSVSFSWVFGRDVKL---------------------------
>SAD_AT3G02620.1 pacid=19663622 transcript=AT3G02620.1 locus=AT3G02620 ID=AT3G02620.1.TAIR10 annot-version=TAIR10
---------------------------------MALLLNSTMTVAMKQNPATAVSFMQT-
-----------TCLGSSFSPPRH-------------------------------------
-----------------LQVSCV-------------------------------------
------------------------------------------------------------
-------ATNPSKTFRPIKEVSNQ--VTHTIT--QEKLEIFKSM--ENWAQENLLS----
-----YLKPVETSWQ-PQDFLPETK--DEDR---FYEQVKELRDRTKEIPDDYFVVLVGD
MITEEALPTYQTVMNTLD-GAKDETGVSLTPWAVWLRAWTAEENRHGDLLNKYLYLSGRV
DTRHVEKTI---QYLIGSGM----------------------------------------
--------------------------------------------------------DTK-
YENNPYNGYIYTSFQERATFISHANTAKL--ATTYGDTTLAKICGTIAADEKRHEMAYTR
IVEKLFEIDPDGTVQALASMMRKRITMPAQLMHDGRDD--NLFDHYAAVAQRIGVYTATD
YAGILEFLLRRWEVEKLGMGLSGEGRRAQDYLCTLPQRIRRLEERADDRVKRASK---SK
PSVSFSWIYGREVEL---------------------------
>SAD_AT3G02610.1 pacid=19664962 transcript=AT3G02610.1 locus=AT3G02610 ID=AT3G02610.1.TAIR10 annot-version=TAIR10
-------------------------------MKMALLLNSTITVAMKQNPLVAVSFPRT-
-----------TCLGSSFSPPRL-------------------------------------
-----------------LRVSC----VATNPSK---------------------------
----------------TS------------------------------------------
-------EETDKKKFRPIKEVPNQ--VTHTIT--QEKLEIFKSM--ENWAQENLLS----
-----YLKPVEASWQ-PQDFLPETN--DEDR---FYEQVKELRDRTKEIPDDYFVVLVGD
MITEEALPTYQTTLNTLD-GVKDETGGSLTPWAVWVRAWTAEENRHGDLLNKYLYLSGRV
DMRHVEKTI---QYLIGSGM----------------------------------------
--------------------------------------------------------DSK-
FENNPYNGFIYTSFQERATFISHGNTAKL--ATTYGDTTLAKICGTIAADEKRHETAYTR
IVEKLFEIDPDGTVQALASMMRKRITMPAHLMHDGRDD--DLFDHYAAVAQRIGVYTATD
YAGILEFLLRRWEVEKLGMGLSGEGRRAQDYLCTLPQRIRRLEERANDRVKLASK--SKP
-SVSFSWIYGREVEL---------------------------
>Spipo5G0077600  [mRNA]  locus=pseudo5:6513502:6514770:+ [translate_table: standard]
------------------------------------------------------------
------------------------------------------------------------
------------------------------------------------------------
------------------------------------------------------------
------------------------------MA--PEKLEILLSM--DGWVEENILP----
-----LLRPVETSWQ-PQDFLPEAS---SEG---FFDGVREVQERAREIPDEFYVCLVGD
MVTEEALPTYQSMLNSFE-GVRDETGCSPVPWAVWTRAWTAEENRHGDLLNRYLYLSGRV
DMRQVEKTI---QYLIGAGM----------------------------------------
--------------------------------------------------------VLP-
VDNNPYMGFVYTSFQERATFISHGNTARH--AKKHGDLALARICGTIAADEKRHEMAYTR
IVARLFELDPDASMQAFAAMMRKRVSMPAQLMFDGEDP--KIFDNYAAVAQRTGVYTAKD
YADIVEFLVKEWEVEHV-TGLSGEGRAAQEYLCSLGPRIRKVEERAQERA-KQAS-----
-MVPFSWIFNKGVLA---------------------------
>Zosma22g00970.1  [mRNA]  locus=scaffold_22:707230:708462:- [translate_table: standard]
-------------------------------------------MQVQAVS----------
-----------YCHAFPNFKRCHRN-----------------------------------
------------------------------------------------------------
------------------------------------------------------------
-------AEINAVAYVSPMRPNLQTVKQHSMP--PEKRELFKHL--EGWASNTILP----
-----ILKPVEKCWQ-PQDFLPLSS-LPVDQ---FTDEVRSLRERVADLSDDLFVVLVGD
MITEEALPTYQTMINTLD-GVKDETGASDSPWAMWTRMWTAEENRHGDLLSKYLYLSGRV
DMKMVDRTV---QYLIGSGM----------------------------------------
--------------------------------------------------------DPG-
TENNPYLGFVYTSFQERATFISHGNTARL--AKTCGDSTLAQICGTIAADEKRHELAYGS
IVSKLLELDPNGAILAIEDMMRKKITMPGHLMHDGRDS--HIFDHFSTVAQRLGVYTAKD
YAGIVEFLVEKWGLEKM-EELDGDGRKAQDYICRLGQRIRKLQERAEDKAAKCTD----T
RKVKLSWIFDRELEL---------------------------
>Spipo4G0091300  [mRNA]  locus=pseudo4:7109922:7111076:+ [translate_table: standard]
------------------------------------------------------------
------------------------------------------------------------
------------------------------------------------------------
------------------------------------------------------------
----------MAVAAVAAPAVRHP--IKHSMP--PEKVEVFKSL--EGWAAQSLLP----
-----LLKPVEKCWQ-PQDFLPDSS-RPTDE---FEEEVRSLRARTERLPDEYFVVLVGD
MITEEALPTYQTMINTLD-GVRDETGASSSPWARWTRSWTAEENRHGDLLGRYLYLSGRV
DMRMVERTV---QYLIGAGM----------------------------------------
--------------------------------------------------------DPG-
TENNPYLGFVYTSFQERATFVSHGNTARL--AKDSGDPVLARICGTIAADEKRHETAYAK
IVEKLLEVDPAGAMLAIEDMMRKKITMPAHLMSDGRDP--RLFDHFSAVAQRLGVYTSRD
YADIVEFLVGRWGLETL-EGLDGPGRRAQEFVCGLPQRIRKLHDRAEERARRVPP-----
CPLRFSWIFDKELMV---------------------------
>Aco011296.1  [mRNA]  locus=LG01:12653638:12655301:- [translate_table: standard]
------------------------------------------------------------
------------------------------------------------------------
------------------------------------------------------------
------------------------------------------------------------
-------------------MVRRS--VTHSMP--PEKAEVFKSL--ESWARRALLP----
-----LLKPVDQCWQ-PTDFLPDSA-RPTEE---FGAQVRELRARSAQLPDELLAVLVGD
MVTEEALPTYQTMINTLD-GVRDETGASASPWAVWTRAWTAEENRHGDALGKYLYLSGRV
DMRMVEKTV---QYLVGAGM----------------------------------------
--------------------------------------------------------DPG-
TENNPYLGYVYTSFQERATFVSHGNTARL--AKARGDAVLARLCGTIAADEKRHEHAYER
IVEQLLELDPDGAVIAIADMMRKRIAMPAHLMHDGRDA--RLFENFSAVAQKIGVYTAGD
YAGIVEFLVDRWKLQQLERGLSGEGRRARDFICELGPRMRKVQERAEDRAAKARP-----
RRVRFSWLFDREVVV---------------------------
>Zm00001d012221_P001
-------------------------------------------MQAHGIAIRARGPVAA-
-----------TQAPARRRQCRVS------------------------------------
------------------------------------------------------------
------------------------------------------------------------
-------AAAVGAPAARAR-------VTHSMP--PEKAEVFRSL--EGWAARSLLP----
-----LLKPVEECWQ-PADFLPDSS---SEM---FGHEVRELRARAAGLPDEYFVVLVGD
MVTEEALPTYQTMINTLD-GVRDETGASNCPWAVWTRAWTAEENRHGDILGKYMYLSGRV
DMRMVEKTV---QYLIGSGM----------------------------------------
--------------------------------------------------------DPG-
TENNPYLGFVYTSFQERATAVSHGNTARL--ARAHGDDVLARACGTIAADEKRHETAYGR
IVEQLLQLDPEGAVLAVADMMRKRITMPAHLMHDGRDM--DLFEHFAAVAQRLGVYTARD
YADIVEFLVKRWKLETLESGLSGEGRRARDFVCGLAPRMRRAAERAEDRAKKDEP-----
RMVKFSWIFDREAVV---------------------------
>GSMUA_Achr8T32640_001  [mRNA]  locus=chr8:33982775:33983896:- [translate_table: standard]
------------------------------------------------------------
------------------------------------------------------------
------------------------------------------------------------
------------------------------------------------------------
------------------------------MP--PEKVEVFRSL--EGWATGALLP----
-----LLKP-----------------------------VRALRARTAELPDDYFVVLVGD
MITEEALPTYQTMINTLD-GVRDETGASGSPWAVWTRTWTAEENRHGDLLGKYLYLSGRV
DMRMLEKTV---QYLIGAGM----------------------------------------
--------------------------------------------------------DPG-
TENNPYLGFVYTSFQERATFVSHGNTARL--AKERGDSVLARVCGSIAADEKRHENAYAR
IIEKLLELDPDGAVLAIADMMRKKITMPAHLMADGRDP--RL------------------
----------------------GEGRRARDFVCGLPARMRRLQERAEDRAKAAEP-----
RRVKFSWIFDREVTI---------------------------
>Mb_08_t32240.1  [mRNA]  locus=Bchr08:43804257:43805615:-
------------------------------MLLGFSNYHGHFDLHAGISTREKLLPSST-
-----------SHHSSPVPAMQAS------------------------------------
-----------------SLSLCRRLHCSSSPVGS--------------------------
------------------------------------------------------------
-------RRFRVSAVAAPSLRRDA--VQHSMP--PEKVEVFRSL--EGWATRALLP----
-----LLKPVEQCWQ-PTDFLPDSS-RPTEE---FEEEVRALRARTAELPDDYFVVLVGD
MITEEALPTYQTMINTLD-GVRDETGASGSPWAVWTRTWTAEENRHGDLLGKYLYLSGRV
DMRMLEKTV---QYLIGAGM----------------------------------------
--------------------------------------------------------DPG-
TENNPYLGFVYTSFQERATFVSHGNTARL--ARERGDSVLARVCGTIAADEKRHENAYAR
IIEKLLELDPDGAVLAIADMMRKKITMPAHLMADGRDP--RLFDHYSAVAQRLGVYTAAD
YTSIVEFLVERWRLEKMEAGLSGEGRRARDFICGLPARMRRLQERAEDRAKAAEP-----
RRVKFSWIFDREVTI---------------------------
>GSMUA_Achr7T03060_001  [mRNA]  locus=chr7:2437121:2438357:+ [translate_table: standard]
------------------------------------------MQAHSLALSPRHRLLSS-
-----------PLISPKAGGSR--------------------------------------
------------------------------------------------------------
------------------------------------------------------------
-------RHRVSAIAVPPLRRNA---VQHSMP--PEKVEVFRSL--EGWATRALLP----
-----LLKP-----------------------------VRALRARTAELPDDYFVVLVGD
MITEEALPTYQTMINTLD-GVRDETGASECPWAVWTRKWTAEENRHGDILGKYLYLSGRV
DMRMLEKTV---QYLIGAGM----------------------------------------
--------------------------------------------------------DPG-
TENNPYLGFVYTSFQERATFISHGNTARL--AKDRGDAVLARVCGTIAADEKRHENAYAR
IVEKLLELDPDGAMLAIADMMRKKITMPAHLMLE--------------------------
------------------AGLSGEGRRARDFVCGLPARMRRVQERAKVAEPK--------
-RVKFSWIFDREVTI---------------------------
>Mb_07_t25490.1  [mRNA]  locus=Bchr07:33992303:33993644:-
--------------------------------------MASLGYHGRLDRHTSINHKHL-
-----------AVANSSSSLPVVAAMQAHSLALS--------------------------
-----------------PRHRLLSSPLISPKAG-GS------------------------
------------------------------------------------------------
-------RRLRVSAIAVPPLRRNA--VQHSMP--PEKVEVFRSL--EGWAARALLP----
-----LLKPVEQCWQ-PTDFLPDSS-RPTEE---FEEEVRALRARTAELPDDYFVVLVGD
MITEEALPTYQTMINTLD-GVRDETGASECPWAVWTRMWTAEENRHGDILGKYLYLSGRV
DMRMLEKTV---QYLIGAGM----------------------------------------
--------------------------------------------------------DPG-
TENNPYLGFVYTSFQERATFVSHGNTARL--AKERGDAVLARVCGTIAADEKRHENAYAR
IVEKLLELDPDGAMLAIADMMRKKITMPAHLMVDGRDP--RLFDHYSAVAQRLGVYTAAD
YLAIVEFLVDRWRLEKLEAGLSGEGRRARDFVCGLPARMRRLQERAKVAEPK--------
-RVKFSWIFDREVTI---------------------------
>PDK_30s993871g004 [locus_tag="PDK_30s993871L004"] [product="stearoyl-acyl carrier protein desaturase"] [strand="-"]
------------------------------------------MQARSLSLHPHLPSPAF-
-----------SRNPASRVAPRR-------------------------------------
------------------------------------------------------------
------------------------------------------------------------
-------CRPVSAIAAAP--LRRS--GTHSMP--PEKVEVFKSL--EEWASDALLP----
-----LLKPVEQSWQ-PTDFLPDSS-KPSDE---FVEEVRALRARTAQLPDDYFVVLVGD
MITEEALPTYQTMINTLD-GVRDETGASSSPWAVWTRSWTAEEHRHGDLLGKYLYLSGRV
DMKMIEKTV---QYLIGSGM----------------------------------------
--------------------------------------------------------DPG-
TENNPYLGYVYTSFQERATFISHGNTARQ--AKEQGDP----------------------
---------------------------------------------------RLGVYTVSD
YAGIVEFLVERWGLERLEQGLSGEGRRARDFVCGLGQRMRRLQERAEERAAKVEP-----
RKVRFSWVFDREVSV---------------------------
>Elaeis_guineensis_05920
------------------------------------------MLTQSLSLHPHLPSPAF-
-----------RRNPANRIAPRR-------------------------------------
------------------------------------------------------------
------------------------------------------------------------
-------CRPVSAIAAPLRRN-----VTHSMP--PEKVEVFKSL--EGWASDALLP----
-----LLKPVEACWQ-PTDFLPDSS-KPIDE---FEEEVRALRSRTAQLPDEYFVVLVGD
MITEEALPTYQTMINTLD-GVRDETGASSSPWAVWTRSWTAEENRHGDLLGKYLYLSGRV
DMKMIEKTV---QYLIGSGM----------------------------------------
--------------------------------------------------------DPG-
TENNPYLGYVYTSFQERATFISHGNTARL--AKGQGDPVLARVCGTIAADEKRHETAYAR
VVEQLLRLDPDGAVIAIADMMRKKITMPAHLMQDGRDP--HLFDHFSAVAQRLGVYTVSD
YAGIVEFLVERWGLEKLEEGLSGEGRRARDFVCGLGQRMRRLQERAEERAEKVEP-----
RNVRFSWVFDREVSV---------------------------
>Glycine_max_20655
------------------------------------------------------------
------------------------------------------------------------
------------------------------------------------------------
------------------------------------------------------------
------------------------------MA--PEKIEIFKSL--EGWASQQVLP----
-----LLKP---------DFVPNSSLPFKE----FTDEVRALRERTMELPDEYFVVLVGD
MITEEALPTYQTTMNNLD-GVRDEYGACQSPWAVWTRAWSVEENRHGDLLKTYMYLSGRV
DMERVEKTI---HYLIASGW----------------------------------------
--------------------------------------------------------DVG-
MENNPYLGFVYTSFQERATFVAHGNTARL--AKEGGDP----------------------
----LLEVDPTGAMLAIGKMMQKKIIMPAHLMYDGDDP--RLFEHYSAVAQRIGVYTAND
YANILDFLVGRWRLEKL-ESLTAEGKRAQDYVCELPPRIRKLQERADERARKMKP-----
NSFKFNWIFNKELLL---------------------------
>Olea_europaea_37678
----------------------------------------MQTLAFYFSHV---------
-----------TTTQLACTPRGLRG-----------------------------------
--------------------------ATTL------------------------------
------------------------------------------------------------
-------RRPPPISSVAPPLHNQQ--VTHSMP--PEKVEVFKSL--ESWASQCILP----
-----LLKPINQCWQ-PNDFLPDPSQPFAH----FTDSIKALRERTAEIPDEYFVVLVGD
MITEDALPTYQTMINTLD-GVKDESGASPSPWASWTRAWTAEENRHGDLLRTYLYLSGRV
DMSMIERTV---QYLIGAGM----------------------------------------
--------------------------------------------------------NPG-
TENNPYLGFVYTSFQERATFVSHGNTARL--AKEGGDPVLARICGTIAADEKRHENAYIK
IVEKLLEVDTNETMIAIGDMMRKKITMPAHLMYDGHDE--HLFEHFSTLAQRLGVYTADD
YADILEFLIGRWRLEKL-EGLRGEGRCAQDFVCGLPSRIRKLQERADDRAKKMKA-----
QSVKFSWIFNKEVTL---------------------------
>SAD_AT1G43800.1 pacid=19652547 transcript=AT1G43800.1 locus=AT1G43800 ID=AT1G43800.1.TAIR10 annot-version=TAIR10
------------------------------------MLAHKSLLSFTTQWATLMPSPST-
-----------FLASRPRGPAK--------------------------------------
------------------------------------------------------------
------------------------------------------------------------
-------ISAVAAPVRPALKHQNK---IHTMP--PEKMEIFKSL--DGWAKDQILP----
-----LLKPVDQCWQ-PASFLPDPALPFSE----FTDQVRELRERTASLPDEYFVVLVGD
MITEDALPTYQTMINTLD-GVRDETGASESAWASWTRAWTAEENRHGDLLRTYLYLSGRV
DMLMVERTV---QHLIGSGM----------------------------------------
--------------------------------------------------------DPG-
TENNPYLGFVYTSFQERATFVSHGNTARL--AKSAGDPVLARICGTIAADEKRHENAYVR
IVEKLLEIDPNGAVSAVADMMRKKITMPAHLMTDGRDP--MLFEHFSAVAQRLEVYTADD
YADILEFLVGRWRLEKL-EGLTGEGQRAQEFVCGLAQRIRRLQERADERAKKLKK----T
HEVCFSWIFDKQISV---------------------------
>Linum_usitatissimum_03764
------------------------------------MQATHHVSAHRPAWMPRGGRTTS-
-----------TIIMHLCPPRAA-------------------------------------
------------------------------------------------------------
------------------------------------------------------------
-------IKTAPPPPPPLTLKHQH--KTHTMP--AEKIELFKSL--EDWASENVLP----
-----LLKPVNKCWQ-PQDFLPDPS-LSVAD---FSDEVRLLRERTAELPDEYFVVLVGD
MITEDALPTYETMINTLD-GVRDETGASQSPWALWTRAWTAEENRHGDLLRTFLYLSGRV
DMRMVERTV---QYLIGSGM----------------------------------------
--------------------------------------------------------DPG-
TENNPYLGFVYTSFQERATFISHGNTARL--AKEGGDPVLARICGTIASDEKRHENAYTR
IVEKLLEVDPNGAVCAVADMMHKKITMPAHLMYDGEDP--KLFEHFSSVAQRLGVYTAQD
YADILEFLIGRWGLDKVEQGLDGEGRRAQDFVCGLPRRIMRLQERADEKA-KKMK--KPE
-AVKFSWIFKRQVVL---------------------------
>Linum_usitatissimum_23654
------------------------------------------------------------
--------------MHLCPPRAA-------------------------------------
------------------------------------------------------------
------------------------------------------------------------
-------IKTAPPPPPPLALKHQH--KTHTMP--AEKIELFKSL--EDWASVNVLP----
-----LLKPVDKCWQ-PQDFLPDPS-LSVAD---FSDQVRLLRERTAELPDEYFVVLVGD
MITEDALPTYETMINTLD-GVRDETGASQSPWALWTRAWTAEENRHGDLLRTFLYLSGRV
DMRMVEKTV---QYLIGSGM----------------------------------------
--------------------------------------------------------DPG-
TENNPYLGFVYTSFQERATFISHGTTARL--AKEGGDPVLARICGTIASDEKRHENAYTR
IVEKLLEVDPNGAVCAVADMMRKKITMPAHLMYDGEDP--KLFEHFSAVAQRLGVYTAQD
YADILEFLIGRWGLDKVEQGLDGEGRRAQDFVCGLPQRIIRLQERADEKA-KKMK--KPE
-AVKFSWIFKRQVVL---------------------------
>Camellia_sinensis_16515
------------------------------------------------------------
------------------------------------------------------------
------------------------------------------------------------
------------------------------------------------------------
--------------------------MIHSMP--PEKIEVFKSL--ESWASQWVLP----
-----LLKPVDQCWQ-PQDFLPDPT-LPFDA---FTDEVRTLRERTAGLPDEYFVVLVGD
MITEDALPTYQTMINTLD-GVRDETGASLCPWAVWTRSWTAEEKRHGDLLRTFLYLSGRV
DMLMVEKTV---QYLIGSGM----------------------------------------
--------------------------------------------------------DPG-
TENNPYLGFVYTSFQERATFISHGNTARL--AKESGDPVLARICGTIASDEKRHENAYAR
IVEKLLEVDPSGAMIAISDMMRKKITMPAHLMYDGRDP--KLFEHFSAVAQRLGVYTADD
YADILEFLIGRWRLEKL-EELNAEGRRAQDFVCGLAPRIRKLQERADERARKMEP-----
HGASFSWIFNKEVALL--------------------------
>Vitis_vinifera_14699
------------------------------------------MEALIAVPKQRFPCTPRG
-----------RNLTRPLRPPR--------------------------------------
-----------------PSLTF--------------------------------------
------------------------------------------------------------
-------RQQTFSAVAAP--ARQQ--VTHSMP--PEKVEVFKSL--EGWASEWVLP----
-----LLKPVEQLWQ-PQDFLPDPA-QPFDA---FSEQVRELRDRTAELPDEYFVVLVGD
MITEDALPTYQTMINTLD-GVRDETGASASPWAKWTRSWTAEENRHGDLLRTYLYLSGRV
DMRMIERTV---QYLISAGM----------------------------------------
--------------------------------------------------------DPG-
TENNPYLGFVYTSFQERATFVSHGNTARL--AKDGGDPVLARICGSIAADERRHENAYSR
IVEKLLEVDPTGAMLAIADMMRKKITMPAHLMYDGCDP--RLFEHFSAVAQRLGVYTADD
YADILEFLIGRWKLEKL-EGLTGEGRRAQDFVCGLAPRIRKLQERADERARKMGP--Q--
-GARFSWIFNKEVAL---------------------------
>Glycine_max_20654
-------------------------------------------MQIQTLPLASPAPRIT-
-----------RHHFPRPPKCAVTA-----------------------------------
------------------------------------------------------------
------------------------------------------------------------
----------------TPPPLKER--RNHSMP--PEKIEIFKSL--EGWASQRVLP----
-----LLKPVEQCWQ-PQKFLPDST-LPFDE---FIEAVRSLRHRTKELSDEYFLVLVGD
MVTEEALPTYQTIMSGLD-GVGDKCGSNPSPWAVWTRAWSAEENRHGDLLRTYLYLSGRV
DMKMIERTI---HNLIAAGM----------------------------------------
--------------------------------------------------------DPG-
FENNPYLGFVYTSFQERATFVSHGNTARL--AKEGGDPVLACICGTIAADEKRHENAYSR
IVEKLLEVDPTGAMLAIGTTMEKKITMPAHLMYDGEDP--RLFEHYSTVAQRMGVYTAKD
YADILEFLIGRWRLEKL-EGLTAEGKRAQDFVCGLAPRIRKLQERADERARKMKP-----
HGVKFSWIFNKELHL---------------------------
>Glycine_max_14473
------------------------------------------------------------
------------------------------------------------------------
------------------------------------------------------------
------------------------------------------------------------
------------------------------MP--PEKKEIFKSL--EGWASEWVLP----
-----LLKPVEQCWQ-PQNFLPDPS-LPHEE---FSHQVKELRERTKELPDEYFVVLVGD
MVTEDALPTYQTMINNLD-GVKDDSGTSPSPWAVWTRAWTAEENRHGDLLRTYLYLSGRV
DMAKVEKTV---HYLISAGM----------------------------------------
--------------------------------------------------------DPG-
TDNNPYLGFVYTSFQERATFVAHGNTARL--AKEGGDPVLARLCGTIAADEKRHENAYSR
IVEKLLEVDPTGAMVAIGNMMEKKITMPAHLMYDGDDP--RLFEHYSAVAQRIGVYTAND
YADILEFLVERWRLEKL-EGLMAEGKRAQDFVCGLAPRIRRLQERADERARKMKK----H
HGVKFSWIFNKELLL---------------------------
>Camellia_sinensis_15038
-------------------------------------------MAVKFNSV-AFQSQKL-
-----------PCFAVLEKASLGC------------------------------------
-----------------PKHFMAATTLPSSSNSKM-------------------------
------------------------------------------------------------
-------ELDNMKKLNLGQKARVQ--VTHSMP--QEKIEIFKSL--EDWAKENVLV----
-----HLKPVEKSWQ-PQQFLPDPK---SDG---FMDQVEELRERAKELPDDYLVVLIGD
MITEEALPTYHSWINTND-GIRDETCSSLTPWAIWIRGWTAEENRHGDLLNKYLYLSGRV
DMKQIEKTL---HYLIGSGM----------------------------------------
---------------------------------------VSGSTLIRYYQVLGAIPDLK-
TENNPYLGFIYTSFQERATFISHGNTARL--AKHYGDNNLAQICGTIASDEKRHETAYTK
TIGKLFEIDPDTTITSFAKMMQKKISMPAHWMYDGEDD--NLFLHFSTVAQRLGVYTAKD
YADILEFLVDKWNVEKL-TGLSGEGRKAQDYVCELGQRIRRLEERAQLKA-KQAP-----
-VIPFSWIFNRTVKL---------------------------
>Camellia_sinensis_27358
-------------------------------------------VP---------------
------------------------------------------------------------
------------------------------------------------------------
------------------------------------------------------------
-------AGNLNKPPSLAHKPRSL--VTHFMP--PEKKELFKSL--EDWAKTNVLV----
-----HLKPVEKCWQ-PQHFLPDPS---SDG---FLDQVVELRERAMELPDDYFVVLVGD
MITEEALPTYQSMLNGYD-GIGDETGSSLSPWAVWVRGWSAEENRHGDLLNKYLYLSGRV
DMKQIEKTV---QYLIGSGM----------------------------------------
--------------------------------------------------------DIQ-
TENNPYLGLIYTSFQERATFISHGNTARL--AKHYGDSNLAQICGTIASDEKRHEIAYTK
IMENLFQIDPDAAVIAFANMMQKKIAMPAHWMYDGHDE--DLFVHFSTVAQRLGVYTATD
YANILEFLLDKWNVEKL-STLSGEGRKAQDYVCGLGPKIRRLEERAQLRA-KKTP-----
-VIPFSWIFNRSVKL---------------------------
>Camellia_sinensis_18663
------------------------------------------------------------
-----------SSSFSSSSARSIAS-----------------------------------
--------------------------KEALPGN---------------------------
------------------------------------------------------------
-------LEKSLGHAQKPQRSLST--VTHSMP--PEKIELFKSL--EDWVKTNVLI----
-----HLKPVEKCWQ-PQDFLPDPA---SDG---FLEQVMELKERAKELPDDYFVVLVGD
MITEEALPTYQSMLNTAD-GIKDESCSSPSPWAIWIRGWTAEENRHGDLLNKYLYLSGRV
DMKQIEKTV---QYLIGSGM----------------------------------------
--------------------------------------------------------DIR-
TENNPYLGVVYTSFQERATFISHGNTGRL--AKHCGDNNLAQICGTIASDEKRHETAYTK
IMKKLFEVDPDAAVIAFANMMQKKITMPAHFMYDGHDD--DLFIHFSIVAQRLGVYTVID
YANILDFLVDKWNVEKL-SQLSTEGRKAQDYVCRLGQKIRRLEERVPLRS-EERP-----
-AIPFSWIFNKSVKL---------------------------
>Camellia_sinensis_18666
------------------------------------------------------------
------------------------------------------------------------
------------------------------------------------------------
------------------------------------------------------------
------------------------------MP--PEKIELFKSL--EDWVTTNVLI----
-----HLKPVEKCWQ-PQHFLPDPT---SDE---FLEQVVELRERAMELPDDYFVVLVGD
MITEEALPTYQSMLNGFD-GIGDETGSSLSPWADWIRGWSAEENRHGDLLNKYLYLSGRV
DMNQIEKTV---QYLIGSGM----------------------------------------
--------------------------------------------------------DIK-
TENNPYLGMVYTSFQERATFISHGNTARL--AKHYGDNNLAQICGTIASDEKRHETAYTK
IMKKLFELDPDAAVIAFADMMQKKITMPAHFMYDGHDD--DLFMHFSTIAQRLGVYTAMD
YANILDFLVDKWSVEKL-NPLSPEGRKAQDYVCGLGPKIRRLEERARLKS-KERF-----
-AIPFSWIFNRSVKL---------------------------
>Camellia_sinensis_33835
----------------------------------------MTSISCHQDFHTLKLPSFV-
-----------QCPTAHLVSTRSTSF----------------------------------
--------------------------REALPGN--L------------------------
------------------------------------------------------------
-------EKPLGHALKKPQHSVST--VTHSMP--PEKIELFKSL--EDWVKTNVLI----
-----HLKPVEKCWQ-PQHFLPDPT---LDE---FLEQVVELRERAMELPDDYFVVLVGD
MITEEALPTYQSLLNGYD-GIADETGSSLSPWADWIRGWSAEENRHGDLLNKYLYLSGRV
DMNQIEKTV---QYLIGSGM----------------------------------------
--------------------------------------------------------DIK-
TENNPYLGMVYTSFQERATSISHGNTARL--AKYYGDINLAQICGTIASDEKRHETAYTK
IMKKLFELDPDASVIAFADMMRKKITMPAHFMYDGHDD--DLFMHFSTIAQRLGVYTAMD
YANILDFLVEKWNVEKL-SPLSPEGRKAQDYVCGLGPKIRRLEERARLKS-KERY-----
-TIPFSWIFNRSVKL---------------------------
>LOC_Os02g30200.1
-------------------------------------------MASTAGVGGIGNP----
------------------------------------------------------------
------------------------------------------------------------
------------------------------------------------------------
-------TPRGKKPFAPWREVPPQ--VTHTLP--PEKKEVFDSL--EGWAADTILP----
-----YLKPVEESWQ-PQDHLPDPR---SPS---FGDEVAALRERAAGLPDDHLVCLVGD
MVTEEALPTYQTMLNTMDGGVRDETGAGGSAWAVWTRAWAAEENRHGDLMNKYLYLTGRV
DMRQVEKTI---QYLIGSGM----------------------------------------
----------------------------------------VVGRALLTGVLKFLEADPR-
TENDPYMGFIYTTFQERATSISHGNTARH--AGRHGDAALARVCGTVAADEKRHEAAYAA
IVAKLFEVDPDYTVRAFARMMRRKVAMPARLMYDGADD--RLFARFAAVAQRLGVYTAAD
YAGIIEFLVARWGVPGLAAGLSGEGRRAQDFVCSLGPRFRRMEERAQEAAKRAPP----A
AAAPFSWIHGRQVQL---------------------------
>Zm00001d050552_P001
---------------------------------------MATVTSLSFSGSCRHGPRYTA
RPAASSRSSQLLNDQLARASRRLQVAAGMAVAAFPSCGAFAPPCLVST------------
-----------------RRAFSSVVAMASAAPV---------------------------
------------------------------------------------------------
-------RAPSRKPFAPPREVHRP--VAHSLP--PQKREIFESL--ESWAADNILV----
-----LLKPVERSWQ-PQDYLPDAA---SES---FDDEVRELRERAREIPDDYFVCFVGD
MVTEEALPTYQTMLNTLDGGVRDETGASSTSWAVWTRAWAAEENRHGDLMNKYLFLTGRV
DMRQIEKTV---QYLIASGM----------------------------------------
--------------------------------------------------------DPK-
TETNPYMGFVYTSFQERATFISHGNTARH--ARRYGDTKLAQICGTIAADEKRHESAYER
IVEKLFEVDPDYTVRAFADTMRKKVAMPAHLMYDGQDD--GLFARFSAVAQRIGVYTARD
YVDILEFLVRRWGVQEL-TGLSGEGRRAQEFVCELGPRFRRLEERAHDNKAKDPE-----
-FAPFSWIHGRQVQL---------------------------
>Ginkgo_biloba_04933
------------------------------------MESVSVVKCMVAPECGIHKTSMY-
-----------GSSASSVHSAKLQSNTAKS------------------------------
-----------------HSVYV----TATLPPGTKE------------------------
------------------------------------------------------------
-------VQEVKKPLN-PRKSDGP--VTHSMA--PEKMEIFKSL--ENWAESNVLI----
-----NLKPVERSWQ-PQDFLPNPS---SES---FEEEIKELQQRALEIPDEYYVCLVGD
MITEEALPTYQSLLNSMD-GVRDETGASPSPWAVWIRAWTAEENRHGDLLNKYVYLSGRV
DMRQIEKTI---QYLIGSGM----------------------------------------
--------------------------------------------------------DVG-
MENSPYLGFVYTSFQERATFISHGNTARH--AKIYGDLNLAHICGSIAADEKRHEAAYTK
IVEKLFEIDPDCTVLAFADMMRKKITMPAHLMYDGQDH--DLFDHYSCVAQRLGVYTARD
YADILEFFIKRWNVEKL-QDLCSEGRKAQEYVCKLASRIRRLEERAQEMS-KGGQ-----
-SCPFSWIFNREVAL---------------------------
>Ginkgo_biloba_31006
------------------------------------MASVSIVKCMGAPQCGMHKTSMH-
-----------GSSASSVHGAKLPCDTAKS------------------------------
-----------------YRVFM----TATLPPKTKE------------------------
------------------------------------------------------------
-------FEVVEKPFN-RRKTDAW--LTHSMP--PEKMEIFKSL--ENWAETNVLV----
-----NLKPVEKSWQ-PQDFLPNPS---SES---FNDEVGELQQRAREIPDDYYVCLVGD
MITEEALPTYQSMLNSMD-GVRDETGASPSPWAVWTRAWTAEENRHGDLLNKYVYLSGRV
DMRQIEKTI---QYLIGAGM----------------------------------------
--------------------------------------------------------DVG-
MENSPYLGFVYTSFQERATFISHGNTARH--ARDYGDLKLAQICGTIAADEKRHETAYTK
IVEKLFEIDPDCTVLAFADMMRKKIAMPAHLMYDGQDH--DLFDHYSCVAQRLGVYTARD
YADILEFFVKRWNVEKL-GGLSSEGRKAQEYVCKLAPRIRRLEERAQDMS-KERQ-----
-SCPFSWIFNREVAL---------------------------
>Ginkgo_biloba_34146
---MRARRSFTPRPLPCPTFSAGAPPPTLSPIGALSHSHGPALAPSHVDPPPSAPPSSS-
---MTPPLSVPPSLGTPFSVGAPLPADGPSPSAYATSRLDLKVIIEMASVSVSVLKCMVA
PQCGIHKTSRHASSIHGARVYV----TATLPPRTKE------------------------
------------------------------------------------------------
-------VEKVKKSFN-PRKSDGL--VTHSMA--PEKMEIFKSL--ESWAESNVLV----
-----NLKPVERSWQ-PQDFLPNPS---SES---FQDEIKELQERALEIPDEYYVCLVGD
MITEEALPTYQSLLNSTD-GVRDETGASPSPWAVWTRAWTAEENRHGDLLNKYIYLSGRV
DMRQIEKSI---QYLIGSGM----------------------------------------
--------------------------------------------------------DAG-
MEGSPYLVFVYSCFQERATFISHANTARH--AKTYGDLKLAQICGTIAADEKRHETAYAK
IVEKLFEIDPDCTVLGFADMMRKKITMPAHLMYDGQDR--DLFNHYSCVAQRLGVYTARD
YADILEFFIKRWNVEKL-EGLSSEGRKAQEYVCKLAPRIRRLEGRAQYMS-KGGQ-----
-SCRFSWIFNREIAL---------------------------
>Ginkgo_biloba_13541
---------------------------------MQEFGVGINYKCMVTPQCGIPRISMR-
-----------RCSASSIHAAKVQFETAKS------------------------------
-----------------HTVFM----TATLPSKTKE------------------------
------------------------------------------------------------
-------VEEVKKPFN-PRKSDGR--VTHYMA--PEKMEIFKSL--ENWAESNVLV----
-----NLKPVERSWQ-PQDFLANPS---SES---FQDEIKELQERALEIPDEYYVCLVGD
MITEEALPTYMSLLNRMD-GMRDETGASSSPWAVWTRGWTAEENRHGDLLNKYVYLSGRV
DMRQIEKTI---QYLIGSGM----------------------------------------
--------------------------------------------------NCLHLYYAF-
LENSPYLGFVYGSFQERATFISHGNTARH--AKTYGDLKLAQICGTITADEKRHETAYAK
IVEKLFEIDPDCTVLGFVDMMRKKITMRAHWMYDGQDR--DLFNHYSCVAQRLGVYTASD
YADMLEFFVKRWNVEKL-QGLSSEGRKAQEYVYKLAPRIRRLEERTQEMS-KGGQ-----
-SCPFSWIFNREVAL---------------------------
>Ginkgo_biloba_00249
------------------------------------MASVSAVKCMVAPQLGMPRTSMH-
-----------RSSASSIHGAKLQSETAKSTQRFLLRPST--------------------
-----------------VEVFM----TATLPSK---------------------------
----------------SKE-----------------------------------------
-------VVEVKKPFN-PRKTDAR--VTHSMA--PEKMEIFKSL--ENWAESNVLV----
-----NLKPVERSWQ-PQDFLPNPS---SES---FQDEVRELQQRAREIPDEYYVCLVGD
MITEEALPTYQSFLNTMD-GVQDETGASPSSWAVWTRAWTAEENRHGDLLNKYVYLSGRV
DMRQIEKTI---QYLIGSGM----------------------------------------
--------------------------------------------------------DVR-
TENSPYLGFVYTSFQERATFISHGNTARH--AKTYGDLKLAQICGTIAADEKRHETAYSK
IVEKLFEIDPDCAVLAFSDMMRKKITMPAHLMYDGQDR--DLFNHYSSVAQRLGVYTARD
YADILEFFVKRWNVEKL-EGLSSEGRKAQEYVCKLAPRIRRLEERAQDMS-KQEQ-----
-YFPFSWIFNREVAL---------------------------
>Ginkgo_biloba_34783
--------------------------------MLFRMASVSVVKCMVAPQCGIPRTSMH-
-----------RCSASSIHGAKLQFETAKS------------------------------
-----------------HGVFM----TATLPSK---------------------------
----------------TKE-----------------------------------------
-------VEEVKKPFN-PRKSDGR--VTHFMA--PEKMEIFKSL--ENWAESNVLV----
-----NLKPVERSWQ-PQDFLPNPS---SES---FQDEMKELQERALEIPDEYYVCLVGD
MITEEALPTYMSLLNRTD-GVRDETGASPSPWAVWTRAWTAEENRHGDLLNKYVYLSGRV
DMRQIEKTI---QYLIGSGM----------------------------------------
--------------------------------------------------------DVG-
MENSPYLGFVYTSFQERATFISHSNTARH--AKTYGDLKLAQICRTIAADEKRHETAYAK
IGKKLFEIDPDCAVLAFADMMRNKITMPAHLMYDGQDR--DLFNHYSCVAQRLGIYTARD
YADILEFFVKRWNVEKL-GGLSSEGRKAQEYVCKLAPRIRRLEERAQEMS-KGGQ-----
-SCPFSWIFNREVAL---------------------------
>Vitis_vinifera_17105
-------------------------------------------MNLNLNPL-TFQPGKF-
-----------PTLSLRPRSSNVSI-----------------------------------
--------------------------ASTITSGSDLT-----------------------
------------------------------------------------------------
-------SRLHGSEVRKWHSISLP--CFLLLS--CKWVIIHLPN--SPWPPCTALCPGRL
RIQRRLLALLARCNQLRNDFLPDPA---SDG---FHEQVKELQERAKGNPDDYFVVLVGH
MITEEALPTYQTQINITD-GIRDETGASPSSWATWTRAWTAEENRHGDLLNKYLYLSGRV
DMKQIAKTI---QYLIGAGM----------------------------------------
--------------------------------------------------------DAQ-
NDNSPYLGSIYTSFQERATFISHGSTARL--ANQHGDKSLAQICGIIASDEKRHETAYTK
IVEKLFEIDPNGTVLAFADRMRKKITMPGLLMYDGCDE--NLFKHFSAVAQRLGVYTAKD
YVDVLEFSVERWNVEKL-TGLSSEGRKAQDYVCGLAQRLRKLEERAQEKA-KQAP-----
-TIPFSWILDREVRL---------------------------
>Vitis_vinifera_09379
------------------------------------------------------------
------------------------------------------------------------
------------------MASM----HRSVSRE---------------------------
------------------------------------------------------------
-------IKNTKKISSSPRKV--Q--VTHSMP--PHKIEIFKSM--ENWVEENVLI----
-----HLKPVEKCWQ-PQDFLPDPA---SDG---FHERVKELQDRAKGTPDDYFVVLVGH
MITEEALPTYQTQINITD-GIRDETGASPSSWATWTRAWTAEENRHGDLLNKYLYLSGRV
DMKQIEKTI---QYLIGAGM----------------------------------------
--------------------------------------------------------DAQ-
NDNSPYLGCIYTSFQERATFISHGSTARL--ANQHGDKSLAQICGIIASDEKRHETAYTK
IVEKLFEIDPNGTVLAFADRMRKKITMPGFLMYDGCDE--NLFEHFSAVAQRLGVYTAKD
YVDVLEFFVERWNVEKL-TGLSSEGRKAQDYVCGLAQRLRKLEERAQEKA-KQAP-----
-TIPFSWILDREVRL---------------------------
>Vitis_vinifera_02916
-------------------------------------------MGYHTS-----------
-----------PKFSVASMHRSVS------------------------------------
------------------------------------------------------------
------------------------------------------------------------
-------REVTKKTFSSPHKIQ----VTHSMP--PHKIEIFKSM--ENWVEENVLI----
-----HLKPVEKY-----------------------------------------------
MITEEALPTYQTQINITD-GIRDETGASPSSWATWTRAWTAEENRHGDLLNKYLYLSGRV
DMKQIEKTI---QYLIRAGM----------------------------------------
--------------------------------------------------------DVQ-
MENNPYLLFIYTSFQERATFISHGNTARL--ANQHGDKSLAQICGIIASDEKRHETAYTK
IVEKLFEIDPNGTVLAFADRMRKKITMPGLLMYDGCDD--DLFEHFSAVAQRLGVYTAKD
YVDNLEFFVERWNVEKL-TGLSSEGRKAQDYVCGLAQRLRKLEERAQEKV-KQAP-----
-TIPFSWIFDREIYQVIYKCKPSMFLYLNFNNHDLISYHFLE
>Vitis_vinifera_25057
------------------------------------------------------------
------------------------------------------------------------
------------------MASM----HRSVSRE---------------------------
------------------------------------------------------------
-------IKNTKKTSSSPRKV--Q--VTHSMP--PHKIEIFKSM--ENWVEENVLI----
-----HLKPVEKCWQ-PQDFLPHPA---SDG---FHERVEELKERAKGIPDDYFVVLVGD
MITEEALPTYQTLFNTTD-GIRDETGASPTSWATWTRAWTAEENRHGDLLNKYLYLSGRV
DMKQIEKTI---QYLIRAGM----------------------------------------
--------------------------------------------------------DFQ-
TENNPYLLFIYTSFQERATFISHGNTARL--AKQHGDKSLAQICGIIASDEKRHETAYTK
IVEKLFEIDPNGTVLAFADRMRKKITMPALLMYDGCDD--DLFEHFSAVAQRLGVYTAKD
YVDNLEFFVERWNVEKL-TGLSSEGRKAQDYVCGLAKRLRTLEERAQEKA-KQAP-----
-TIPFSWIFDREVKL---------------------------
>Pos.gene29270.mRNA-1  [mRNA] [translate_table: standard]
-------------------------------------------MALKLNPL-PFQSQKS-
-----------LSFGLPPMMTTIRS-----------------------------------
-----------------PRVFM----ASTLGTG---------------------------
----------------SKNNRVPKMLPVTRLLRA--------------------------
-------VENMKKPLTPARKVHGQ--VTHSMP--PQKIEIFKSL--EVWAEHNILI----
-----HLKPVENCWQ-PQDFLPDPA---SDG---FEEQVKELRERAKELPDDYFVCLIGH
MVTEEALPTYQTFLNTLD-GVLDETGAS-----------------------RLVPLLG--
------------QFGTGPGL----------------------------------------
--------------------------------------------------------LKR-
TGMVTFSISTESGHEERATFISHGNTGRQ--AKEHGDLNLAQICGIIASD-KKHE-----
------------TVISFADMMRKKILMPAHLMYDGRDD--NLFHNFSAVVQQLGVYTAKD
YADILEFLVGRWKVENI-TGLSGEGRKAQDYVCGSAPSIRKLEKIAAGSQTRTCH-----
-SF--------QLDL---------------------------
>SAD_AT3G02630.1 pacid=19662667 transcript=AT3G02630.1 locus=AT3G02630 ID=AT3G02630.1.TAIR10 annot-version=TAIR10
-------------------------------------------MAMAMDRI-VFSPSSY-
-----------VYR--PCQARGSRS-----------------------------------
-----------------SRVSM----ASTIRSA---------------------------
----------------TTE-----------------------------------------
-------VTNGRKLYIPPREVHVQ--VKHSMP--PQKLEIFKSL--EGWADETLLT----
-----YLKPVEKSWQ-PTDFLPEPE---SEG---FYDQVKELRERCKELPDDYFVVLVGD
MITEEALPTYQTMLNTLD-GVRDETGASPTPWAIWTRAWTAEENRHGDLLNKYLYLSGRV
DMRQIEKTI---QYLIGSGM----------------------------------------
--------------------------------------------------------DPK-
TENNPYLGFIYTSFQERATFISHGNTARL--AKDRGDLKLAQICGTIAADERRHETAYTK
IVEKLFEIDPDGTILGLADMMKKKISMPAHLMYDGQDD--NLFEHFSTVAQRLGVYTAKD
YADILEFLVERWNVETL-TDLSSEGHRAQDFVCGLPARIRKIEERAQGRAKEAAK-----
-NIPFSWIFGRNIRA---------------------------
>SAD_AT5G16240.1 pacid=19665603 transcript=AT5G16240.1 locus=AT5G16240 ID=AT5G16240.1.TAIR10 annot-version=TAIR10
-------------------------------------------MVMAMDRIALFSSSSS-
-----------VYHHGSSHSHGSKS-----------------------------------
-----------------SRVFTIRSDS---------------------------------
------------------------------------------------------------
-------TAVGRKLYIPPREVHLQ--VKYSMP--PQKLEIFKSL--EGWANDNLLA----
-----YLKPVEKSWQ-PTDFLPEPE---SEG---FYDQVKELRERCKELSDDYLIVLVGD
MITEEALPTYQTMINTLD-GVRDETGASPTPWAVWTRAWTAEENRHGDLLNKYLYLSGRV
DMRQIEKTI---QYLIGSGM----------------------------------------
--------------------------------------------------------DPK-
TENNPYLGFIYTSFQERATFISHGNTARL--AKDLGDLTLGKICGTIAADERRHEHAYTK
IVEKLFEIDPDTTVVGFADMMRKKISMPAHLMYDGRDD--NLFDHFSSVAQRLGVYTAKD
YADILQHLVERWNVEKL-SDLSSEGNRAQDYLCGLPARIRKLEERAQGRTKEAAK-----
-NIPFSWIFGREVRA---------------------------
>Spipo32G0010700  [mRNA]  locus=pseudo32:823821:825455:+ [translate_table: standard]
-----------------------------------MGCSGHLGRSISGSLPALILKSSVL
VSSVAGKSDGPLLAGARVVSGGGGN-----------------------------------
-----------------PGFYRAGGGLIAKAA----------------------------
------------------------------------------------------------
-------AVNLERPFAPPREVAAQ--VTHSMP--PQKVEIFKSL--EGWAEENILA----
-----LLKPVERSWQ-PQDFLPDPA---GEG---FLEEVRELRERAMEIPDDYFVCLVGD
MITEEALPTYQTMLNTLD-GVRDETGASGAAWAVWTRAWTAEENRHGDLLNKYLYLSGRV
DMRQIEKTI---QYLIGSGM----------------------------------------
--------------------------------------------------------DPG-
TENNPYLGFIYTSFQERATFISHGNTARL--AKERGEAKLAQICGTIAADEKRHETAYAK
IVEKLFEVDPDGTVQAFADMMRKKISMPAHLMFDGRDG--DLFAHFSAVAQRLGVYTARD
YAAILEFLVERWRVGNL-TGLSGEGRAAQEYVCGLAPRIRRLDERAQAKMRQPPP-----
-AVSFSWVFDREVPL---------------------------
>SAD_AT2G43710.2 pacid=19642377 transcript=AT2G43710.2 locus=AT2G43710 ID=AT2G43710.2.TAIR10 annot-version=TAIR10
-------------------------------------------MALKFNPLVASQPYKF-
-----------PSSTRPPTPSFRS------------------------------------
-----------------PKFLCLASSSPALSSGPKS------------------------
------------------------------------------------------------
-------VESLKKPFTPPREVHVQ--VLHSMP--PQKIEIFKSM--ENWAEENLLI----
-----HLKDVEKSWQ-PQDFLPDPA---SDG---FEDQVRELRERARELPDDYFVVLVGD
MITEEALPTYQTMLNTLD-GVRDETGASPTSWAIWTRAWTAEENRHGDLLNKYLYLSGRV
DMRQIEKTI---QYLIGSGM----------------------------------------
--------------------------------------------------------DPR-
TENNPYLGFIYTSFQERATFISHGNTARQ--AKEHGDIKLAQICGTIAADEKRHETAYTK
IVEKLFEIDPDGTVMAFADMMRKKISMPAHLMYDGRND--NLFDNFSSVAQRLGVYTAKD
YADILEFLVGRWKIQDL-TGLSGEGNKAQDYLCGLAPRIKRLDERAQARA-KKGP-----
-KIPFSWIHDREVQL---------------------------
>Helianthus_annuus_13373
-------------------------------------------MAIRINTAT-FQSDLY-
-----------RSFAFPQPKPLRS------------------------------------
-----------------PKFAM----ASTIGSATTK------------------------
------------------------------------------------------------
-------VESTKKPFTPPREVHQQ--VLHSMP--PQKIEIFKSM--EGWAEDNILV----
-----HLKPVEKCWQ-AQDFLPDPA---SDG---FMEQVEELRARAKEIPDDYFVVLVGD
MITEEALPTYQTMLNTLD-GVRDETGASPTSWAIWTRAWTAEENRHGDLLHQYLYLSGRV
DMRQIQKTI---QYLIGSGM----------------------------------------
--------------------------------------------------------DPR-
TENSPYLGFIYTSFQERATFISHGNTARH--AKEHGDVKLAQMCGIIAADEKRHETAYTK
IVEKLFEIDPDGTVLAFADMMRKKISMPAHLMYDGRDD--NLFENFSAVAQRLGVYTAKD
YADILEFLVGRWKVADL-TGLSGEGRKAQDYVCGLAPRIRRLEERNSARA-KESV-----
-NVPFSWIFDREVKL---------------------------
>Helianthus_annuus_25333
-------------------------------------------MAFRMSPVTLQREIYP-
-----------SYTFHQSKNLRS-------------------------------------
-----------------PKFAM----ASTIGSS---------------------------
----------------TPK-----------------------------------------
-------VESTKKPFTPPREVHLQ--VTHSMP--PQKIEIFKSI--EGWAEDNILV----
-----HLKPVEKCWQ-PQDFLPEPA---SDG---FEEQVKELRARAKEIPDEYFVVLVGD
MITEEALPTYQTMLNTLD-GVRDETGASPTPWAIWTRAWTAEENRHGDLLHQYLYLSGRV
DMRQIQKTI---QYLIGSGM----------------------------------------
--------------------------------------------------------DPR-
TENSPYLGFIYTSFQERATFISHGNTARH--AKDYGDLKLAQICGTIAADEKRHETAYTK
IAEKLFEIDPDGTVLAFADMMRKKISMPAHLMYDGRDD--DLFDHFSAVAQRLGVYTAKD
YADILEFLVGRWKVADL-TGLSGEGRKAQDYVCGLPSRIRRLEERAAARA-KEGP-----
-SIPFSWIFDREVKL---------------------------
>Pos.gene16379.mRNA-1  [mRNA] [translate_table: standard]
------------------------------------------------------------
------------------------------------------------------------
------------------------------------------------------------
------------------------------------------------------------
---------------------------------------IFYPI----------------
----------------------------------LYQ---------------FLNTLDGH
MVTEEALPTYQTFLNTLD-GVRDETGASLTSWAVWNRAWTAEENRHGDLLNKYLYL----
------------------------------------------------------------
------------------------------------------------------------
----PYLGFIYTSFQERATFISHG--------KKHGD-----------------------
----------------------------------------NLFHNFSAVTQRLG---DKD
NADILEFLVGRWKVENL-TGLSGEGRMAQDYVCELA--LESWKKIATGRA-KQGP-----
-VNPFSWIFDRKVQL---------------------------
>Olea_europaea_12641
------------------------------------------------------------
------------MQSQSLHSAEYRE-----------------------------------
------------------------------------------------------------
------------------------------------------------------------
-------VGKVKKPFTPPREVHVQ--VTHSLA--PEKREIFNSL--NNWAQENILV----
-----LLKDVDKCWQ-PSDFLPDSA---SEG---FDEQVMELRKRCKEIPDDYFIVLVGD
MITEEALPTYQTMLNTLD-GVRDETGASLTPWAIWTRAWTAEENRHGDLLNKYLYLSGRV
DMKQIEKTI---QYLIGSGM----------------------------------------
--------------------------------------------------------DPR-
TENNPYLGFIYTSFQERATFISHGNTARL--AKEHGDLKLAQICGIIAADEKRHETAYTK
IVEKLFEIDPDGTVLALADMMRKKVSMPAHLMYDGQDD--NLFENFSSVAQRLGVYTAKD
YADILEFLVGRWDIEKL-TGLSGEGRKAQDYVCTLPPRIRRLEERAQSRV-KKAS-----
-ATPFSWIFGREINL---------------------------
>Olea_europaea_44574
-------------------------------------------MALKLSFS---------
-----------PHKMPSFPDARIRS-----------------------------------
-----------------HRVFM----ASTIHSPSME------------------------
------------------------------------------------------------
-------VGKVKKPFTPPRETHVQ--VTHSLA--PEKREIFNSL--NNWAEENILV----
-----LLKDVEKSWQ-PSDFLPEPA---SER---FDEQVMELRKRCKEIPDDYFVVLVGD
MITEEALPTYQTMLNTLD-GVRDETGASLTPWAIWTRAWTAEENRHGDLLNKYLYLSGRV
DMKQIEKTI---QYLIGSGM----------------------------------------
--------------------------------------------------------DPR-
TENNPYLGFIYTSFQERATFISHGNTARL--AKEHGDLKLAQICGIIAADEKRHETAYTK
IVEKLFEIDPDGTVLALADMMRKKISMPAHLMYDGQDD--NLFENFSSVAQRLGVYTAKD
YADILEFLVGRWDVEKL-TGLSGEGRKAQDYICGLPPRIRRLEERAQSKV-KQAS-----
-SAPFSWIFGREIKL---------------------------
>Olea_europaea_33548
-------------------------------------------MALKLNAI-NFQSQKC-
-----------PSFALPLV-VSHRS-----------------------------------
-----------------PKFFM----ASTLRSG---------------------------
-----------------------------------------------------------S
KE-----VETLKKPFSPPHEVHVQ--VTHSMP--PQKIEIFKVM--EDWAEENILV----
-----HLKPVEKCWQ-PQDFLPDPA---SDE---FHDHVKELRERAKELPDDYFVVLVGD
MITEEALPTYQTMLNTLD-GVRDETGASPTPWATWTRAWTAEENRHGDLLNKYLYLSGRV
DMRQIEKTI---QYLIGSGM----------------------------------------
--------------------------------------------------------DPR-
TENNPYLGFIYTSFQERATFISHGNTARH--AKDRGDLKLAQICGTIAADERRHEIAYTK
IVEKLFEIDPDGTVLAFADMMRKKISMPAHLMYDGRDD--NLFDHFSAVAQRLDVYTARD
YADILEHLVNRWNVTKL-TGLSSEGQKAQDYVCGLPPRIRRLEERAQGRA-KQGP-----
-RIPFSWIYDREVQL---------------------------
>Camellia_sinensis_04669
-------------------------------------------MALKLNQM-AFQSRKF-
-----------SSFSLPQS-RNLRS-----------------------------------
-----------------HRVFM----ASTLNSA---------------------------
-------------------PRE--------------------------------------
-------VENVKKPFNPPREVHVQ--VTHSMP--PQQIEIFKSL--DDWAEKNILV----
-----HLKPVEKCWQ-PSDFLPDPA---SEG---FNEQVKELRERSKEIPDDYYVVLVGD
MITEEALPTYQTMLNTLD-GVRDETGASPTSWAIWTRAWTAEENRHGDLLNRYLYLSGRV
DMRQIEKTI---QYLIGSGM----------------------------------------
--------------------------------------------------------DPR-
TENSPYLGFIYTSFQERATFISHGNTARL--AKEHGDLKLAQICGTIAADEKRHETAYTK
IVEKLFEIDPDGTVFALADMMRKKISMPAHLMYDGQDD--NLFEHFSSVTQRLGVYTAKD
YADILEFLVGRWNVEKL-VGLSGEGRKAQDYVCGLAPRIRRLEERAQSRA-KQAS-----
-AVPFSWIFDRQINL---------------------------
>Pos.gene83703.mRNA-1  [mRNA] [translate_table: standard]
------------------------------------------------------------
------------------------------------------------------------
------------------------------------------------------------
------------------------------------------------------------
-----------------------------------------------DWAEHYILI----
-----HLKPVEKCWQ-LQDFLPAPA---SDG---FEEQVKQLREREKELPDDYLVCLVGH
MVTEEALPTYQTFLNTLD-GVRNETGASPTSWAVWNRTWTTEENRHGDLLNKYLYLSGRM
DMTQIENRILLHSFFTILLL----------------------------------------
--------------------------------------------------------YIR-
TENSPYLGFIYTSFQERAAFISHGNTARQ--AKEHVDLNLAQICGIIASDEKRHETAYTK
IVEKLFEIDPDGTVISLAYM--KKMVMPAHLMYDGHDD--SIFENFSAVAQ---------
------------------------------------------------------------
------------------------------------------
>Pos.gene18684.mRNA-1  [mRNA] [translate_table: standard]
-------------------------------------------MALKFNHHPFQSQKS--
-----------LSFGLPPMTTTIRS-----------------------------------
-----------------PRVFM----ASTLRSG---------------------------
----------------SKA-----------------------------------------
-------VENMKKPFTPARKVHVQ--VTHSIP--PQKIEIFKSL--EDWAEHNILI----
-----HLKPVEKCWQ-PQDFLPAPA---SDG---FEEQVKQLREREKELPDDYLVCLVEH
MVTEEALPTYQTFLNTLD-GVRDERGASPTSWAVWNRTWTAEENRHGDLLNKYLYLSGRM
DMTQIEKTI---QYLIGSGM----------------------------------------
------------------------------------------------------------
----------------------------------------------------RHETAYTK
IVEKLFEIDPDGTVISLAYMMRKKMVMPAHLMYDGHDD--SLFEKISAVAQRLGVYTAKD
NPDILEFLVGRWKVENL-TGLSGEGRMAQDYVCGLAPRIRKLEERAAERA-KQGP-----
-VIPFSWIFDRQVQL---------------------------
>Glycine_max_41610
--------------------------------MLPLLHLTHSSMALRLNPIPT-------
-----------QTFSLPQMPSLRS------------------------------------
-----------------PRFRM----ASTLRSGSKE------------------------
------------------------------------------------------------
-------VENIKKPFTPPREVHVQ--VTHSMP--PQKIEIFKSL--EDWADQNILT----
-----HLKPVEKCWQ-PQDFLPDPS---SDG---FEEQVKELRERAKEIPDDYFVVLVGD
MITEEALPTYQTMLNTLD-GVRDETGASLTSWAIWTRAWTAEENRHGDLLNKYLYLSGRV
DMKQIEKTI---QYLIGSGM----------------------------------------
--------------------------------------------------------DPR-
TENSPYLGFIYTSFQERATFISHGNTARL--AKEHGDIKLAQICGMIASDEKRHETAYTK
IVEKLFEVDPDGTVMAFADMMRKKIAMPAHLMYDGRDD--NLFDNYSAVAQRIGVYTAKD
YADILEFLVGRWKVEQL-TGLSGEGRKAQEYVCGLPPRIRRLEERAQARG-KESS-----
-TLKFSWIHDREVLL---------------------------
>Glycine_max_61333
-------------------------------------------MALRLNPIPT-------
-----------QTFSLPQMASLRS------------------------------------
-----------------PRFRM----ASTLRSGSKE------------------------
------------------------------------------------------------
-------VENIKKPFTPPREVHVQ--VTHSMP--PQKIEIFKSL--EDWAEQNILT----
-----HLKPVEKCWQ-PQDFLPDPS---SDG---FEEQVKELRERAKELPDDYFVVLVGD
MITEEALPTYQTMLNTLD-GVRDETGASLTSWAIWTRAWTAEENRHGDLLNKYLYLSGRV
DMKQIEKTI---QYLIGSGM----------------------------------------
--------------------------------------------------------DPR-
TENSPYLGFIYTSFQERATFISHGNTARL--AKEHGDIKLAQICGMIASDEKRHETAYTK
IVEKLFEVDPDGTVMAFADMMRKKIAMPAHLMYDGRDD--NLFDSYSSVAQRIGVYTAKD
YADILEFLVGRWKVEQL-TGLSGEGRKAQEYICGLPPRIRRLEERAQARV-KESS-----
-TLKFSWIHDREVLL---------------------------
>Camellia_sinensis_10977
-------------------------------------------MALKLSPIT-FQSQKY-
-----------PSFAIPSMVTLRS------------------------------------
-----------------PKFAM----ASTLHSGSKE------------------------
------------------------------------------------------------
-------VENLKKPFSPPHEVHVQ--VTHSMP--PQKVEIFKNL--EDWADENILV----
-----HLKPVEKCWQ-PQDFLPDPA---SEG---FHDQVKELRERAKEIPDDYFVVLVGD
MITEEALPTYQTMLNTLD-GVRDETGASLSSWARWTRAWTAEENRHGDLLNKYLYLSGRV
DMKQIEKTI---QYLIGSGMELRERAKEIPDEYFVVLVGDMITEEALPTYQTMLNTLDGV
RDETGASLSSWARWTRAWTAEENRHGDLLNKYLYLSGRVDMKQIEKTIQYLIGSGMDPR-
TENNPYLGFIYTSFQERATFISHGNTARH--AKEYGDIKLAQICGTIASDEKRHETAYTK
IVEKLFEIDPDGTVLALADMMKKKISMPAHLMYDGRDD--NLFEHFSAVAQGLGVYTAKD
YADILEFLVGRWKVEEL-TGLSGEGQKAQDYVCGLTPRIRRLEERAQSRV-KQVR-----
-TVPFSWIFDREVKL---------------------------
>Camellia_sinensis_30246
-------------------------------------------MAMKLNPIT-FQSQKY-
-----------PSFALPPMASLRS------------------------------------
-----------------PKFFM----ASTLRSGSKE------------------------
------------------------------------------------------------
-------VENLKKPFSPPREVHVQ--VTHSMP--PQKIEIFKNL--EDWADQNILV----
-----HLKPVEKCWQ-PQDFLPDPA---SEG---FDEQVRELRERAKEIPDDYFVVLVGD
MITEEALPTYQTMLNTLD-GVRDETGASPTSWAVWTRAWTAEENRHGDLLNKYLYLSGRV
DMRQIEKTI---QYLIGSGM----------------------------------------
--------------------------------------------------------DPR-
TENSPYLGFIYTSFQERATFISHGNTARL--AKEHGDIKLAQICGTIASDEKRHETAYTK
IVEKLFEIDPDGTVLALADMMKKKISMPAHLMYDGRDD--NLFEHFSSVAQRLGVYTAKD
YADILEFLVGRWQVEEL-TGLSAEGRKAQDYVCGLPPRIRKLEERAQSRVKQVRP-----
--VPFSWIFDRELKI---------------------------
>Pos.gene29627.mRNA-1  [mRNA] [translate_table: standard]
---------------------------------------MSAFVPLKAGRP-SRDSPMTR
AIYKCPYFVLTLRFELDRVTKMIKSYLIAYYQYY--------------------------
-----------------PKGFK----NRLLRYGNGRFVRVALGTDPVTPPILCKIGIHIE
SVRNLAGTAVTPCTVASRA-----------------------------------------
-------VEDMKKPFTPRRKVHVQ--VTHSMP--PQKNEIFKSL--EDWAEHNILI----
-----HLKPVEKCWQ-PQDFLPDPA---SDG---FEEQVKELRERAKELPDDYLVCLVGD
MITEEALPTYQTFLNTLD-GVGDQTGASPTSWAVWIRAWTAEENRHGDLLNKYLYLSGRV
DMRQIEKTI---QYLIGSGM----------------------------------------
--------------------------------------------------FCTFVTYVQ-
TENSPYLGSIYTSFQERATFISHGNTARQ--VKEHGDLNLAQICGIIASDEKRHETAYTK
IVEKLFEIDPDGTIISFAYMMRKTIVMPAHLMYDGHDD--NLFHNFSAVAQRLGVYTDK-
----------------------------------FSSKFGPLVSEVGGGM----------
------------------------------------------
>Pos.gene15812.mRNA-1  [mRNA] [translate_table: standard]
------------------------------------------------------MLPSS-
-----------FSFLLP---IKLDP-----------------------------------
-----------------PGVFM----ASTLDSG---------------------------
----------------SKA-----------------------------------------
-------VEDMKKPFTPRRKVHVQ--VTHSMP--PQKIEIFKSL--EDWAEHNILI----
-----HLKPVEKCWQ-PQDFLPDPA---SDG---FEEQVKELRERAKELPDDYLVCLVGD
MITEEALPTYQTFLNTLD-GVGDQTGASPTSWAVWIRAWTAEENRHVDLLNKYLYLSGRV
DMRQIEKTI---QYLIGSGM----------------------------------------
--------------------------------------------------------YVQ-
TENSPYLGSIYTSFQERATFISHGNTARQ--VKEHGDLNLAQICGIIASDEKRHETAYTK
IVEKLFEIDPDGTIISFAYMMRKTIVMPAHLMYDGHDD--NLFHNFSAVAQRLGVYTTKD
YADILEFLVGRWKVENL-TGLSGEGRKAQDYVCGLAPRIRKLEERVAERA-KQGH-----
-VIPFSWIFDRQVQL---------------------------
>Vitis_vinifera_16648
-------------------------------------------MALQLNHLS-FQFHKF-
-----------PSFSLPPMASIRS------------------------------------
-----------------PTVFM----ASTLRSGSKE------------------------
------------------------------------------------------------
-------VENLKKPFSPPREVHVQ--VTHSMP--PQKIEIFKSM--ENWAEQNILV----
-----HLKPVEKSWQ-PQDFLPDPA---SDG---FHEQVKELRERAKELPDDYFVVLVGD
MITEEALPTYQTMLNTLD-GVRDETGASLTSWAIWTRAWTAEENRHGDLLNKYLYLSGRV
DMRQIEKTI---QYLIGSGM----------------------------------------
--------------------------------------------------------DPR-
TENSPYLGFIYTSFQERATFISHGNTARH--AKEHGDMKLAQICGTIASDEKRHETAYTK
IL----------------------------------------------------------
------------------TGLSGDGRKAQDYVCGLAPRFRKLEERAQGRA-KEAL-----
-TIPFSWIFDREVKL---------------------------
>Pos.gene65901.mRNA-1  [mRNA] [translate_table: standard]
-------------------------------------------MALKLNPLPFQSQKS--
-----------LSFGLPPMTTIRS------------------------------------
-----------------PRVFM----ASTLRSGSKE------------------------
------------------------------------------------------------
-------VENLKKPFTPPREVHVQ--VTHSMP--PQKIEIFKSL--EDWAEQNILI----
-----HLKPVEKCWQ-PQDFLPDPA---SDG---FEEQVKELRERAKELPDDYFVCLVGD
MVTEEALPTYQTMLNTLD-GVRDETGASLTSWAVWTRAWTAEENRHGDLLNKYLYLSGRV
DMRQIEKTI---QYLIGSGM----------------------------------------
--------------------------------------------------------DPR-
TENSPYLGFIYTSFQERATFISHGNTARQ--AKEHGDLNLAQICGTIASDEKRHETAYTK
IVEKLFEIDPDGTVVSFADMMRKKISMPAHLMYDGRDD--NLFENFSAVAQRLGVYTAKD
YADILEFLVGRWKVENL-TGLSGEGRKAQDYVCGLAPRIRKLEERAAGRA-KQGP-----
-VIPFSWIFDRQVQL---------------------------
>Pos.gene16381.mRNA-1  [mRNA] [translate_table: standard]
------------------------------------------------------------
------------------------------------------------------------
------------------------------------------------------------
------------------A-----------------------------------------
-------VENMKKPST-PREVHVQ--VTHSMS--PQKIAIFKSL--EDWAKHNILI----
-----HLKPMEKCWQ-PHDFLPDLV---SDG---FEEQVKELRERAKELPDDYFVCLVGH
MVTEESLPTYQTMLNTLD-GVRDETGASPTSWAVWNRAWTAEENRHGDLLNKYLYLSGRV
DMRQIEKTI---QYLIGSGM----------------------------------------
--------------------------------------------------------DPR-
IENSPYLGFIYTSFQERATFISHGNTTRQ--AKKHGDLNLAQICGIMASDEKRHEIAYTK
IVEKLFEIDPDETVISFTDIMRKKILMSAHLMYDGHDD--NLFHNFSAVIQQLGVYTAKD
YTDILEFLVGRWKVENL-TGLSGEGRKAQDYVCGLASRIRNLEKIAAGRA-KQGP-----
-VIPFSWIFDRQVQL---------------------------
>Pos.gene16383.mRNA-1  [mRNA] [translate_table: standard]
-------------------------------------------MALKLNPL-PFQSQKS-
-----------LSFGLPPMTTTIRS-----------------------------------
-----------------PIVFM----ASTLRSG---------------------------
----------------SKA-----------------------------------------
-------VENMKQPFTPPRKAHVQ--VTHSMP--PHKIEIFKSL--EDWAEHNILI----
-----HLKPVEKCWQ-PQDFLPDPV---SDG---FEEQVKELRERAKELPDDYFVCLVGH
MVTEEALPTYQTMLNTLD-GVRDETGASLTSWAVWNRAWTAEENRHGDLLNKYLYLSGRV
DMRQIEKTI---QYLIGSGM----------------------------------------
--------------------------------------------------------DPR-
IENSPYLGFIYTSFQERATFISHGNTARQ--AKKHGDLNLAQICGIMASDEKRHEIAYTK
IVEKLFEIDPDETVISFANMMRKKILMPAHLMYDGRDD--NLFHNFSAVVQQLGVYTAKD
YTDILEFLVGRWKVENL-TGLSGEGRKAQDYVCGLASRIRKLEKIAAGRA-KQGP-----
-VIPFSWIFDRQVQL---------------------------
>Linum_usitatissimum_06014
-------------------------------------------MALKLNPVTTFPSTRS-
-----------LNNFSSRSPR---------------------------------------
-----------------TFLMAASTFNSTSTKE---------------------------
------------------------------------------------------------
-------AEKLKKSHGPPKEVHMQ--VTHSMP--PQKLEIFKSL--EGWAEDVLLP----
-----HLKPVEKCWQ-PQDFLPEPE---SDG---FEEQVKELRARAKELPDDYFVVLVGD
MITEEALPTYQTMLNTLD-GVRDETGASLTPWAIWTRAWTAEENRHGDLLNKYLYLSGRV
DMRQIEKTI---QYLIGSGM----------------------------------------
--------------------------------------------------------DPK-
TENNPYLGFIYTSFQERATFISHGNTARL--AKDHGDMKLAQICGIIAADEKRHETAYTK
IVEKLFEIDPDGTVLALADMMRKKISMPAHLMYDGEDD--NLFDNYSSVAQRIGVYTAKD
YADILEFLVGRWKVDAF-TGLSGEGNKAQDFVCGLPARIRKLEERAAGRAKQTSK-----
-SVPFSWIFSRELVL---------------------------
>Linum_usitatissimum_12183
-------------------------------------------MALKLNPVTTFPSTRS-
-----------LNNFSSRSPRTFLMA----------------------------------
--------------------------ASTFNST---------------------------
----------------STKE----------------------------------------
-------AEKLKKSHGPPKEVHMQ--VTHSMP--PQKLEIFKSL--EGWAEDVLLP----
-----HLKPVEKCWQ-PQDFLPEPE---SDG---FEEQVKELRARAKELPDDYFVVLVGD
MITEEALPTYQTMLNTLD-GVRDETGASLTPWAIWTRAWTAEENRHGDLLNKYLYLSGRV
DMRQIEKTI---QYLIGSGM----------------------------------------
--------------------------------------------------------DPK-
TENNPYLGFIYTSFQERATFISHGNTARL--AKDHGDMKLAQICGIIAADEKRHETAYTK
IVEKLFEIDPDSTVLALADMMRKKISMPAHLMYDGEDD--NLFDNYSSVAQRIGVYTAKD
YADILEFLVGRWKVDAF-TGLSGEGNKAQEFVCGLPARIRKLEERAAGRAKQTSK-----
-SVPFSWIFSRELVL---------------------------
>Pos.gene38309.mRNA-1  [mRNA] [translate_table: standard]
-------------------------------------------MALKLNPVTCPSLYTF-
-----------PFIALPQSNNTRS------------------------------------
-----------------YRVSMASTLHSTSRGV---------------------------
------------------------------------------------------------
-------ENQKKKPFTPPKEVHVQ--VTHSMP--PQKIELFKSL--ESWAEDNVLV----
-----HLKPVEKCWQ-PQDFLPDPA---SEG---FHEQVMELRKRAKELPDDYFVVLVGD
MITEEALPTYQTMLNTLD-GVRDETGASLTSWAIWTRAWTAEENRHGDLLNKYLYLSGRV
DMKKIEKTI---QYLIGSGM----------------------------------------
--------------------------------------------------------DPR-
TENNPYLGFIYTSFQERATFISHGNTARH--AKDHGDLKLAQICGIIASDEKRHETAYTK
ITEKLFEIDPDGTVLSFADMMRKKISMPAHLMYDGHDD--NLFEHFSSVAQRLGVYTAKD
YADILEFLVSRWNVEKL-EGLSGEGRKAQDYVCGLAPRIKKLEERAQAKK-KPSS-----
-LVPFSWIFGKEMLV---------------------------
>evm.model.AsparagusV1_09.1056  [mRNA]  locus=AsparagusV1_09:39734872:39754020:- [translate_table: standard]
-------------------------------------------MALRTNFQPKLSP----
-----------FLSNPVKKDPRS-------------------------------------
-----------------PLVSV----ASTVRSSNR-------------------------
------------------------------------------------------------
-------VDSSKKLFTPPREVHVQ--VTHSLP--PQKIEIFKSL--EDWAENNLLA----
-----LLKPVHTNWQ-PQDFLPEPS---SEG---FYDEVKDLRERTKEIPDDYFVCLVGD
MITEEALPTYQTMLNTLD-GVRDETGASLTSWAVWTRAWTAEENRHGDLLNKYLYLTGRV
DMRQIEKTI---QYLIGSGM----------------------------------------
--------------------------------------------------------DPR-
TENNPYLGFIYTSFQERATFISHGNTANH--ARQYGDLRLAQICGTIAADEKRHEAAYTK
IVEKLFEVDPDDTMLAFADMMRKKISMPAHLMYDGRDD--NLFGNFSAVAQRLGVYTAKD
YADILEHLVGRWKLEGI-LGLSGEGKRAQDFVCTLAPRIRRLEERAESRKTKRAE-----
-MMPFSWIFDRKVQL---------------------------
>Olea_europaea_27796
-------------------------------------------MASKLSPNPINCRAQK-
-----------YSSFALPQMASLRS-----------------------------------
-----------------PKFFMASTLRSNSKEG---------------------------
------------------------------------------------------------
-------ETLKKKPFSPHREVHGQ--VTHSMP--PQKIEIFKSL--ENWAEQNLLV----
-----HLKPVEKSWQ-PQDFLPDPA---SDG---FHDQVKELRERTKEIPDDYFIVLVGD
MVTEEALPTYQTVLNTLD-GVQDETGASLTPWAIWTRAWTAEENRHGDLLNKYMYLSGRV
DMKQIEKTI---QYLIGSGM----------------------------------------
--------------------------------------------------------YPR-
TENSPYLGFIYTSFQERATFICHGNTARL--AKEHGDIKLAQICGTIASDEKRHETAYAK
IVEKLFEIDPDGTVLAFSDMMRKKISMPACLMYDGQDD--GLFEHFSAVAQRLGVYTTRD
YADILEFLVCRWKVADL-TGLSAEGRKAQDYVCGLPLRIRRLEERAQGRA-KQAP-----
-IIPFSWIFDREVKL---------------------------
>LOC_Os04g31070.1
-------------------------------------------MAFAASHTASPS-----
-----------SCGGVAQRRSNGMS-----------------------------------
-----------------PVVAM----ASTINR----------------------------
------------------------------------------------------------
-------VKTAKKPYTPPREVHLQ--VKHSLP--PQKREIFDSL--QPWAKENLLN----
-----LLKPVEKSWQ-PQDFLPDPS---SDG---FYDEVKELRERAKEIPDDYFVCLVGD
MVTEEALPTYQTMLNTLD-GVRDETGASPTTWAVWTRAWTAEENRHGDLLNKYMYLTGRV
DMKQIEKTI---QYLIGSGM----------------------------------------
--------------------------------------------------------DPG-
TENNPYLGFLYTSFQERATFISHGNTARH--AKEYGDLKLAQICGTIAADEKRHETAYTK
IVEKLFEIDPDYTVLAFADMMRKKISMPAHLMYDGKDD--NLFEHFSAVAQRLGVYTARD
YADILEFLVQRWKVADL-TGLSGEGRRAQDFVCTLAPRIRRLDERAQARA-KQAP-----
-VIPFSWVYDRKVQL---------------------------
>Zm00001d025170_P001
-------------------------------------------MALRASPVSHGTAAAP-
-----------LPPFARRRMARG-------------------------------------
-----------------VVVAM----ASTINR----------------------------
------------------------------------------------------------
-------VKTVKEPYTPPREVHRQ--ITHSLP--PQKREIFDSL--QPWAKDNLLN----
-----LLKPVEKSWQ-PQDFLPEPS---SDG---FYDEVKELRERANEIPDEYFVCLVGD
MVTEEALPTYQTMLNTLD-GVRDETGASPTTWAVWTRAWTAEENRHGDLLNKYMYLTGRV
DMKQIEKTI---QYLIGSGM----------------------------------------
--------------------------------------------------------DPG-
TENNPYLGFLYTSFQERATFVSHGNTARH--AKEYGDLKLAQICGTIAADEKRHETAYTK
IVEKLFEMDPDYTVLAFADMMRKKITMPAHLMYDGKDD--NLFEHFSAVAQRLGVYTAKD
YADILEFLVQRWKVAEL-TGLSGEGRSAQDFVCTLAPRIRRLDDRAQARA-KQAP-----
-VIPFSWVYDRKVQL---------------------------
>Zm00001d004019_P001
-------------------------------------------MALRVSPVSHGAAAAP-
-----------LPPLARRRMARG-------------------------------------
-----------------VVVAM----ASTINR----------------------------
------------------------------------------------------------
-------VKTVKEPYTPPREVHRQ--ITHSLP--PQKREIFDSL--QPWAKDNLLN----
-----LLKPVEKSWQ-PQDFLPEPS---SDG---FYDEVKELRERANEIPDEYFVCLVGD
MVTEEALPTYQTMLNTLD-GVRDETGASPTTWAVWTRAWTAEENRHGDLLNKYMYLTGRV
DMKQIEKTI---QYLIGSGM----------------------------------------
--------------------------------------------------------DPG-
TENNPYLGFLYTSFQERATFVSHGNTARH--AKEYGDLKLAQICGTIAADEKRHETAYTK
IVEKLFETDPDYTVLAFSDMMRKKITMPAHLMYDGKDD--NLFEHFSAVAQRMGVYTAKD
YADILEFLVQRWKVADL-TGLSGEGRRAQDFVCTLAPRIRRLDERARARA-KQAP-----
-VIPFSWIYGRKVQL---------------------------
>Ginkgo_biloba_21867
------------------------------------MASASVVKCMSAPQYGIQRTSMA-
-----------GFSASSVHGVKLGSMHAESARS---------------------------
-----------------HRVLM----TAMLPPKAKA------------------------
------------------------------------------------------------
-------VEKVKTQFD-PRETHVQ--VTHSMP--PQKMEIFKSL--EEWAENNILV----
-----HLKPVERSWQ-PQDFLPDPA---SEG---FMDEVKELRNRAQEIPDDYFVCLVGD
MITEEALPTYQTMLNTLD-GVRDDTGASPTSWAVWTRAWTAEENRHGDLLNKYLYLSGRV
DMRQIEKTI---QYLIGSGM----------------------------------------
--------------------------------------------------------DPR-
TENSPYLGFVYTSFQERATFISHGNTARH--AKDYGDLKLAQICGTIASDEKRHETAYTK
IVEKLFEVDPDSTVLAFEDMMRKKISMPAHLMYDGQDD--NLFHHFSAVAQRLGVYTAKD
YADILEFLVKRWNVEKI-EGLSSEGRKAQEFVCKLAPRIRRLEERAQQRA-KQGE-----
-IIPFSWIFNREVSM---------------------------
>Amborella_trichopoda_02014
-------------------------------------------MALKLS---LPSQSSF-
-----------PSLGLQRSRPGS-------------------------------------
-----------------ARFFM----TATLPPKSKE------------------------
------------------------------------------------------------
-------IDSLRKHLS-PREVHVQ--VTHSMP--PEKIEIFKSL--EDWAEHHILV----
-----HLKAVEKSWQ-PQDFLPDPS---SEG---FLDEVRELRKRAEEIPDDYFVCLVGD
MITEEALPTYQTMLNTLD-GVRDETGASPTSWAVWTRAWTAEENRHGDLLNKYLYLSGRV
DMRQIEKTI---QYLIGSGM----------------------------------------
--------------------------------------------------------DPR-
TENSPYLGFIYTSFQERATFVSHGNTARH--AKDYGDMKLAQICGIIAADERRHETAYTK
IVEKLFEIDPDGTVLAFADMMKKKISMPAHLMYDGQDD--NLFEHFSSVAQRLGVYTAKD
YTDILEFLVNRWNVEKL-TGLSGEGQKAQDFVCGLAPRFRRLEERAQSRA-KQAT-----
-TVPFSWIFNREVLL---------------------------
>Amborella_trichopoda_02227
------------------------------------------------------------
------------------------------------------------------------
------------------------------------------------------------
------------------------------------------------------------
------------------------------MP--PQKIEIFKSL--EDWAEHNILV----
-----HLKAVEKSWQ-PQDFLPDPT---SEG---FLDEVRELRKRAEEIPDDHFVCLVGE
MITEEALPTYQTMLNTLD-GVRDETGASPTSWAVWNRAWTAEENRHGDLLNKYLYLCGRV
DMRQIEKTI---QYLIGSGM----------------------------------------
--------------------------------------------------------DPH-
AENSPYLGFIYTSFQERATFVSHGNTARH--VKEYGELKLAQICGTIAADEKRHETAYTK
IVEKLFEIDPDDTILAFADMMKKKISMPGRLMYDGQDD--NLFEHFSAVSQKLEVYTAKN
YTDILEFLVDRWNVEKL-TGLSGEGQKAQDFVCGLAPRFRRLEEKAQSLA-KQVA-----
-TVPFSWIFNREVL----------------------------
>GSMUA_Achr5T25160_001  [mRNA]  locus=chr5:26282670:26289435:+ [translate_table: standard]
MPLAAPFSLPLLTTKAKKDRPDEHCSVSLPLLRAIFEEEEETRRVDPMASRVALLPESF-
-----------LCLARSRSKRNAVS-----------------------------------
-----------------PRVSM----ASTM------------------------------
------------------------------------------------------------
-------VKTPKKLFG-PRETHIE--VTHSMP--PQKIEIIKSL--DDWVEDNILV----
-----HLKPVEKCWQ-PQDFLPDFS---SEA---FNEEVMELRERSKELPDEYFVCLVGD
MITEEAVPTYQTMLNTSD-GVRDETGASLTPWALWIRAWTAEENRHGDLLNKYLYLSGRV
DMKQIEKTI---QYLIGSGM----------------------------------------
--------------------------------------------------------DPR-
TENNPYLGFIYTSFQERATFISHGNTARL--AKDHGDLNLAQICGTIASDEKRHETAYTK
VVEKLFEVDPDYTVLAFADMMRKKITMPAHLMYDG-------------------------
------------------PGLSGEGNKAQDFVCTLAPKIRQLDERARGRA-KKAP-----
-AMPFSWIYNREVQL---------------------------
>Mb_05_t26880.1  [mRNA]  locus=Bchr05:39147821:39154403:+
-------------------------------------------MASRVA----LLPESF-
-----------LCLARSRSKRNAMS-----------------------------------
-----------------PRVSM----ASTM------------------------------
------------------------------------------------------------
-------VKTPKKLFG-PRETHIE--VTHSMP--PEKIEIIKSL--DDWVEDNLLV----
-----HLKPVEKCWQ-PQDFLPDFS---SEA---FNEEVMELREHSKELPDDYFVCLVGD
MITEEAVPTYQTMLNTSD-SIRDETGASLTPWALWIRAWTAEENRHGDLLNKYLYLSGRV
DMKQIEKTI---QYLIGSGMFWK-------------------------------------
------------------LPDSPLLSPMISGDEAFHHSDYRERENRNGFESVLHLQDPR-
TENNPYLGFIYTSFQERATFISHGNTARL--AKDHGDLNLAQICGTIASDEKRHETAYTK
VVEKLFEVDPDYTVLAFADMMRKKITMPAHLMYDGRDD--NLFEHFSAVAQRLGVYTAKD
YADILEFLVARWKVGEL-AGLSGEGNKAQDFVCTLAPKIRQLDERARGRA-KKAP-----
-AMPFSWIYNREVQL---------------------------
>Zosma195g00240.1  [mRNA]  locus=scaffold_195:218756:221758:- [translate_table: standard]
----------------MSLISKCLSRFVACRLALPLILYSSPSLSLKNPNYTTLARAQTH
WHLRPPEFPNLTCFSLIFSPLLPTYIDIYIVDSSSPFFLPIFPQISTSDHSGAMSTLASA
WTMKPMSPFSKHKNHVGSTLSSTAGNLIRMRSELRRFPLFLTGHQNNLPSNSNFAVSLKA
VVPNRAGGITMTSVSS--------------------------------------------
-------KPRMKKVSGPPHEAHDQ--VTHSMP--PQKLEIFKSL--EDWATDNLLV----
-----HLKPVEKCWQ-PQDFLPDSS---SES---FFDEIKDLKERSKEIPDDYLVCLIGD
MVTEEALPTYQTMLNTLD-GVRDETGASPTSWAVWTRAWTAEENRHGDLLNKYLYLTGRV
DMRQVEKTI---QYLIGSGM----------------------------------------
--------------------------------------------------------DPR-
TENNPYLGFIYTSFQERATFISHGNTARL--AKELGDIKLAQVCGSIAADEKRHETAYTK
IVDKLFEIDPDDTVLAFADMMKKKISMPAHLMYDGHNN--NLFEHFSSVAQRLGVYTAKD
YADILEFLVERWDVAKL-TGLSGAGNKAQDFICTLAPRIRRLEERAQARA-KQAP-----
-RVPFSWIHNREVQL---------------------------
>LOC_Os01g69080.1
---------------------------------------MASRMALRPNDVTLRLTPPL-
-----------AAAARRNRRAAAGG-----------------------------------
-----------------VRVYAVASGAVST------------------------------
------------------------------------------------------------
-------KVENKKPFAPPREVHVQ--VTHSMP--PQKIEIFKSL--DDWARDNILS----
-----HLKPVEKCWQ-PQDFLPDPA---SDG---FHDEVKELRERAKEIPDDYFVCLVGD
MITEEALPTYQTMLNTLD-GVRDETGASPTAWAVWTRAWTAEENRHGDLLNKYLYLTGRV
DMRQIEKTI---QYLIGSGM----------------------------------------
--------------------------------------------------------DPR-
TENNPYLGFIYTSFQERATFISHGNTARH--AKDFGDLKLAQICGIIASDEKRHETAYTK
IVEKLFEIDPDGTVLAFADMMKKKISMPAHLMFDGEDD--KLFEHFSMVAQRLGVYTAKD
YADILEFLVSRWKISDL-TGLSSEGNKAQDYLCTLAARIRRLDERAQSRA-KKAG-----
-TLPFSWVYGREVQL---------------------------
>Zm00001d012033_P002
-------------------------------------------MALRLHDVA--------
-----------LCLSPPLAARRRSG-----------------------------------
-----------------GSFVAVASMTSAAVST---------------------------
------------------------------------------------------------
-------RVENKKPFAPPREVHVQ--VTHSMP--SHKIEIFKSL--DDWARDNILT----
-----HLKPVEKCWQ-PQDFLPDPA---SEG---FHDEVKELRERAKEIPDDYFVCLVGD
MITEEALPTYQTMLNTLD-GVRDETGASPTAWAVWTRAWTAEENRHGDLLNKYMYLTGRV
DMRQIEKTI---QYLIGSGM----------------------------------------
--------------------------------------------------------DPR-
TENNPYLGFIYTSFQERATFISHGNTARH--AKDFGDLKLAQICGIIASDEKRHETAYTK
IVEKLFEIDPDGTVVALADMMKKKISMPAHLMFDGQDD--KLFEHFSMVAQRLGVYTARD
YADILEFLVDRWKVADL-TGLSGEGNKAQDYLCTLASRIRRLDERAQSRA-KKAG-----
-TLPFSWVYGREVQL---------------------------
>Zm00001d042344_P002
-------------------------------------------MALRLNDVA--------
-----------LCLSPPLAARRRRSRSRSS------------------------------
-----------------GRFVAVASMTSAVSTN---------------------------
----------------LQQASSGGEDACLLS-----------------------------
-------RVENKKPFAPPREVHVQ--VTHSMP--PHKIEIFKSL--DDWARDNILT----
-----HLKPVEKCWQ-PQDFLPDPA---SEG---FHDEVKELRERAKEIPDDYFVCLVGD
MITEEALPTYQTMLNTLD-GVRDETGASPTAWAVWTRAWTAEENRHGDLLNKYMYLTGRV
DMRQIEKTI---QYLIGSGM----------------------------------------
--------------------------------------------------------DPR-
TENNPYLGFIYTSFQERATFISHGNTARH--AKDFGDLKLAQICGIIASDEKRHETAYTK
IVEKLFEIDPDGTVVALADMMRKKISMPAHLMFDGQDD--KLFEHFSMVAQRLGVYTARD
YADILEFLVDRWKVVNL-TGLSGEGNKAQDYLCTLASRIRRLEERAQSRA-KKAG-----
-TLPFSWVYGRDVQL---------------------------
>evm.model.AsparagusV1_04.1348  [mRNA]  locus=AsparagusV1_04:38150892:38156702:+ [translate_table: standard]
MWLLLNSAGLSPLSASRSLAPLWKEPPKGQKDNNFFFLKKQETREKKIKLWGDWRAMALR
LAFRVEPF---LCFYPPKSRRNGHVSRS--------------------------------
-----------------PTVSMASTIGSSSSTAK--------------------------
------------------------------------------------------------
-------VGSQKKSFSPPKEVHVQ--VTHSMP--PQKIEIFQSL--EDWAENNILV----
-----HLKPVEKCWQ-PQDFLPDMS---SEG---YEVQLNELRERAKELPDDYFVCLVGD
MITEEALPTYQTMLNTLD-GVRDETGASPTSWAIWTRAWTAEENRHGDLLNRYLYLSGRV
DMRQIEKTI---QYLIGSGM----------------------------------------
--------------------------------------------------------DPR-
TENNPYLGFIYTSFQERATFISHGNTARH--AKEKGDLKLAQICGIIASDEKRHETAYTK
IVEKLFEIDPDGTVLAFADMMRKKISMPAHLMYDGRDD--NLFEHFSSVAQRLGVYTARD
YADILEFLVDRWKVGEL-TGLSGEGKKAQDYVCTLVPRIRRLEERAAGRA-KLKP-----
-KVPFSWVFDREVGGEGSREG---------------------
>evm.model.AsparagusV1_10.499  [mRNA]  locus=AsparagusV1_10:9723593:9729014:- [translate_table: standard]
-------------------------------------------MASRLA----FGVEPF-
-----------ICFSQSKSSRRNGNGYGLRS-----------------------------
-----------------PTISM----ASTIGAS---------------------------
----------------SSTAK---------------------------------------
-------VETPKKPFSPPREVHVQ--VAHSMP--SQKIEIFKSL--ENWAETNILT----
-----HLKPVEKCWQ-PQDFLPDTS---SEG---YEVQIKELRERAKELPDEYFVCLVGD
MITEEALPTYQTMLNTLD-GVRDETGASLTSWAIWTRAWTAEENRHGDLLNRYLYLSGRV
DMRQIEKTI---QYLIGSGM----------------------------------------
--------------------------------------------------------DPR-
TENNPYLGFIYTSFQERATFISHGNTARH--AKDKGDLKLAQICGIIASDEKRHETAYTK
IVEKLFEIDPDDTVLAFADMMRKKISMPAHLMYDGRDD--NLFDHFSSVAQRIGVYTAKD
YADILEFLVDRWKVGGL-SGLSAEGRRAQEYVCTLVPRIRRLEERAQGRA-KLRP-----
-KVGFSWIFDREVQL---------------------------
>Dr11296.1.cds
------------------------------------------MASSRVA----FRPELF-
-----------LSLQSSSSKRGGVVRS---------------------------------
-----------------QRVSM----ASTIPSSK--------------------------
------------------------------------------------------------
-------VENQKKPYKPPREVHVQ--VTHSMP--PQKIEIFKSL--EDWADDNILV----
-----HLKPVEKCWQ-PQDFLPDPS---SEG---FYEQVNELRERAKEIPDDYYVCLVGD
MVTEEALPTYQTMLNTLD-GVRDETGASLTSWATWTRAWTAEENRHGDLLNKYLYLCGRV
DMKPIEKTI---QYLIGSGM----------------------------------------
--------------------------------------------------------DPM-
TENSPYLGFIYTSFQERATFISHGNTARH--AKEYGDVNLAQICGIIASDEKRHETAYTK
IVEKLFEIDPDGTILAFADMMRKKISMPAHLMYDGQDD--SLFQNFSSVAQRLGVYTAKD
YANILEFLVDRWKVDQL-TGLSGDSSKAQDYICTLAPRIRRLXERAHGKA-KQAS-----
-TKSFSWIHGREVQL---------------------------
>Vitis_vinifera_29339
-------------------------------------------MALKLNSAFIC------
-----------PYHNPRPQSRRPRS-----------------------------------
-----------------HRVFM----ASTLRPTSIE------------------------
------------------------------------------------------------
-------VENLKKPFSPPREVHVQ--VTHSLP--PQKIEVFKSM--EGWAEKNVLV----
-----HLKPVEKCWQ-PQDFLPDPT---SEG---FHEQVKELRERAKELPDDYFVVLVGD
MITEEALPTYQTMLNTLD-GVRDETGASLTPWAVWTRAWTAEENRHGDLLNKYLYLSGRV
DMKQIEKTI---QYLIGSGM----------------------------------------
--------------------------------------------------------DPR-
TENSPYLGFIYTSFQERATFVSHGNTARL--AKEHGDMKLAQICGTIAADEKRHETAYTK
IVEKLFEIDPDGTVLAFADMMRKKISMPAHLMYDGQDD--NLFEHFSAVAQRLGVYTAKD
YADILEFLVGRWNLEKL-TGLSGEGRKAQDYVCGLAPRIRKLEERAQGRV-KQAT-----
-AVPFSWIFGRKMMV---------------------------
>Spipo9G0033500  [mRNA]  locus=pseudo9:2275408:2278376:+ [translate_table: standard]
-------------------------------------------MALRVSPLTFPSR----
-----------SCRCSSSRSPGIRS-----------------------------------
-----------------HRVFM----ASTV------------------------------
------------------------------------------------------------
-------NTATKKPFSPPREVHVQ--VTHSMP--PQKIEIFKSL--EGWAESNILP----
-----YLKSVERNWQ-PQDFLPDAA---SEG---FYDEVKELRARAKEIPDDYFVCLVGD
MITEEALPTYQTMLNTLD-GVRDETGASPTSWAIWTRAWTAEENRHGDLLNKYLYLSGRV
DMRQIEKTI---QYLIGSGM----------------------------------------
--------------------------------------------------------DPR-
TENSPYLGFIYTSFQERATFISHGNTARL--AKEHGDLKLAQICGTIAADEKRHETAYTK
IVEKLFEIDPDGTVLAFADMMKKKISMPAHLMYDGRDD--NLFEHFSAVAQRLGVYTAKD
YADILEFLVGRWNVESL-DGLSGEGKRAQDFVCSLAPRIRRLDERAQSRAKRAQP-----
--VPFSWIYDRQVQV---------------------------
>Spipo0G0009200  [mRNA]  locus=pseudo0:534174:537176:- [translate_table: standard]
-------------------------------------------MALRVAPVRFPSRER--
-----------LCFSPTASGARS-------------------------------------
-----------------RRVLM----ASTLHTSTE-------------------------
------------------------------------------------------------
-------ITNPKKPFYPPREVHVQ--VTHSMP--PQKIEVFKSL--EGWAKDNILV----
-----HLKPVEKCWQ-PQDFLPEPS---SDG---FHEEVKELRERAKEIPDDYFVCLVGD
MITEEALPTYQTMLNTLD-GVRDETGASPTSWAIWTRAWTAEENRHGDLLNKYLYLCGRV
DMRQIEKTI---QYLIGSGM----------------------------------------
--------------------------------------------------------DPR-
TENSPYLGFVYTSFQERATFISHGNTARH--AKEHGDMKLAQICGTIAADEKRHETAYTK
IVEKLFEIDPDGTVIAFEDMMRKKISMPAHLMYDGRDD--NLFEHFSAVAQRLGVYTAKD
YADILEFLVQRWGVEHL-TGLSGEGRRAQEFVCNLAPRIRRLEERAQGRAKKREP-----
-DVPFSWIFDRKVQL---------------------------
>Mb_06_t28490.1  [mRNA]  locus=Bchr06:34100464:34105482:+
-------------------------------------------MALRVT----LPPKMS-
-----------LVLAPPKPNLGS-------------------------------------
-----------------PRVSM----ASAIRASAAK------------------------
------------------------------------------------------------
-------IETSKKPFCPPREVHVQ--VTHSMP--PQKVEIFRAL--EDWAENNILV----
-----HLKPVEKCWQ-PQDFLPDPS---SDG---FYEEVQELRERSKEIPDDYYVCLVGD
MITEEALPTYQTMLNTLD-GVRDETGASLTSWAIWTRAWTAEENRHGDLLNKYLYLTGRV
NMKQIEKTI---QYLIGSGM----------------------------------------
--------------------------------------------------------DPR-
TENSPYLGFIYTSFQERATFISHGNTARH--AKEYGDLKLAQICGTIAADEKRHETAYTK
IVEKLFEIDPDGTMLAFADMMKKKISMPAHLMYDGRDD--NLFEHFSAVAQRLGVYTAKD
YADILEFLVVRWNLEKL-SVLSGEASQAQDFVCTLAPRIRRLEERAQGKA-KQSS-----
-RIPFSWINYREVQL---------------------------
>Dioal.1365s0002.1  [mRNA]  locus=scaffold1365:17256:21350:+ [translate_table: standard]
------------------------------------------MASSRLA----FRPEAF-
-----------LCFSSCPPKRAAARS----------------------------------
-----------------PRVSM----ASTIPSSK--------------------------
------------------------------------------------------------
-------VENLKKPFTPPREVHVQ--VTHSMP--PQKIEMFKSL--EEWAENNILV----
-----HLKPVEKCWQ-PQDFLPDPS---SDG---FYEEVKELRERAKEIPDEYFVCLVGD
MITEEALPTYQTMLNTLD-GVRDETGASPTSWAIWTRAWTAEENRHGDLLNKYLYLSGRV
DMKHIEKTI---QYLIGSGM----------------------------------------
--------------------------------------------------------DPR-
TENSPYLGFIYTSFQERATFISHGNTARH--AKEHGDIKLAQICGIIAADEKRHETAYTK
IVEKLFETDPDGTVLAFADMMKKRISMPAHLMYDGIDD--NLFEHFSAVAQRLGVYTAKD
YADILEFLVDRWKVGDL-TGLSGEGNKAQDFVCSLAPRIRRLEERAQGRA-NRAP-----
-TKSFSWIHGREVQL---------------------------
>Dr13834.1.cds
------------------------------------------MASTRLA----FRPEAF-
-----------LCFSSCPPKRAAARS----------------------------------
-----------------PRVSM----ASTIPSSNTEHGKRGGIIDAGFLVSLYDHLRKGL
AFGFFIHAFKATTCILGCIILTTMHQKQSLSTLELKLPIAKANFLLCYPFFYPFLMACLS
PEQILSWVENLKKPFTPPREVHVQ--VTHSMP--PQKIEMFKSL--EEWAENNVLV----
-----HLKSVEKCWQ-PQDFLPDPS---SDG---FYEEVKELRERAKEIPDEYFVCLVGD
MITEEALPTYQTMLNTLD-GVRDETGASPTSWAVWTRAWTAEENRHGDLLNKYLYLSGRV
DMKQIEKTI---QYLIGSGM----------------------------------------
--------------------------------------------------------DPR-
TENSPYLGFIYTSFQERATFISHGNTARH--AKEHGDIKLAQICGIIAADEKRHETAYTK
IVEKLFEMDPDGTVLAFADMMKKRISMPAHLMYDGIDD--NLFEHFSAVAQRLGVYTAKD
YADILEFLVDRWKVGDL-TGLSGEGNKAQDFVCALAPRIRRLEERAQGRA-NRAP-----
-TKSFSWIHGREVQL---------------------------
>PDK_30s872101g002 [locus_tag="PDK_30s872101L002"] [product="stearoyl-acyl-carrier protein desaturase"] [strand="+"]
------------------------------------------------------------
------------------------------------------------------------
------------------------------------------------------------
------------------------------------------------------------
------------------MEAHLQ--VTHSMP--PQKIEIFKSL--EDWAQNNILV----
-----LLKPVEKSWQ-PQDFLPDSS---SEG---FYDEVKELREQSREIPDDYYVCLVGD
MITEEALPTYQTMLNTLD-GVRDETGASLTSWAIWTRAWTAEENRHGDLLNKYLYLTGRV
DMKQIEKTI---QYLIGSGM----------------------------------------
--------------------------------------------------------DPR-
TENSPYLGFIYTSFQERATFISHGNTARL--AKEHGDLKLAQICGIIAADEKRHETAYTK
IVEKLFEIDPDDTMLAFADMMKKKITMPAHLMYDGRDD--NLFEHFSAVAQRLGVYTAKD
YADILDFLVRRWNVEKI-TGLSGEGNQAQDFVCTLASRIRRLEGRAQGRA-KQAP-----
-HIPFSWIYGRVVQL---------------------------
>Elaeis_guineensis_00603
-------------------------------------------MALRVN----LAPEMA-
-----------LCFALQKRSTRS-------------------------------------
-----------------PRVSM----TSTIPSSPK-------------------------
------------------------------------------------------------
-------VESLKKRFSPPHEVHLQ--VTHSMP--PHKIEIFKSL--EEWAENNILV----
-----LLKPVEKSWQ-PQDFLPDSS---SEG---FYEEVKELRERSREIPDDYYVCLVGD
MITEEALPTYQTMLNTLD-GVRDETGASLTSWAIWTRAWTAEENRHGDLLNKYLYLTGRV
DMKQIEKTI---QYLIGSGM----------------------------------------
--------------------------------------------------------DPR-
TENSPYLGFIYTSFQERATFISHGNTARL--AKDYGDLKLAQICGTIAADEKRHETAYTK
IVEKLFEIDPDGTVLAFADMMKKKISMPAHLMYDGHDD--NLFEHFSAVAQRLRVYTAKD
YADILDFLVRRWNVEKL-AGLSGEGNRAQDFVCTLASRIRRLEERAQERA-KQTP-----
-CIPFSWIYGREVQL---------------------------
>PDK_30s1069331g001 [locus_tag="PDK_30s1069331L001"] [product="stearoyl-acyl-carrier protein desaturase"] [strand="-"]
------------------------------------------------------------
------------------------------------------------------------
------------------------------------------------------------
------------------------------------------------------------
------------------------------MP--PHKVEIFKSL--EEWAENNILV----
-----LLKPVENSWQ-PQDFLPDSQ---SEG---FYEEVKELRERSREIPDDYYVCLVGD
MITEEALPTYQTMLNTLD-GVRDET-----------------ENRHGDLLNKYLYLTGRV
DMKQIEKTI---QYLIGSGM----------------------------------------
--------------------------------------------------------DPR-
TENSPYLCFIYTSFQERATFISHGNTGRL--AKDHGDLKLAQICGTIAADEKRHETAYTK
IVEKLFEIDPDGTMIAFADMMKKKISMPAHLMDDGHDD--NLFEHFSAVAQRLRVYTAKD
YADILDFLVRRWNVEKL-TGLSGEGNRVQDFVCTLASRIRRLEERAQERA-KRAP-----
-CIPFSWIYGRDVQL---------------------------
>Aco006640.1  [mRNA]  locus=LG01:23050672:23054764:+ [translate_table: standard]
-------------------------------------------MASRLA----FGAEAL-
-----------LCLSPSKPKKRAPGS----------------------------------
-----------------PKVLMV---SSSLSTG---------------------------
------------------------------------------------------------
-------VEVPKRPFTPPREVHVQ--VTHSMP--PQKIEIFKSL--DKWAEDNILT----
-----HLRPVEKCWQ-PQDFLPDPS---SDG---FHDEVKELRERAKELPDDYFVCLVGD
MITEEALPTYQTMLNTLD-GVRDETGASLTSWAIWTRAWTAEENRHGDLLNKYLYLTGRV
DMRQIEKTI---QYLIGSGM----------------------------------------
--------------------------------------------------------DPR-
TENSPYLGFIYTSFQERATFISHGNTARH--AKEHGDLKLAQICGIIASDEKRHETAYTK
IVEKLFEIDPDGTVLALADMMKKKISMPAHLMYDGQDD--NLFEHFSTVAQRLGVYTAKD
YADILEFLVARWKVAEL-SGLSGEGTKAQDYVCTLAPRIRRLEERAQGRA-KQAG-----
-TVPFSWIYGREVQL---------------------------
>GSMUA_Achr8T08750_001  [mRNA]  locus=chr8:5895008:5899659:- [translate_table: standard]
-------------------------------------------MAYRVA----LRPESF-
-----------LCFSPVRSKRNGRS-----------------------------------
-----------------PRVSKASAIRSSSATK---------------------------
------------------------------------------------------------
-------VETPKKPFT-PHELHVQ--VTHSMP--RQKIEIFKSL--EDWAENNILV----
-----HLKPVEKCWQ-PQDFLPDSS---SEA---FYDEVKELRVRSKEIPDDYFVCLVGD
MITEEALPTYQTMLNTLD-GIRDETGASLTSWAIWTRAWTAEENRHGDLLNKYLYLSGRV
DMKQIEKTI---QYLIGSGM----------------------------------------
--------------------------------------------------------DPR-
TENNPYLGFIYTSFQERATFISHGNTARL--AKEHGDLTLAQICGIIASDEKRHETAYTK
IVEKLFEIDPDDTVIAFADMMKKKISMPAHLMYDGR------------------------
--------------------LSEKGNKSRDFICNLAPRIRRLEERAHGRA-KKAP-----
-TIPFSWIFDRKVQL---------------------------
>Mb_08_t08040.1  [mRNA]  locus=Bchr08:6266130:6270759:-
-------------------------------------------MAYRVA----LRPESF-
-----------LCFSPVRSKRNGRS-----------------------------------
-----------------PRVSM----ASTIRSSSAAK-----------------------
------------------------------------------------------------
-------VETPKKPFT-PHEVHVQ--VTHSMP--PQKIEIFKSL--EDWAENNILV----
-----HLKPVEKCWQ-PQDFLPDSS---SEA---FYDEVKELRERSKEIPDDYLVCLVGD
MITEEALPTYQTMLNTLD-GIRDETGASLTSWAIWTRAWTAEENRHGDLLNKYLYLSGRV
DMKQIEKTI---QYLIGSGM----------------------------------------
--------------------------------------------------------DPR-
TENNPYLGFIYTSFQERATFISHGNTARL--AKEHGDLTLAQICGIIASDEKRHETAYTK
IVEKLFEIDPDDTVIAFADMMKKKISMPAHLMYDGRDD--KLFEHFSAAAQRLGVYTAKD
YADILEFLVTRWKVGDL-TCLSEKGNKSRDFICNLAPRIRRLEERAHGRA-KKAP-----
-TIPFSWIFDRKVQL---------------------------
>Aco026218.1  [mRNA]  locus=LG01:24178533:24183151:- [translate_table: standard]
-------------------------------------------MASRIA----FKPLGS-
-----------LCFAPPRTNRSAAA-----------------------------------
-----------------AAATFGSPRASMASTK---------------------------
------------------------------------------------------------
-------LETAKNPFS-PREVHVQ--VTHSMP--PQKIEIFKSL--DDWAENNILV----
-----HLKPVEKCWQ-PQDFLPDPS---SDG---FHEEVKELRERAKEIPDDYFVCLVGD
MVTEEALPTYQTMLNTLD-GVRDETGASLTSWAIWTRAWTAEENRHGDLLNKYLYLTGRV
DMRQIEKTI---QYLIGSGM----------------------------------------
--------------------------------------------------------DPR-
TENSPYLGFIYTSFQERATFISHGNTARL--AKEHGDLKLAQICGIIASDEKRHETAYTK
IVEKLFEIDPDGTVLALADMMKKKISMPAHLMYDGHDD--NLFEHFSTVAQRLGVYTAKD
YADILEFLVVRWKVADL-TGLSGEGKRAQDYVCTLAPRIRRLEERAQGRA-KQKG-----
-TIPFSWIYGREVQL---------------------------
>GSMUA_Achr7T22860_001  [mRNA]  locus=chr7:25234937:25238765:- [translate_table: standard]
-------------------------------------------MASRMA----FRPQAL-
-----------PCFSCPSKRRNARS-----------------------------------
-----------------PRVSMASTVGSSSSSAVSNK-----------------------
------------------------------------------------------------
-------VETPKKPFS-QQDVHSQ--VTHSLP--PQKIEIFKSL--EDWAENNILV----
-----HLKPVEKCWQ-PQDFLPDPS---SEG---FYEEVKELRERSKEIPDDYFVCLVGD
MITEEALPTYQTMLNTLD-GVRDETGASPTSWAIWTRAWTAEENRHGDLLNKYLYLSGRV
DMKQIEKTI---QYLIGSGM----------------------------------------
--------------------------------------------------------DPR-
TENNPYLGFIYTSFQERATFVSHGNTARL--AKEHGDLKLAQICGIIASDEKRHETAYTK
IVEKLFEIDPNGTVLAFSDMMKKKISMPAHLM----------------------------
-----------WKIGDL-TGLSGEGNKAQDFVCTLAPRIRRLEERAQARA-KQAP-----
-AIPFSWIYGREVLL---------------------------
>Mb_07_t04650.1  [mRNA]  locus=Bchr07:3558218:3561920:+
-------------------------------------------MASRMA----FRPQAL-
-----------PCFSCPSKRRNARS-----------------------------------
-----------------PRVSM----ASTVGSS---------------------------
----------------SSAVSNK-------------------------------------
-------VETPKKPF-PQQDVHSQ--VTHSLP--PQKIEIFKSL--EDWAENNILV----
-----HLKPVEKCWQ-PQDFLPDPS---SEG---FYEDVKELRERSKEIPDDYFVCLVGD
MITEEALPTYQTMLNTLD-GVRDETGASPTSWAIWTRAWTAEENRHGDLLNKYLYLSGRV
DMKQIEKTI---QYLIGSGM----------------------------------------
--------------------------------------------------------DPR-
TENNPYLGFIYTSFQERATFISHGNTARL--AKEHGDLKLAQICGIIASDEKRHETAYTK
IVEKLFEIDPNGTVLAFADMMKKKISMPAHLMYDGRDD--NLFGHFSAVAQRLGIYTAKD
YADILEFLVTRWKIGDL-TGLSGEGNKAQDFVCTLAARIRRLEERAQARV-KQAP-----
-AIPFSWIYGREVQL---------------------------
>Mb_08_t00800.1  [mRNA]  locus=Bchr08:799153:805743:+
-------------------------------------------MASRVA----FRPEPI-
-----------LCFSPARSKRNARS-----------------------------------
-----------------SRVSMASTIRSSSATK---------------------------
------------------------------------------------------------
-------VETPRKPFTPPREVHVQ--VTHSMP--PQKIEIFKSL--EDWAENNILV----
-----HLKPVEKCWQ-PQDFLPDPS---SES---FYEEVKELSERSKEIPDDYFVCLVGD
MITEEALPTYQTMLNTLD-GVRDETGASLTSWAIWTRAWTAEENRHGDLLNKYLYLSGRV
DMKQIEKTI---QYLIGSGM----------------------------------------
--------------------------------------------------------DPR-
TENNPYLGFIYTSFQERATFISHGNTARL--AKEHGDLKLAQICGIIASDEKRHETAYTK
IVEKLFEIDPDGTVLAFADMMKKKISMPAHLMYDGRDD--NLFEHFSAVAQRLGVYTAKD
YADILEFLVTRWKVGEL-TGLSGEGNKAQDFVCTLAPRIRRLEERAQGRA-KKAP-----
-AIPFSWIHDREVQL---------------------------
>PDK_30s680581g006 [locus_tag="PDK_30s680581L006"] [product="stearoyl-acyl-carrier protein desaturase"] [strand="-"]
------------------------------------------------------------
------------------------------------------------------------
------------------------------------------------------------
------------------------------------------------------------
------------------------------MP--PQKMEIFKSL--EDWAENNILV----
-----HLKPVEKCWQ-PQDFLPDPS---SEG---FYEEVKELRERSKEIPDDHLICLVGD
MITEEALPTYQTMLNTLD-GVRDETGASLTSWAIWTRAWTAEENRHGDLLNKYLYLSGRV
DMKQIEKTI---QYLIGSGM----------------------------------------
--------------------------------------------------------DPR-
TENSPYLGFIYTSFQERATFISHGNTARL--AKEHGDMKLAQICGIIASDEKRHETAYTK
IVEKLLEIDPDGTVLAFADMMKKKISMPAHLMYDGLDD--NLFEHFSAVAQRLGVYTAKD
YADILDFLINRWKVGEL-TGLSGEGKRAQDFVCTLAPRIRRLEERAQERA-KQAP-----
-CVPFSWIYGREVQL---------------------------
>Elaeis_guineensis_17934
-----------------------------------------------MASMVAFRPEAF-
-----------LCFSPPKTTRSTRS-----------------------------------
-----------------PRISM----ASTVGPSTK-------------------------
------------------------------------------------------------
-------VEIPKKPFMPPREVHVQ--VTHSMP--PQKIEIFKSL--EDWAENNILV----
-----HLKPVEKCWQ-PQDFLPDPS---SEG---FHEEVKELRERSKEIPDDYYVCLVGD
MITEEALPTYQTMLNTLD-GVRDETGASLTSWAVWTRAWTAEENRHGDLLNKYLYLSGRV
DMKQIEKTI---QYLIGSGM----------------------------------------
--------------------------------------------------------DPR-
TENSPYLGFIYTSFQERATFISHGNTARH--AKEHGDVKLAQICGTIASDEKRHETAYTK
IVEKLFEIDPDGTVLSFADMMKKKISMPAHLMYDGQDD--NLFEHFSAVAQRLGVYTAKD
YADILEFLINRWKVGEL-TGFSGEGKRAQDFVCTLAPRIRRIEERAQERA-KQAP-----
-RIPFSWIYGREVQL---------------------------
>Elaeis_guineensis_18699
-------------------------------------------MASRVA----FRPEAF-
-----------LCFSPPTTKRSARS-----------------------------------
-----------------PRVSM----ASTVGSSTK-------------------------
------------------------------------------------------------
-------IELPKKPFMPPREVHLQ--VTHSMP--PQKIEIFKSL--EDWAENNILV----
-----HLKPVEKCWQ-PQDFLPDPS---SEG---FHEEIKELRERSKEIPDDYYVCLVGD
MITEEALPTYQTMLNTLD-GVRDETGASLTSWAIWTRAWTAEENRHGDLLNKYLYLSGRV
DMRQIEKTI---QYLIGSGM----------------------------------------
--------------------------------------------------------DPR-
TENSPYLGFIYTSFQERATFISHGNTARH--AKEHGDLKLAQICGIIASDEKRHETAYTK
IVEKLFEIDPDGTVLAFADMMKKKISMPAHLMYDGQDD--NLFEHFSAVAQRLGVYTAKD
YADILEFLVDRWKVGEL-TGLSGEGKRAQDFVCTLAPRIRRLEERAQGRA-KQAP-----
-RLPFSWIYGREVQL---------------------------
>PDK_30s755881g002 [locus_tag="PDK_30s755881L002"] [product="stearoyl-acyl-carrier protein desaturase"] [strand="-"]
------------------------------------------------------------
------------------------------------------------------------
------------------------------------------------------------
------------------------------------------------------------
------------------------------MP--PQKIEIFKSL--EDWAENNILV----
-----HLKPVEKCWQ-PQDFLPDPS---SEG---FHEEIKELRERSKEIPDDYYVCLVGD
MITEEALPTYQTMLNTLD-G----------------------------------------
------------------------------------------------------------
--------------------------------------------------------DPR-
TENSPYLGFIYTSFQERATFISHGNTARH--AKEHGDLKLAQICGIIASDEKRHETAYTK
IVEKLFEIDPDGTVLAFADMMKKKISMPAHLMYDGQDD--NLFEHFSAVAQRLGVYTAKD
YADILEFLVNRWKVGEI-TGLSGEGKRAQDFVCTLAPRIRRLEERAQGRA-KQAP-----
-RRPFSWIYGREVQL---------------------------
