# Supplementary material for: Genomic basis of the giga-chromosomes and giga-genome of tree peony Paeonia ostii
Source: Nat Commun. 2022 Nov 28;13:7328. doi: 10.1038/s41467-022-35063-1 (PMC9705720; doi:10.1038/s41467-022-35063-1)
Supplement: Supplementary file 13 — Source Data [file 41467_2022_35063_MOESM13_ESM.zip › Source Data Supplementary Fig. 8c.SAD_candidate.pep.fa.txt]

>SAD_AT2G43710.2 pacid=19642377 transcript=AT2G43710.2 locus=AT2G43710 ID=AT2G43710.2.TAIR10 annot-version=TAIR10
MALKFNPLVASQPYKFPSSTRPPTPSFRSPKFLCLASSSPALSSGPKSVESLKKPFTPPREVHVQVLHSMPPQKIEIFKS
MENWAEENLLIHLKDVEKSWQPQDFLPDPASDGFEDQVRELRERARELPDDYFVVLVGDMITEEALPTYQTMLNTLDGVR
DETGASPTSWAIWTRAWTAEENRHGDLLNKYLYLSGRVDMRQIEKTIQYLIGSGMDPRTENNPYLGFIYTSFQERATFIS
HGNTARQAKEHGDIKLAQICGTIAADEKRHETAYTKIVEKLFEIDPDGTVMAFADMMRKKISMPAHLMYDGRNDNLFDNF
SSVAQRLGVYTAKDYADILEFLVGRWKIQDLTGLSGEGNKAQDYLCGLAPRIKRLDERAQARAKKGPKIPFSWIHDREVQ
L*
>SAD_AT1G43800.1 pacid=19652547 transcript=AT1G43800.1 locus=AT1G43800 ID=AT1G43800.1.TAIR10 annot-version=TAIR10
MLAHKSLLSFTTQWATLMPSPSTFLASRPRGPAKISAVAAPVRPALKHQNKIHTMPPEKMEIFKSLDGWAKDQILPLLKP
VDQCWQPASFLPDPALPFSEFTDQVRELRERTASLPDEYFVVLVGDMITEDALPTYQTMINTLDGVRDETGASESAWASW
TRAWTAEENRHGDLLRTYLYLSGRVDMLMVERTVQHLIGSGMDPGTENNPYLGFVYTSFQERATFVSHGNTARLAKSAGD
PVLARICGTIAADEKRHENAYVRIVEKLLEIDPNGAVSAVADMMRKKITMPAHLMTDGRDPMLFEHFSAVAQRLEVYTAD
DYADILEFLVGRWRLEKLEGLTGEGQRAQEFVCGLAQRIRRLQERADERAKKLKKTHEVCFSWIFDKQISV*
>SAD_AT3G02630.1 pacid=19662667 transcript=AT3G02630.1 locus=AT3G02630 ID=AT3G02630.1.TAIR10 annot-version=TAIR10
MAMAMDRIVFSPSSYVYRPCQARGSRSSRVSMASTIRSATTEVTNGRKLYIPPREVHVQVKHSMPPQKLEIFKSLEGWAD
ETLLTYLKPVEKSWQPTDFLPEPESEGFYDQVKELRERCKELPDDYFVVLVGDMITEEALPTYQTMLNTLDGVRDETGAS
PTPWAIWTRAWTAEENRHGDLLNKYLYLSGRVDMRQIEKTIQYLIGSGMDPKTENNPYLGFIYTSFQERATFISHGNTAR
LAKDRGDLKLAQICGTIAADERRHETAYTKIVEKLFEIDPDGTILGLADMMKKKISMPAHLMYDGQDDNLFEHFSTVAQR
LGVYTAKDYADILEFLVERWNVETLTDLSSEGHRAQDFVCGLPARIRKIEERAQGRAKEAAKNIPFSWIFGRNIRA*
>SAD_AT3G02620.1 pacid=19663622 transcript=AT3G02620.1 locus=AT3G02620 ID=AT3G02620.1.TAIR10 annot-version=TAIR10
MALLLNSTMTVAMKQNPATAVSFMQTTCLGSSFSPPRHLQVSCVATNPSKTFRPIKEVSNQVTHTITQEKLEIFKSMENW
AQENLLSYLKPVETSWQPQDFLPETKDEDRFYEQVKELRDRTKEIPDDYFVVLVGDMITEEALPTYQTVMNTLDGAKDET
GVSLTPWAVWLRAWTAEENRHGDLLNKYLYLSGRVDTRHVEKTIQYLIGSGMDTKYENNPYNGYIYTSFQERATFISHAN
TAKLATTYGDTTLAKICGTIAADEKRHEMAYTRIVEKLFEIDPDGTVQALASMMRKRITMPAQLMHDGRDDNLFDHYAAV
AQRIGVYTATDYAGILEFLLRRWEVEKLGMGLSGEGRRAQDYLCTLPQRIRRLEERADDRVKRASKSKPSVSFSWIYGRE
VEL*
>SAD_AT3G02610.1 pacid=19664962 transcript=AT3G02610.1 locus=AT3G02610 ID=AT3G02610.1.TAIR10 annot-version=TAIR10
MKMALLLNSTITVAMKQNPLVAVSFPRTTCLGSSFSPPRLLRVSCVATNPSKTSEETDKKKFRPIKEVPNQVTHTITQEK
LEIFKSMENWAQENLLSYLKPVEASWQPQDFLPETNDEDRFYEQVKELRDRTKEIPDDYFVVLVGDMITEEALPTYQTTL
NTLDGVKDETGGSLTPWAVWVRAWTAEENRHGDLLNKYLYLSGRVDMRHVEKTIQYLIGSGMDSKFENNPYNGFIYTSFQ
ERATFISHGNTAKLATTYGDTTLAKICGTIAADEKRHETAYTRIVEKLFEIDPDGTVQALASMMRKRITMPAHLMHDGRD
DDLFDHYAAVAQRIGVYTATDYAGILEFLLRRWEVEKLGMGLSGEGRRAQDYLCTLPQRIRRLEERANDRVKLASKSKPS
VSFSWIYGREVEL*
>SAD_AT5G16240.1 pacid=19665603 transcript=AT5G16240.1 locus=AT5G16240 ID=AT5G16240.1.TAIR10 annot-version=TAIR10
MVMAMDRIALFSSSSSVYHHGSSHSHGSKSSRVFTIRSDSTAVGRKLYIPPREVHLQVKYSMPPQKLEIFKSLEGWANDN
LLAYLKPVEKSWQPTDFLPEPESEGFYDQVKELRERCKELSDDYLIVLVGDMITEEALPTYQTMINTLDGVRDETGASPT
PWAVWTRAWTAEENRHGDLLNKYLYLSGRVDMRQIEKTIQYLIGSGMDPKTENNPYLGFIYTSFQERATFISHGNTARLA
KDLGDLTLGKICGTIAADERRHEHAYTKIVEKLFEIDPDTTVVGFADMMRKKISMPAHLMYDGRDDNLFDHFSSVAQRLG
VYTAKDYADILQHLVERWNVEKLSDLSSEGNRAQDYLCGLPARIRKLEERAQGRTKEAAKNIPFSWIFGREVRA*
>SAD_AT5G16230.1 pacid=19670446 transcript=AT5G16230.1 locus=AT5G16230 ID=AT5G16230.1.TAIR10 annot-version=TAIR10
MSMALLLTSPAMKQKPAVITSPRRGSSPSRRLRVSCVTTNPARKKNETCNHFRPIKEVNNQLTHTIPQEKLEIFKSMENW
AEQKLLPYLKPVEDSWQPQDFLPAPENDDEFYDRVKEIRERTKEIPDDYFVVLVGDMITEEALPTYQTTLNTLDGVKDET
GGSLSPWAVWIRAWTAEENRHGDLLNKYLYLTGRVDMRHVEKTIQYLIGSGMDSKFENNPYNGFIYTSFQERATFISHGN
TARLATTYGDVTLAKICGTIAADEKRHETAYTKIVEKLFEIDPDGSVQALASMMKKRITMPAHLMHDGRDNDLFDHYAAV
AQRIGVYTAADYAGILEFLLRRWKVESLGLGLSGEGRRAQEYLCTLPQRIKRLEERANDRVKLVSKPSVSFSWVFGRDVK
L*
>Aco006640.1  [mRNA]  locus=LG01:23050672:23054764:+ [translate_table: standard]
MASRLAFGAEALLCLSPSKPKKRAPGSPKVLMVSSSLSTGVEVPKRPFTP
PREVHVQVTHSMPPQKIEIFKSLDKWAEDNILTHLRPVEKCWQPQDFLPD
PSSDGFHDEVKELRERAKELPDDYFVCLVGDMITEEALPTYQTMLNTLDG
VRDETGASLTSWAIWTRAWTAEENRHGDLLNKYLYLTGRVDMRQIEKTIQ
YLIGSGMDPRTENSPYLGFIYTSFQERATFISHGNTARHAKEHGDLKLAQ
ICGIIASDEKRHETAYTKIVEKLFEIDPDGTVLALADMMKKKISMPAHLM
YDGQDDNLFEHFSTVAQRLGVYTAKDYADILEFLVARWKVAELSGLSGEG
TKAQDYVCTLAPRIRRLEERAQGRAKQAGTVPFSWIYGREVQL
>Aco011296.1  [mRNA]  locus=LG01:12653638:12655301:- [translate_table: standard]
MVRRSVTHSMPPEKAEVFKSLESWARRALLPLLKPVDQCWQPTDFLPDSA
RPTEEFGAQVRELRARSAQLPDELLAVLVGDMVTEEALPTYQTMINTLDG
VRDETGASASPWAVWTRAWTAEENRHGDALGKYLYLSGRVDMRMVEKTVQ
YLVGAGMDPGTENNPYLGYVYTSFQERATFVSHGNTARLAKARGDAVLAR
LCGTIAADEKRHEHAYERIVEQLLELDPDGAVIAIADMMRKRIAMPAHLM
HDGRDARLFENFSAVAQKIGVYTAGDYAGIVEFLVDRWKLQQLERGLSGE
GRRARDFICELGPRMRKVQERAEDRAAKARPRRVRFSWLFDREVVV
>Aco026218.1  [mRNA]  locus=LG01:24178533:24183151:- [translate_table: standard]
MASRIAFKPLGSLCFAPPRTNRSAAAAAATFGSPRASMASTKLETAKNPF
SPREVHVQVTHSMPPQKIEIFKSLDDWAENNILVHLKPVEKCWQPQDFLP
DPSSDGFHEEVKELRERAKEIPDDYFVCLVGDMVTEEALPTYQTMLNTLD
GVRDETGASLTSWAIWTRAWTAEENRHGDLLNKYLYLTGRVDMRQIEKTI
QYLIGSGMDPRTENSPYLGFIYTSFQERATFISHGNTARLAKEHGDLKLA
QICGIIASDEKRHETAYTKIVEKLFEIDPDGTVLALADMMKKKISMPAHL
MYDGHDDNLFEHFSTVAQRLGVYTAKDYADILEFLVVRWKVADLTGLSGE
GKRAQDYVCTLAPRIRRLEERAQGRAKQKGTIPFSWIYGREVQL
>evm.model.AsparagusV1_04.1348  [mRNA]  locus=AsparagusV1_04:38150892:38156702:+ [translate_table: standard]
MWLLLNSAGLSPLSASRSLAPLWKEPPKGQKDNNFFFLKKQETREKKIKL
WGDWRAMALRLAFRVEPFLCFYPPKSRRNGHVSRSPTVSMASTIGSSSST
AKVGSQKKSFSPPKEVHVQVTHSMPPQKIEIFQSLEDWAENNILVHLKPV
EKCWQPQDFLPDMSSEGYEVQLNELRERAKELPDDYFVCLVGDMITEEAL
PTYQTMLNTLDGVRDETGASPTSWAIWTRAWTAEENRHGDLLNRYLYLSG
RVDMRQIEKTIQYLIGSGMDPRTENNPYLGFIYTSFQERATFISHGNTAR
HAKEKGDLKLAQICGIIASDEKRHETAYTKIVEKLFEIDPDGTVLAFADM
MRKKISMPAHLMYDGRDDNLFEHFSSVAQRLGVYTARDYADILEFLVDRW
KVGELTGLSGEGKKAQDYVCTLVPRIRRLEERAAGRAKLKPKVPFSWVFD
REVGGEGSREG
>evm.model.AsparagusV1_04.3490  [mRNA]  locus=AsparagusV1_04:143105073:143107032:+ [translate_table: standard]
MALNFSFLSTQASFCGQLELASSKLSKSSKFLMALTSTVPSKIREADNNL
KWKKMTPEKLEIFRSLEGWAEDNILTFLKPVETLWQPQDFLPNPSSDGDE
EFFDEIRDIRARARNIPDEYYVCLVGNMITEEALPTYETVFNTFEGVRDP
TGSSSSAWARWTRRWTAEENRHGDLLNKYLYLSGRLDMRQIEKTIQYLIG
AGVDIGADSNPYCGLIYTSFQEKATFISHGNTARSAKLHGDDTLAKICGL
IASDEKRHELAYTKIVEKLFEVDPDTTMLALADMMRRRITMPALLMFDGH
DDNLFHHYSAVAQKVGVYTARDYADLVEFFAKRWKVETVSAGLSSEGRRA
QDYVCGLPERYRRMEERAEEGRMRKMKEYGENMMIPFSWIFNRKVLA
>evm.model.AsparagusV1_09.1056  [mRNA]  locus=AsparagusV1_09:39734872:39754020:- [translate_table: standard]
MALRTNFQPKLSPFLSNPVKKDPRSPLVSVASTVRSSNRVDSSKKLFTPP
REVHVQVTHSLPPQKIEIFKSLEDWAENNLLALLKPVHTNWQPQDFLPEP
SSEGFYDEVKDLRERTKEIPDDYFVCLVGDMITEEALPTYQTMLNTLDGV
RDETGASLTSWAVWTRAWTAEENRHGDLLNKYLYLTGRVDMRQIEKTIQY
LIGSGMDPRTENNPYLGFIYTSFQERATFISHGNTANHARQYGDLRLAQI
CGTIAADEKRHEAAYTKIVEKLFEVDPDDTMLAFADMMRKKISMPAHLMY
DGRDDNLFGNFSAVAQRLGVYTAKDYADILEHLVGRWKLEGILGLSGEGK
RAQDFVCTLAPRIRRLEERAESRKTKRAEMMPFSWIFDRKVQL
>evm.model.AsparagusV1_10.499  [mRNA]  locus=AsparagusV1_10:9723593:9729014:- [translate_table: standard]
MASRLAFGVEPFICFSQSKSSRRNGNGYGLRSPTISMASTIGASSSTAKV
ETPKKPFSPPREVHVQVAHSMPSQKIEIFKSLENWAETNILTHLKPVEKC
WQPQDFLPDTSSEGYEVQIKELRERAKELPDEYFVCLVGDMITEEALPTY
QTMLNTLDGVRDETGASLTSWAIWTRAWTAEENRHGDLLNRYLYLSGRVD
MRQIEKTIQYLIGSGMDPRTENNPYLGFIYTSFQERATFISHGNTARHAK
DKGDLKLAQICGIIASDEKRHETAYTKIVEKLFEIDPDDTVLAFADMMRK
KISMPAHLMYDGRDDNLFDHFSSVAQRIGVYTAKDYADILEFLVDRWKVG
GLSGLSAEGRRAQEYVCTLVPRIRRLEERAQGRAKLRPKVGFSWIFDREV
QL
>Dioal.1365s0002.1  [mRNA]  locus=scaffold1365:17256:21350:+ [translate_table: standard]
MASSRLAFRPEAFLCFSSCPPKRAAARSPRVSMASTIPSSKVENLKKPFT
PPREVHVQVTHSMPPQKIEMFKSLEEWAENNILVHLKPVEKCWQPQDFLP
DPSSDGFYEEVKELRERAKEIPDEYFVCLVGDMITEEALPTYQTMLNTLD
GVRDETGASPTSWAIWTRAWTAEENRHGDLLNKYLYLSGRVDMKHIEKTI
QYLIGSGMDPRTENSPYLGFIYTSFQERATFISHGNTARHAKEHGDIKLA
QICGIIAADEKRHETAYTKIVEKLFETDPDGTVLAFADMMKKRISMPAHL
MYDGIDDNLFEHFSAVAQRLGVYTAKDYADILEFLVDRWKVGDLTGLSGE
GNKAQDFVCSLAPRIRRLEERAQGRANRAPTKSFSWIHGREVQL
>Dioal.6414s0001.1  [mRNA]  locus=scaffold6414:741:2136:+ [translate_table: standard]
MAFGLPLLCSQVPSLSSTFSSASFKPNKLSKFQMALSLPSIPKKIERKLH
KGGDNRTKYYMTKEKLEIFKCLEGWAEENMLTFLKRVEDSWQPQDFLPDA
SSESFKDEVQDLKSRAEAVPDECYVCLVGNMITEEALPTYQSILNRFSGI
EDETGASMTSWARWTRSWTAEENRHGDLLNKYLYLTGRLNMKQIEKTIHY
LISSGMDIQAEKSPYMGFIYTSFQERATFISHGNTARLAKVHGDATLAKI
CGTIAADEKRHEMAYTKVVEKLFDVDPDMTMVSLAEMMRKRIVMPAVLLF
DGQDEKLFEHYSAVAERIGVYTSKDYGDILEFFVKRWRVGEITGLSPEGR
KAQEYVCGLAERIRKLEERAHKRSLMTKRSHANVMPFSWIFNREVEI
>Dr11296.1.cds
MASSRVAFRPELFLSLQSSSSKRGGVVRSQRVSMASTIPSSKVENQKKPYKPPREVHVQVTHSMPPQKIEIFKSLEDWADDNILVHLKPVEKCWQPQDFLPDPSSEGFYEQVNELRERAKEIPDDYYVCLVGDMVTEEALPTYQTMLNTLDGVRDETGASLTSWATWTRAWTAEENRHGDLLNKYLYLCGRVDMKPIEKTIQYLIGSGMDPMTENSPYLGFIYTSFQERATFISHGNTARHAKEYGDVNLAQICGIIASDEKRHETAYTKIVEKLFEIDPDGTILAFADMMRKKISMPAHLMYDGQDDSLFQNFSSVAQRLGVYTAKDYANILEFLVDRWKVDQLTGLSGDSSKAQDYICTLAPRIRRLXERAHGKAKQASTKSFSWIHGREVQL
>Dr15104.1.cds
MNAIRYKCCMEFTIQQRKCGKIERKLHKGGDNRTKHYMTKEKLEIFKCLEGWAEENMLTFLKRVEDSWQPQDFLPDASSESFKDEVQDLKSRAEAVPDECYVCLVGNMITEEALPTYQSILNRFTGVEDETGASMTSWARWTRSWTAEENRHGDLLNKYLYLTGRLNMKQIEKTIHYLISSGMDIQAENSPYMGFIYTSFQERATFISHGNTARLAXVHGDATLAKICGTIAADEKRHEMAYTKVVEKLFDVDPDMTMVSLAEMMRKRIVMPAVLLFDGQDEKLFEHYSAVAERIGVYTSKDYGNILEFFVKRWKVGEITGLSPEGRKAQEYVCXLXERVRKLEERAHKRSLMTKSSHANAMPFSWIFNREVEV
>Dr13834.1.cds
MASTRLAFRPEAFLCFSSCPPKRAAARSPRVSMASTIPSSNTEHGKRGGIIDAGFLVSLYDHLRKGLAFGFFIHAFKATTCILGCIILTTMHQKQSLSTLELKLPIAKANFLLCYPFFYPFLMACLSPEQILSWVENLKKPFTPPREVHVQVTHSMPPQKIEMFKSLEEWAENNVLVHLKSVEKCWQPQDFLPDPSSDGFYEEVKELRERAKEIPDEYFVCLVGDMITEEALPTYQTMLNTLDGVRDETGASPTSWAVWTRAWTAEENRHGDLLNKYLYLSGRVDMKQIEKTIQYLIGSGMDPRTENSPYLGFIYTSFQERATFISHGNTARHAKEHGDIKLAQICGIIAADEKRHETAYTKIVEKLFEMDPDGTVLAFADMMKKRISMPAHLMYDGIDDNLFEHFSAVAQRLGVYTAKDYADILEFLVDRWKVGDLTGLSGEGNKAQDFVCALAPRIRRLEERAQGRANRAPTKSFSWIHGREVQL
>Elaeis_guineensis_00603
MALRVNLAPEMALCFALQKRSTRSPRVSMTSTIPSSPKVESLKKRFSPPHEVHLQVTHSMPPHKIEIFKSLEEWAENNIL
VLLKPVEKSWQPQDFLPDSSSEGFYEEVKELRERSREIPDDYYVCLVGDMITEEALPTYQTMLNTLDGVRDETGASLTSW
AIWTRAWTAEENRHGDLLNKYLYLTGRVDMKQIEKTIQYLIGSGMDPRTENSPYLGFIYTSFQERATFISHGNTARLAKD
YGDLKLAQICGTIAADEKRHETAYTKIVEKLFEIDPDGTVLAFADMMKKKISMPAHLMYDGHDDNLFEHFSAVAQRLRVY
TAKDYADILDFLVRRWNVEKLAGLSGEGNRAQDFVCTLASRIRRLEERAQERAKQTPCIPFSWIYGREVQL
>Elaeis_guineensis_05920
MLTQSLSLHPHLPSPAFRRNPANRIAPRRCRPVSAIAAPLRRNVTHSMPPEKVEVFKSLEGWASDALLPLLKPVEACWQP
TDFLPDSSKPIDEFEEEVRALRSRTAQLPDEYFVVLVGDMITEEALPTYQTMINTLDGVRDETGASSSPWAVWTRSWTAE
ENRHGDLLGKYLYLSGRVDMKMIEKTVQYLIGSGMDPGTENNPYLGYVYTSFQERATFISHGNTARLAKGQGDPVLARVC
GTIAADEKRHETAYARVVEQLLRLDPDGAVIAIADMMRKKITMPAHLMQDGRDPHLFDHFSAVAQRLGVYTVSDYAGIVE
FLVERWGLEKLEEGLSGEGRRARDFVCGLGQRMRRLQERAEERAEKVEPRNVRFSWVFDREVSV
>Elaeis_guineensis_17934
MASMVAFRPEAFLCFSPPKTTRSTRSPRISMASTVGPSTKVEIPKKPFMPPREVHVQVTHSMPPQKIEIFKSLEDWAENN
ILVHLKPVEKCWQPQDFLPDPSSEGFHEEVKELRERSKEIPDDYYVCLVGDMITEEALPTYQTMLNTLDGVRDETGASLT
SWAVWTRAWTAEENRHGDLLNKYLYLSGRVDMKQIEKTIQYLIGSGMDPRTENSPYLGFIYTSFQERATFISHGNTARHA
KEHGDVKLAQICGTIASDEKRHETAYTKIVEKLFEIDPDGTVLSFADMMKKKISMPAHLMYDGQDDNLFEHFSAVAQRLG
VYTAKDYADILEFLINRWKVGELTGFSGEGKRAQDFVCTLAPRIRRIEERAQERAKQAPRIPFSWIYGREVQL
>Elaeis_guineensis_18699
MASRVAFRPEAFLCFSPPTTKRSARSPRVSMASTVGSSTKIELPKKPFMPPREVHLQVTHSMPPQKIEIFKSLEDWAENN
ILVHLKPVEKCWQPQDFLPDPSSEGFHEEIKELRERSKEIPDDYYVCLVGDMITEEALPTYQTMLNTLDGVRDETGASLT
SWAIWTRAWTAEENRHGDLLNKYLYLSGRVDMRQIEKTIQYLIGSGMDPRTENSPYLGFIYTSFQERATFISHGNTARHA
KEHGDLKLAQICGIIASDEKRHETAYTKIVEKLFEIDPDGTVLAFADMMKKKISMPAHLMYDGQDDNLFEHFSAVAQRLG
VYTAKDYADILEFLVDRWKVGELTGLSGEGKRAQDFVCTLAPRIRRLEERAQGRAKQAPRLPFSWIYGREVQL
>Elaeis_guineensis_22938
MPLSLSFPPHNLSCFSSSLVFGARKTKSLKILMTLSPPPKPREVKNDMRKQRSPLEIEIKEVMTHSMHPEKLEIFKSLEK
WAEDNILTLLKPVESSWQPQDFLPDPSAEGFFDSVKEIRDQTAGIPDDYYVCLVGNMITEEALPTYQSVFNTFDGVRDQT
GASRSSWARWTRMWSAEENRHGDILNKYLYLSGRLDMRQIEKTIQYLIGSGMIIGAENNPYRGFIYTSFQERATFISHGN
TARHAKDHGDPLLAKICGLIAADEKRHEAAYSKVVEKLFEIDPDTTMMALADMMKKRITMPALLMFDGRDDNLFNHYSSV
VQRIGVYTAKDYGDIVEFFVKRWNVEEITGFSGEGRRAQDYVCGLPQKIRRMDERAQERRVKQSQMVPFSWIFNRSVLV
>GSMUA_Achr5T25160_001  [mRNA]  locus=chr5:26282670:26289435:+ [translate_table: standard]
MPLAAPFSLPLLTTKAKKDRPDEHCSVSLPLLRAIFEEEEETRRVDPMAS
RVALLPESFLCLARSRSKRNAVSPRVSMASTMVKTPKKLFGPRETHIEVT
HSMPPQKIEIIKSLDDWVEDNILVHLKPVEKCWQPQDFLPDFSSEAFNEE
VMELRERSKELPDEYFVCLVGDMITEEAVPTYQTMLNTSDGVRDETGASL
TPWALWIRAWTAEENRHGDLLNKYLYLSGRVDMKQIEKTIQYLIGSGMDP
RTENNPYLGFIYTSFQERATFISHGNTARLAKDHGDLNLAQICGTIASDE
KRHETAYTKVVEKLFEVDPDYTVLAFADMMRKKITMPAHLMYDGPGLSGE
GNKAQDFVCTLAPKIRQLDERARGRAKKAPAMPFSWIYNREVQL
>GSMUA_Achr6T01210_001  [mRNA]  locus=chr6:795978:797750:- [translate_table: standard]
MISLIIFFNSFYDVYSTRIKTLETFPEKLEVVKSMEGWMEDNVLTFLKPI
RERAAEIPDAYYVCLVGNMITEEALPTYENVLNTFDGTRDETGASMTAWA
RWTRKWTAEENRHGDVLNKYLYLSGRLNMRQIEKTIQYLIGSGMMIEADN
DPYRGFVYTSFQERATFISHGNTARKAKEHGDVLLAKICGLIAADEKRHE
MAYTKIVEKLFEVDPEATMLALADMMRKRIKMPARWKVGEVTGLSGEGRR
AQDYVCSLPSRLRKTEERAQERAEKKTSMVPFSWIFNREVEI
>GSMUA_Achr7T03060_001  [mRNA]  locus=chr7:2437121:2438357:+ [translate_table: standard]
MQAHSLALSPRHRLLSSPLISPKAGGSRRHRVSAIAVPPLRRNAVQHSMP
PEKVEVFRSLEGWATRALLPLLKPVRALRARTAELPDDYFVVLVGDMITE
EALPTYQTMINTLDGVRDETGASECPWAVWTRKWTAEENRHGDILGKYLY
LSGRVDMRMLEKTVQYLIGAGMDPGTENNPYLGFVYTSFQERATFISHGN
TARLAKDRGDAVLARVCGTIAADEKRHENAYARIVEKLLELDPDGAMLAI
ADMMRKKITMPAHLMLEAGLSGEGRRARDFVCGLPARMRRVQERAKVAEP
KRVKFSWIFDREVTI
>GSMUA_Achr7T22860_001  [mRNA]  locus=chr7:25234937:25238765:- [translate_table: standard]
MASRMAFRPQALPCFSCPSKRRNARSPRVSMASTVGSSSSSAVSNKVETP
KKPFSQQDVHSQVTHSLPPQKIEIFKSLEDWAENNILVHLKPVEKCWQPQ
DFLPDPSSEGFYEEVKELRERSKEIPDDYFVCLVGDMITEEALPTYQTML
NTLDGVRDETGASPTSWAIWTRAWTAEENRHGDLLNKYLYLSGRVDMKQI
EKTIQYLIGSGMDPRTENNPYLGFIYTSFQERATFVSHGNTARLAKEHGD
LKLAQICGIIASDEKRHETAYTKIVEKLFEIDPNGTVLAFSDMMKKKISM
PAHLMWKIGDLTGLSGEGNKAQDFVCTLAPRIRRLEERAQARAKQAPAIP
FSWIYGREVLL
>GSMUA_Achr8T08750_001  [mRNA]  locus=chr8:5895008:5899659:- [translate_table: standard]
MAYRVALRPESFLCFSPVRSKRNGRSPRVSKASAIRSSSATKVETPKKPF
TPHELHVQVTHSMPRQKIEIFKSLEDWAENNILVHLKPVEKCWQPQDFLP
DSSSEAFYDEVKELRVRSKEIPDDYFVCLVGDMITEEALPTYQTMLNTLD
GIRDETGASLTSWAIWTRAWTAEENRHGDLLNKYLYLSGRVDMKQIEKTI
QYLIGSGMDPRTENNPYLGFIYTSFQERATFISHGNTARLAKEHGDLTLA
QICGIIASDEKRHETAYTKIVEKLFEIDPDDTVIAFADMMKKKISMPAHL
MYDGRLSEKGNKSRDFICNLAPRIRRLEERAHGRAKKAPTIPFSWIFDRK
VQL
>GSMUA_Achr8T32640_001  [mRNA]  locus=chr8:33982775:33983896:- [translate_table: standard]
MPPEKVEVFRSLEGWATGALLPLLKPVRALRARTAELPDDYFVVLVGDMI
TEEALPTYQTMINTLDGVRDETGASGSPWAVWTRTWTAEENRHGDLLGKY
LYLSGRVDMRMLEKTVQYLIGAGMDPGTENNPYLGFVYTSFQERATFVSH
GNTARLAKERGDSVLARVCGSIAADEKRHENAYARIIEKLLELDPDGAVL
AIADMMRKKITMPAHLMADGRDPRLGEGRRARDFVCGLPARMRRLQERAE
DRAKAAEPRRVKFSWIFDREVTI
>Mb_08_t00800.1  [mRNA]  locus=Bchr08:799153:805743:+
MASRVAFRPEPILCFSPARSKRNARSSRVSMASTIRSSSATKVETPRKPF
TPPREVHVQVTHSMPPQKIEIFKSLEDWAENNILVHLKPVEKCWQPQDFL
PDPSSESFYEEVKELSERSKEIPDDYFVCLVGDMITEEALPTYQTMLNTL
DGVRDETGASLTSWAIWTRAWTAEENRHGDLLNKYLYLSGRVDMKQIEKT
IQYLIGSGMDPRTENNPYLGFIYTSFQERATFISHGNTARLAKEHGDLKL
AQICGIIASDEKRHETAYTKIVEKLFEIDPDGTVLAFADMMKKKISMPAH
LMYDGRDDNLFEHFSAVAQRLGVYTAKDYADILEFLVTRWKVGELTGLSG
EGNKAQDFVCTLAPRIRRLEERAQGRAKKAPAIPFSWIHDREVQL
>Mb_08_t08040.1  [mRNA]  locus=Bchr08:6266130:6270759:-
MAYRVALRPESFLCFSPVRSKRNGRSPRVSMASTIRSSSAAKVETPKKPF
TPHEVHVQVTHSMPPQKIEIFKSLEDWAENNILVHLKPVEKCWQPQDFLP
DSSSEAFYDEVKELRERSKEIPDDYLVCLVGDMITEEALPTYQTMLNTLD
GIRDETGASLTSWAIWTRAWTAEENRHGDLLNKYLYLSGRVDMKQIEKTI
QYLIGSGMDPRTENNPYLGFIYTSFQERATFISHGNTARLAKEHGDLTLA
QICGIIASDEKRHETAYTKIVEKLFEIDPDDTVIAFADMMKKKISMPAHL
MYDGRDDKLFEHFSAAAQRLGVYTAKDYADILEFLVTRWKVGDLTCLSEK
GNKSRDFICNLAPRIRRLEERAHGRAKKAPTIPFSWIFDRKVQL
>Mb_08_t32240.1  [mRNA]  locus=Bchr08:43804257:43805615:-
MLLGFSNYHGHFDLHAGISTREKLLPSSTSHHSSPVPAMQASSLSLCRRL
HCSSSPVGSRRFRVSAVAAPSLRRDAVQHSMPPEKVEVFRSLEGWATRAL
LPLLKPVEQCWQPTDFLPDSSRPTEEFEEEVRALRARTAELPDDYFVVLV
GDMITEEALPTYQTMINTLDGVRDETGASGSPWAVWTRTWTAEENRHGDL
LGKYLYLSGRVDMRMLEKTVQYLIGAGMDPGTENNPYLGFVYTSFQERAT
FVSHGNTARLARERGDSVLARVCGTIAADEKRHENAYARIIEKLLELDPD
GAVLAIADMMRKKITMPAHLMADGRDPRLFDHYSAVAQRLGVYTAADYTS
IVEFLVERWRLEKMEAGLSGEGRRARDFICGLPARMRRLQERAEDRAKAA
EPRRVKFSWIFDREVTI
>Mb_05_t26880.1  [mRNA]  locus=Bchr05:39147821:39154403:+
MASRVALLPESFLCLARSRSKRNAMSPRVSMASTMVKTPKKLFGPRETHI
EVTHSMPPEKIEIIKSLDDWVEDNLLVHLKPVEKCWQPQDFLPDFSSEAF
NEEVMELREHSKELPDDYFVCLVGDMITEEAVPTYQTMLNTSDSIRDETG
ASLTPWALWIRAWTAEENRHGDLLNKYLYLSGRVDMKQIEKTIQYLIGSG
MFWKLPDSPLLSPMISGDEAFHHSDYRERENRNGFESVLHLQDPRTENNP
YLGFIYTSFQERATFISHGNTARLAKDHGDLNLAQICGTIASDEKRHETA
YTKVVEKLFEVDPDYTVLAFADMMRKKITMPAHLMYDGRDDNLFEHFSAV
AQRLGVYTAKDYADILEFLVARWKVGELAGLSGEGNKAQDFVCTLAPKIR
QLDERARGRAKKAPAMPFSWIYNREVQL
>Mb_07_t04650.1  [mRNA]  locus=Bchr07:3558218:3561920:+
MASRMAFRPQALPCFSCPSKRRNARSPRVSMASTVGSSSSAVSNKVETPK
KPFPQQDVHSQVTHSLPPQKIEIFKSLEDWAENNILVHLKPVEKCWQPQD
FLPDPSSEGFYEDVKELRERSKEIPDDYFVCLVGDMITEEALPTYQTMLN
TLDGVRDETGASPTSWAIWTRAWTAEENRHGDLLNKYLYLSGRVDMKQIE
KTIQYLIGSGMDPRTENNPYLGFIYTSFQERATFISHGNTARLAKEHGDL
KLAQICGIIASDEKRHETAYTKIVEKLFEIDPNGTVLAFADMMKKKISMP
AHLMYDGRDDNLFGHFSAVAQRLGIYTAKDYADILEFLVTRWKIGDLTGL
SGEGNKAQDFVCTLAARIRRLEERAQARVKQAPAIPFSWIYGREVQL
>Mb_07_t25490.1  [mRNA]  locus=Bchr07:33992303:33993644:-
MASLGYHGRLDRHTSINHKHLAVANSSSSLPVVAAMQAHSLALSPRHRLL
SSPLISPKAGGSRRLRVSAIAVPPLRRNAVQHSMPPEKVEVFRSLEGWAA
RALLPLLKPVEQCWQPTDFLPDSSRPTEEFEEEVRALRARTAELPDDYFV
VLVGDMITEEALPTYQTMINTLDGVRDETGASECPWAVWTRMWTAEENRH
GDILGKYLYLSGRVDMRMLEKTVQYLIGAGMDPGTENNPYLGFVYTSFQE
RATFVSHGNTARLAKERGDAVLARVCGTIAADEKRHENAYARIVEKLLEL
DPDGAMLAIADMMRKKITMPAHLMVDGRDPRLFDHYSAVAQRLGVYTAAD
YLAIVEFLVDRWRLEKLEAGLSGEGRRARDFVCGLPARMRRLQERAKVAE
PKRVKFSWIFDREVTI
>Mb_06_t02730.1  [mRNA]  locus=Bchr06:2381470:2382515:-
MEGWMEENVLTFLKPVESSWQPQDFLPDPSGEGFLDGVKEIRERAAEIPD
AYYVCLVGNMITEEALPTYENVLNTFDGTRDETGASMTAWARWTRQWTSE
ENRHGDVLNKYLYLSGRLNMRQIEKTIQYLIGSGMTIEADNDPYHGFMYT
SFQERATFISHGNTARKAKEHGDVLLAKICGLIAADEKRHEMAYTKIVEK
LFEVDPEATMLALADMMRKRIKMPARFMFDGQERDIFRHYSSVAQRLGVY
TSKDYGDVVEFFVRRWKVGEVTGLSGEGRRAQDYVCSLPSRFRKMEERAQ
ERAEKKTSMVPFSWIFNREVEI
>Mb_06_t28490.1  [mRNA]  locus=Bchr06:34100464:34105482:+
MALRVTLPPKMSLVLAPPKPNLGSPRVSMASAIRASAAKIETSKKPFCPP
REVHVQVTHSMPPQKVEIFRALEDWAENNILVHLKPVEKCWQPQDFLPDP
SSDGFYEEVQELRERSKEIPDDYYVCLVGDMITEEALPTYQTMLNTLDGV
RDETGASLTSWAIWTRAWTAEENRHGDLLNKYLYLTGRVNMKQIEKTIQY
LIGSGMDPRTENSPYLGFIYTSFQERATFISHGNTARHAKEYGDLKLAQI
CGTIAADEKRHETAYTKIVEKLFEIDPDGTMLAFADMMKKKISMPAHLMY
DGRDDNLFEHFSAVAQRLGVYTAKDYADILEFLVVRWNLEKLSVLSGEAS
QAQDFVCTLAPRIRRLEERAQGKAKQSSRIPFSWINYREVQL
>LOC_Os01g69080.1
MASRMALRPNDVTLRLTPPLAAAARRNRRAAAGGVRVYAVASGAVSTKVE
NKKPFAPPREVHVQVTHSMPPQKIEIFKSLDDWARDNILSHLKPVEKCWQ
PQDFLPDPASDGFHDEVKELRERAKEIPDDYFVCLVGDMITEEALPTYQT
MLNTLDGVRDETGASPTAWAVWTRAWTAEENRHGDLLNKYLYLTGRVDMR
QIEKTIQYLIGSGMDPRTENNPYLGFIYTSFQERATFISHGNTARHAKDF
GDLKLAQICGIIASDEKRHETAYTKIVEKLFEIDPDGTVLAFADMMKKKI
SMPAHLMFDGEDDKLFEHFSMVAQRLGVYTAKDYADILEFLVSRWKISDL
TGLSSEGNKAQDYLCTLAARIRRLDERAQSRAKKAGTLPFSWVYGREVQL
>LOC_Os02g30200.1
MASTAGVGGIGNPTPRGKKPFAPWREVPPQVTHTLPPEKKEVFDSLEGWA
ADTILPYLKPVEESWQPQDHLPDPRSPSFGDEVAALRERAAGLPDDHLVC
LVGDMVTEEALPTYQTMLNTMDGGVRDETGAGGSAWAVWTRAWAAEENRH
GDLMNKYLYLTGRVDMRQVEKTIQYLIGSGMVVGRALLTGVLKFLEADPR
TENDPYMGFIYTTFQERATSISHGNTARHAGRHGDAALARVCGTVAADEK
RHEAAYAAIVAKLFEVDPDYTVRAFARMMRRKVAMPARLMYDGADDRLFA
RFAAVAQRLGVYTAADYAGIIEFLVARWGVPGLAAGLSGEGRRAQDFVCS
LGPRFRRMEERAQEAAKRAPPAAAAPFSWIHGRQVQL
>LOC_Os04g31070.1
MAFAASHTASPSSCGGVAQRRSNGMSPVVAMASTINRVKTAKKPYTPPRE
VHLQVKHSLPPQKREIFDSLQPWAKENLLNLLKPVEKSWQPQDFLPDPSS
DGFYDEVKELRERAKEIPDDYFVCLVGDMVTEEALPTYQTMLNTLDGVRD
ETGASPTTWAVWTRAWTAEENRHGDLLNKYMYLTGRVDMKQIEKTIQYLI
GSGMDPGTENNPYLGFLYTSFQERATFISHGNTARHAKEYGDLKLAQICG
TIAADEKRHETAYTKIVEKLFEIDPDYTVLAFADMMRKKISMPAHLMYDG
KDDNLFEHFSAVAQRLGVYTARDYADILEFLVQRWKVADLTGLSGEGRRA
QDFVCTLAPRIRRLDERAQARAKQAPVIPFSWVYDRKVQL
>LOC_Os08g09950.1
MAATATMAMPLANRLRCKPNTNSSSPSRTLFGRRVTMISSSRWMCRGSAV
SGSAIMSAAADVAAAVRREEDEEMRSYLSPEKLEVLTQMEPWVEEHVLPL
LKPVEAAWQPSDLLPDPAVLGGEGFHAACAELRERAAGVPDLLLVCLVAN
MVTEEALPTYQSSLNRVRAVGDLTGADATAWARWIRGWSAEENRHGDVLN
RYMYLSGRFDMAEVERAVHRLIRSGMAVDPPCSPYHAFVYTAFQERATAV
AHGNTARLVGARGHGDAALARVCGTVAADEKRHEAAYTRIVSRLLEADPD
AGVRAVARMLRRGVAMPTSPISDGRRDDLYACVVSLAEQAGTYTVSDYCS
IVEHLVREWRVEELAAGLSGEGRRARDYVCELPQKIRRMKEKAHERAVKA
QKKPISIPINWIFDRHVSVMLP
>PDK_30s993871g004 [locus_tag="PDK_30s993871L004"] [product="stearoyl-acyl carrier protein desaturase"] [strand="-"]
MQARSLSLHPHLPSPAFSRNPASRVAPRRCRPVSAIAAAPLRRSGTHSMPPEKVEVFKSL
EEWASDALLPLLKPVEQSWQPTDFLPDSSKPSDEFVEEVRALRARTAQLPDDYFVVLVGD
MITEEALPTYQTMINTLDGVRDETGASSSPWAVWTRSWTAEEHRHGDLLGKYLYLSGRVD
MKMIEKTVQYLIGSGMDPGTENNPYLGYVYTSFQERATFISHGNTARQAKEQGDPRLGVY
TVSDYAGIVEFLVERWGLERLEQGLSGEGRRARDFVCGLGQRMRRLQERAEERAAKVEPR
KVRFSWVFDREVSV
>PDK_30s680581g006 [locus_tag="PDK_30s680581L006"] [product="stearoyl-acyl-carrier protein desaturase"] [strand="-"]
MPPQKMEIFKSLEDWAENNILVHLKPVEKCWQPQDFLPDPSSEGFYEEVKELRERSKEIP
DDHLICLVGDMITEEALPTYQTMLNTLDGVRDETGASLTSWAIWTRAWTAEENRHGDLLN
KYLYLSGRVDMKQIEKTIQYLIGSGMDPRTENSPYLGFIYTSFQERATFISHGNTARLAK
EHGDMKLAQICGIIASDEKRHETAYTKIVEKLLEIDPDGTVLAFADMMKKKISMPAHLMY
DGLDDNLFEHFSAVAQRLGVYTAKDYADILDFLINRWKVGELTGLSGEGKRAQDFVCTLA
PRIRRLEERAQERAKQAPCVPFSWIYGREVQL
>PDK_30s755881g002 [locus_tag="PDK_30s755881L002"] [product="stearoyl-acyl-carrier protein desaturase"] [strand="-"]
MPPQKIEIFKSLEDWAENNILVHLKPVEKCWQPQDFLPDPSSEGFHEEIKELRERSKEIP
DDYYVCLVGDMITEEALPTYQTMLNTLDGDPRTENSPYLGFIYTSFQERATFISHGNTAR
HAKEHGDLKLAQICGIIASDEKRHETAYTKIVEKLFEIDPDGTVLAFADMMKKKISMPAH
LMYDGQDDNLFEHFSAVAQRLGVYTAKDYADILEFLVNRWKVGEITGLSGEGKRAQDFVC
TLAPRIRRLEERAQGRAKQAPRRPFSWIYGREVQL
>PDK_30s872101g002 [locus_tag="PDK_30s872101L002"] [product="stearoyl-acyl-carrier protein desaturase"] [strand="+"]
MEAHLQVTHSMPPQKIEIFKSLEDWAQNNILVLLKPVEKSWQPQDFLPDSSSEGFYDEVK
ELREQSREIPDDYYVCLVGDMITEEALPTYQTMLNTLDGVRDETGASLTSWAIWTRAWTA
EENRHGDLLNKYLYLTGRVDMKQIEKTIQYLIGSGMDPRTENSPYLGFIYTSFQERATFI
SHGNTARLAKEHGDLKLAQICGIIAADEKRHETAYTKIVEKLFEIDPDDTMLAFADMMKK
KITMPAHLMYDGRDDNLFEHFSAVAQRLGVYTAKDYADILDFLVRRWNVEKITGLSGEGN
QAQDFVCTLASRIRRLEGRAQGRAKQAPHIPFSWIYGRVVQL
>PDK_30s1069331g001 [locus_tag="PDK_30s1069331L001"] [product="stearoyl-acyl-carrier protein desaturase"] [strand="-"]
MPPHKVEIFKSLEEWAENNILVLLKPVENSWQPQDFLPDSQSEGFYEEVKELRERSREIP
DDYYVCLVGDMITEEALPTYQTMLNTLDGVRDETENRHGDLLNKYLYLTGRVDMKQIEKT
IQYLIGSGMDPRTENSPYLCFIYTSFQERATFISHGNTGRLAKDHGDLKLAQICGTIAAD
EKRHETAYTKIVEKLFEIDPDGTMIAFADMMKKKISMPAHLMDDGHDDNLFEHFSAVAQR
LRVYTAKDYADILDFLVRRWNVEKLTGLSGEGNRVQDFVCTLASRIRRLEERAQERAKRA
PCIPFSWIYGRDVQL
>Spipo0G0009200  [mRNA]  locus=pseudo0:534174:537176:- [translate_table: standard]
MALRVAPVRFPSRERLCFSPTASGARSRRVLMASTLHTSTEITNPKKPFY
PPREVHVQVTHSMPPQKIEVFKSLEGWAKDNILVHLKPVEKCWQPQDFLP
EPSSDGFHEEVKELRERAKEIPDDYFVCLVGDMITEEALPTYQTMLNTLD
GVRDETGASPTSWAIWTRAWTAEENRHGDLLNKYLYLCGRVDMRQIEKTI
QYLIGSGMDPRTENSPYLGFVYTSFQERATFISHGNTARHAKEHGDMKLA
QICGTIAADEKRHETAYTKIVEKLFEIDPDGTVIAFEDMMRKKISMPAHL
MYDGRDDNLFEHFSAVAQRLGVYTAKDYADILEFLVQRWGVEHLTGLSGE
GRRAQEFVCNLAPRIRRLEERAQGRAKKREPDVPFSWIFDRKVQL
>Spipo4G0091300  [mRNA]  locus=pseudo4:7109922:7111076:+ [translate_table: standard]
MAVAAVAAPAVRHPIKHSMPPEKVEVFKSLEGWAAQSLLPLLKPVEKCWQ
PQDFLPDSSRPTDEFEEEVRSLRARTERLPDEYFVVLVGDMITEEALPTY
QTMINTLDGVRDETGASSSPWARWTRSWTAEENRHGDLLGRYLYLSGRVD
MRMVERTVQYLIGAGMDPGTENNPYLGFVYTSFQERATFVSHGNTARLAK
DSGDPVLARICGTIAADEKRHETAYAKIVEKLLEVDPAGAMLAIEDMMRK
KITMPAHLMSDGRDPRLFDHFSAVAQRLGVYTSRDYADIVEFLVGRWGLE
TLEGLDGPGRRAQEFVCGLPQRIRKLHDRAEERARRVPPCPLRFSWIFDK
ELMV
>Spipo5G0077600  [mRNA]  locus=pseudo5:6513502:6514770:+ [translate_table: standard]
MAPEKLEILLSMDGWVEENILPLLRPVETSWQPQDFLPEASSEGFFDGVR
EVQERAREIPDEFYVCLVGDMVTEEALPTYQSMLNSFEGVRDETGCSPVP
WAVWTRAWTAEENRHGDLLNRYLYLSGRVDMRQVEKTIQYLIGAGMVLPV
DNNPYMGFVYTSFQERATFISHGNTARHAKKHGDLALARICGTIAADEKR
HEMAYTRIVARLFELDPDASMQAFAAMMRKRVSMPAQLMFDGEDPKIFDN
YAAVAQRTGVYTAKDYADIVEFLVKEWEVEHVTGLSGEGRAAQEYLCSLG
PRIRKVEERAQERAKQASMVPFSWIFNKGVLA
>Spipo9G0033500  [mRNA]  locus=pseudo9:2275408:2278376:+ [translate_table: standard]
MALRVSPLTFPSRSCRCSSSRSPGIRSHRVFMASTVNTATKKPFSPPREV
HVQVTHSMPPQKIEIFKSLEGWAESNILPYLKSVERNWQPQDFLPDAASE
GFYDEVKELRARAKEIPDDYFVCLVGDMITEEALPTYQTMLNTLDGVRDE
TGASPTSWAIWTRAWTAEENRHGDLLNKYLYLSGRVDMRQIEKTIQYLIG
SGMDPRTENSPYLGFIYTSFQERATFISHGNTARLAKEHGDLKLAQICGT
IAADEKRHETAYTKIVEKLFEIDPDGTVLAFADMMKKKISMPAHLMYDGR
DDNLFEHFSAVAQRLGVYTAKDYADILEFLVGRWNVESLDGLSGEGKRAQ
DFVCSLAPRIRRLDERAQSRAKRAQPVPFSWIYDRQVQV
>Spipo32G0010700  [mRNA]  locus=pseudo32:823821:825455:+ [translate_table: standard]
MGCSGHLGRSISGSLPALILKSSVLVSSVAGKSDGPLLAGARVVSGGGGN
PGFYRAGGGLIAKAAAVNLERPFAPPREVAAQVTHSMPPQKVEIFKSLEG
WAEENILALLKPVERSWQPQDFLPDPAGEGFLEEVRELRERAMEIPDDYF
VCLVGDMITEEALPTYQTMLNTLDGVRDETGASGAAWAVWTRAWTAEENR
HGDLLNKYLYLSGRVDMRQIEKTIQYLIGSGMDPGTENNPYLGFIYTSFQ
ERATFISHGNTARLAKERGEAKLAQICGTIAADEKRHETAYAKIVEKLFE
VDPDGTVQAFADMMRKKISMPAHLMFDGRDGDLFAHFSAVAQRLGVYTAR
DYAAILEFLVERWRVGNLTGLSGEGRAAQEYVCGLAPRIRRLDERAQAKM
RQPPPAVSFSWVFDREVPL
>Zm00001d030165_P001
MTAPEKADVLRSLDGWAESNLLPLLKPVERAWQPHDLLPDSASPGFREAVDELRARAREIPDDYYVCLVGNMVTEEALPTYHAALNSFVGYDSPSSADAWARWSRGWTAEENRHGDLLNRYLYLCGRVDVRRVEQTIHHLINAGMRLASDKCPYRGFIYTAFQERATAVSHGNTARRAMALGDASLARICGAIASDEKRHEAAYTRVVDQLFALTPDAAVRALEYMMRERILMPAYYMFDGRDPDLFRHYAAVAQRLGVYTTADYADLVQFFVDRWGVADLGPGLTGEGRQAQDYVCRLPERVRRMDQLDARRRLQPQTRQVPFSWLFDRHVELLT
>Zm00001d012033_P002
MALRLHDVALCLSPPLAARRRSGGSFVAVASMTSAAVSTRVENKKPFAPPREVHVQVTHSMPSHKIEIFKSLDDWARDNILTHLKPVEKCWQPQDFLPDPASEGFHDEVKELRERAKEIPDDYFVCLVGDMITEEALPTYQTMLNTLDGVRDETGASPTAWAVWTRAWTAEENRHGDLLNKYMYLTGRVDMRQIEKTIQYLIGSGMDPRTENNPYLGFIYTSFQERATFISHGNTARHAKDFGDLKLAQICGIIASDEKRHETAYTKIVEKLFEIDPDGTVVALADMMKKKISMPAHLMFDGQDDKLFEHFSMVAQRLGVYTARDYADILEFLVDRWKVADLTGLSGEGNKAQDYLCTLASRIRRLDERAQSRAKKAGTLPFSWVYGREVQL
>Zm00001d030328_P001
MIMASAFYKFGYQSCKLSGPGACKQPTATAAASGGNGVHALATITRRNWRCRNMATTASGTTTMAVAGRRREKKDDVVEGEDEWRSYLAPERLEMLRQMEPWVEEHVLPLLKPVEASWQPSDLLPDPANLGSDGFHAACLELRAAAAGVPDDLLVCLVANMITEEALPSYPSGLNRLEVVRDATGADATAWARWIRGWSAEENRHGDVLNRYMHLSGRFHMREVERTVQRLIRDGVIVHAPASPFHGFVYVAFQERATAIAHGNTARLVGARGAGDAALARICGTVAADEKRHEAAYTRVVGKFFEADPDAAVRAMAYMMRRRIDMPTVLINDGRHSSGDFYARFVAIAQQAGTYTVSDYRAILEHFIRQWGVEELAAGLTGEGRRARDYLCALPHKIKRMEEKAHDRAVKAQKKPTPIPINWIFDRTIPVILP
>Zm00001d025170_P001
MALRASPVSHGTAAAPLPPFARRRMARGVVVAMASTINRVKTVKEPYTPPREVHRQITHSLPPQKREIFDSLQPWAKDNLLNLLKPVEKSWQPQDFLPEPSSDGFYDEVKELRERANEIPDEYFVCLVGDMVTEEALPTYQTMLNTLDGVRDETGASPTTWAVWTRAWTAEENRHGDLLNKYMYLTGRVDMKQIEKTIQYLIGSGMDPGTENNPYLGFLYTSFQERATFVSHGNTARHAKEYGDLKLAQICGTIAADEKRHETAYTKIVEKLFEMDPDYTVLAFADMMRKKITMPAHLMYDGKDDNLFEHFSAVAQRLGVYTAKDYADILEFLVQRWKVAELTGLSGEGRSAQDFVCTLAPRIRRLDDRAQARAKQAPVIPFSWVYDRKVQL
>Zm00001d014498_P001
MPGLMTMMALVPSPPMSVKQCFWSSSKKTSGCTVLLVKKCSSSQAHLLGRSWAPAATAATAAATAFRCDEQELMMMHRLADDGWVDEHMLPLLTPVEEAWQPADLLPSFSVSADEQRSQVADLQARAAAVPDDLLVCLVGNMVTEEGLPTYMTMGNRVTGASDATGCDDHGWARWLRGWTAEENRHGDLLNRYLYLCGRVDMRRVETTVHHLLRRGMRTMLRPSSAYHSLIYGSFQERATFVSHARTARLAGLHGDACLAKLCGVIAADERRHEAAYTRASDRAFEEDPDGMVRALAAVMRAKVTMPGELMADGRDDRLFDHFSAVAQRSGVYTAADYADMVEHFVRRWKVAELDAGLSGEGRRAQDYVCGLPRKIRRMEELAQDRAAQMEAQSVCFSWVFDRPVRIH
>Zm00001d042344_P002
MALRLNDVALCLSPPLAARRRRSRSRSSGRFVAVASMTSAVSTNLQQASSGGEDACLLSRVENKKPFAPPREVHVQVTHSMPPHKIEIFKSLDDWARDNILTHLKPVEKCWQPQDFLPDPASEGFHDEVKELRERAKEIPDDYFVCLVGDMITEEALPTYQTMLNTLDGVRDETGASPTAWAVWTRAWTAEENRHGDLLNKYMYLTGRVDMRQIEKTIQYLIGSGMDPRTENNPYLGFIYTSFQERATFISHGNTARHAKDFGDLKLAQICGIIASDEKRHETAYTKIVEKLFEIDPDGTVVALADMMRKKISMPAHLMFDGQDDKLFEHFSMVAQRLGVYTARDYADILEFLVDRWKVVNLTGLSGEGNKAQDYLCTLASRIRRLEERAQSRAKKAGTLPFSWVYGRDVQL
>Zm00001d012221_P001
MQAHGIAIRARGPVAATQAPARRRQCRVSAAAVGAPAARARVTHSMPPEKAEVFRSLEGWAARSLLPLLKPVEECWQPADFLPDSSSEMFGHEVRELRARAAGLPDEYFVVLVGDMVTEEALPTYQTMINTLDGVRDETGASNCPWAVWTRAWTAEENRHGDILGKYMYLSGRVDMRMVEKTVQYLIGSGMDPGTENNPYLGFVYTSFQERATAVSHGNTARLARAHGDDVLARACGTIAADEKRHETAYGRIVEQLLQLDPEGAVLAVADMMRKRITMPAHLMHDGRDMDLFEHFAAVAQRLGVYTARDYADIVEFLVKRWKLETLESGLSGEGRRARDFVCGLAPRMRRAAERAEDRAKKDEPRMVKFSWIFDREAVV
>Zm00001d050552_P001
MATVTSLSFSGSCRHGPRYTARPAASSRSSQLLNDQLARASRRLQVAAGMAVAAFPSCGAFAPPCLVSTRRAFSSVVAMASAAPVRAPSRKPFAPPREVHRPVAHSLPPQKREIFESLESWAADNILVLLKPVERSWQPQDYLPDAASESFDDEVRELRERAREIPDDYFVCFVGDMVTEEALPTYQTMLNTLDGGVRDETGASSTSWAVWTRAWAAEENRHGDLMNKYLFLTGRVDMRQIEKTVQYLIASGMDPKTETNPYMGFVYTSFQERATFISHGNTARHARRYGDTKLAQICGTIAADEKRHESAYERIVEKLFEVDPDYTVRAFADTMRKKVAMPAHLMYDGQDDGLFARFSAVAQRIGVYTARDYVDILEFLVRRWGVQELTGLSGEGRRAQEFVCELGPRFRRLEERAHDNKAKDPEFAPFSWIHGRQVQL
>Zm00001d004019_P001
MALRVSPVSHGAAAAPLPPLARRRMARGVVVAMASTINRVKTVKEPYTPPREVHRQITHSLPPQKREIFDSLQPWAKDNLLNLLKPVEKSWQPQDFLPEPSSDGFYDEVKELRERANEIPDEYFVCLVGDMVTEEALPTYQTMLNTLDGVRDETGASPTTWAVWTRAWTAEENRHGDLLNKYMYLTGRVDMKQIEKTIQYLIGSGMDPGTENNPYLGFLYTSFQERATFVSHGNTARHAKEYGDLKLAQICGTIAADEKRHETAYTKIVEKLFETDPDYTVLAFSDMMRKKITMPAHLMYDGKDDNLFEHFSAVAQRMGVYTAKDYADILEFLVQRWKVADLTGLSGEGRRAQDFVCTLAPRIRRLDERARARAKQAPVIPFSWIYGRKVQL
>Zosma22g00970.1  [mRNA]  locus=scaffold_22:707230:708462:- [translate_table: standard]
MQVQAVSYCHAFPNFKRCHRNAEINAVAYVSPMRPNLQTVKQHSMPPEKR
ELFKHLEGWASNTILPILKPVEKCWQPQDFLPLSSLPVDQFTDEVRSLRE
RVADLSDDLFVVLVGDMITEEALPTYQTMINTLDGVKDETGASDSPWAMW
TRMWTAEENRHGDLLSKYLYLSGRVDMKMVDRTVQYLIGSGMDPGTENNP
YLGFVYTSFQERATFISHGNTARLAKTCGDSTLAQICGTIAADEKRHELA
YGSIVSKLLELDPNGAILAIEDMMRKKITMPGHLMHDGRDSHIFDHFSTV
AQRLGVYTAKDYAGIVEFLVEKWGLEKMEELDGDGRKAQDYICRLGQRIR
KLQERAEDKAAKCTDTRKVKLSWIFDRELEL
>Zosma166g00480.1  [mRNA]  locus=scaffold_166:224183:225349:- [translate_table: standard]
MHARFESMAMAFKVSFSTLNSGNAKYRISSTSLTDCRKKYPSVLKSHTTK
AEIFRSMEKWAEQNILTYLKPVEKSWQSQDFLPNPASDGFIEEVRELRKR
AKEITDDYYVCLVGDMITEEALPTYMTVLNTNDGIRDETGSSPNPWAVWT
RGWTAEENRHGDLLNKYLYLSGRVDMHQIEKTIQYLLCSGMTVGGGRGGE
NGTGNDPYTTFVYTSFQERATSVSHGNTARFALNQGDVNLARLCGAIASD
EKRHEAAYQKIVEKLFEVDTNETMLAFAEMMKRKVVMPAQLMYDGRDEHL
FRNFSRVTQRLGVYTSMDYADILQFLVERWNVEKITADFDGNGREAQDYV
CKLAPRIRALAERSQNMKNRGEPNLVPFSWIRDRKLPI
>Zosma195g00240.1  [mRNA]  locus=scaffold_195:218756:221758:- [translate_table: standard]
MSLISKCLSRFVACRLALPLILYSSPSLSLKNPNYTTLARAQTHWHLRPP
EFPNLTCFSLIFSPLLPTYIDIYIVDSSSPFFLPIFPQISTSDHSGAMST
LASAWTMKPMSPFSKHKNHVGSTLSSTAGNLIRMRSELRRFPLFLTGHQN
NLPSNSNFAVSLKAVVPNRAGGITMTSVSSKPRMKKVSGPPHEAHDQVTH
SMPPQKLEIFKSLEDWATDNLLVHLKPVEKCWQPQDFLPDSSSESFFDEI
KDLKERSKEIPDDYLVCLIGDMVTEEALPTYQTMLNTLDGVRDETGASPT
SWAVWTRAWTAEENRHGDLLNKYLYLTGRVDMRQVEKTIQYLIGSGMDPR
TENNPYLGFIYTSFQERATFISHGNTARLAKELGDIKLAQVCGSIAADEK
RHETAYTKIVDKLFEIDPDDTVLAFADMMKKKISMPAHLMYDGHNNNLFE
HFSSVAQRLGVYTAKDYADILEFLVERWDVAKLTGLSGAGNKAQDFICTL
APRIRRLEERAQARAKQAPRVPFSWIHNREVQL
>Amborella_trichopoda_02014
MALKLSLPSQSSFPSLGLQRSRPGSARFFMTATLPPKSKEIDSLRKHLSPREVHVQVTHS
MPPEKIEIFKSLEDWAEHHILVHLKAVEKSWQPQDFLPDPSSEGFLDEVRELRKRAEEIP
DDYFVCLVGDMITEEALPTYQTMLNTLDGVRDETGASPTSWAVWTRAWTAEENRHGDLLN
KYLYLSGRVDMRQIEKTIQYLIGSGMDPRTENSPYLGFIYTSFQERATFVSHGNTARHAK
DYGDMKLAQICGIIAADERRHETAYTKIVEKLFEIDPDGTVLAFADMMKKKISMPAHLMY
DGQDDNLFEHFSSVAQRLGVYTAKDYTDILEFLVNRWNVEKLTGLSGEGQKAQDFVCGLA
PRFRRLEERAQSRAKQATTVPFSWIFNREVLL
>Amborella_trichopoda_02227
MPPQKIEIFKSLEDWAEHNILVHLKAVEKSWQPQDFLPDPTSEGFLDEVRELRKRAEEIP
DDHFVCLVGEMITEEALPTYQTMLNTLDGVRDETGASPTSWAVWNRAWTAEENRHGDLLN
KYLYLCGRVDMRQIEKTIQYLIGSGMDPHAENSPYLGFIYTSFQERATFVSHGNTARHVK
EYGELKLAQICGTIAADEKRHETAYTKIVEKLFEIDPDDTILAFADMMKKKISMPGRLMY
DGQDDNLFEHFSAVSQKLEVYTAKNYTDILEFLVDRWNVEKLTGLSGEGQKAQDFVCGLA
PRFRRLEEKAQSLAKQVATVPFSWIFNREVL
>Amborella_trichopoda_17677
MAMKISPSRLPQHPTVSTQRTSPGSARFLLRTAALRSKDVVMTGEKVNPGIEHHQVKQTM
PPEKREIFESIEDWAKTNILVHLKPVEESWQPQDFLPDPSSEGFFESVNEIQKQCSEIPD
DYFVCLIGDMITEEALPTYQSMLNINDITRDETGSSQSSWAIWSRAWTAEENRHGDLLNK
YLYLCGRVNMRQVEKTSQYLIGSGMDMGLPTDPCHIYIYTSFQERATFISHRRTARHAKK
FGDKKLAQLCGAIASDEKRHEIAYVKIVEKLFEIDPNGTLLVFEDLMRRKITMPGNLMYD
GQDENLFEHFSSVAQRLEIYTANDYADILEFLIDRWNIAKINCHTSEMRIAQDYICSLAP
KIRGLAERAHGKAKQAKSVPFSWIFDREVKL
>Camellia_sinensis_04669
MALKLNQMAFQSRKFSSFSLPQSRNLRSHRVFMASTLNSAPREVENVKKPFNPPREVHVQ
VTHSMPPQQIEIFKSLDDWAEKNILVHLKPVEKCWQPSDFLPDPASEGFNEQVKELRERS
KEIPDDYYVVLVGDMITEEALPTYQTMLNTLDGVRDETGASPTSWAIWTRAWTAEENRHG
DLLNRYLYLSGRVDMRQIEKTIQYLIGSGMDPRTENSPYLGFIYTSFQERATFISHGNTA
RLAKEHGDLKLAQICGTIAADEKRHETAYTKIVEKLFEIDPDGTVFALADMMRKKISMPA
HLMYDGQDDNLFEHFSSVTQRLGVYTAKDYADILEFLVGRWNVEKLVGLSGEGRKAQDYV
CGLAPRIRRLEERAQSRAKQASAVPFSWIFDRQINL*
>Camellia_sinensis_10977
MALKLSPITFQSQKYPSFAIPSMVTLRSPKFAMASTLHSGSKEVENLKKPFSPPHEVHVQ
VTHSMPPQKVEIFKNLEDWADENILVHLKPVEKCWQPQDFLPDPASEGFHDQVKELRERA
KEIPDDYFVVLVGDMITEEALPTYQTMLNTLDGVRDETGASLSSWARWTRAWTAEENRHG
DLLNKYLYLSGRVDMKQIEKTIQYLIGSGMELRERAKEIPDEYFVVLVGDMITEEALPTY
QTMLNTLDGVRDETGASLSSWARWTRAWTAEENRHGDLLNKYLYLSGRVDMKQIEKTIQY
LIGSGMDPRTENNPYLGFIYTSFQERATFISHGNTARHAKEYGDIKLAQICGTIASDEKR
HETAYTKIVEKLFEIDPDGTVLALADMMKKKISMPAHLMYDGRDDNLFEHFSAVAQGLGV
YTAKDYADILEFLVGRWKVEELTGLSGEGQKAQDYVCGLTPRIRRLEERAQSRVKQVRTV
PFSWIFDREVKL*
>Camellia_sinensis_15038
MAVKFNSVAFQSQKLPCFAVLEKASLGCPKHFMAATTLPSSSNSKMELDNMKKLNLGQKA
RVQVTHSMPQEKIEIFKSLEDWAKENVLVHLKPVEKSWQPQQFLPDPKSDGFMDQVEELR
ERAKELPDDYLVVLIGDMITEEALPTYHSWINTNDGIRDETCSSLTPWAIWIRGWTAEEN
RHGDLLNKYLYLSGRVDMKQIEKTLHYLIGSGMVSGSTLIRYYQVLGAIPDLKTENNPYL
GFIYTSFQERATFISHGNTARLAKHYGDNNLAQICGTIASDEKRHETAYTKTIGKLFEID
PDTTITSFAKMMQKKISMPAHWMYDGEDDNLFLHFSTVAQRLGVYTAKDYADILEFLVDK
WNVEKLTGLSGEGRKAQDYVCELGQRIRRLEERAQLKAKQAPVIPFSWIFNRTVKL*
>Camellia_sinensis_16515
MIHSMPPEKIEVFKSLESWASQWVLPLLKPVDQCWQPQDFLPDPTLPFDAFTDEVRTLRE
RTAGLPDEYFVVLVGDMITEDALPTYQTMINTLDGVRDETGASLCPWAVWTRSWTAEEKR
HGDLLRTFLYLSGRVDMLMVEKTVQYLIGSGMDPGTENNPYLGFVYTSFQERATFISHGN
TARLAKESGDPVLARICGTIASDEKRHENAYARIVEKLLEVDPSGAMIAISDMMRKKITM
PAHLMYDGRDPKLFEHFSAVAQRLGVYTADDYADILEFLIGRWRLEKLEELNAEGRRAQD
FVCGLAPRIRKLQERADERARKMEPHGASFSWIFNKEVALL*
>Camellia_sinensis_18663
SSSFSSSSARSIASKEALPGNLEKSLGHAQKPQRSLSTVTHSMPPEKIELFKSLEDWVKT
NVLIHLKPVEKCWQPQDFLPDPASDGFLEQVMELKERAKELPDDYFVVLVGDMITEEALP
TYQSMLNTADGIKDESCSSPSPWAIWIRGWTAEENRHGDLLNKYLYLSGRVDMKQIEKTV
QYLIGSGMDIRTENNPYLGVVYTSFQERATFISHGNTGRLAKHCGDNNLAQICGTIASDE
KRHETAYTKIMKKLFEVDPDAAVIAFANMMQKKITMPAHFMYDGHDDDLFIHFSIVAQRL
GVYTVIDYANILDFLVDKWNVEKLSQLSTEGRKAQDYVCRLGQKIRRLEERVPLRSEERP
AIPFSWIFNKSVKL*
>Camellia_sinensis_18666
MPPEKIELFKSLEDWVTTNVLIHLKPVEKCWQPQHFLPDPTSDEFLEQVVELRERAMELP
DDYFVVLVGDMITEEALPTYQSMLNGFDGIGDETGSSLSPWADWIRGWSAEENRHGDLLN
KYLYLSGRVDMNQIEKTVQYLIGSGMDIKTENNPYLGMVYTSFQERATFISHGNTARLAK
HYGDNNLAQICGTIASDEKRHETAYTKIMKKLFELDPDAAVIAFADMMQKKITMPAHFMY
DGHDDDLFMHFSTIAQRLGVYTAMDYANILDFLVDKWSVEKLNPLSPEGRKAQDYVCGLG
PKIRRLEERARLKSKERFAIPFSWIFNRSVKL*
>Camellia_sinensis_27358
VPAGNLNKPPSLAHKPRSLVTHFMPPEKKELFKSLEDWAKTNVLVHLKPVEKCWQPQHFL
PDPSSDGFLDQVVELRERAMELPDDYFVVLVGDMITEEALPTYQSMLNGYDGIGDETGSS
LSPWAVWVRGWSAEENRHGDLLNKYLYLSGRVDMKQIEKTVQYLIGSGMDIQTENNPYLG
LIYTSFQERATFISHGNTARLAKHYGDSNLAQICGTIASDEKRHEIAYTKIMENLFQIDP
DAAVIAFANMMQKKIAMPAHWMYDGHDEDLFVHFSTVAQRLGVYTATDYANILEFLLDKW
NVEKLSTLSGEGRKAQDYVCGLGPKIRRLEERAQLRAKKTPVIPFSWIFNRSVKL*
>Camellia_sinensis_30246
MAMKLNPITFQSQKYPSFALPPMASLRSPKFFMASTLRSGSKEVENLKKPFSPPREVHVQ
VTHSMPPQKIEIFKNLEDWADQNILVHLKPVEKCWQPQDFLPDPASEGFDEQVRELRERA
KEIPDDYFVVLVGDMITEEALPTYQTMLNTLDGVRDETGASPTSWAVWTRAWTAEENRHG
DLLNKYLYLSGRVDMRQIEKTIQYLIGSGMDPRTENSPYLGFIYTSFQERATFISHGNTA
RLAKEHGDIKLAQICGTIASDEKRHETAYTKIVEKLFEIDPDGTVLALADMMKKKISMPA
HLMYDGRDDNLFEHFSSVAQRLGVYTAKDYADILEFLVGRWQVEELTGLSAEGRKAQDYV
CGLPPRIRKLEERAQSRVKQVRPVPFSWIFDRELKI*
>Camellia_sinensis_33835
MTSISCHQDFHTLKLPSFVQCPTAHLVSTRSTSFREALPGNLEKPLGHALKKPQHSVSTV
THSMPPEKIELFKSLEDWVKTNVLIHLKPVEKCWQPQHFLPDPTLDEFLEQVVELRERAM
ELPDDYFVVLVGDMITEEALPTYQSLLNGYDGIADETGSSLSPWADWIRGWSAEENRHGD
LLNKYLYLSGRVDMNQIEKTVQYLIGSGMDIKTENNPYLGMVYTSFQERATSISHGNTAR
LAKYYGDINLAQICGTIASDEKRHETAYTKIMKKLFELDPDASVIAFADMMRKKITMPAH
FMYDGHDDDLFMHFSTIAQRLGVYTAMDYANILDFLVEKWNVEKLSPLSPEGRKAQDYVC
GLGPKIRRLEERARLKSKERYTIPFSWIFNRSVKL*
>Ginkgo_biloba_00249
MASVSAVKCMVAPQLGMPRTSMHRSSASSIHGAKLQSETAKSTQRFLLRPSTVEVFMTATLPSKSKEVVEVKKPFNPRKTDARVTHSMAPEKMEIFKSLE
NWAESNVLVNLKPVERSWQPQDFLPNPSSESFQDEVRELQQRAREIPDEYYVCLVGDMITEEALPTYQSFLNTMDGVQDETGASPSSWAVWTRAWTAEEN
RHGDLLNKYVYLSGRVDMRQIEKTIQYLIGSGMDVRTENSPYLGFVYTSFQERATFISHGNTARHAKTYGDLKLAQICGTIAADEKRHETAYSKIVEKLF
EIDPDCAVLAFSDMMRKKITMPAHLMYDGQDRDLFNHYSSVAQRLGVYTARDYADILEFFVKRWNVEKLEGLSSEGRKAQEYVCKLAPRIRRLEERAQDM
SKQEQYFPFSWIFNREVAL*
>Ginkgo_biloba_04933
MESVSVVKCMVAPECGIHKTSMYGSSASSVHSAKLQSNTAKSHSVYVTATLPPGTKEVQEVKKPLNPRKSDGPVTHSMAPEKMEIFKSLENWAESNVLIN
LKPVERSWQPQDFLPNPSSESFEEEIKELQQRALEIPDEYYVCLVGDMITEEALPTYQSLLNSMDGVRDETGASPSPWAVWIRAWTAEENRHGDLLNKYV
YLSGRVDMRQIEKTIQYLIGSGMDVGMENSPYLGFVYTSFQERATFISHGNTARHAKIYGDLNLAHICGSIAADEKRHEAAYTKIVEKLFEIDPDCTVLA
FADMMRKKITMPAHLMYDGQDHDLFDHYSCVAQRLGVYTARDYADILEFFIKRWNVEKLQDLCSEGRKAQEYVCKLASRIRRLEERAQEMSKGGQSCPFS
WIFNREVAL*
>Ginkgo_biloba_13541
MQEFGVGINYKCMVTPQCGIPRISMRRCSASSIHAAKVQFETAKSHTVFMTATLPSKTKEVEEVKKPFNPRKSDGRVTHYMAPEKMEIFKSLENWAESNV
LVNLKPVERSWQPQDFLANPSSESFQDEIKELQERALEIPDEYYVCLVGDMITEEALPTYMSLLNRMDGMRDETGASSSPWAVWTRGWTAEENRHGDLLN
KYVYLSGRVDMRQIEKTIQYLIGSGMNCLHLYYAFLENSPYLGFVYGSFQERATFISHGNTARHAKTYGDLKLAQICGTITADEKRHETAYAKIVEKLFE
IDPDCTVLGFVDMMRKKITMRAHWMYDGQDRDLFNHYSCVAQRLGVYTASDYADMLEFFVKRWNVEKLQGLSSEGRKAQEYVYKLAPRIRRLEERTQEMS
KGGQSCPFSWIFNREVAL*
>Ginkgo_biloba_21867
MASASVVKCMSAPQYGIQRTSMAGFSASSVHGVKLGSMHAESARSHRVLMTAMLPPKAKAVEKVKTQFDPRETHVQVTHSMPPQKMEIFKSLEEWAENNI
LVHLKPVERSWQPQDFLPDPASEGFMDEVKELRNRAQEIPDDYFVCLVGDMITEEALPTYQTMLNTLDGVRDDTGASPTSWAVWTRAWTAEENRHGDLLN
KYLYLSGRVDMRQIEKTIQYLIGSGMDPRTENSPYLGFVYTSFQERATFISHGNTARHAKDYGDLKLAQICGTIASDEKRHETAYTKIVEKLFEVDPDST
VLAFEDMMRKKISMPAHLMYDGQDDNLFHHFSAVAQRLGVYTAKDYADILEFLVKRWNVEKIEGLSSEGRKAQEFVCKLAPRIRRLEERAQQRAKQGEII
PFSWIFNREVSM*
>Ginkgo_biloba_31006
MASVSIVKCMGAPQCGMHKTSMHGSSASSVHGAKLPCDTAKSYRVFMTATLPPKTKEFEVVEKPFNRRKTDAWLTHSMPPEKMEIFKSLENWAETNVLVN
LKPVEKSWQPQDFLPNPSSESFNDEVGELQQRAREIPDDYYVCLVGDMITEEALPTYQSMLNSMDGVRDETGASPSPWAVWTRAWTAEENRHGDLLNKYV
YLSGRVDMRQIEKTIQYLIGAGMDVGMENSPYLGFVYTSFQERATFISHGNTARHARDYGDLKLAQICGTIAADEKRHETAYTKIVEKLFEIDPDCTVLA
FADMMRKKIAMPAHLMYDGQDHDLFDHYSCVAQRLGVYTARDYADILEFFVKRWNVEKLGGLSSEGRKAQEYVCKLAPRIRRLEERAQDMSKERQSCPFS
WIFNREVAL*
>Ginkgo_biloba_34146
MRARRSFTPRPLPCPTFSAGAPPPTLSPIGALSHSHGPALAPSHVDPPPSAPPSSSMTPPLSVPPSLGTPFSVGAPLPADGPSPSAYATSRLDLKVIIEM
ASVSVSVLKCMVAPQCGIHKTSRHASSIHGARVYVTATLPPRTKEVEKVKKSFNPRKSDGLVTHSMAPEKMEIFKSLESWAESNVLVNLKPVERSWQPQD
FLPNPSSESFQDEIKELQERALEIPDEYYVCLVGDMITEEALPTYQSLLNSTDGVRDETGASPSPWAVWTRAWTAEENRHGDLLNKYIYLSGRVDMRQIE
KSIQYLIGSGMDAGMEGSPYLVFVYSCFQERATFISHANTARHAKTYGDLKLAQICGTIAADEKRHETAYAKIVEKLFEIDPDCTVLGFADMMRKKITMP
AHLMYDGQDRDLFNHYSCVAQRLGVYTARDYADILEFFIKRWNVEKLEGLSSEGRKAQEYVCKLAPRIRRLEGRAQYMSKGGQSCRFSWIFNREIAL*
>Ginkgo_biloba_34783
MLFRMASVSVVKCMVAPQCGIPRTSMHRCSASSIHGAKLQFETAKSHGVFMTATLPSKTKEVEEVKKPFNPRKSDGRVTHFMAPEKMEIFKSLENWAESN
VLVNLKPVERSWQPQDFLPNPSSESFQDEMKELQERALEIPDEYYVCLVGDMITEEALPTYMSLLNRTDGVRDETGASPSPWAVWTRAWTAEENRHGDLL
NKYVYLSGRVDMRQIEKTIQYLIGSGMDVGMENSPYLGFVYTSFQERATFISHSNTARHAKTYGDLKLAQICRTIAADEKRHETAYAKIGKKLFEIDPDC
AVLAFADMMRNKITMPAHLMYDGQDRDLFNHYSCVAQRLGIYTARDYADILEFFVKRWNVEKLGGLSSEGRKAQEYVCKLAPRIRRLEERAQEMSKGGQS
CPFSWIFNREVAL*
>Glycine_max_14473
MPPEKKEIFKSLEGWASEWVLPLLKPVEQCWQPQNFLPDPSLPHEEFSHQVKELRERTKE
LPDEYFVVLVGDMVTEDALPTYQTMINNLDGVKDDSGTSPSPWAVWTRAWTAEENRHGDL
LRTYLYLSGRVDMAKVEKTVHYLISAGMDPGTDNNPYLGFVYTSFQERATFVAHGNTARL
AKEGGDPVLARLCGTIAADEKRHENAYSRIVEKLLEVDPTGAMVAIGNMMEKKITMPAHL
MYDGDDPRLFEHYSAVAQRIGVYTANDYADILEFLVERWRLEKLEGLMAEGKRAQDFVCG
LAPRIRRLQERADERARKMKKHHGVKFSWIFNKELLL
>Glycine_max_20654
MQIQTLPLASPAPRITRHHFPRPPKCAVTATPPPLKERRNHSMPPEKIEIFKSLEGWASQ
RVLPLLKPVEQCWQPQKFLPDSTLPFDEFIEAVRSLRHRTKELSDEYFLVLVGDMVTEEA
LPTYQTIMSGLDGVGDKCGSNPSPWAVWTRAWSAEENRHGDLLRTYLYLSGRVDMKMIER
TIHNLIAAGMDPGFENNPYLGFVYTSFQERATFVSHGNTARLAKEGGDPVLACICGTIAA
DEKRHENAYSRIVEKLLEVDPTGAMLAIGTTMEKKITMPAHLMYDGEDPRLFEHYSTVAQ
RMGVYTAKDYADILEFLIGRWRLEKLEGLTAEGKRAQDFVCGLAPRIRKLQERADERARK
MKPHGVKFSWIFNKELHL
>Glycine_max_20655
MAPEKIEIFKSLEGWASQQVLPLLKPDFVPNSSLPFKEFTDEVRALRERTMELPDEYFVV
LVGDMITEEALPTYQTTMNNLDGVRDEYGACQSPWAVWTRAWSVEENRHGDLLKTYMYLS
GRVDMERVEKTIHYLIASGWDVGMENNPYLGFVYTSFQERATFVAHGNTARLAKEGGDPL
LEVDPTGAMLAIGKMMQKKIIMPAHLMYDGDDPRLFEHYSAVAQRIGVYTANDYANILDF
LVGRWRLEKLESLTAEGKRAQDYVCELPPRIRKLQERADERARKMKPNSFKFNWIFNKEL
LL
>Glycine_max_41610
MLPLLHLTHSSMALRLNPIPTQTFSLPQMPSLRSPRFRMASTLRSGSKEVENIKKPFTPP
REVHVQVTHSMPPQKIEIFKSLEDWADQNILTHLKPVEKCWQPQDFLPDPSSDGFEEQVK
ELRERAKEIPDDYFVVLVGDMITEEALPTYQTMLNTLDGVRDETGASLTSWAIWTRAWTA
EENRHGDLLNKYLYLSGRVDMKQIEKTIQYLIGSGMDPRTENSPYLGFIYTSFQERATFI
SHGNTARLAKEHGDIKLAQICGMIASDEKRHETAYTKIVEKLFEVDPDGTVMAFADMMRK
KIAMPAHLMYDGRDDNLFDNYSAVAQRIGVYTAKDYADILEFLVGRWKVEQLTGLSGEGR
KAQEYVCGLPPRIRRLEERAQARGKESSTLKFSWIHDREVLL
>Glycine_max_61333
MALRLNPIPTQTFSLPQMASLRSPRFRMASTLRSGSKEVENIKKPFTPPREVHVQVTHSM
PPQKIEIFKSLEDWAEQNILTHLKPVEKCWQPQDFLPDPSSDGFEEQVKELRERAKELPD
DYFVVLVGDMITEEALPTYQTMLNTLDGVRDETGASLTSWAIWTRAWTAEENRHGDLLNK
YLYLSGRVDMKQIEKTIQYLIGSGMDPRTENSPYLGFIYTSFQERATFISHGNTARLAKE
HGDIKLAQICGMIASDEKRHETAYTKIVEKLFEVDPDGTVMAFADMMRKKIAMPAHLMYD
GRDDNLFDSYSSVAQRIGVYTAKDYADILEFLVGRWKVEQLTGLSGEGRKAQEYICGLPP
RIRRLEERAQARVKESSTLKFSWIHDREVLL
>Helianthus_annuus_13373
MAIRINTATFQSDLYRSFAFPQPKPLRSPKFAMASTIGSATTKVESTKKPFTPPREVHQQVLHSMPPQKIEIFKSMEGWA
EDNILVHLKPVEKCWQAQDFLPDPASDGFMEQVEELRARAKEIPDDYFVVLVGDMITEEALPTYQTMLNTLDGVRDETGA
SPTSWAIWTRAWTAEENRHGDLLHQYLYLSGRVDMRQIQKTIQYLIGSGMDPRTENSPYLGFIYTSFQERATFISHGNTA
RHAKEHGDVKLAQMCGIIAADEKRHETAYTKIVEKLFEIDPDGTVLAFADMMRKKISMPAHLMYDGRDDNLFENFSAVAQ
RLGVYTAKDYADILEFLVGRWKVADLTGLSGEGRKAQDYVCGLAPRIRRLEERNSARAKESVNVPFSWIFDREVKL
>Helianthus_annuus_25333
MAFRMSPVTLQREIYPSYTFHQSKNLRSPKFAMASTIGSSTPKVESTKKPFTPPREVHLQVTHSMPPQKIEIFKSIEGWA
EDNILVHLKPVEKCWQPQDFLPEPASDGFEEQVKELRARAKEIPDEYFVVLVGDMITEEALPTYQTMLNTLDGVRDETGA
SPTPWAIWTRAWTAEENRHGDLLHQYLYLSGRVDMRQIQKTIQYLIGSGMDPRTENSPYLGFIYTSFQERATFISHGNTA
RHAKDYGDLKLAQICGTIAADEKRHETAYTKIAEKLFEIDPDGTVLAFADMMRKKISMPAHLMYDGRDDDLFDHFSAVAQ
RLGVYTAKDYADILEFLVGRWKVADLTGLSGEGRKAQDYVCGLPSRIRRLEERAAARAKEGPSIPFSWIFDREVKL
>Linum_usitatissimum_03764
MQATHHVSAHRPAWMPRGGRTTSTIIMHLCPPRAAIKTAPPPPPPLTLKH
QHKTHTMPAEKIELFKSLEDWASENVLPLLKPVNKCWQPQDFLPDPSLSV
ADFSDEVRLLRERTAELPDEYFVVLVGDMITEDALPTYETMINTLDGVRD
ETGASQSPWALWTRAWTAEENRHGDLLRTFLYLSGRVDMRMVERTVQYLI
GSGMDPGTENNPYLGFVYTSFQERATFISHGNTARLAKEGGDPVLARICG
TIASDEKRHENAYTRIVEKLLEVDPNGAVCAVADMMHKKITMPAHLMYDG
EDPKLFEHFSSVAQRLGVYTAQDYADILEFLIGRWGLDKVEQGLDGEGRR
AQDFVCGLPRRIMRLQERADEKAKKMKKPEAVKFSWIFKRQVVL
>Linum_usitatissimum_06014
MALKLNPVTTFPSTRSLNNFSSRSPRTFLMAASTFNSTSTKEAEKLKKSH
GPPKEVHMQVTHSMPPQKLEIFKSLEGWAEDVLLPHLKPVEKCWQPQDFL
PEPESDGFEEQVKELRARAKELPDDYFVVLVGDMITEEALPTYQTMLNTL
DGVRDETGASLTPWAIWTRAWTAEENRHGDLLNKYLYLSGRVDMRQIEKT
IQYLIGSGMDPKTENNPYLGFIYTSFQERATFISHGNTARLAKDHGDMKL
AQICGIIAADEKRHETAYTKIVEKLFEIDPDGTVLALADMMRKKISMPAH
LMYDGEDDNLFDNYSSVAQRIGVYTAKDYADILEFLVGRWKVDAFTGLSG
EGNKAQDFVCGLPARIRKLEERAAGRAKQTSKSVPFSWIFSRELVL
>Linum_usitatissimum_12183
MALKLNPVTTFPSTRSLNNFSSRSPRTFLMAASTFNSTSTKEAEKLKKSH
GPPKEVHMQVTHSMPPQKLEIFKSLEGWAEDVLLPHLKPVEKCWQPQDFL
PEPESDGFEEQVKELRARAKELPDDYFVVLVGDMITEEALPTYQTMLNTL
DGVRDETGASLTPWAIWTRAWTAEENRHGDLLNKYLYLSGRVDMRQIEKT
IQYLIGSGMDPKTENNPYLGFIYTSFQERATFISHGNTARLAKDHGDMKL
AQICGIIAADEKRHETAYTKIVEKLFEIDPDSTVLALADMMRKKISMPAH
LMYDGEDDNLFDNYSSVAQRIGVYTAKDYADILEFLVGRWKVDAFTGLSG
EGNKAQEFVCGLPARIRKLEERAAGRAKQTSKSVPFSWIFSRELVL
>Linum_usitatissimum_23654
MHLCPPRAAIKTAPPPPPPLALKHQHKTHTMPAEKIELFKSLEDWASVNV
LPLLKPVDKCWQPQDFLPDPSLSVADFSDQVRLLRERTAELPDEYFVVLV
GDMITEDALPTYETMINTLDGVRDETGASQSPWALWTRAWTAEENRHGDL
LRTFLYLSGRVDMRMVEKTVQYLIGSGMDPGTENNPYLGFVYTSFQERAT
FISHGTTARLAKEGGDPVLARICGTIASDEKRHENAYTRIVEKLLEVDPN
GAVCAVADMMRKKITMPAHLMYDGEDPKLFEHFSAVAQRLGVYTAQDYAD
ILEFLIGRWGLDKVEQGLDGEGRRAQDFVCGLPQRIIRLQERADEKAKKM
KKPEAVKFSWIFKRQVVL
>Olea_europaea_12641
MQSQSLHSAEYREVGKVKKPFTPPREVHVQVTHSLAPEKREIFNSLNNWAQENILVLLKDVDKCWQPSDFLPDSASEGFD
EQVMELRKRCKEIPDDYFIVLVGDMITEEALPTYQTMLNTLDGVRDETGASLTPWAIWTRAWTAEENRHGDLLNKYLYLS
GRVDMKQIEKTIQYLIGSGMDPRTENNPYLGFIYTSFQERATFISHGNTARLAKEHGDLKLAQICGIIAADEKRHETAYT
KIVEKLFEIDPDGTVLALADMMRKKVSMPAHLMYDGQDDNLFENFSSVAQRLGVYTAKDYADILEFLVGRWDIEKLTGLS
GEGRKAQDYVCTLPPRIRRLEERAQSRVKKASATPFSWIFGREINL
>Olea_europaea_27796
MASKLSPNPINCRAQKYSSFALPQMASLRSPKFFMASTLRSNSKEGETLKKKPFSPHREVHGQVTHSMPPQKIEIFKSLE
NWAEQNLLVHLKPVEKSWQPQDFLPDPASDGFHDQVKELRERTKEIPDDYFIVLVGDMVTEEALPTYQTVLNTLDGVQDE
TGASLTPWAIWTRAWTAEENRHGDLLNKYMYLSGRVDMKQIEKTIQYLIGSGMYPRTENSPYLGFIYTSFQERATFICHG
NTARLAKEHGDIKLAQICGTIASDEKRHETAYAKIVEKLFEIDPDGTVLAFSDMMRKKISMPACLMYDGQDDGLFEHFSA
VAQRLGVYTTRDYADILEFLVCRWKVADLTGLSAEGRKAQDYVCGLPLRIRRLEERAQGRAKQAPIIPFSWIFDREVKL
>Olea_europaea_33548
MALKLNAINFQSQKCPSFALPLVVSHRSPKFFMASTLRSGSKEVETLKKPFSPPHEVHVQVTHSMPPQKIEIFKVMEDWA
EENILVHLKPVEKCWQPQDFLPDPASDEFHDHVKELRERAKELPDDYFVVLVGDMITEEALPTYQTMLNTLDGVRDETGA
SPTPWATWTRAWTAEENRHGDLLNKYLYLSGRVDMRQIEKTIQYLIGSGMDPRTENNPYLGFIYTSFQERATFISHGNTA
RHAKDRGDLKLAQICGTIAADERRHEIAYTKIVEKLFEIDPDGTVLAFADMMRKKISMPAHLMYDGRDDNLFDHFSAVAQ
RLDVYTARDYADILEHLVNRWNVTKLTGLSSEGQKAQDYVCGLPPRIRRLEERAQGRAKQGPRIPFSWIYDREVQL
>Olea_europaea_37678
MQTLAFYFSHVTTTQLACTPRGLRGATTLRRPPPISSVAPPLHNQQVTHSMPPEKVEVFKSLESWASQCILPLLKPINQC
WQPNDFLPDPSQPFAHFTDSIKALRERTAEIPDEYFVVLVGDMITEDALPTYQTMINTLDGVKDESGASPSPWASWTRAW
TAEENRHGDLLRTYLYLSGRVDMSMIERTVQYLIGAGMNPGTENNPYLGFVYTSFQERATFVSHGNTARLAKEGGDPVLA
RICGTIAADEKRHENAYIKIVEKLLEVDTNETMIAIGDMMRKKITMPAHLMYDGHDEHLFEHFSTLAQRLGVYTADDYAD
ILEFLIGRWRLEKLEGLRGEGRCAQDFVCGLPSRIRKLQERADDRAKKMKAQSVKFSWIFNKEVTL
>Olea_europaea_44574
MALKLSFSPHKMPSFPDARIRSHRVFMASTIHSPSMEVGKVKKPFTPPRETHVQVTHSLAPEKREIFNSLNNWAEENILV
LLKDVEKSWQPSDFLPEPASERFDEQVMELRKRCKEIPDDYFVVLVGDMITEEALPTYQTMLNTLDGVRDETGASLTPWA
IWTRAWTAEENRHGDLLNKYLYLSGRVDMKQIEKTIQYLIGSGMDPRTENNPYLGFIYTSFQERATFISHGNTARLAKEH
GDLKLAQICGIIAADEKRHETAYTKIVEKLFEIDPDGTVLALADMMRKKISMPAHLMYDGQDDNLFENFSSVAQRLGVYT
AKDYADILEFLVGRWDVEKLTGLSGEGRKAQDYICGLPPRIRRLEERAQSKVKQASSAPFSWIFGREIKL
>Pos.gene65901.mRNA-1  [mRNA] [translate_table: standard]
MALKLNPLPFQSQKSLSFGLPPMTTIRSPRVFMASTLRSGSKEVENLKKP
FTPPREVHVQVTHSMPPQKIEIFKSLEDWAEQNILIHLKPVEKCWQPQDF
LPDPASDGFEEQVKELRERAKELPDDYFVCLVGDMVTEEALPTYQTMLNT
LDGVRDETGASLTSWAVWTRAWTAEENRHGDLLNKYLYLSGRVDMRQIEK
TIQYLIGSGMDPRTENSPYLGFIYTSFQERATFISHGNTARQAKEHGDLN
LAQICGTIASDEKRHETAYTKIVEKLFEIDPDGTVVSFADMMRKKISMPA
HLMYDGRDDNLFENFSAVAQRLGVYTAKDYADILEFLVGRWKVENLTGLS
GEGRKAQDYVCGLAPRIRKLEERAAGRAKQGPVIPFSWIFDRQVQL
>Pos.gene83703.mRNA-1  [mRNA] [translate_table: standard]
DWAEHYILIHLKPVEKCWQLQDFLPAPASDGFEEQVKQLREREKELPDDY
LVCLVGHMVTEEALPTYQTFLNTLDGVRNETGASPTSWAVWNRTWTTEEN
RHGDLLNKYLYLSGRMDMTQIENRILLHSFFTILLLYIRTENSPYLGFIY
TSFQERAAFISHGNTARQAKEHVDLNLAQICGIIASDEKRHETAYTKIVE
KLFEIDPDGTVISLAYMKKMVMPAHLMYDGHDDSIFENFSAVAQ
>Pos.gene15812.mRNA-1  [mRNA] [translate_table: standard]
MLPSSFSFLLPIKLDPPGVFMASTLDSGSKAVEDMKKPFTPRRKVHVQVT
HSMPPQKIEIFKSLEDWAEHNILIHLKPVEKCWQPQDFLPDPASDGFEEQ
VKELRERAKELPDDYLVCLVGDMITEEALPTYQTFLNTLDGVGDQTGASP
TSWAVWIRAWTAEENRHVDLLNKYLYLSGRVDMRQIEKTIQYLIGSGMYV
QTENSPYLGSIYTSFQERATFISHGNTARQVKEHGDLNLAQICGIIASDE
KRHETAYTKIVEKLFEIDPDGTIISFAYMMRKTIVMPAHLMYDGHDDNLF
HNFSAVAQRLGVYTTKDYADILEFLVGRWKVENLTGLSGEGRKAQDYVCG
LAPRIRKLEERVAERAKQGHVIPFSWIFDRQVQL
>Pos.gene16381.mRNA-1  [mRNA] [translate_table: standard]
AVENMKKPSTPREVHVQVTHSMSPQKIAIFKSLEDWAKHNILIHLKPMEK
CWQPHDFLPDLVSDGFEEQVKELRERAKELPDDYFVCLVGHMVTEESLPT
YQTMLNTLDGVRDETGASPTSWAVWNRAWTAEENRHGDLLNKYLYLSGRV
DMRQIEKTIQYLIGSGMDPRIENSPYLGFIYTSFQERATFISHGNTTRQA
KKHGDLNLAQICGIMASDEKRHEIAYTKIVEKLFEIDPDETVISFTDIMR
KKILMSAHLMYDGHDDNLFHNFSAVIQQLGVYTAKDYTDILEFLVGRWKV
ENLTGLSGEGRKAQDYVCGLASRIRNLEKIAAGRAKQGPVIPFSWIFDRQ
VQL
>Pos.gene16379.mRNA-1  [mRNA] [translate_table: standard]
IFYPILYQFLNTLDGHMVTEEALPTYQTFLNTLDGVRDETGASLTSWAVW
NRAWTAEENRHGDLLNKYLYLPYLGFIYTSFQERATFISHGKKHGDNLFH
NFSAVTQRLGDKDNADILEFLVGRWKVENLTGLSGEGRMAQDYVCELALE
SWKKIATGRAKQGPVNPFSWIFDRKVQL
>Pos.gene16383.mRNA-1  [mRNA] [translate_table: standard]
MALKLNPLPFQSQKSLSFGLPPMTTTIRSPIVFMASTLRSGSKAVENMKQ
PFTPPRKAHVQVTHSMPPHKIEIFKSLEDWAEHNILIHLKPVEKCWQPQD
FLPDPVSDGFEEQVKELRERAKELPDDYFVCLVGHMVTEEALPTYQTMLN
TLDGVRDETGASLTSWAVWNRAWTAEENRHGDLLNKYLYLSGRVDMRQIE
KTIQYLIGSGMDPRIENSPYLGFIYTSFQERATFISHGNTARQAKKHGDL
NLAQICGIMASDEKRHEIAYTKIVEKLFEIDPDETVISFANMMRKKILMP
AHLMYDGRDDNLFHNFSAVVQQLGVYTAKDYTDILEFLVGRWKVENLTGL
SGEGRKAQDYVCGLASRIRKLEKIAAGRAKQGPVIPFSWIFDRQVQL
>Pos.gene16386.mRNA-1  [mRNA] [translate_table: standard]
MESEEAFFTSRGAYSSDPLYATTKNEFFKSLENWVEHNIWTHLKLVENCW
QPHDILPDTASDGFDEKVKVLRERMKELSNNYFIYLVGDRVTAEALPTYQ
IMLNTLDGVRRKWGLVLLLRQFGT
>Pos.gene16385.mRNA-1  [mRNA] [translate_table: standard]
MRQANEHGKLNLAQINVHREIAYTKIVEKLFEINPDKIVVSLADIMRKKI
SMLAHLPFLRGLGSKLQRTTDILEFLVGRRKVNNLTGLSGEGRKS
>Pos.gene16384.mRNA-1  [mRNA] [translate_table: standard]
MLQISANYFLDVLEFLVGRRKVNNLTGLSGEGQKSQDCLITKLEEISAGR
AKQALVIAFNWIFDRQVQL
>Pos.gene18684.mRNA-1  [mRNA] [translate_table: standard]
MALKFNHHPFQSQKSLSFGLPPMTTTIRSPRVFMASTLRSGSKAVENMKK
PFTPARKVHVQVTHSIPPQKIEIFKSLEDWAEHNILIHLKPVEKCWQPQD
FLPAPASDGFEEQVKQLREREKELPDDYLVCLVEHMVTEEALPTYQTFLN
TLDGVRDERGASPTSWAVWNRTWTAEENRHGDLLNKYLYLSGRMDMTQIE
KTIQYLIGSGMRHETAYTKIVEKLFEIDPDGTVISLAYMMRKKMVMPAHL
MYDGHDDSLFEKISAVAQRLGVYTAKDNPDILEFLVGRWKVENLTGLSGE
GRMAQDYVCGLAPRIRKLEERAAERAKQGPVIPFSWIFDRQVQL
>Pos.gene29270.mRNA-1  [mRNA] [translate_table: standard]
MALKLNPLPFQSQKSLSFGLPPMMTTIRSPRVFMASTLGTGSKNNRVPKM
LPVTRLLRAVENMKKPLTPARKVHGQVTHSMPPQKIEIFKSLEVWAEHNI
LIHLKPVENCWQPQDFLPDPASDGFEEQVKELRERAKELPDDYFVCLIGH
MVTEEALPTYQTFLNTLDGVLDETGASRLVPLLGQFGTGPGLLKRTGMVT
FSISTESGHEERATFISHGNTGRQAKEHGDLNLAQICGIIASDKKHETVI
SFADMMRKKILMPAHLMYDGRDDNLFHNFSAVVQQLGVYTAKDYADILEF
LVGRWKVENITGLSGEGRKAQDYVCGSAPSIRKLEKIAAGSQTRTCHSFQ
LDL
>Pos.gene29627.mRNA-1  [mRNA] [translate_table: standard]
MSAFVPLKAGRPSRDSPMTRAIYKCPYFVLTLRFELDRVTKMIKSYLIAY
YQYYPKGFKNRLLRYGNGRFVRVALGTDPVTPPILCKIGIHIESVRNLAG
TAVTPCTVASRAVEDMKKPFTPRRKVHVQVTHSMPPQKNEIFKSLEDWAE
HNILIHLKPVEKCWQPQDFLPDPASDGFEEQVKELRERAKELPDDYLVCL
VGDMITEEALPTYQTFLNTLDGVGDQTGASPTSWAVWIRAWTAEENRHGD
LLNKYLYLSGRVDMRQIEKTIQYLIGSGMFCTFVTYVQTENSPYLGSIYT
SFQERATFISHGNTARQVKEHGDLNLAQICGIIASDEKRHETAYTKIVEK
LFEIDPDGTIISFAYMMRKTIVMPAHLMYDGHDDNLFHNFSAVAQRLGVY
TDKFSSKFGPLVSEVGGGM
>Pos.gene38309.mRNA-1  [mRNA] [translate_table: standard]
MALKLNPVTCPSLYTFPFIALPQSNNTRSYRVSMASTLHSTSRGVENQKK
KPFTPPKEVHVQVTHSMPPQKIELFKSLESWAEDNVLVHLKPVEKCWQPQ
DFLPDPASEGFHEQVMELRKRAKELPDDYFVVLVGDMITEEALPTYQTML
NTLDGVRDETGASLTSWAIWTRAWTAEENRHGDLLNKYLYLSGRVDMKKI
EKTIQYLIGSGMDPRTENNPYLGFIYTSFQERATFISHGNTARHAKDHGD
LKLAQICGIIASDEKRHETAYTKITEKLFEIDPDGTVLSFADMMRKKISM
PAHLMYDGHDDNLFEHFSSVAQRLGVYTAKDYADILEFLVSRWNVEKLEG
LSGEGRKAQDYVCGLAPRIKKLEERAQAKKKPSSLVPFSWIFGKEMLV
>Vitis_vinifera_02916
MGYHTSPKFSVASMHRSVSREVTKKTFSSPHKIQVTHSMPPHKIEIFKSMENWVEENVLI
HLKPVEKYMITEEALPTYQTQINITDGIRDETGASPSSWATWTRAWTAEENRHGDLLNKY
LYLSGRVDMKQIEKTIQYLIRAGMDVQMENNPYLLFIYTSFQERATFISHGNTARLANQH
GDKSLAQICGIIASDEKRHETAYTKIVEKLFEIDPNGTVLAFADRMRKKITMPGLLMYDG
CDDDLFEHFSAVAQRLGVYTAKDYVDNLEFFVERWNVEKLTGLSSEGRKAQDYVCGLAQR
LRKLEERAQEKVKQAPTIPFSWIFDREIYQVIYKCKPSMFLYLNFNNHDLISYHFLE
>Vitis_vinifera_09379
MASMHRSVSREIKNTKKISSSPRKVQVTHSMPPHKIEIFKSMENWVEENVLIHLKPVEKC
WQPQDFLPDPASDGFHERVKELQDRAKGTPDDYFVVLVGHMITEEALPTYQTQINITDGI
RDETGASPSSWATWTRAWTAEENRHGDLLNKYLYLSGRVDMKQIEKTIQYLIGAGMDAQN
DNSPYLGCIYTSFQERATFISHGSTARLANQHGDKSLAQICGIIASDEKRHETAYTKIVE
KLFEIDPNGTVLAFADRMRKKITMPGFLMYDGCDENLFEHFSAVAQRLGVYTAKDYVDVL
EFFVERWNVEKLTGLSSEGRKAQDYVCGLAQRLRKLEERAQEKAKQAPTIPFSWILDREV
RL
>Vitis_vinifera_14699
MEALIAVPKQRFPCTPRGRNLTRPLRPPRPSLTFRQQTFSAVAAPARQQVTHSMPPEKVE
VFKSLEGWASEWVLPLLKPVEQLWQPQDFLPDPAQPFDAFSEQVRELRDRTAELPDEYFV
VLVGDMITEDALPTYQTMINTLDGVRDETGASASPWAKWTRSWTAEENRHGDLLRTYLYL
SGRVDMRMIERTVQYLISAGMDPGTENNPYLGFVYTSFQERATFVSHGNTARLAKDGGDP
VLARICGSIAADERRHENAYSRIVEKLLEVDPTGAMLAIADMMRKKITMPAHLMYDGCDP
RLFEHFSAVAQRLGVYTADDYADILEFLIGRWKLEKLEGLTGEGRRAQDFVCGLAPRIRK
LQERADERARKMGPQGARFSWIFNKEVAL
>Vitis_vinifera_16648
MALQLNHLSFQFHKFPSFSLPPMASIRSPTVFMASTLRSGSKEVENLKKPFSPPREVHVQ
VTHSMPPQKIEIFKSMENWAEQNILVHLKPVEKSWQPQDFLPDPASDGFHEQVKELRERA
KELPDDYFVVLVGDMITEEALPTYQTMLNTLDGVRDETGASLTSWAIWTRAWTAEENRHG
DLLNKYLYLSGRVDMRQIEKTIQYLIGSGMDPRTENSPYLGFIYTSFQERATFISHGNTA
RHAKEHGDMKLAQICGTIASDEKRHETAYTKILTGLSGDGRKAQDYVCGLAPRFRKLEER
AQGRAKEALTIPFSWIFDREVKL
>Vitis_vinifera_17105
MNLNLNPLTFQPGKFPTLSLRPRSSNVSIASTITSGSDLTSRLHGSEVRKWHSISLPCFL
LLSCKWVIIHLPNSPWPPCTALCPGRLRIQRRLLALLARCNQLRNDFLPDPASDGFHEQV
KELQERAKGNPDDYFVVLVGHMITEEALPTYQTQINITDGIRDETGASPSSWATWTRAWT
AEENRHGDLLNKYLYLSGRVDMKQIAKTIQYLIGAGMDAQNDNSPYLGSIYTSFQERATF
ISHGSTARLANQHGDKSLAQICGIIASDEKRHETAYTKIVEKLFEIDPNGTVLAFADRMR
KKITMPGLLMYDGCDENLFKHFSAVAQRLGVYTAKDYVDVLEFSVERWNVEKLTGLSSEG
RKAQDYVCGLAQRLRKLEERAQEKAKQAPTIPFSWILDREVRL
>Vitis_vinifera_25057
MASMHRSVSREIKNTKKTSSSPRKVQVTHSMPPHKIEIFKSMENWVEENVLIHLKPVEKC
WQPQDFLPHPASDGFHERVEELKERAKGIPDDYFVVLVGDMITEEALPTYQTLFNTTDGI
RDETGASPTSWATWTRAWTAEENRHGDLLNKYLYLSGRVDMKQIEKTIQYLIRAGMDFQT
ENNPYLLFIYTSFQERATFISHGNTARLAKQHGDKSLAQICGIIASDEKRHETAYTKIVE
KLFEIDPNGTVLAFADRMRKKITMPALLMYDGCDDDLFEHFSAVAQRLGVYTAKDYVDNL
EFFVERWNVEKLTGLSSEGRKAQDYVCGLAKRLRTLEERAQEKAKQAPTIPFSWIFDREV
KL
>Vitis_vinifera_29339
MALKLNSAFICPYHNPRPQSRRPRSHRVFMASTLRPTSIEVENLKKPFSPPREVHVQVTH
SLPPQKIEVFKSMEGWAEKNVLVHLKPVEKCWQPQDFLPDPTSEGFHEQVKELRERAKEL
PDDYFVVLVGDMITEEALPTYQTMLNTLDGVRDETGASLTPWAVWTRAWTAEENRHGDLL
NKYLYLSGRVDMKQIEKTIQYLIGSGMDPRTENSPYLGFIYTSFQERATFVSHGNTARLA
KEHGDMKLAQICGTIAADEKRHETAYTKIVEKLFEIDPDGTVLAFADMMRKKISMPAHLM
YDGQDDNLFEHFSAVAQRLGVYTAKDYADILEFLVGRWNLEKLTGLSGEGRKAQDYVCGL
APRIRKLEERAQGRVKQATAVPFSWIFGRKMMV
