# Supplementary material for: Genomic basis of the giga-chromosomes and giga-genome of tree peony Paeonia ostii
Source: Nat Commun. 2022 Nov 28;13:7328. doi: 10.1038/s41467-022-35063-1 (PMC9705720; doi:10.1038/s41467-022-35063-1)
Supplement: Supplementary file 13 — Source Data [file 41467_2022_35063_MOESM13_ESM.zip › Source Data Supplementary Fig. 8f FAD2-6_candidate.pep.fa.muscle.txt]

>Ginkgo_biloba_06649
------------------------------------------------------------
------------------------------------------------------------
-------------------------------------------------------MAAGL
CGMTCCNLPPAKCCLPIKETRHVSSSIQVSVTRWSSVNLSGFVLGRQLSCSIDYTRTLFQ
LGPRKKRTLEFI---------SAVAIPVSPSAINNREERIRLSEEYGFTQIGEAVPDNVT
LKNVIDTLPPKVFEINAFKAWRSVVTSVVAYALGLFFISKSP----WYLLPLAWAWTGTA
ITG----------FFVIGHDCAHKSFSKNKVVEDIIGTLAFLPLIYPYEPWRIKHDRHHA
KTNMLGEDTAWHPTLREAYD----------STP--QFLRPLFNVAMG-PLRPWLSIGHW-
----LNWHFDLNK--FR-KSEQKKVRISLACVFAFMAIGWPLIIHN--TGFVGWIKLWLM
PWLGYHFWMSTFTMVHHTAPHIPFKHSEDWSAAHAQLGGTVHCDYPHW-IEILCHDI-NV
HIPHHISQKIPSYNLRLAQDSLRKNWGMYLNEAKWNWRLMKTIMTKCHIYDKDRNYVSVD
DGAQ--KESKVIG-------FVRRVMPNSS------------------------------
--------
>FAD6_AT4G30950.1 pacid=19647443 transcript=AT4G30950.1 locus=AT4G30950 ID=AT4G30950.1.TAIR10 annot-version=TAIR10
------------------------------------------------------------
------------------------------------------------------------
-------------------------------------------------------MASRI
ADSLFAFTGPQQCLPRVPKLAASSAR--VSPGVYAVKPIDLLLKGRTHRSRRCV------
------APVKRR-----IGCIKAVAAPVAPPSADSAEDREQLAESYGFRQIGEDLPENVT
LKDIMDTLPKEVFEIDDLKALKSVLISVTSYTLGLFMIAKSP----WYLLPLAWAWTGTA
ITG----------FFVIGHDCAHKSFSKNKLVEDIVGTLAFLPLVYPYEPWRFKHDRHHA
KTNMLVHDTAWQPVPPEEFE----------SSP---VMRKAIIFGYG-PIRPWLSIAHW-
----VNWHFNLKK--FR-ASEVNRVKISLACVFAFMAVGWPLIVYK--VGILGWVKFWLM
PWLGYHFWMSTFTMVHHTAPHIPFKPADEWNAAQAQLNGTVHCDYPSW-IEILCHDI-NV
HIPHHISPRIPSYNLRAAHESIQENWGKYTNLATWNWRLMKTIMTVCHVYDKEENYIPFD
RLAPE-ESQPITF-------LKKAMPNYTA------------------------------
--------
>Linum_usitatissimum_08697
------------------------------------------------------------
------------------------------------------------------------
------------------------------------------------------------
-------MACRISADSVFLLLGANKRPIRSQKF------------AAHSSTSFNGFTWNP
LVFAESKQNKRLVHLRRARTVQAVAIPIVSP-ADGSEYRKQLAESYGFKQIGEDLPEDVT
LKQVIDTLPKEVFEIDDAKAWKSVLISATSYALGLWMISKAP----WYLLPLAWAWTGTA
VTG----------FFVIGHDCAHKSFARNKMVEDIVGTLAFLPLIYPYEPWRFKHDRHHA
KTNMLVEDTAWLPVDKEEFN----------SSP---ILRKAIAYGYG-PFRPWMSIGHW-
----LLLHFDLNR--FR-PNEIQRVKISIACVFGFMAIGWPLIIYK--AGIAGWVKYWLM
PWLGYHFWMSTFTMVHHTAPHIPFKNSEEWNAAQAQLNGTVHCDYPHW-IEILCHNI-NV
HIPHHVSSRIPSYNLPAAHKSLQQNWGKYLNEATWNWRLMKTIMTVCHVYDKEQNYVAFD
QLAPE-DSLPISF-------LKRVMPDSA-------------------------------
--------
>Linum_usitatissimum_31601
------------------------------------------------------------
------------------------------------------------------------
------------------------------------------------------------
-------MACRISADSVFLLLGANTR--PTRSQ----------KLAAHSSTSFNGFTWNP
LVFAESKQNKRLVHLRRTRNVQAVAIPIVSPA-DDSEYRKQLAESYGFKQIGEDLPEDVT
LKQVIDTLPKEVFEIDDAKAWKSVLISATSYALGLWMISKAP----WYLLPLAWAWTGTA
VTG----------FFVIGHDCAHKSFARNKMVEDIVGTLAFLPLIYPYEPWRFKHDRHHA
KTNMLVEDTAWLPVDKEEFN----------SSP---ILRKAIAYGYG-PFRPWMSIGHW-
----LLLHFDLNR--FR-PNEIQRVKISIACVFGFMAIGWPLIIYK--AGIVGWVKYWLM
PWLGYHFWMSTFTMVHHTAPHIPFKQSEEWNAAQAQLNGTVHCDYPRW-IEILCHNI-NV
HIPHHVSSRIPSYNLPAAHKSLQQNWGKYLNEATWNWRLMKTIMTVCHVYDKEQNYVAFD
QLAPE-DSLPISF-------LKRVMPDSA-------------------------------
--------
>Glycine_max_60481
------------------------------------------------------------
------------------------------------------------------------
------------------------------------------------------------
--------MACTLADSLLLFKGSYQKPVLRRDIAARYSPGIFSLNSNGLIQKRFRRQRNF
VTRNKVTVIHAV------------AIPVQPAPVESAEYRKQLAEDYGFRQVGEPLPDDVT
LKDVINSLPKEVFEIDDVKAWKSVLISVTSYALGLFMISKAP----WYLLPLAWVWTGTA
ITG----------FFVIGHDCAHRSFSSNKLVEDIVGTLAFMPLIYPYEPWRFKHDRHHA
KTNMLREDTAWHPVWKDEFE----------STP---LLRKAIIYGYG-PFRCWMSIAHW-
----LMWHFDLKK--FR-PSEVPRVKISLACVFAFIAIGWPLIIYK--TGIMGWIKFWLM
PWLGYHFWMSTFTMVHHTAPHIPFKYSEEWNAAQAQLNGTVHCDYPKW-IEILCHDI-NV
HIPHHISPRIPSYNLRAAHKSLQENWGQYLNEASWNWRLMKTIMTVCHVYDKEQNYVAFD
ELAPE-DSRPITF-------LKETMPDYA-------------------------------
--------
>Amborella_trichopoda_21777
------------------------------------------------------------
------------------------------------------------------------
------------------------------------------------------------
--MAARLVDWRFHLMPPQPQALCSSR--LLQPN-------------SPDLRWKGHMYKGI
KSKQQFFRTKRI------KTVLAVAVPVPSPHRDIAEERKQIAKDYGFTQIGERLPENIT
LKDVTESLPKKVFEMDAVKAWKSVFISVSSYALGLWMIAKAP----WYLLPLAWAWTGTA
VTG----------FFVIGHDCAHKSFAKNKLVEDIVGTLTFLPLIYPYEPWRFKHDRHHA
KTNMLSEDTAWHPVWREEIESS-------------EVLRKAIILGYG-PFRTWMSIGHW-
----LLLHFDPKK--FK-PAEIKRVKISLACVFVFVVIGWPLIIYK--TGIFGWFKFWLM
PWLVYHFWMSTFTMVHHTAPHISFKHSDDWNAAHAQLGGTVHCDYPRW-IEILCHDI-NV
HIPHHVSPRIPSYNLRLAHRSLQENWGKYLNEATWNWRLMKTIMTTCHVYSKEHNYVSFE
EIAPK-ESKPIAF-------LRRVMPDYA-------------------------------
--------
>Pos.gene79647.mRNA-1  [mRNA] [translate_table: standard]
------------------------------------------------------------
------------------------------------------------------------
------------------------------------------------------------
--MACRLADSSFLFMGPRQTPSRSHR--FTPHN----STGICYLKWGSLLRRGFKHQQGL
ISTRRTKSVQAV------------ATPVAPSSSESADYRKQLSESYGFRQIGEPLPENVT
LKDIVNTLPKEVFDIDDVKAWKTVLVSASSYALGLFMISKAP----WYLLPLAWAWTGTA
VTG--------PTFFVIGHDCAHKSFTRNKLVEDIVGTLAFLPLIYPYEPWRFKHDRHHA
KTNMLSEDTAWLPVCREEFD----------SSP---VLRKALIYAYG-PFRPWMSIAHW-
----LKCHFNLKT--FR-PNQVKRVKISLACVFAFIAIGWPLIVYK--TGIVGWIKFWLM
PWLGYHFWMSTFTMVHHTAPHIPFKSSDEWNAAQAQLNGTVHCNYPNW-IEILCHDI-NV
HIPHHISTKIPSYNLRAAHQSLQENWGKYLNEATWNWRLMKTIMTVCHVYHKEQNYIAFD
KLVPE-ESQPITF-------LKKVMPDYA-------------------------------
--------
>evm.model.AsparagusV1_08.1862  [mRNA]  locus=AsparagusV1_08:63847012:63855955:- [translate_table: standard]
------------------------------------------------------------
------------------------------------------------------------
----------------------------------------MDNCSSYPNSNGFPRERERE
REREMALAGATFNLSAPPRRLICNKR--LKSRS------GIYCMKWGTLEKIGLNSHCYL
FYKRRPQVVQAA------------VLPISPSLIDDEVQRHQMCENYGFTQIGEPLPDNIT
LKDVMDTLPKKVFEINDMKAWQSVFISVTSYALGLLMIAKAP----WYLLPLAWAWTGTA
VTG----------FFVIGHDCAHKSFSRNKLVEDIVGTLAFLPLIYPYEPWRFKHDRHHA
KTNMLAEDTAWHPVMKDECD----------SSP---ILRKAIVLGYG-LVRPWMSIAHW-
----LLWHFDLKK--FR-PAEIGRVKISLACVFAFIVIGWPLIIYK--AGIMGWFKFWFM
PWMGYHFWMSTFTMVHHTAPHIPFKTSDEWNAAQAQLSGTVHCSYPNW-VEILCHDI-NV
HIPHHISSRIPSYNLRAAHQSLQENWGKYLNEATWNWRLMKSIMTICHVYDKERYYVPFD
ELYPQ-DSQPISL-------LKKVMPEYT-------------------------------
--------
>Aco016929.1  [mRNA]  locus=LG02:2147126:2152136:+ [translate_table: standard]
------------------------------------------------------------
------------------------------------------------------------
------------------------------------------------------------
MMACELSNPIILRLEVPQRRSSWSGR--PRCYP-------GIFCLKKNFQPRRKFVHQHL
PYRTSNKVVQAA------------VLPVEPVLLDNEEKRKELSEKYGFAQIGEPLPDDVT
LKDIMDSLPKKVFEIDDLKAWKSVLISVTSYALGIFVIAKAP----WYLLPLAWAWTGTA
ATG----------FFVIGHDCAHKSFSRNKLVEDIVGTLAFLPLIYPYEPWRFKHDRHHA
KTNMLSEDTAWHPVWKEEIDTS-------------SALRKAIILGYG-PIRPWM------
----LTWHFDLKK--FR-PTEVGRVKISLACVFAFMAIGWPLIILK--TGIVGWFKFWFM
PWMVYHFWMSTFTMIHHTAPHIPFKASEEWNAAQAQLGGTVHCNYPRW-IEILCHDI-SV
HIPHHISPRIPSYNLRAAHEALLQNWGKYLNEANWNWRLMKTIMTTCHVYDKEKYYVSFD
EVAPE-DSKPITF-------LKKAMPDYA-------------------------------
--------
>GSMUA_AchrUn_randomT18870_001  [mRNA]  locus=chrUn_random:90466381:90470704:- [translate_table: standard]
------------------------------------------------------------
------------------------------------------------------------
------------------------------------------------------------
-MACALSTPILRLEATSSRRASCGTR--LEICR------------GLDFLGARRKYPCQI
LSYKNPSYVVRA-----------MVLPASRPILDNEEERKQMSERYGFTQIGEPLPDNIM
LKDIMDTLPKMLFEIDDMKAWRSILISVTSYALGILMIAKAP----WYLLPLAWAWTGTA
VTG----------FFVIGHDCAHKSFSRNKLVEDIVGTLAFLPLVYPFEPWRFKHDRHHA
KTNMLSEDTAWHPVWPEEFN----------SSP---LLRKAIIFGYG-PFRPWMSIAHW-
----LIWHFDLKK--FR-PSEVGRVKISLACVFAFMAIGWPLIVYK--AGIIGWIKFWLM
PWLGYHFWMSTFTMVHHTAPHIPFKTSEEWNAAQAQLNGTVHCNYPRW-IEILCHDI-NV
HIPHHISSRIPSYNLRAAHKSLQENWGKYLTEANWNWRLMKTIMTTCHVYDKERYYVPFD
DIAPENESYPIKF-------LQKAMPDYA-------------------------------
--------
>Dr14515.1.cds
------------------------------------------------------------
------------------------------------------------------------
------------------------------------------------------------
--MACFLVDSILHLSVPPRSSACSNG--LRSSN-------------GIYCLKWGRLDQRG
GKRVKTAKFVRA-----------AVLPISPPLLDDEEKRKQMSESYGFTQIGEPLPDNVT
LKDVMDTLPKKVFEIDDMKAWKSVFISVASYALGIFLTSKAP----WYLLPLAWAWTGTA
ATG----------FFVIGHDCAHKSFSRNKLVEDIVGTLAFLPLIYPYEPWRFKHDKHHA
KTNMLSEDTAWHPVWRDEFD----------SSP---LLQKALIYGYG-PLRPWMSITHW-
----LMWHFDLKK--FR-PNEVRRVKISLACVFAFIAIGWPLIIYK--TGIIGWFKFWFM
PWMVYHFWMSTFTMVHHTAPHIPFKTSDEWDAAQAQLGGTVHCNYPRW-IEILCHDI-NV
HIPHHISSRIPSYNLRAAHKSLQENWGKYLNEANWNWRLMKTIMTMCHIYNKEQYYIPFD
DIAPK-ESQPINF-------LRKAMPDFA-------------------------------
--------
>Elaeis_guineensis_30228
------------------------------------------------------------
------------------------------------------------------------
------------------------------------------------------------
--MACRLSNPAFQLEAPPVRASCGAR--SKVSP------GMYCLKWRTFQHQGHISYQSL
PYKKSTKVVQAA------------VLPISAPLLENEEQRKQLCEMYGFTQIGEPLPDNIT
LKNVMDTLPKKVFEIDDMKAWKSVLISVTSYALGIFMLSKAP----WYLLPLAWAWTGTA
ATG----------FFVIGHDCAHKSFSRNKLVEDIVGTLAFLPLIYPYEPWRFKHDRHHA
KTNMLSEDTAWHPVWRKEID----------SSP---VLRKAIILGYG-PFRPWMSIAHW-
----LMWHFDLKK--FR-PSEVGRVKISLACVFAFIAIGWPLIVYK--TGVLGWIKFWFM
PWMVYHFWMSTFTMVHHTAPHIPFKTSEEWNAARAQLGGTVHCNYPRW-IEVLCHDI-NV
HIPHHVSSKIPSYNLQAAHQSLRENWGKYLNEANWNWRLMKTIMTTCHVYNKEQFYVPFD
NI-SPKESQPITF-------LRKFMPDYT-------------------------------
--------
>Elaeis_guineensis_30229
------------------------------------------------------------
------------------------------------------------------------
------------------------------------------------------------
------------MYCLKWRTFQHQGH--ISYQS-------------LPYKKST-------
------KVVQAA------------VLPISAPLLENEEQRKQLCEMYGFTQIGEPLPDNIT
LKNVMDTLPKKVFEIDDMKAWKSVLISVTSYALGIFMLSKAP----WYLLPLAWAWTGTA
ATG----------FFVIGHDCAHKSFSRNKLVEDIVGTLAFLPLIYPYEPWRFKHDRHHA
KTNMLSEDTAWHPVWRKEID----------SSP---VLRKAIILGYG-PFRPWMSIAHW-
----LMWHFDLKK--FR-PSEVGRVKISLACVFAFIAIGWPLIVYK--TGVLGWIKFWFM
PWMVYHFWMSTFTMVHHTAPHIPFKTSEEWNAARAQLGGTVHCNYPRW-IEVLCHDI-NV
HIPHHVSSKIPSYNLQAAHQSLRENWGKYLNEANWNWRLMKTIMTTCHVYNKEQFYVPFD
NI-SPKESQPITF-------LRKFMPDYT-------------------------------
--------
>PDK_30s966451g003 [locus_tag="PDK_30s966451L003"] [product="chloroplast omega-6 fatty acid desaturase"] [strand="+"]
------------------------------------------------------------
------------------------------------------------------------
------------------------------------------------------------
--------------------MKS-----TKVVQ---------------------------
------AAVR----------------PISAPLLENEEQRKQMCEMYGFTQIGEPLPDNIT
LKNVMDTLPKKVFEIDDMKAWKSVLISVTAYALGILLLSKVP----WYLLPLAWAWTGTA
ATG----------FFVIGHDCAHKSFSRNKLVEDIVGTLAFLPLIYPYEPWRFKHDRHHA
KTNMLSEDTAWHPVWREELD----------SSP---VLRKAIIFGYG-PFRPWMSISHW-
----LMWHFDLKK--FR-PAEVGRVKISLACVFAFIAIGWPLIVYK--TGILGWIKFWFM
PWMVYHFWMSTFTMVHHTAPHIPFKTSQEWNAGQAQLGGTVHCNYPRW-IEILCHDI-NV
HIPHHVSSRIPSYNLRVAHQSLRENWGKYLNEANWNWRLMKTIMTTCHVYNKEQFYVPFD
DI-SPKESQPITF-------LRKFMPDYT-------------------------------
--------
>Zm00001d018881_P001
------------------------------------------------------------
------------------------------------------------------------
------------------------------------------------------------
--MQPAVVRGGANKTRPTAGGGSGGG--ETATD-------------DAA-----------
------ANAKRS--------------PADKP-------------PFTLADIKRAIPAHCF
RRSALRSTSYLLRDL-------SAVAALFYVALVAIPSLPAGGALRLAAWPLYWAAQGCA
LNS----------VWVVAHECGHHSFSEHAALDDAVGFALHTALLVPYFSWKHSHRRHHA
NSASLDRDEVYVPWRRSELPAL-VRGLH--ANAAVRLVLLALVLVFGFPLYLTCNITGRP
YPR-LASHYDPYSPIFSGGRERAQVVASDAGIAVFSLALYRLSSSSGGGGLATLALVYGA
PLLVVNVWLVLITFLHHTDAAVPRYDSGEWDWLRGALAT-VDRDYGAF-LNAAFHNIADT
HVVHHLFPSMPHYHAAEATRAIRPVLGEYYRFDD------TPIARAAWRAAKECLYVEPD
------ARREGVF-------W------FAS------NKQA--------------------
--------
>Helianthus_annuus_01429
------------------------------------------------------------
------------------------------------------------------------
------------------------------------------------------------
--------------------MGAGGR--SNPHD-------------LHVKKSEA------
------GGIKRA--------------PTSKP-------------PFTLADIKKAIPPHCF
ERSLIRSFSYLIADL-------TAVSVFYYLATTFIPQLPHP-LP-YLAWPVYWFLQGCV
FMG----------IWLIAHECGHHAFSDHVWLEDTLGLILHSCLMTPYFSWKISHRRHHA
NTGSLEHDEVYVPKRRSTLNAS-AFYL---NNFIGRTLTLLVKLTLGWYIYLSINAAGRP
YDK-FASHYDPRSPIFA-DNERVLILISDIGLLSFSYLLYKVAMIQ---GFTWLFCVYGG
ALMVMNAFLVTITYLHHTHPSLPHYDDNEWNWMKGAFAT-VDRDYG-V-LNKVFHNITDT
HVLHHLFSYIPHYHAMEATKAIRPILGEFYQSDS------TPFFVALWRESKNGLFIEPD
DERD--EKNKGIY-------W------FRN--------NY--------------------
--------
>Helianthus_annuus_14774
------------------------------------------------------------
------------------------------------------------------------
------------------------------------------------------------
--------------------MGAGGR--SNPHD-------------DESN----------
------VVIKRA--------------PTTKP-------------PFTLADIKRAIPPHCF
ERSMIKSFSYLLADL-------TAASILYLLATVFIPRLPYP-FS-YVVWPLYWFLQGCV
FMG----------IWLIAHECGHHAFSDYAWLEDTIGFVLHSCLLTPYFSWKISHRRHHA
NTGSLDRDEVYVPKTRSTLNAT-AFYL---DNPIGRTLTLIVKLTLGWYIYLSINAAGRP
YDK-FASHYDPRSPIFS-DGERVLILMSDIGLLAFSYVLYNVAMIQ---GFAWLFFVYGG
PLMVMNAFLVTITYLHHTHPSLPHFADSEWNWMKGAFAT-VDRDYG-I-LNKVFHNITDT
HVLHHLFSYIPHYHAMEATKAIRPILGEFYQSDD------TPFFVALWRESKNCLFIEPD
ES-D--EKNKGVY-------W------YSN--------KY--------------------
--------
>Helianthus_annuus_01478
------------------------------------------------------------
------------------------------------------------------------
------------------------------------------------------------
--------------------MGSGGR--ATERN-------------NSGT----------
------EVVKRA--------------PSSKP-------------PFTLGDIKKVIPPHCF
NRSLIKSSYYLFVDL-------FFSFLFYYVAATYIIPLSAP-YS-YLAWPVYWILQGSV
QMG----------LWVIGHECGHQAFSDYPWLNDTIGYFLHTGMLAPYFSWKYSHRRHHS
NTASLENDESFVPKKKSSLNSF-ARVL---NTPPGRLFRLVVLCSIGWLLYVCFNVSGRK
YEK-FANHFDPKSPIYS-DRERFQILLTDVGLLVASYGVYKVGMSQ---GLTWLVLVYFA
PLVIVYGFLVVITWLHHTHRSLPHYDSTEWNWLRGALST-IDRDYG-I-LNTVLHHITDT
HVAHHLFFTIPHYNAMEATKAIKPFLGEYYQFDD------TPIVKAMWREATECFFVEAD
EG-D--SDSKGVY-------W------FNN--------KI--------------------
--------
>Helianthus_annuus_68421
------------------------------------------------------------
------------------------------------------------------------
------------------------------------------------------------
--------------------MGSGGR--ATERN-------------NSSD----------
------EAVKRA--------------PSSKP-------------PFTLGDIKKAIPPHCF
NRSLLRSSSYLFVDL-------FFSFLFYYIAATYIIPLQTP-LS-YVAWPVYWILQGSV
QMG----------LWVIGHECGHQAFSDYPWLNDTIGYCLHTGMLAPYFSWKYSHRRHHS
NTASLENDESFVPKKKSNVNSF-AKLL---NTPPGRLIRLVILCTIGWLLYVCFNVSGRK
YEK-FANHFDPKSPIYS-DRERLQILLTDVGLVVTSYGLYKVAMAQ---GFTWLVLVYFA
PLVIVYGFLVVITWLHHTHRSLPHYDSTEWNWLRGALST-IDRDYG-V-LNTVLHHITDT
HVAHHLFFTIPHYNAMEATKAIKPILGEYYQFDD------TPIIKAMWREATECFFVEAD
EG----DNNSGVY-------W------FNN--------KM--------------------
--------
>Helianthus_annuus_68492
------------------------------------------------------------
------------------------------------------------------------
------------------------------------------------------------
--------------------MDSSGQ------N---------------------------
------EFVKRA--------------PSGTP-------------PFTLGDVKKAIPPHCF
NRSLIRSFYYLFVDL-------LIISLIFYFAATYIIPLKAP-LS-YVAWPVYWMVQGSF
VLG----------FWLLGHESGHQGFSDYRWVNDTVGYLIHTALLCPYFSWKYTHGRHHI
HANSIECETSYVPRIKSKLSYT-DQIL---NTPPGRLIRLVILSTIGWTLYICFNVAGHK
YDT-FANHFDPKSPLYK-ESERVYILLSDLGLVVTSYVLYKVAMAQ---GFTWLVLLYFC
PLMVAYGYLAVITWLNHTHKALPHYDSTEWDWLRGTLAT-MDRDFG-I-LNYIFHHLSDA
HVVHHLFTTMPHYHVTEATKYIKPVLGEYYQFDD------APMIKAMWREATQCFYVETD
EG----ENNKGVY-------W------FNN--------KM--------------------
--------
>Helianthus_annuus_68484
------------------------------------------------------------
------------------------------------------------------------
------------------------------------------------------------
--------------------MDSSGQ------D---------------------------
------EVVKRA--------------PSGNP-------------PFTLGDLKKAVPPHCF
NRSLTRSFYYLFRDL-------FFISLFYYVAATYIIPLQAP-LS-YVAWPVYWFIQGCV
QMG----------FWLLGHESGHQGFSDYKWVNETVGYFIHTSMLSPYFSWKYSHRRHHS
NTASVEYDEAYPPRTKSSLGYA-DTLF---NTPPGRLFRLVILCAIGFLLYVCFNVAGRK
YGR-YTNHFDPRSPIYS-ESERPYVVLSDLGLLVMYYVLYKVAMAQ---GLTWLVLVYFA
PMVVAYAILAIITWLNHTHPSLPHYDSTEWNWLRGSLST-VDRDMG-F-LNTISHHLCDG
HVVHHMFSTMPHYHFKEATKAIKPILGEYYQFDD------TPVIKAMWREATKCFYVEPD
EG-D--DKNRGVY-------W------FGN--------KM--------------------
--------
>Helianthus_annuus_68422
------------------------------------------------------------
------------------------------------------------------------
------------------------------------------------------------
--------------------MGAGGR--MSDPS-------------EGK-----------
------NILERV--------------PVD-P-------------PFSLSDLKKAIPAHCF
ERSVIRSSYYVVHDL-------IVAYVFYFLANTYIPLLPTP-LA-YLAWPVYWFCQASI
LTG----------LWVIGHECGHHAFSEYQWIDDTVGFILHSALLTPYFSWKYSHRNHHA
NTNSLDNDEVYIPKRKSKIAIY-SKML---NNPPGRVFTLVFRLTLGFPLYLFTNISGKK
YGR-FANHFDPLSPIFT-ERERVQVLLSDVGLLAMCYALKLLVASK---GVAWVTCMYGV
PVLGVSVFFVLITYLHHTHLSLPHYDSTEWNWIKGALST-IDRDFG-F-LNRVLHDVTHT
HVLHHLISYIPHYHAKEARDAIKPVLGEYYKIDR------TPIFKAMWREAKECIYIEPD
ED----SEHKGVY-------W------YH---------KL--------------------
--------
>Helianthus_annuus_68423
------------------------------------------------------------
------------------------------------------------------------
------------------------------------------------------------
--------------------MGAGGR--MSDPS-------------EGK-----------
------NILERV--------------PVD-P-------------PFSLSDLKKAIPAHCF
ERSVIRSSYYVVHDL-------IVAYVFYFLANTYIPLLPTP-LA-YLAWPVYWFCQASI
LTG----------LWVIGHECGHHAFSEYQWIDDTVGFILHSALLTPYFSWKYSHRNHHA
NTNSLDNDEVYIPKRKSKIAIY-SKML---NNPPGRVFTLVFRLTLGFPLYLFTNISGKK
YGR-FANHFDPLSPIFT-ERERVQVLLSDVGLLAMCYALKLLVASK---GVAWVTCMYGV
PVLGVSVFFVLITYLHHTHLSLPHYDSTEWNWIKGALST-IDRDFG-F-LNRVLHDVTHT
HVLHHLISYIPHYHAKEARDAIKPVLGEYYKIDR------TPIFKAMWREAKECIYIEPD
ED----SEHKGVY-------W------YH---------KL--------------------
--------
>Helianthus_annuus_67628
------------------------------------------------------------
------------------------------------------------------------
------------------------------------------------------------
--------------------MGAGGR--MSDPS-------------EGK-----------
------NILERV--------------PID-P-------------PFTLSDLKKAIPAHCF
ERSVIRSSYYVVHDL-------IVAYVFYFLANTYIPLLPTP-WA-YLAWPVYWFCQASI
LTG----------LWVIGHECGHHAYSDYQLIDDIVGFVLHSALYTPYFSWKYSHRNHHA
NTNSLDNDEVYIPKRKAKVAVY-SKLL---NNPPGRVFTLVFRLTLGFPLYLLTNISGKK
YGR-FANHFDPLSPIFT-ERERIQVVISDIGILAVLYATKLLVEAK---GAAWVTCMYLI
PVLGVHMFFVLITYLHHTHLSLPHYDSTEWNWIRGALST-IDRDFG-F-LNRVFHDVTHT
HVLHHLISYIPHYHAKEARDAIKPVLGEFYKIDR------TPIFKAMWREAKECIYIEPD
ED----SEHKGTY-------W------YH---------KM--------------------
--------
>Helianthus_annuus_67629
------------------------------------------------------------
------------------------------------------------------------
------------------------------------------------------------
--------------------MGAGGR--MSDPS-------------EGK-----------
------NILERV--------------PID-P-------------PFTLSDLKKAIPAHCF
ERSVIRSSYYVVHDL-------IVAYVFYFLANTYIPLLPTP-WA-YLAWPVYWFCQASI
LTG----------LWVIGHECGHHAYSDYQLIDDIVGFVLHSALYTPYFSWKYSHRNHHA
NTNSLDNDEVYIPKRKAKVAVY-SKLL---NNPPGRVFTLVFRLTLGFPLYLLTNISGKK
YGR-FANHFDPLSPIFT-ERERIQVVISDIGILAVLYATKLLVEAK---GAAWVTCMYLI
PVLGVHMFFVLITYLHHTHLSLPHYDSSEWNWIRGALST-IDRDFG-F-LNRVFHDVTHT
HVLHHLISYIPHYHAKEARDAIKPVLGEFYKIDR------TPIFKAMWREAKECIYIEPD
ED----SEHKGTY-------W------YH---------KM--------------------
--------
>Helianthus_annuus_67630
------------------------------------------------------------
------------------------------------------------------------
------------------------------------------------------------
--------------------MGAGGR--MSDPS-------------EGK-----------
------NILERV--------------PID-P-------------PFTLSDLKKAIPAHCF
ERSVIRSSYYVVHDL-------IVAYVFYFLANTYIPLLPTP-WA-YLAWPVYWFCQASI
LTG----------LWVIGHECGHHAYSDYQLIDDIVGFVLHSALYTPYFSWKYSHRNHHA
NTNSLDNDEVYIPKRKAKVAVY-SKLL---NNPPGRVFTLVFRLTLGFPLYLLTNISGKK
YGR-FANHFDPLSPIFT-ERERIQVVISDIGILAVLYATKLLVEAK---GAAWVTCMYLI
PVLGVHMFFVLITYLHHTHLSLPHYDSSEWNWIRGALST-IDRDFG-F-LNRVFHDVTHT
HVLHHLISYIPHYHAKEARDAIKPVLGEFYKIDR------TPIFKAMWREAKECIYIEPD
ED----SEHKGTY-------W------YH---------KM--------------------
--------
>Helianthus_annuus_01473
------------------------------------------------------------
------------------------------------------------------------
------------------------------------------------------------
--------------------MGAGGR--MSDPS-------------EGK-----------
------NILERV--------------PID-P-------------PFTLSDLKKAIPAHCF
ERSVIRSSYYVVHDL-------IVTYVFYFLANTYIPLLPTP-WA-YLAWPVYWFCQASI
LTG----------LWVIGHECGHHAFSDYQLIDDAVGFVLHSALYTPYFSWKYSHRNHHA
NTNSLDNDEVYIPKRKSKIAIY-SKLL---NNPPGRVFTLVFRLTLGFPLYLLTNISGKK
YGR-FANHFDPLSPIFT-ERERIQVVISDIGILAVLYATKLLVEAK---GVAWVTSMYLI
PVLGVHMFFVLITYLHHTHLSLPHYDSTEWNWIRGALST-IDRDFG-F-LNRVFHDVTHT
HVLHHLISYIPHYHAKEARDAIKPVLGEFYKIDR------TPIFKAMWREAKECIYIEPD
ED----SEHKGTY-------W------YH---------KM--------------------
--------
>Helianthus_annuus_01474
------------------------------------------------------------
------------------------------------------------------------
------------------------------------------------------------
--------------------MGAGGR--MSDPS-------------EGK-----------
------NILERV--------------PID-P-------------PFTLSDLKKAIPAHCF
ERSVIRSSYYVVHDL-------IVAYVFYFLANTYIPLLPTP-WA-YLAWPVYWFCQASI
LTG----------LWVIGHECGHHAFSDYQLIDDAVGFVLHSALYTPYFSWKYSHRNHHA
NTNSLDNDEVYIPKRKSKVAIY-SKLL---NNPPGRVFTLVFRLTLGFPLYLLTNISGKK
YGR-FANHFDPLSPIFT-ERERIQVVISDIGILAVLYATKLLAEAK---GVAWVTSMYLI
PVLGVHMFFVLITYLHHTHLSLPHYDSTEWNWIRGALST-IDRDFG-F-LNRVFHDVTHT
HVLHHLISYIPHYHAKEARDAIKPVLGEFYKIDR------TPIFKAMWREAKECIYIEPD
ED----SEHKGTY-------W------YH---------KM--------------------
--------
>Helianthus_annuus_01477
------------------------------------------------------------
------------------------------------------------------------
------------------------------------------------------------
--------------------MGAGGR--MSDPS-------------EGK-----------
------NILERV--------------PID-P-------------PFTLSDLKKAIPAHCF
ERSVIRSSYYVVHDL-------IVAYVFYFLANTYIPLLPTP-WA-YLAWPVYWFCQASI
LTG----------LWVIGHECGHHAFSDYQLIDDAVGFVLHSALYTPYFSWKYSHRNHHA
NTNSLDNDEVYIPKRKSKVAIY-SKLL---NNPPGRVFTLVFRLTLGFPLYLLTNISGKK
YGR-FANHFDPLSPIFT-ERERIQVVISDIGILAVLYATKLLVDAK---GAAWVTSMYLI
PVLGVHMFFVLITYLHHTHLSLPHYDSTEWNWIRGALST-IDRDFG-F-LNRVFHDVTHT
HVLHHLISYIPHYHAKEARDAIKPVLGEFYKIDR------TPIFKAMWREAKECIYIEPD
ED----SEHKGTY-------W------YH---------KM--------------------
--------
>Helianthus_annuus_28627
------------------------------------------------------------
------------------------------------------------------------
------------------------------------------------------------
--------------------MGAGGR--MSDPS-------------EGK-----------
------NILERV--------------PID-P-------------PFTLSDLKKAIPAHCF
ERSVIRSSYYVVHDL-------IVAYVFYFLANTYIPLLPTP-WA-YLAWPVYWFCQASI
LTG----------LWVIGHECGHHAFSDYQLIDDAVGFVLHSALYTPYFSWKYSHRNHHA
NTNSLDNDEVYIPKRKSKIAIY-SKLL---NNPPGRVFTLVFRLTLGFPLYLLTNISGKK
YGR-FANHFDPLSPIFT-ERERIQVVISDIGILAVLYATKLLVDAK---GAAWVTSMYLI
PVLGVHMFFVLITYLHHTHLSLPHYDSTEWNWIRGALST-IDRDFG-F-LNRVFHDVTHT
HVLHHLISYIPHYHAKEARDAIKPVLGEFYKIDR------TPIFKAMWREAKECIYIEPD
ED----SEHKGTY-------W------YH---------KM--------------------
--------
>LOC_Os07g23410.2
------------------------------------------------------------
------------------------------------------------------------
------------------------------------------------------------
--------------------MGTSSR--PTTVK-------------EGKKLEAPRRAGSH
------AAVKRS--------------PVDKP-------------PFTLGDIRKAIPPHCF
HRSVIKSFSYLLHDL-------AIAAGLLYFALVVIPALPGV-LR-LVAWPFYWAAQGCF
LFG----------VWIIAHECGHHAFSGHALLDDTLGLVLHSWLLAPYFSWKYTHQRHHS
NTSSQERDEVFVPRFKSDLPWY-SPYVYKYNNPVARLLLLVVQLTVGWPMYLVFNTWGRQ
YPR-FASHFDPSGPIYK-GRERVFIAISDIGMLAVSLALYRLAEGY---GFWWVVRVYGV
PLLVVNAWLVVVTYLHHTHRAIPHYDSSEWDWLRGALAT-VDRDYS-F-LNRVFHNITDT
HVVHHLFPTIPHYHAVEATKAIRPILGEYYQFDP------TPIVKAIWREAKECIYIQSE
DH-------KGVF-------W------YSN--------KF--------------------
--------
>Zm00001d023769_P002
------------------------------------------------------------
------------------------------------------------------------
------------------------------------------------------------
----------MVNRQDSRARRGEGCR--MEQQT-------------KTTTQQEGKGL---
------TTMQRS--------------IVDKP-------------PFTLADLRKAIPPHCF
QRSLIRSCSYLAHDL-------AIAAGLLYLALAVIPALPGVLLR-AAAWPLYWAAQGSI
MFG----------VWVIAHECGHSSFSRYGLLNDALGLVLHSCLLAPYFSWKYSHQRHHA
NTASLERDEVFVPKQRPEMPWY-SPLVYKRDNPVARLVLLAVQLTVGWPMYLAFNTWGRR
YSR-FACHFDPYSPIYG-DRERAQIAVSDAGVLAVSFALYRLAAAH---GLWPVVSVYGV
PLLVTNAWLVVVTYLHHTHRALPHYDSSEWDWMRGALAT-VDRDYG-V-LNRVFHHIADT
HIAHHLFPAIPHYHAMEATRAIRPVLGDYYRSDS------TPIAEALWREAKECIYVQRD
DQ-------KGVF-------W------YRN--------VF--------------------
--------
>Linum_usitatissimum_07559
------------------------------------------------------------
------------------------------------------------------------
------------------------------------------------------------
--------------------MVSSGK--TMSNK---------------------------
------TTTKRP--------------PVSKP-------------PFTLADIKRAVPPHCF
KRSLVKSFAYLAYDL-------TVITILYHIANTYFHLLPKP-LS-YVAWPVYWAAQCCF
FVA----------LWMVGHDCGHHSFSDYQWVDDTVGFVVHSFLLAPYFSWKHSHRRHHA
NSGSLERDESFVPKTKDNITWH-FKYL---DHLPGRIFYVVFTLTLGWPLYLMFNITGRP
YKDGFASHFYPMSPIYE-DHERFGIFLSDVGMLAMWFTLYKLSVAY---GVGWVLCVYFI
PLVLQNALFVTITYLHHTHLNLPHYDSSGWDWMRGSLTT-VDRDYG-F-LNKVLHNVTDT
HVAHHLFTHMPHYHQSEATKAFIPVLGEYYQVDP------TPFYKALWREMKHCVYIEQD
EDADSDNNKKGVY-------W------YKT--------KL--------------------
--------
>Linum_usitatissimum_46314
------------------------------------------------------------
------------------------------------------------------------
------------------------------------------------------------
--------------------MVSSDR--TTNNK---------------------------
------TTTKRP--------------PLSKP-------------PFTLADIKRAVPPHCF
KRSLVKSFAYLAYDL-------TVITFLYHIANTYFHLLLKP-LS-YVAWPLYWAAQCCF
FVA----------LWMVGHDCGHHSFSDYQWIDDTVGFIIHSFLLAPYFSWKHSHRRHHA
NSGSLERDESFVPKTKDNIVWH-FKYL---DHLPGRIFYVVFTLTLGWPLYLMFNITGRP
YKDGFASHFYPMSPIYE-DHERFGIFLSDVGMLAMWFTLYKLSVAY---GVGWVLCVYFI
PLVLQNALFVTITYLHHTHLNLPHYDSSGWDWMRGSLTT-VDRDYG-F-LNKVLHNVTDT
HVAHHLFTHMPHYHQSEATKAFIPVLGEYYQADP------TPFYKALWREMKHCVYVEQD
EDADSDQNKRGVY-------W------YKT--------KL--------------------
--------
>Linum_usitatissimum_07558
------------------------------------------------------------
------------------------------------------------------------
------------------------------------------------------------
----------------------MNNR----------------------------------
------TTTKLL--------------PLSKP-------------PFTLADIKRAVPPHCF
KRSLVKSFAYLAYDI-------TVITILYHIANTYFYLLPKP-LS-YVAWPVYWAAQSCF
FVA----------VWMVGHDCGHHSFSDYQWVDDTVGFVVHSFLLTPYFSWKHTHRSHHA
NNGSLERDESFVPKTKDEVRWH-FKYL---DHLPGRIFYVFFTLTLGWPLYLMFNITGRP
YKDGFASHFYPMSPMYE-DHERFGVVLSDMGMLAMWFTLYKLSVAF---GVTWVLCVYFI
PLVLQNALFVTITYLHHTHPNVPRYDSSGWGWMRGSLVT-VDRDYG-F-LNKVFHNVTDT
HVAHHLFTHMPHYHQLEATKAFIPILGEYYQADP------TPFYKALWREMKHCVYVEQD
KDANVDQNKRGVY-------W------YKT--------KS--------------------
--------
>Linum_usitatissimum_46315
------------------------------------------------------------
------------------------------------------------------------
------------------------------------------------------------
--------------------MVSSDK--TMNKK---------------------------
------TTTKLL--------------PLSKP-------------PFTLADIKRAVPPHCF
KRSLVKSFAYLAYDI-------TVITILYHIANTYFHLLPKP-LS-YVVWPLYWAAQCCF
FVA----------VWMVAHDCGHNSFSDYQWVDDTVGFIIHSFLLAPYFSWKHTHRSHHA
NNGSLERDESFVPKTKDEIRWH-FKYL---DHLPGRIFYVFFTLTLGWPLYLMFNITGRP
YKDGFASHFYPMSPMYE-DHERFGVILSDMGMLAMWFTLYKLSMAY---GVSWVLCVYFI
PLVLQNALFVTITYLHHTHPNLPRYDSSGWGWMRGSLVT-VDRDYG-F-LNKVLHNVTDT
HVAHHLFTHMPHYHQLEATKAFIPVLGEYYQADA------TPFYKALWREMKHCVYVEQD
EDADSDQNKRGVY-------W------YKT--------KL--------------------
--------
>Linum_usitatissimum_07562
------------------------------------------------------------
------------------------------------------------------------
------------------------------------------------------------
------------------MFSSSATK--MPAPP-------------SSSN----------
------TTMKRS--------------PHSKP-------------PFTVSDVKKAIPPHCF
QRSLLRSFSYLTYDL-------TIITILYQVATTYFHLLPTP-LSSYVAWPAYWAGQGCF
FVA----------VWMVAHECGHHAFSDQHWLEDSVGFILHSALLSPYFSWKHSHRRHHA
NTSSLERDEVFVPKPKSKLSWH-FKFF---NNPPGRVLQLAFALLLGWPLYLAINIAGRP
YEK-FASHFDPRSPIYN-DRERIEIFASDVGVLCMWFALYKLALVN---GVGWVVCVYGI
PLLVMNGWVVTITYLHHTHIALPRYDSSEWDWLRGALAT-VDRDYG-V-LNKVFHNITDT
HVAHHLFSAMPHYHAAEATEAIKPVLGEYYRCDR------TPIIKALWREFKHCIYVESD
ED-------KGVF-------W------FND--------KL--------------------
--------
>Linum_usitatissimum_46309
------------------------------------------------------------
------------------------------------------------------------
------------------------------------------------------------
----------------------------MPPPP-------------SSSN----------
------TTMKRS--------------PHSKP-------------PFTLSDIKKAIPPHCF
QRSLLRSFAYLAYDL-------TAVTILYHIATTYFHLLPTP-LSSYVAWPAYWASQGCF
FVA----------VWMVAHECGHHAFSDQHWLEDSVGFILHSALLSPYFSWKHSHRRHHA
NTSSLERDEVFVPKLKSKLSWH-FKFF---NNPPGRVLQLAFALLLGWPLYLAVNIAGRP
YEK-FASHFDPRSPIYN-DRERIEIFVSDVGVLAMWFALYKLALTN---GVGWVVCVYGV
PLLVMNGWIVTITYLHHTHVALPRYDSSEWDWLRGALAT-VDRDYG-V-LNKVFHNITDT
HVAHHLFSTMPHYHAAEATEAIKPVLGEYYRSDR------TPIAKALWRETKHCVYVEVD
ED-------KGVL-------W------FND--------KI--------------------
--------
>Linum_usitatissimum_07557
------------------------------------------------------------
------------------------------------------------------------
------------------------------------------------------------
-----------------------------MVSN---------------------------
------KTINRP--------------PSSKP-------------PFILSDIKKAIPPHCF
RKSLLRSFSYVAYDL-------AVIAILYHIATSYFHLLPKP-LS-YVAWPAYWAAQGSH
FIA----------VWVLAHECGHHAFSDYQWLDDVVGFVLHSALLSPYFSWKHSHRRHHS
NSASLERDELYIPKKKSEISWH-YKYL---DNPPGHLFYLVFTLTLGWPLYVMFNVSGRE
YDDGFASHLYPFSPIYN-ERERFGILLSDAGMLATWFGLYKLSMVN---GLSWVVCVYGV
PLLVMNGLLVTITYLHHTHLSLPHYDSSEWEWMRGALAT-VDRDYG-FPLNKVMHHITDT
HVVHHLFSMIPHYHATEATNAIRPILGEYYQVDP------TPFVKALWREMTHCVYVEAD
EK------KRGVF-------W------YKT--------KL--------------------
--------
>Linum_usitatissimum_07561
------------------------------------------------------------
------------------------------------------------------------
------------------------------------------------------------
-----------------------------MVSN---------------------------
------TTIKRT--------------PTSKP-------------PFTLSDVKKAIPPHCF
QRSLLKSFTYLAYDL-------TVITILYHIATSYFHLLPNP-LS-YVAWPLYWAAQGSH
FIAWAAQGSHFIAVWVIAHECGQHAFSDYQWLDDAVGFVLHSLLLAPYFSWKHSHRRHHA
NAASIERDENYIPKKKDEVNWH-FKYL---DNPPGHVFYIFFTLTLGWPLYLLVNISGRK
YDDGFASHLYPFSPIYN-DRERFGIVLSVAGMLATWFGLYKLAMVN---GFGWVVCVYGV
PLILQNAMLITITYLHHTHLNLPHYDSSEWDWMRGALAT-VDRDYG-I-LNKVMHNITDT
HVAHHLFSMIPHYHAMEATNAIKPVLGEYYQVDT------TPFLKALWRETKDCVYVEAD
DEGSDREKKGGVF-------W------FKT--------KL--------------------
--------
>Linum_usitatissimum_46310
------------------------------------------------------------
------------------------------------------------------------
------------------------------------------------------------
-----------------------------MVSN---------------------------
------TTLKRT--------------PTTKP-------------PFTLSDLKKAIPPHCF
QRSLLKSFSYLAYDL-------TVITILYHIATSYFHLLPKP-LS-YVAWVAYWAAQGSH
FIA----------VWVIAHECGHHAFSDYQWLDDAVGFLLHSLLLAPYFSWKHSHRRHHA
NAASIERDENYIPRKKDEVNWH-FKYL---DNPPGHVFYIFFTLTLGWPLYLLVNISGRK
YDDGFASHLYPFSPIYN-DRERFGVFLSVAGMLATWFGLYKLAMVN---GLGWVVCVYGV
PLILQNAMLITITYLHHTHLNLPHYDSSEWDWMRGALAT-VDRDYG-I-LNKVMHNITDT
HVAHHLFSMIPHYHAMEATNAIRPVLGEYYQADT------TPFIKALWRETKDCVYVEAD
DEGGDQEKKGGVF-------W------FKT--------KL--------------------
--------
>Linum_usitatissimum_46311
------------------------------------------------------------
------------------------------------------------------------
------------------------------------------------------------
-------MHFPIASLCLMLKTGHTWRHKALLYP---------------------------
------AGAKRF--------------PSSKP-------------PFTLADLKKAIPPHCF
KRSIPRSFSYLVFDL-------IVAAVFYHIAATYFPLIPKP-LS-YVAWPAYWFVQGSV
LTG----------VWVIGHECGHHAFSEHQWLDDLVGFILHSALLTPYFSWKISHRRHHA
NTCSLERDEVYIPRKKSQLRWWYSSYL---NNPPGRLLALAYTILLGWPSYLTFNLSGRE
YNG-FACHFYPMSPIYS-DRERAEVFASDVGLLVVCFALYKLILVK---GMAWVFCVYGA
PVMVVNGFFITITYLHHTHLAVPRYDSSEWDWLRGALAT-MDRDFG-L-LNRVFHNVTDT
HVTHHLISTIPHYHAMEANNAIRPVLGDYYHIDR------TPVVKALWREAKQCVYIEAD
EG----ENNKGVF-------W------FNT--------KL--------------------
--------
>LOC_Os07g23430.1
------------------------------------------------------------
------------------------------------------------------------
--MTRRGCTCSLRASQPRTSPLSSGPTAGPSRTATILCLSSSGVQAADAAELTILCCFLS
KMLLPTTYVQEQLRTVINRNTGTSGRRTTTVVE-------------GKKQELLLRRSGSS
------AAMQRS--------------PVDKP-------------PFTLGDIKKAIPPHCF
HRSVIKSFSYLLHDL-------AIAAGLLYFALVGIPALPSI-LR-LVAWPLYWAAQGSV
LTG----------VWVIGHECGHHAFSDYLLLDNLVGLVLHSALLTPFFSWKYSHRRHHA
NTGSMEKDEVYVAKKKSALPWY-TPYVF--GNPVGRLVYIALQLTLAWPLYLAFNLSGQP
YPRLVTCHYDPYSPLFS-DQERVQVLVSDAAILAVLLALHRLTAAY---GLWWVVRVYGV
PVMIVGALFVLITYLHHTHRALPHYDSSEWEWLRGSLAT-VDRDYG-V-LNRVLHNVTDT
HVLHHLFPSMPHYHAMEATRAARPVLGEYYKFDR------TPIIEATWREAKECMYVEP-
------RERDGIY-------W------YNN--------KF--------------------
--------
>Zm00001d023768_P001
------------------------------------------------------------
------------------------------------------------------------
------------------------------------------------------------
---------------------MAVGV--ATAEE--------------------------I
RKKSHSGGVRRS--------------PVDRP-------------PFTLGDIKRAIPPHCF
QRSALRSFSYLLHDL-------AIAAGLLYLGVAGIPALPSAALRRFVAWPLYWAAQGSV
LTG----------VWVIGHECGHHAFSDYPLLDNAVGFVLHSALLTPFFAWKYSHRRHHA
NTGSMENDEVYVAKTRDALRWY-TPLVF--GNPVGRLVYIALQLTLAWPLYLAFNLSGQN
YGGRFTCHYDPYSPLYT-AQERVPVLASDAGILAALLTIYKLSVAF---GFWTVVRLYGV
PVLIVSVLFVLITYLHHTHLALPHYDSSEWDWLRGALAT-MDRDYG-L-LNRVLHNVTDT
HVLHHIFPNMPHYHAMEATRAMRPLLGEYYMFDD------TPIVKATWREAKQCIYVEPG
EE------HKGVY-------W------YNN--------KF--------------------
--------
>Ginkgo_biloba_12410
------------------------------------------------------------
------------------------------------------------------------
------------------------------------------------------------
--------------------MGAGGR--MNFHA-------------DKSELER-------
------IPLQRT--------------PSATP-------------PFTVGQLKKAIPAHCF
NRSLSTSFSYLLFDL-------TVSGLLLY-STGLISSFPGM-MK-WFMWIAYWAMQGCV
LTG----------VWVIAHECGHHAFSDYTWIDDTVGLILHSWLLVPYFSWKYSHRRHHS
NTGSIERDEVFVPKAKEDLHWSLIKVL---NNPPGRILSIAVSLMLGWPMYLLFNVSGRK
YEG-FACHYNPHGPIFN-DSERLQVFISDVSLLGVVYALLMFSSSY---GLVWMIKVYFI
PLMIVNAFLVTITYLQHTHPALPHYNSKEWNWLKGALAT-MDRDYG-I-LSHVFHHITDT
HVVHHLFSTMPHYHAMEATRAIKPILGCYYQFDS------TPFYLALWREFKYCLYVEPD
S-----PHQDGVL-------W------YKN--------KLT-------------------
--------
>Ginkgo_biloba_19019
------------------------------------------------------------
------------------------------------------------------------
------------------------------------------------------------
--------------------MGGGGR--MNFPA-------------NR------------
------SIIERA--------------PSAKP-------------PFTVGQLKKAIPPHCF
NRSMLTSFSYLAIDL-------VVSAFLLC--STRFFTFSGV-LE-WTLWLGYWIAQGCV
LTA----------VWVIAHECGHHAFSDYTWVDDTVGLILHSWLLVPYFSWKYSHRRHHS
NTGSLERDEVFVPKPKEELGWT-SKFF---NNPPGRLFTITVVLTLGWPMYLAFNVSGRK
YPR-FACHFDPYGPIYN-NRERLQILISDIGVLGVAFALYLLSTTY---SFIWMVKVYGI
PLLIVNAFLVLITYLQHTHPALPHYNSTEWEWLRGALAT-MDRDYG-I-LNHVFHHITDT
HVAHHLFSTMPHYHAMEATKAIKPILGSYYHYDS------TPVYKAVWREFRECVYVEAD
S-----PQESGIF-------W------YKN--------KFT-------------------
--------
>Spipo0G0076400  [mRNA]  locus=pseudo0:5837226:5838385:- [translate_table: standard]
------------------------------------------------------------
------------------------------------------------------------
------------------------------------------------------------
--------------------MGAGGR--MSVEG-------------RDFTAQNSNR----
------DPLRRV--------------PTAKP-------------PFTLGEIKKAIPPHCF
NRSLVRSFSFVFQDL-------AIVSVLLYLAIAYLPLLPAP-LR-LLAWPLYWAVQGCV
MTG----------IWVIAHECGHHAFSDYSLVDDIVGL-------------PRTRRGLRP
QAQVPARLVLQVP-----------------QQPPGRFLTLFVSLTIGWPLYLAFNVSGRP
YDS-FACHFDPYGPIYS-DRERLQIFVSDAGILAAAFLVYRCAAAY---SLAAVVSLYGV
PLLVVNGFLVLITYLQHTHPALPHYNSDEWDWLRGALAT-VDRDYG-V-LNKVFHNITDT
HVVHHLFSTMPHYHAMEATRAVRPLLGEYYRLDV------TPFYKAMWREAKECLYVEPD
DG----SKSAGVF-------W------YRN--------KF--------------------
--------
>Zosma132g00220.1  [mRNA]  locus=scaffold_132:127279:128543:- [translate_table: standard]
------------------------------------------------------------
------------------------------------------------------------
----------------------------------------------MHSLHTSSLYICTH
KLTLIPSLSISIRSSIYPCVLGSKPM--ASVRE-------------KQEKEMHDVV----
------RPFRRV--------------PVDKP-------------PFMLSQLKKAIPPHCF
NRSIPRSFSYVFSDV-------SIAAILGYLAITFIPQLPYP-LH-FLAWPLYWAFQGCV
CTG----------IWVIAHECGHHAFSDFTLLDDIVGLVLHSVLLVPYFSWKYSHRRHHS
NTGSLERDEVFVPKQRSQISSI--------SN---------------------FNASGRY
YNR-FACHFDPYGPIYS-DRERAQIFISDVGVLSILYGLYHLGSKS---SLGWIVCMYGV
PLLIVNAFLVLITYLQHTHPSLPHYQSSEWDWLRGALAT-VDRDYG-I-LNKVFHNITDT
HVAHHLFSTMPHYHAMEATQAIKPILKDYYQFDG------TPFPKALWREAKECLFVEPD
EDA---GSNKGVV-------W------YRN--------KF--------------------
--------
>Helianthus_annuus_37113
------------------------------------------------------------
------------------------------------------------------------
------------------------------------------------------------
--------------------MGAGEY--TSVTN-------------EN------------
------NPLDRV--------------PHAKP-------------PFTIGDLKKAIPPHCF
QRSLTRSFSYVLSDL-------TITAVLYHIATTYFHHLPTP-LS-SIAWASYWVVQGCV
LTG----------VWVIAHECGHHAFSDYQWVDDTVGFVLHSSLLVPYFSWKYSHHRHHS
NTGSLERDEVFVPKSRSKVPWY-SKYF---NNTVGRIVSMFVTLTLGWPLYLAFNVSGRP
YDR-FACHYVPTSPMYN-ERKRYQIVMSDIGIVITSFILYRVAMAK---GLVWVICVYGV
PLMVVNAFLVLITYLQHTHPGLPHYDSSEWEWLKGALAT-VDRDYG-V-LNKVFHHITDT
HVVHHLFSTMPHYNAMEAQKALRPVLGEYYRFDK------TPFYVAMWREMKECLFVEQD
D-----EGKGGVF-------W------YKN--------KMN-------------------
--------
>Dioal.0068s0113.1  [mRNA]  locus=scaffold68:714436:715608:- [translate_table: standard]
------------------------------------------------------------
------------------------------------------------------------
------------------------------------------------------------
--------------------MGGGGR--MRSRS-------------DEDHNSAQLND---
------ATVQRV--------------PVDKP-------------PFTLSQLKKSIPPHCF
NRSVLRSFSFVFHDL-------FISTILLLFALYVIPSIPFTSLR-LAAWPLYWIIQGSV
LTG----------VWVIAHECGHHAFSDYSLLDDIVGLILHSFLMVPYFSWKYSHRRHHS
NTGSLDRDEVFVPKPKSQLPWF-SKYL---NNPLGRFLSLFISLTLGWPLYLAFNVSGRP
YPR-FACHFDPYGPIYS-DRERAQIFISDAGILTVSYFLYRLATSF---SLLWLIRIYIL
PLLVVNAFLVLITYLQHTHPALPHYSTDEWDWLRGALAT-VDRDYG-V-LNKVFHHITDT
HVAHHLFSTMPHYHAMEATNAIKPLLGDYYRYDP------TPVWRAMWREARECVFVEPE
SSAA--HANKGVF-------W------YSN--------KF--------------------
--------
>Amborella_trichopoda_26028
------------------------------------------------------------
------------------------------------------------------------
------------------------------------------------------------
--------------------MGAGGR--MDLPA---------------------------
-----PKSTDRV--------------PSAKP-------------PFTVGQLKKAIPPHCF
NRSIPRSFSYVVMDL-------SISFSLLYL-TQFIPLLPLP-LARFMAWALYWVVQGCV
LTG----------VWVLAHECGHHAFSDYSWLDDLVGLVLHSALLVPYFSWKYSHRRHHS
NTGSLERDEVFVPKPKAQLAWF-SPYL---NNPPGRVMTLFVSLTMGWPLYLAFNVSGRA
YPR-FACHFDPYGPIYS-DRECTQIFISDLGILAALYAIYRASFAY---GFTHVVCVYGV
PLLIVNGFLVLITFLQHTHPALPHYDGTEWDWLRGALAT-VDRDYG-I-LNTVFHHITDT
HVAHHLFSTMPHYHAEEATKAIKPILGEYYRYDA------TPFYKAMYREAKECVYVEPD
------KKGEGVF-------W------YKN--------EF--------------------
--------
>Glycine_max_28579
------------------------------------------------------------
------------------------------------------------------------
------------------------------------------------------------
------------MGLAKETTMGGRGR--VAKVE-------------VQGK----------
------KPLSRV--------------PNTKP-------------PFTVGQLKKAIPPHCF
QRSLLTSFSYVVYDL-------SFAFIF-YIATTYFHLLPQP-FS-LIAWPIYWVLQGCL
LTG----------VWVIAHECGHHAFSKYQWVDDVVGLTLHSTLLVPYFSWKISHRRHHS
NTGSLDRDEVFVPKPKSKVAWF-SKYL---NNPLGRAVSLLVTLTIGWPMYLAFNVSGRP
YDS-FASHYHPYAPIYS-NRERLLIYVSDVALFSVTYSLYRVATLK---GLVWLLCVYGV
PLLIVNGFLVTITYLQHTHFALPHYDSSEWDWLKGALAT-MDRDYG-I-LNKVFHHITDT
HVAHHLFSTMPHYHAMEATNAIKPILGEYYQFDD------TPFYKALWREARECLYVEPD
EG----TSEKGVY-------W------YRN--------KY--------------------
--------
>Glycine_max_28580
------------------------------------------------------------
------------------------------------------------------------
------------------------------------------------------------
------------MGLAKETTMGGRGR--VAKVE-------------VQGK----------
------KPLSRV--------------PNTKP-------------PFTVGQLKKAIPPHCF
QRSLLTSFSYVVYDL-------SFAFIF-YIATTYFHLLPQP-FS-LIAWPIYWVLQGCL
LTG----------VWVIAHECGHHAFSKYQWVDDVVGLTLHSTLLVPYFSWKISHRRHHS
NTGSLDRDEVFVPKPKSKVAWF-SKYL---NNPLGRAVSLLVTLTIGWPMYLAFNVSGRP
YDS-FASHYHPYAPIYS-NRERLLIYVSDVALFSVTYSLYRVATLK---GLVWLLCVYGV
PLLIVNGFLVTITYLQHTHFALPHYDSSEWDWLKGALAT-MDRDYG-I-LNKVFHHITDT
HVAHHLFSTMPHYHAMEATNAIKPILGEYYQFDD------TPFYKALWREARECLYVEPD
EG----TSEKGVY-------W------YRN--------KY--------------------
--------
>Glycine_max_71375
------------------------------------------------------------
------------------------------------------------------------
------------------------------------------------------------
------------MGLAKETIMGGGGR--VAKVE-------------IQQK----------
------KPLSRV--------------PNTKP-------------PFTVGQLKKAIPPHCF
QRSLLTSLSYVVYDL-------SLAFIF-YIATTYFHLLPHP-FS-LIAWPIYWVLQGCI
LTG----------VWVIAHECGHHAFSKYPWVDDVMGLTVHSALLVPYFSWKISHRRHHS
NTGSLDRDEVFVPKPKSKVAWY-TKYL---NNPLGRAASLLITLTIGWPLYLAFNVSGRP
YDG-FASHYHPYAPIYS-NRERLLIYVSDVALFSVTYLLYRVATMK---GLVWLLCVYGV
PLLIVNGFLVTITYLQHTHYALPHYDSSEWDWLRGALAT-MDRDYG-I-LNKVFHHITDT
HVAHHLFSTMPHYHATEATNAMKPILGEYYRFDD------TPFYKALWREARECLYVEPD
EG----TSEKGVY-------W------YRN--------KY--------------------
--------
>Glycine_max_71376
------------------------------------------------------------
------------------------------------------------------------
------------------------------------------------------------
------------MGLAKETIMGGGGR--VAKVE-------------IQQK----------
------KPLSRV--------------PNTKP-------------PFTVGQLKKAIPPHCF
QRSLLTSLSYVVYDL-------SLAFIF-YIATTYFHLLPHP-FS-LIAWPIYWVLQGCI
LTG----------VWVIAHECGHHAFSKYPWVDDVMGLTVHSALLVPYFSWKISHRRHHS
NTGSLDRDEVFVPKPKSKVAWY-TKYL---NNPLGRAASLLITLTIGWPLYLAFNVSGRP
YDG-FASHYHPYAPIYS-NRERLLIYVSDVALFSVTYLLYRVATMK---GLVWLLCVYGV
PLLIVNGFLVTITYLQHTHYALPHYDSSEWDWLRGALAT-MDRDYG-I-LNKVFHHITDT
HVAHHLFSTMPHYHATEATNAMKPILGEYYRFDD------TPFYKALWREARECLYVEPD
EG----TSEKGVY-------W------YRN--------KY--------------------
--------
>Glycine_max_71377
------------------------------------------------------------
------------------------------------------------------------
------------------------------------------------------------
------------MGLAKETIMGGGGR--VAKVE-------------IQQK----------
------KPLSRV--------------PNTKP-------------PFTVGQLKKAIPPHCF
QRSLLTSLSYVVYDL-------SLAFIF-YIATTYFHLLPHP-FS-LIAWPIYWVLQGCI
LTG----------VWVIAHECGHHAFSKYPWVDDVMGLTVHSALLVPYFSWKISHRRHHS
NTGSLDRDEVFVPKPKSKVAWY-TKYL---NNPLGRAASLLITLTIGWPLYLAFNVSGRP
YDG-FASHYHPYAPIYS-NRERLLIYVSDVALFSVTYLLYRVATMK---GLVWLLCVYGV
PLLIVNGFLVTITYLQHTHYALPHYDSSEWDWLRGALAT-MDRDYG-I-LNKVFHHITDT
HVAHHLFSTMPHYHATEATNAMKPILGEYYRFDD------TPFYKALWREARECLYVEPD
EG----TSEKGVY-------W------YRN--------KY--------------------
--------
>Glycine_max_71378
------------------------------------------------------------
------------------------------------------------------------
------------------------------------------------------------
------------MGLAKETIMGGGGR--VAKVE-------------IQQK----------
------KPLSRV--------------PNTKP-------------PFTVGQLKKAIPPHCF
QRSLLTSLSYVVYDL-------SLAFIF-YIATTYFHLLPHP-FS-LIAWPIYWVLQGCI
LTG----------VWVIAHECGHHAFSKYPWVDDVMGLTVHSALLVPYFSWKISHRRHHS
NTGSLDRDEVFVPKPKSKVAWY-TKYL---NNPLGRAASLLITLTIGWPLYLAFNVSGRP
YDG-FASHYHPYAPIYS-NRERLLIYVSDVALFSVTYLLYRVATMK---GLVWLLCVYGV
PLLIVNGFLVTITYLQHTHYALPHYDSSEWDWLRGALAT-MDRDYG-I-LNKVFHHITDT
HVAHHLFSTMPHYHATEATNAMKPILGEYYRFDD------TPFYKALWREARECLYVEPD
EG----TSEKGVY-------W------YRN--------KY--------------------
--------
>Glycine_max_71379
------------------------------------------------------------
------------------------------------------------------------
------------------------------------------------------------
--------------------MGGGGR--VAKVE-------------IQQK----------
------KPLSRV--------------PNTKP-------------PFTVGQLKKAIPPHCF
QRSLLTSLSYVVYDL-------SLAFIF-YIATTYFHLLPHP-FS-LIAWPIYWVLQGCI
LTG----------VWVIAHECGHHAFSKYPWVDDVMGLTVHSALLVPYFSWKISHRRHHS
NTGSLDRDEVFVPKPKSKVAWY-TKYL---NNPLGRAASLLITLTIGWPLYLAFNVSGRP
YDG-FASHYHPYAPIYS-NRERLLIYVSDVALFSVTYLLYRVATMK---GLVWLLCVYGV
PLLIVNGFLVTITYLQHTHYALPHYDSSEWDWLRGALAT-MDRDYG-I-LNKVFHHITDT
HVAHHLFSTMPHYHATEATNAMKPILGEYYRFDD------TPFYKALWREARECLYVEPD
EG----TSEKGVY-------W------YRN--------KY--------------------
--------
>evm.model.AsparagusV1_05.1489  [mRNA]  locus=AsparagusV1_05:63488434:63489585:+ [translate_table: standard]
------------------------------------------------------------
------------------------------------------------------------
------------------------------------------------------------
--------------------MGAGGR--MTAKE-------------REAQQLCR------
------NVVHRV--------------PTEKP-------------PFTLGQLKKAIPPHCF
ERSVLRSFSYVVYDF-------IIVSALLYLALCHIPNLPSP-FN-YIAWPLYWMCQGCV
LTG----------IWVIAHECGHHAFSDYQLLDDIVGLVLHSALLVPYFSWKYSHRRHHS
NTGSLERDEVFVPRPKSSLPWF-SKYL---NNAPGRFLFLFVSLTMGWPLYLAFNVSGRP
YPR-FACHYDPYGPIYS-DRERAQIFISDAGVIAVFYALYKLTVAF---SLGWVIRIYGV
PLLVVNGWLVLITYLQHTHAALPHYDSSEWDWLRGALAT-IDRDYG-I-LNKVFHNITDT
HVAHHLFSTMPHYNAMEATKAIKPILGEYYQFDG------TPVYKAMYREAKECVYVESE
G-----DKSKGVY-------W------YNN--------EL--------------------
--------
>evm.model.AsparagusV1_05.1491  [mRNA]  locus=AsparagusV1_05:63530165:63531316:+ [translate_table: standard]
------------------------------------------------------------
------------------------------------------------------------
------------------------------------------------------------
--------------------MGAGGR--MTAKE-------------REAQQLCR------
------NVVHRV--------------PTEKP-------------PFTLGQLKKAIPPHCF
ERSVLRSFSYVVYDF-------IIVSALLYLALCHIPNLPSP-FN-YIAWPLYWMCQGCV
LTG----------IWVIAHECGHHAFSDYQLLDDIVGLVLHSALLVPYFSWKYSHRRHHS
NTGSLERDEVFVPRPKSSLPWF-SKYL---NNAPGRFLFLFVSLTMGWPLYLAFNVSGRP
YPR-FACHYDPYGPIYS-DRERAQIFISDAGVIAVFYALYKLTVAF---SLGWVIRIYGV
PLLVVNGWLVLITYLQHTHAALPHYDSSEWDWLRGALAT-IDRDYG-I-LNKVFHNITDT
HVAHHLFSTMPHYNAMEATKAIKPILGEYYQFDG------TPVYKAMYREAKECVYVESE
G-----DKSKGVY-------W------YNN--------EL--------------------
--------
>GSMUA_Achr9T12380_001  [mRNA]  locus=chr9:8082483:8083628:- [translate_table: standard]
------------------------------------------------------------
------------------------------------------------------------
------------------------------------------------------------
---------MTVKEEPFHFHYGCGD-----------------------------------
------NGLQRS--------------PTEKP-------------AFTLGQIKKAIPPHCF
ERSILRSFSYLVHDL-------LFAVLFLYFAVAVMPKLPSG-LA-LAAWPLYWVLQGCI
LIG----------VW-------------------------------------YSHRRHHS
NTGSIERDEVFVPKPKSALSWF-TKYL---NNLPGRVLTLAITLSLGWPLYLAFNVSGRA
YPR-FACHFDPYGPIYS-DRERGQIFISDAGIVAASFVLYRVAASY---GFWWLVRVYGV
PLLIVNAWLVIITYLQHTHPSLPHYDSSEWDWLRGALAT-VDRDYG-V-LNKVFHNITDT
HVAHHLFSTMPHYHAMEATKVIKPLLGEYYQSDD------TPLLKAMWREVRECIYVEPD
ED----SKQKGVL-------W------YRN--------EF--------------------
--------
>Mb_09_t11390.1  [mRNA]  locus=Bchr09:8245028:8246796:-
------------------------------------------------------------
------------------------------------------------------------
--------------------------------------MPIKAPRRERSILLLGRQRTLK
HRGIALISSEPIAAAAAAAAAAAGGR--MTVKE-------------EPFRFHYGCGD---
------NALQRS--------------PTEKP-------------TFTLGQIKKAIPPHCF
ERSILRSFSYLVHDL-------LFAALFLYFAVAVMPKLPSG-LV-LAAWPLYWVLQGCI
LSG----------VWVIAHECGHHAFSDYSILDDGVGLVLHSALLVPYFSWKYSHRRHHS
NTGSIERDEVFVPKPRSALSWF-TKYL---NNPPGRVLTLAITLSLGWPLYLAFNVSGRA
YPR-FACHFDPYGPIFS-DRERGQIFISDAGIVAASYVLYRVAASY---GFWWLVRVYGV
PLLIVNAWLVIITYLQHTHPSLPHYDSSEWDWLRGALAT-VDRDYG-V-LNKVFHNITDT
HVAHHLFSTMPHYHAMEATKAIKPLLGEYYQSDA------TPLLKAMWREVRECIYVEPD
ED----SKQKGVL-------W------YRN--------EF--------------------
--------
>GSMUA_Achr4T00670_001  [mRNA]  locus=chr4:553233:554411:+ [translate_table: standard]
------------------------------------------------------------
------------------------------------------------------------
------------------------------------------------------------
--------------------MGAGGR--MTAKE-------------QATATEDVPLRSGG
GG----KPLHRS--------------PTEKP-------------SFTLGQIKKAIPPRCF
ERSVLRSFSYVVHDL-------FFASLFLYFALAIIPTLPPS-IV-LAAWPLYWVVQGCV
LTG--------------------------------------------------VHRRHHS
NTGSMERDEVFVPKPKSAMRWY-STYL---NNPPGRILTLAVTLTLGWPLYLAFNVSGRA
YPR-FACHYDPYGPIYS-DRERAQIFISDAGLMAAVYALYRIAASY---GFWWVVRVYGV
PLLIVNGWLVLITYLQHTHPSLPHYDSSEWDWLRGALAT-VDRDYG-I-LNNVFHNITDT
HVAHHLFSTMPHYHAMEATRVIKPLLGEYYQYDG------TPLLKAMWREARECLYVEPD
EG----STKKGVF-------W------YRN--------DI--------------------
--------
>Mb_04_t00640.1  [mRNA]  locus=Bchr04:686628:687812:+
------------------------------------------------------------
------------------------------------------------------------
------------------------------------------------------------
--------------------MGAGGR--MTAKE-------------QATATAGEDVPLRS
GGGG--KPLHRS--------------PTEKP-------------SFTLGQIKKAIPPRCF
ERSVLRSFSYVAHDL-------FFASLFLYFALAIIPTLPPS-LV-LAAWPLYWVVQGCV
LTG----------VWVIAHECGHHAFSDYSLLDDVVGLVLHSALLVPYFSWKYSHRRHHS
NTGSMERDEVFVPKPKSAMRWY-STYL---NNPPGRILTLAVTLTLGWPLYLAFNVSGRA
YPR-FACHYDPYGPIYS-DRERAQIFISDAGLMAVVYALYRIAASY---GFWWVVRVYGV
PLLVVNGWLVLITYLQHTHPSLPHYDSSEWDWLRGALAT-VDRDYG-I-LNNVFHNITDT
HVAHHLFSTMPHYHAMEATKVIKPLLGEYYQYDG------TPLLKAMWREARECLYVEPD
EG----STKKGVF-------W------YRN--------DI--------------------
--------
>GSMUA_Achr11T10100_001  [mRNA]  locus=chr11:7922906:7924352:+ [translate_table: standard]
------------------------------------------------------------
------------------------------------------------------------
--------------MIYRKKKINFHIDNVTRVAVFDIVLRENLVGHTSSDNARTTCLTGQ
HTRFSLLLYTKLHRYAARGGGGGGGD--LGGRM-------------TEMKRAEEK-----
------RPLRRS--------------PTEKP-------------PFTLSQIKKAIPPHCF
DRSLLRSFSYVVLDL-------LFAALFVYFAVAIIPKLPPG-LV-LAAWPLYWILQGCV
LTG--------------------------------------------------VHRRHHS
NTGSIDRDEVFVPKPKSAVAWF-TKYL---NNPPGRVLTLAITLTLGWPLYLAFNVSGRP
YPR-FACHFDPYGPIFS-DRERSQVVISDAGLMAVSYVLYRIAAGY---GFWWLVRVYGV
PLLIVNGWLVLITYLQHTHPSLPHYDSGEWDWLRGALAT-VDRDYG-L-LNKVFHNITDT
HVAHHLFSTMPHYHAMEATQAIKPVLGEYYQFDG------TPLLKAMWREAQECIYVEPD
EG----SRKKGVF-------W------YRN--------KL--------------------
--------
>Mb_06_t00450.1  [mRNA]  locus=Bchr06:391261:392388:+
------------------------------------------------------------
------------------------------------------------------------
------------------------------------------------------------
--------------------MSEMER--AEEKR---------------------------
-------PLRRS--------------PTEKP-------------PFTLSQIKKAIPPHCF
DRSLLRSFSYVVLDL-------LFAALFLYFAVAIIPKLPPG-LD-LAAWPLYWILQGCV
LTG----------VWVIAHECGHHAFSDNSLLDDVVGLVLHSVLLVPYFSWKYSHRRHHS
NTGSIDRDEVFVPKPKSSVPWF-TKYL---NNPPGRVLTLAITLTLGWPLYLAFNVSGRP
YPR-FACHFDPYGPIFS-DRERSQVVISDAGLMAVSYVLYRIAAGY---GFWWLVRVYGV
PLLIVNGWLVLITYLQHTHPSLPHYDSSEWDWLRGALAT-VDRDYG-L-LNRVFHNITDT
HVAHHLFSTMPHYHAMEATQAIKPVLGEYYQFDG------TPLLKAMWREAQECIYVEPD
EG----SRKKGVF-------W------YRN--------KL--------------------
--------
>GSMUA_Achr3T03750_001  [mRNA]  locus=chr3:2440961:2442121:- [translate_table: standard]
------------------------------------------------------------
------------------------------------------------------------
------------------------------------------------------------
--------------------MGAGGR--MTTTE-------------QGPLRYGGCG----
------IPLHRS--------------PTEKP-------------SFTLSQIKKAIPRHCF
ERSVLRSFSYVIRDL-------LIAVLFLYFAVAVIPKLPLG-LA-LPAWPLYWAFQGCI
LTG--------------------------------------------------VHRRHHS
NTGSIERDEVFVPKPKAALPWF-SKYL---NNPPGRILTLAITLTLGWPLYLAFNVSGRC
YPR-FASHFDPYGPIYS-DRERAQIFISDAGLMAALYVLYRVAACY---GFWWLVRVYGV
PLLIVNGWLVLITYLQHTHPSLPHYDSSEWDWLRGALAT-VDRDYG-M-LNKVFHNITDT
HVAHHLFSTMPHYHAMEATKAIKPILGEYYQFDD------TPLLKAMWREAQECIYVEPD
QG----SKLKGVF-------W------YRK--------EL--------------------
--------
>Mb_03_t03530.1  [mRNA]  locus=Bchr03:2576005:2577165:-
------------------------------------------------------------
------------------------------------------------------------
------------------------------------------------------------
--------------------MGAGGR--MTATE-------------QGPLRYGGCG----
------NPLHRS--------------PTEKP-------------SFTLSQIKKAIPPHCF
ERSVLRSFSYVIRDL-------LIAALFLYFAVAVIPKLPLG-LA-LPAWPLYWAFQGCI
LTG----------VWVIAHECGHHAFSDYSFLDDVVGLVLHSALLVPYFSWKYSHRRHHS
NTGSIERDEVFVPKPKAAIPWF-TKYL---NNPPGRILTLAITLTLGWPLYLSFNVSGRC
YPR-FASHFDPYGPIYS-DRERAQIFISDAGLMAALYVLYRVAACY---GFWWLVRVYGV
PLLIVNGWLVLITYLQHTHPSLPHYDSSEWDWLRGALAT-VDRDYG-M-LNKVFHNITDT
HVAHHLFSTMPHYHAMEATKAIKPILGEYYQFDD------TPLLKAMWREAQECIYVEPD
QE----SKLKGVF-------W------YRK--------EL--------------------
--------
>GSMUA_Achr10T03270_001  [mRNA]  locus=chr10:10922754:10924063:+ [translate_table: standard]
------------------------------------------------------------
------------------------------------------------------------
------------------------------------------------------------
--------------------MRARGG--MTATM---------------------------
------VPLRRS--------------PTEKP-------------PFTLGQIKKAIPPHCF
DRSVIRSFSYVFRDL-------LFAVLFLYVAVALIPKLSLG-LA-LAAWPLYWVVQGCV
LTG----------LW-------------------------------------YSHRRHHS
NTGSIERDEVFVPKPKASLSWY-SKYL---NNPLGRLVTLAVTLTLGWPLYLAFNVSGRP
YPR-FACHFDPYGPIYT-DRERAQIFISDAGLMATSYALYRFAASY---GFWWLARVYGV
PLLIVNGWLVLITYLQHTHPALPHYDSSEWDWLRGALAT-VDRDYG-V-LNKVFHNITDT
HVAHHLFSTMPHYHATEATRVIKPLLGEYYQFDG------TPLLKAMWREARECIYVEPD
EG----SKQEGVF-------W------YRK--DRRTEKRLIGLFLLVGLR----------
--------
>Mb_10_t25250.1  [mRNA]  locus=Bchr10:23100738:23101850:+
------------------------------------------------------------
------------------------------------------------------------
------------------------------------------------------------
----------------------------MTATE---------------------------
------VPLRRS--------------PTEKP-------------PFTLGQIKKAIPPHCF
DRSVIRSFSYVFRDL-------LFAGLFLYVAVALIPKLSLG-LA-LAAWPLYWVLQGCV
LTG----------LWVIAHECGHHAFSDYSLLDDVVGLVFHSALLVPYFSWKYSHRRHHS
NTGSIERDEVFVPKPKAALSWY-SKYL---NNPLGRIVTLAVTLTLGWPLYLAFNVSGRP
YPR-FACHFDPYGPIYT-DRERAQIFISDAGLMATSYALYRFAASY---GFWWLARVYGV
PLLIVNGWLVLITYLQHTHPALPHYDSSEWDWLRGALAT-VDRDYG-V-LNKVFHNITDT
HVAHHLFSTMPHYHATEATRVIKPLLGEYYQFDG------TPLLKAMWREARECIYVEPD
QG----SKQEGVF-------W------YRK--------EF--------------------
--------
>Elaeis_guineensis_31357
------------------------------------------------------------
------------------------------------------------------------
------------------------------------------------------------
--------------------MGAGGR--MTAKE-------------RDDQAAAAHRQDEN
------HSLLRS--------------PTEKP-------------PFTLGQIKKAIPPHCF
ERSVLRSSSYVVHDL-------AISAALLYVALAVIPALSQPLLR-LAAWPFYWAAQGCV
LTG----------IWVIAHECGHHAFSDSSLLDDVVGLVLHSALLVPYFSWKISHRRHHS
NTGSLDRDEVFVPKTKSALPWY-SKYL---NNPPGRLLTMVVTLTLGWPLYLAFNVSGRP
YPR-LACHYDPYSPIYS-DRERAQIFISDTGVLAASFALYRLVGAF---GFWWVVRVYGV
PLLIVNGWLVTITYLQHTHAALPHYDSSEWDWLRGALAT-VDRDYG-L-LNRVFHHITDT
HVAHHLFSTMPHYHAMEATKAIRPILGEYYRFDG------TPVFKALWREGKECIYVEPD
EG----GARKGVF-------W------YRN--------EF--------------------
--------
>Elaeis_guineensis_19272
------------------------------------------------------------
------------------------------------------------------------
------------------------------------------------------------
--------------------MGAGGR--MTAKE-------------REDQSATAYGPDED
------PSLRRS--------------PTEKP-------------PFTLSQIKKAIPPHCF
QRSVLRSFSYVVHDL-------VISAALFYVALAVIPTLSPPLLR-LAAWPLYWAAQGCI
FTG----------VWVIAHECGHHAFSDSSLLDDLVGLVLHSALLVPYFSWKISHRRHHS
NTGSLDRDEVFVPKRKSALPWY-SRYI---NNPPGRLLTLAVTLILGWPLYLAFNVSGRP
YPR-FACHYDPYGPIYS-DRERAQIFISDAGVLAAFYALCRLAGAF---GFWWVVRVYGV
PLLIVNGWLVTITYLQHTHAALPHYDSGEWDWFRGALAT-VDRDYG-V-LNRVFHHITDT
HVAHHLFSTMPHYHAMEATKAIRPILGEYYQFDG------TPVFKALWREARECIYVEPD
EG----GEKKGVF-------W------YRH--------KF--------------------
--------
>PDK_30s701671g004 [locus_tag="PDK_30s701671L004"] [product="delta-12 oleate desaturase"] [strand="-"]
------------------------------------------------------------
------------------------------------------------------------
------------------------------------------------------------
--------------------MGAGGR--MTAKE--------------REDQSAAEAAAHR
PGPDEDPSLRRS--------------PTEKP-------------PFALSQIKKAIPPHCF
QRSVLRSFSYVVHDL-------VVSAALFYVALAVIPALSPPLLR-LAAWPVYWAAQGCI
LTG----------LW---------------------------------------------
---------VFVPKRKSALAWY-SRYL---NNPPGRVLFLA-------------------
---------------------RAQIFIADAGVLAAFYALCRLAGPF---GLWWVVRVYGV
PLLIVNGWLVTITYLQHTHASLPHYDSSEWDWLRGALAT-VDRDYG-V-LNRVFHHITDT
HVAHHLFSTMPHYHALEATKAIRPILGEYYQFDG------TPVFKALWREAKECIYVEPD
EA----GEKKGVF-------W------YRN--------KL--------------------
--------
>Aco000748.1  [mRNA]  locus=LG02:17012590:17017673:+ [translate_table: standard]
-----MMGRMVISLYGGVKLSWLHESGAKYNLPPGGDYGEPLANHDGRVRAVNSANHEGQ
KSHFNPLKSPSAGGGDFVGIGLSLRMSDPRIASLTGSSERASKSMTRVHLGDCGGAGGVR
AITNQRRGEERRGEREREREREREEEQEIRENTLLSLALDLSLKRRSSRISLRKKKSDDQ
FESWFITAAAAAAAAACAGEMGAGGR--MTAKE-------------RAEQRRDAARGPGS
GGAGDAAALRRS--------------PTEKP-------------PFTLGQIKKAIPAHCF
QRSVLRSFSYVVHDL-------VLSAALLYAALAWIPALPSPLLR-YAAWGLYWVAQGCV
LTG----------VWVVAHECGHHAFSDYSLLDDAVGLVLHSALLVPYFSWKYSHRRHHS
NTGSVERDEVFVPKTKPSLRWY-SRYLS--DNPLGRVACLLVQLTLGWPLYLAFNVSGRP
YPR-FACHYDPYGPIYS-DRERAQIFVSDAGVLAACFALYRLAAAL---GFWWVVRVYGV
PLLIVNAWLVLITYLQHTHPALPHYDSSEWDWLRGALAT-MDRDYG-L-LNRVFHHITDT
HVAHHLFSTMPHYHALEATRAIKPILGDYYQFDA------TPVLQAMWREARECVYVEPE
DG----ANRKGVL-------W------YNN--------KF--------------------
--------
>Zm00001d017841_P001
------------------------------------------------------------
------------------------------------------------------------
------------------------------------------------------------
--------------------MRAGAR--LIEKE---------------------------
------QQEQRA--------------PVEKP-------------PFTLGQIKKAIPPHCF
ERSVLKSFSYVLRDL-------VTAAALLYLALVTIPALPSP-LQ-YAAWPLYWIAQGCV
CTG----------LWVIGHECGHNAFSEYPLLDDIVGLVLHSSLMVPYFSWKYSHRRHHS
NIGSLERDEVFVPKKKEALPWY-TPYVC--NSPVGRLLQIVVQLTLGWPLYLATNVSGRP
YPR-FACHYDPYGPIYS-DRERAQVFVSDAGVVAAWFGLYKLAATF---GFWWVVRVYAV
PLVIVNAWLVIVTFLQHTHPALPRYDSSEWDWLRGALAT-MDRDYG-A-LNRVFHNITDT
HVVHHLLSTVPHYHAVEATKAIKPILGEYYQFDP------TPIAKAMWREARECIYVEPE
NG-------RGIL-------W------YN---------KF--------------------
--------
>LOC_Os02g48560.1
------------------------------------------------------------
------------------------------------------------------------
----------------MLLNSCIRNLLLIGLVARYFCSCGVSVLLHYNIAQIAPSDPTTI
LQSILTFSSPAIVIVVVSSKMGAGGR--MTEKE-------------REEQQKLLGRAGNG
------AAVQRS--------------PTDKP-------------PFTLGQIKKAIPPHCF
QRSVIKSFSYVVHDL-------VIVAALLYFALVMIPVLPSG-ME-FAAWPLYWIAQGCV
LTG----------VWVIAHECGHHAFSDYSVLDDIVGLVLHSSLLVPYFSWKYSHRRHHS
NTGSLERDEVFVPKQKSAMAWY-TPYVY--HNPIGRLVHIFVQLTLGWPLYLAFNVSGRP
YPR-FACHFDPYGPIYN-DRERVQIFISDVGVVSAGLALFKLSSAF---GFWWVVRVYGV
PLLIVNAWLVLITYLQHTHPALPHYDSSEWDWLRGALAT-VDRDYG-I-LNKVFHNITDT
HVAHHLFSTMPHYHAMEATKAIRPILGEYYQFDP------TPVAKATWREAKECIYVEPE
DN-------KGVF-------W------YNN--------KF--------------------
--------
>Zm00001d017840_P001
------------------------------------------------------------
------------------------------------------------------------
------------------------------------------------------------
--------------------MGAGGR--MTEKE-------------REKQEQLARATGG-
------AAMQRS--------------PVEKP-------------PFTLGQIKKAIPPHCF
ERSVLKSFSYVVHDL-------VIAAALLYFALAIIPALPSP-LR-YAAWPLYWIAQGCV
CTG----------VWVIAHECGHHAFSDYSLLDDVVGLVLHSSLMVPYFSWKYSHRRHHS
NTGSLERDEVFVPKKKEALPWY-TPYVY--NNPVGRVVHIVVQLTLGWPLYLATNASGRP
YPR-FACHFDPYGPIYN-DRERAQIFVSDAGVVAVAFGLYKLAAAF---GVWWVVRVYAV
PLLIVNAWLVLITYLQHTHPSLPHYDSSEWDWLRGALAT-MDRDYG-I-LNRVFHNITDT
HVAHHLFSTMPHYHAMEATKAIRPILGDYYHFDP------TPVAKATWREARECIYVEPE
D-------RKGVF-------W------YNK--------KF--------------------
--------
>Zm00001d051636_P001
MCTGPDFTSADVVTASHDHIWLLRAQAPVTPCPPL-------------------------
NSASLPGCRRNRGGQAPSSFLLPANPAGTTARFPVRGTGEKGRDRERVRRGVRPICSAPR
SSLSRRPHSQQ-------------------------------------------------
-----------------PAKMGAGGR--MTEKE-------------REKHEQEQVARATG
GG----AAVQRS--------------PVEKP-------------PFTLGQIKKAIPPHCF
ERSVLRSFSYVAHDL-------SLAAALLYLAVAVIPALPCP-LR-YAAWPLYWVAQGCV
CTG----------VWVIAHECGHHAFSDHALLDDAVGLALHSALLVPYFSWKYSHRRHHS
NTGSLERDEVFVPRTKEALPWY-APYVH--GSPAGRLAHVAVQLTLGWPLYLATNASGRP
YPR-FACHFDPYGPIYG-DRERAQIFVSDAGVAAVAFGLYKLAAAF---GLWWVVRVYAV
PLLIVNAWLVLITYLQHTHPALPHYDSGEWDWLRGALAT-VDRDYG-V-LNRVFHHITDT
HVAHHLFSTMPHYHAVEATRAIRPVLGEYYQFDP------TPVAKATWREARECIYVEPE
N-----RNRKGVF-------W------YNS--------KF--------------------
--------
>FAD2_AT3G12120.1 pacid=19660115 transcript=AT3G12120.1 locus=AT3G12120 ID=AT3G12120.1.TAIR10 annot-version=TAIR10
------------------------------------------------------------
------------------------------------------------------------
------------------------------------------------------------
--------------------MGAGGR--MPVPT-------------SSKKSET-------
------DTTKRV--------------PCEKP-------------PFSVGDLKKAIPPHCF
KRSIPRSFSYLISDI-------IIASCFYYVATNYFSLLPQP-LS-YLAWPLYWACQGCV
LTG----------IWVIAHECGHHAFSDYQWLDDTVGLIFHSFLLVPYFSWKYSHRRHHS
NTGSLERDEVFVPKQKSAIKWY-GKYL---NNPLGRIMMLTVQFVLGWPLYLAFNVSGRP
YDG-FACHFFPNAPIYN-DRERLQIYLSDAGILAVCFGLYRYAAAQ---GMASMICLYGV
PLLIVNAFLVLITYLQHTHPSLPHYDSSEWDWLRGALAT-VDRDYG-I-LNKVFHNITDT
HVAHHLFSTMPHYNAMEATKAIKPILGDYYQFDG------TPWYVAMYREAKECIYVEPD
RE----GDKKGVY-------W------YNN--------KL--------------------
--------
>Helianthus_annuus_03645
------------------------------------------------------------
------------------------------------------------------------
------------------------------------------------------------
--------------------MGAGGR--MSNPV-------------NGEEKPNP------
------DPLQRV--------------PYQKP-------------PFTVGDVKKAIPPHCF
NRSVIRSFSYVVYDL-------TIASIFYYLANNYIALLPSP-LA-YVAWPVYWICQGCV
LTG----------VWVIAHECGHHAFSDYQWLDDTVGLVLHSALLVPYFSWKYSHRRHHS
NTGSIEHDEVFVPKLKSGVRST-ARLL---NNPPGRILTLLVTLTMGWPLYLMFNVSGRY
YDR-FACHFDPNSPIYS-NRERAQIFISDAGILTVLFVLFRVAMTK---GLTWVLTMYAG
PLLVVNGFLVLITFLQHTHPSLPHYDSTEWDWLRGALAT-IDRDYG-V-LNKVFHNITDT
HVTHHLFSTMPHYHAMEATKAIKPILGEYYQFDG------TSVFKAMYRETKECIYVDKD
E-----EVKDGVY-------W------YRN--------KI--------------------
--------
>Helianthus_annuus_31286
------------------------------------------------------------
------------------------------------------------------------
------------------------------------------------------------
--------------------MGAGGR--MSSPN-------------GKEKDGP-------
------KPLERA--------------LHEKP-------------PFTVGDIKKVIPPHCF
KRSVIRSFSYVVYDL-------TIASIFYYLANNYIPLLPNS-LA-YVAWPVYWIFQGCV
LTG----------VWVIAHECGHHAFSDYQWLDDTVGLILHSALLVPYFSWKYSHRRHHS
NTGSIEHDEVFVPKLKSSVRST-AKYL---NNPPGRILTLLVTLTMGWPLYLMFNVSGRY
YDR-FACHFDPNSPIYS-NRERAQIFISDAGILTVFYILFRLASTK---GLVWVLTMYGG
PLLVVNGFLVLITFLQHTHPSLPHYDSTEWDWLRGALAT-VDRDYG-I-LNKVFHNITDT
HVTHHLFSTMPHYHAMEATKAIKPILGDYYQFDG------TSIFKAMYRETKECIYVDKD
E-----DVKDGVY-------W------YRN--------KI--------------------
--------
>Helianthus_annuus_31287
------------------------------------------------------------
------------------------------------------------------------
------------------------------------------------------------
--------------------MGAGGR--MSSPN-------------GKEKDGP-------
------KPLERA--------------LHEKP-------------PFTVGDIKKVIPPHCF
KRSVIRSFSYVVYDL-------TIASIFYYLANNYIPLLPNS-LA-YVAWPVYWIFQGCV
LTG----------VWVIAHECGHHAFSDYQWLDDTVGLILHSALLVPYFSWKYSHRRHHS
NTGSIEHDEVFVPKLKSSVRST-AKYL---NNPPGRILTLLVTLTMGWPLYLMFNVSGRY
YDR-FACHFDPNSPIYS-NRERAQIFISDAGILTVFYILFRLASTK---GLVWVLTMYGG
PLLVVNGFLVLITFLQHTHPSLPHYDSTEWDWLRGALAT-VDRDYG-I-LNKVFHNITDT
HVTHHLFSTMPHYHAMEATKAIKPILGDYYQFDG------TSIFKAMYRETKECIYVDKD
E-----DVKDGVY-------W------YRN--------KI--------------------
--------
>Pos.gene24209.mRNA-1  [mRNA] [translate_table: standard]
------------------------------------------------------------
------------------------------------------------------------
------------------------------------------------------------
--------------------MGAGGR--MAVPT-------------SNAVEQE-------
------KPLKRV--------------PCSKP-------------PFTLGEVKKAVPPHCF
ERSLIHSFSYVVYDL-------SIAFLLYYISTSYFHLLPHP-FP-YVAWPIYWALQGCN
LTG----------VWVIAHECGHHAFSDYQWVDDTVGLILHSSLLVPYFSWKHSHRRHHS
NTGSLERDEVFVPKPKSQVGWY-SKYL---NNPPGRLLTLVITLTLGWPLYLVFNVSGRP
YDR-FACHYDPYGPIYS-DRERLQIFISDAGLLAMTSFLYRVVWAK---GFAWLVNVYVI
PLLIVNAFLVMITYLQHTHITLPHYDSSEWDWLRGALAT-MDRDYG-V-LNKVFHNITDT
HVAHHLFSTMPHYHAMEATKAIKPVLGEYYNFDG------TPFYKAMWREARECHYVEPD
EG----DANKGVF-------W------YRN--------EY--------------------
--------
>Pos.gene20776.mRNA-1  [mRNA] [translate_table: standard]
------------------------------------------------------------
------------------------------------------------------------
------------------------------------------------------------
----------------------------MAVPS-------------AEEE----------
------KPLKRV--------------PCSKP-------------PFTLGEIKKAVPSHCF
QRSLLRSFSYVVYDL-------SLAFLLYHISTTYFHHLPTP-YAAYIAWPIYWFLQGCI
LTG----------VWVIAHECGHHAFSDYQWVDDTVGLILHSALLVPYFSWKYSHRRHHS
NTGSLERDEVFVPKPKSQIPWF-SKYL---NNPPGRVLTLFITLTLGWPLYLAFNVSGRH
YDR-FACHYDPYGPIFS-DRESLQIYISDAGILAAVSLLYRVAMTK---GFMWLVSVYGI
PLLIVNAFLVIITYLQHTIISLPHYDSSEWDWLSGCVGN---------------------
------------------------------------------------------------
---------------------------SGS------------------------------
--------
>Pos.gene72458.mRNA-1  [mRNA] [translate_table: standard]
------------------------------------------------------------
------------------------------------------------------------
------------------------------------------------------------
---------------------MSAEQ--VE------------------------------
------KPIKRV--------------PCSKP-------------PFTLGEIKKAVPPHCF
HRSLFRSFSYVVYDL-------SLAFLLYYISSTYFHLLPYP-YAVFIAWSIYWALQGCI
LTG----------VWVIAHECGHHAFSNYQWVDDTVGLILHSFLLVPYFSWKYSHRRHHS
NTASLERDEVFVPKPKSQIPWY-SKYF---NNPPGRLLTLVITLTLGWPLYLAFNVSGRH
YDR-FACHYDPYGPIFS-DREMLQIYFSDAGILAVTSLLYRVAMAK---GLAWLVSVYGI
PLLVVNAFLVIITYLQHTIISLPHYDSSEWDWLRGALAT-VDRDYG-V-LNQVFHNITDT
HVAHHLFSTMPHYHAMEATKAIKPLLGEYYHFDG------TPFYKALWREARECHYVEPD
QG-D--AANQGVY-------W------YRN--------QY--------------------
--------
>Vitis_vinifera_11284
------------------------------------------------------------
------------------------------------------------------------
------------------------------------MQGQFCHFATYLDPLSATAANFSC
ASNPAARRGKLILRFRCLIKMGAGGR--LSVPN---------------------------
------SPVQRV--------------PHTKP-------------PFTLGQIKKAIPPHCF
QRSIPRSFSYVAYDL-------SLAFLFYYIATSYFSLLPSW-LT-YLAWPLYWTLQGCT
LTG----------VWVIAHECGHHAFSDYQWLDDTVGLILHSSLLVPYFSWKISHRRHHS
NTGSLERDEVFVPKPKSRIPWF-SKYL---NNPLGRALTLVITLTLGWPLYLAFNVSGRP
YNR-FACHYDPYGPIYS-DRERLQIYISDAGIFTASYVLYRLILAK---GLAWVVCMYGI
PLLIVNAFLVLITYLQHTHPTLPHYDSLEWDWLRGALAT-VDRDYG-V-LNKVFHNITDT
HVAHHLFSTMPHYHAMEATRAIKPILGEYYQFDG------TPFYKAMWREARECLYVEPD
EG----GSDKGKLCPITYVGWSC----FGALATSQGIVKYTVQEPTKPGKTPCLVPHDTM
FFSVLQKL
>Camellia_sinensis_24314
------------------------------------------------------------
------------------------------------------------------------
------------------------------------------------------------
--------------------MGAGGR--MPVPA-------------TKHEQQ--------
------ITPHRA--------------PHSKP-------------PFTLGEIKKAIPPHCF
ERSLLRSFSYIVYDF-------SLVFLFYYVTTSYIHLLPQH-FR-YLVWPIYWALQGCV
LTG----------VWVIAHECGHHAFSDYQWVDDTVGLILHSTLLVPYFSWKYSHRRHHS
NTSSLEHDEVFVPKPKSKLAWY-SKYL---NNPVGRVVTLVITLTLGWPLYLAFNVSGRP
YDR-FACHYDPYGPIYN-NRERLQIYISDVGIITIVYVLCRLAFAK---GLAWLVCVYGV
PLLIVNGFLVLITFLQHTHPALPHYDSSEWDWLRGALST-MDRDYG-V-LNKVFHNITDT
HVAHHLFSTMPHYHAMEATKAIKPILGEYYQFDG------TAFYKAMWREARECLYVESD
DD----TTTKGTL-------MMCLVEGFGE--------EFGTGKGKGKGKGV--------
--------
>Olea_europaea_07700
------------------------------------------------------------
------------------------------------------------------------
------------------------------------------------------------
--------------------MGAGGR--MTVPA-------------TKGEEKK-------
------NPLKRV--------------PYSKP-------------PFTVGDIKKAIPPHCF
KRSLLRSFSYVVYDL-------FLISLFYYIATSYFHLLPSP-FS-YLAWPVYWILQGCV
CTG----------VWVIAHECGHHAFSDYQWVDDTVGLILHSTLLVPYFSWKYSHRRHHS
NTGSLDRDEVFVPKPKSELSFF-SKYL---NNPPGRVMTLVITLTLGWPLYLAFNVSGRP
YDR-FACHYDPYGPIYN-DRERLQIYISDVGVITTTYILYHFALAQ---GFVWLTCVYGA
PLLIVNGFLVLITYLQHTHPSLPHYDSLEWDWLRGALST-VDRDYG-V-LNKVFHNITNA
HVAHHLFSTMPHYHAMEATKAIKPLLGEYYQFDG------TPFYKAMWREAKECLYVEPD
EP------NKGVF-------W------YKN--------KF--------------------
--------
>Olea_europaea_07701
------------------------------------------------------------
------------------------------------------------------------
------------------------------------------------------------
--------------------MGAGGR--MTVPA-------------TKGEEKK-------
------NPLKRV--------------PYSKP-------------PFTVGDIKKAIPPHCF
KRSLLRSFSYVVYDL-------FLISLFYYIATSYFHLLPSP-FS-YLAWPVYWILQGCV
CTG----------VWVIAHECGHHAFSDYQWVDDTVGLILHSTLLVPYFSWKYSHRRHHS
NTGSLDRDEVFVPKPKSELSFF-SKYL---NNPPGRVMTLVITLTLGWPLYLAFNVSGRP
YDR-FACHYDPYGPIYN-DRERLQIYISDVGVITTTYILYHFALAQ---GFVWLTCVYGA
PLLIVNGFLVLITYLQHTHPSLPHYDSLEWDWLRGALST-VDRDYG-V-LNKVFHNITNA
HVAHHLFSTMPHYHAMEATKAIKPLLGEYYQFDG------TPFYKAMWREAKECLYVEPD
EP------NKGVF-------W------YKN--------KF--------------------
--------
>Olea_europaea_07702
------------------------------------------------------------
------------------------------------------------------------
------------------------------------------------------------
--------------------MGAGGR--MTVPA-------------TKGEEKK-------
------NPLKRV--------------PYSKP-------------PFTVGDIKKAIPPHCF
KRSLLRSFSYVVYDL-------FLISLFYYIATSYFHLLPSP-FS-YLAWPVYWILQGCV
CTG----------VWVIAHECGHHAFSDYQWVDDTVGLILHSTLLVPYFSWKYSHRRHHS
NTGSLDRDEVFVPKPKSELSFF-SKYL---NNPPGRVMTLVITLTLGWPLYLAFNVSGRP
YDR-FACHYDPYGPIYN-DRERLQIYISDVGVITTTYILYHFALAQ---GFVWLTCVYGA
PLLIVNGFLVLITYLQHTHPSLPHYDSLEWDWLRGALST-VDRDYG-V-LNKVFHNITNA
HVAHHLFSTMPHYHAMEATKAIKPLLGEYYQFDG------TPFYKAMWREAKECLYVEPD
EP------NKGVF-------W------YKN--------KF--------------------
--------
>Olea_europaea_33866
------------------------------------------------------------
------------------------------------------------------------
------------------------------------------------------------
--------------------MGAGGR--LSVPA-------------TEAEEKK-------
------NPLKRV--------------PYSKP-------------PFTVGDIKKIIPPHCF
KRSLLRSFSYVVYDL-------FLVFLFYYIATSYFHLLPSP-FS-YLGWSVYWILQGCV
CTG----------VWVIAHECGHHAFSDYQWVDDTVGLILHSTLLVPYFSWKYSHRRHHS
NTGSLERDEVFVPKPRSKLSWF-TKYL---NNPPGRVMTLVITLTLGWPLYLAFNVSGRP
YDR-FACHYDPHGPIYN-DRERLQIYISDVCVIATSYILYRVALAQ---GLVWLTCVYGV
PLLIVNGFLVLITYLQHTHPSLPHYDSSEWDWLRGALAT-VDRDYG-V-LNNVFHNITDT
HVAHHLFSTMPHYHAMEATKAIKPLLGEYYQSDG------TPFYKAMWREAKECLYVEPD
EP------NKGVF-------W------YKN--------KF--------------------
--------
>Olea_europaea_00868
------------------------------------------------------------
------------------------------------------------------------
------------------------------------------------------------
--------------------MGAGGR--MSIPS-------------EGKKSKS-------
------DVIQRV--------------PHSKP-------------QFSLGDIKKAIPPHCF
QRSVLRSFSYVVYDL-------TIASLLCYVASTYIQFLPNP-LS-YFGWLLYWICQGCV
LTG----------VWVVAHECGHHAFSDYQWLDDTVGLILHSSLLVPYFSWKYSHRRHHS
NTGSLERDEVFVPRVKSGIRWI-SKNL---NNPPGRVLLLVFQLTLGWPLYLMFNVSGRH
YDR-FACHYNPHSPMYS-DRERAQILISDAGVLAVTCGLYRLTAAK---GLAWVFCVYGG
PLLVVNGFLVLITYLQHTHPSLPHYDSSEWDWLRGALAT-VDRDWG-I-LNRVFHNITDT
HVSHHLFSTMPHYHAMEATKAIKPILGNYYQFDG------TPIFKAMWREAKECIYVERD
EG----DQNKGVF-------W------YNN--------TL--------------------
--------
>Olea_europaea_41510
------------------------------------------------------------
------------------------------------------------------------
------------------------------------------------------------
--------------------MGAGGR--MSVPS-------------KGKKSKS-------
------DVLQRV--------------PHSKP-------------PFTLGELKKAIPPRCF
QRSIPRSFSYVLYDL-------TIAFLFFYVATNYFQNLPQL-LF-YLAWPVYWMCQGCV
LTG----------VWVIAHECGHHAFSDYQWLDDTVGLILHSALLVPYFSWKFSHRRHHS
NTGSLERDEVFVPKLKSGIHGF-AKHL---NNPPGRVLILLVQLTLGWPLYLLFNISGRH
YER-FACHYDPHSPIYS-DRERMLILVSDAGVLAVTYGLYCLVAAK---GLAWVLCVSGG
PLLVVNGFLVLITYLQHTHPALPHYDSTEWDWLRGALAT-ADRDYG-I-LNKVFHNITDT
HVAHHLFSTMPHYHAMEATKAIKPILGNYYKFDR------TPIFKAMWREVKECIYVEPD
ER----DQNKGVF-------W------YRN--------KL--------------------
--------
>Olea_europaea_41511
------------------------------------------------------------
------------------------------------------------------------
------------------------------------------------------------
--------------------MGAGGR--MSVPS-------------KGKKSKS-------
------DVLQRV--------------PHSKP-------------PFTLGELKKAIPPRCF
QRSIPRSFSYVLYDL-------TIAFLFFYVATNYFQNLPQL-LF-YLAWPVYWMCQGCV
LTG----------VWVIAHECGHHAFSDYQWLDDTVGLILHSALLVPYFSWKFSHRRHHS
NTGSLERDEVFVPKLKSGIHGF-AKHL---NNPPGRVLILLVQLTLGWPLYLLFNISGRH
YER-FACHYDPHSPIYS-DRERMLILVSDAGVLAVTYGLYCLVAAK---GLAWVLCVSGG
PLLVVNGFLVLITYLQHTHPALPHYDSTEWDWLRGALAT-ADRDYG-I-LNKVFHNITDT
HVAHHLFSTMPHYHAMEATKAIKPILGNYYKFDR------TPIFKAMWREVKECIYVEPD
ER----DQNKGVF-------W------YRN--------KL--------------------
--------
>Olea_europaea_30237
------------------------------------------------------------
------------------------------------------------------------
------------------------------------------------------------
--------------------MGAGGR--SFEGK-------------KSKS----------
------DVLQRV--------------PHSKP-------------PFTLGELKKVIPPHCF
QRSIPQSFSYLVCDL-------TIAFLFFYIATNYFQNLPQP-LS-NLAWPLYWMCQGCI
LTG----------VWVIAHECGHHAFSNYQWLDDTVGLILHSALLVPYFSWKFSHRRHHS
NTGSLDRDEVFVPKFKSEIRGF-AKHL---NNPPGRVIILLVQLTLGWPLYLLFNASGRH
YER-FACHYDPYSPIYL-DSERTLILISDAGVLAVIYGLYCLVAAR---GLIWVLCVYGG
PLLIVNGFLVLITYLQHTHPSLPHYDSTEWDWLRGALAT-ADRDYG-I-LNKVFHNITDT
HVAHHLFSTMPHYHAMEATKAIKLILGNYYQFDG------TPIFKAMWREVKECIYVEPD
EG----DQKKGVY-------W------YKN--------KL--------------------
--------
>Glycine_max_34379
------------------------------------------------------------
------------------------------------------------------------
------------------------------------------------------------
--------------------MGGGGR--SSATL-------------KHQNSIKNH-----
------SKKKRV--------------PHAKP-------------PFTLSQLKKAISPHCF
HRSTFRSFSYVLYDL-------TIASCLFYAAVNYIPTLPHENLS-LLAWPLYWFIQGSI
LTG----------VWVIAHECGHHAFSDHQWLDDLVGLILHSLLLVPYFSWKYSHRRHHS
NTGSLERDEVFVPKTKSSMGWY-SKYL---NNSPGRVLTLAITLTLGWPLYLAFNVSGRS
YER-FACHYDPYGPIYS-NRERLQIYVSDAGILAVCFGLYKAVLAK---GLVWVVCVYGV
PLLVVNGFLVLITFLQHTHPAVPHYDSSEWDWLRGALAT-VDRDYG-I-LNKVLHNITDT
HVAHHLFSTMPHYHAMEATKAIKPILGEYYHFDE------TPIYKAMWREAKECMYVEPD
KG----SNGKGVY-------W------YNN--------KL--------------------
--------
>Pos.gene13339.mRNA-1  [mRNA] [translate_table: standard]
------------------------------------------------------------
------------------------------------------------------------
------------------------------------------------------------
---MRKGASKRHVVVIDCGTMGAGGR--MSVRP-------------ETKTPDS-------
------PVLKRV--------------PYSKP-------------PFTLGQVKKAIPPHCF
QRSVLHSFSYVIYDL-------AIATIFYYIATNYIHLLPHP-FP-YLAWPVYWFAQGCV
LTG----------VWVIAHECGHHAFSDYQWLDDTVGLILHSSLLVPYFSWKYSHRRHHS
NTGSLDRDEVFVPKKKSNISWF-SKYL---NNPPGRVITLAVTLLLGWPLYLAFNVSGRP
YDR-FACHFDPYGPIYS-DRERLQILISDAGVLAVTYGLFRLAAAK---GLAWVFCVYGG
PLLIVNGFLVLITFLQHTHPSLPHYDSSEWDWFRGALAT-VDRDYG-F-LNKVFHNITDT
HVAHHLFSTMPHYHAMEATKAIKPVLGDYYQFDG------TSVFKAMWRETKECIYVDQD
EG----EKDKGVF-------W------YKN--------KFE-------------------
--------
>Vitis_vinifera_17225
------------------------------------------------------------
------------------------------------------------------------
--------------------------------------------------------MNQF
TKIEEREGVVKGRAASGRGTMGAGGR--MSAPP-------------SAKKSEA-------
------DIVQRA--------------PHSKP-------------QFTLSQLKKAIPPHCF
QRSVLHSFSYVISDL-------TWASLLYYIATNYFHLLPHP-LS-YLAWPIYWAFQGCI
LTG----------VWVIAHECGHHAFSDYQWLDDTVGLILHSSLLVPYFSWKYSHRRHHS
NTGSLEKDEVFVPKTKSKLGWY-SKYL---NNPLGRFVTLTIQLTLGWPLYLMFNVSGRR
YSR-FACHFDPHGPIYS-DRERLQIYISDAGVLAITYGLYRLAVSK---GLTWVLCVYGC
PLLIVNGFLVLITYLQHTHPSLPHYDSSEWDWLRGALAT-MDRDYG-I-LNKVFHHITDT
HVAHHLFSTLPHYHAMEATKAIKPVLGDYYQFDG------TPFYKAMWREAKECVYVQSD
G-----DKSKGVF-------W------YQN--------KF--------------------
--------
>Glycine_max_68446
------------------------------------------------------------
------------------------------------------------------------
------------------------------------------------------------
--------------------MG--------------------------------------
------DTMKRV--------------PIEKP-------------PFTLSQIKKAIPPHFF
QRSVLRSFSYLIYDL-------TIAFCLYYIATDYFHNLPHP-LT-FLAWPIYWAVQGFT
LAG----------LWVIAHDCGHHAFRDYQLLDDNVGLVLHSALLVPYFSWKYSHRRHHS
NTGSLERDEVFVPKQKSSIKWL-SKYL---NNPPGRVFTLAVTITLGWPMYLTFNVSCSK
----RAC-------------------LGGLCL--------------------WISNACGQ
--------WVLVTILQHTHAALPHYNFSEWDWLRGALATVVDRDYG-I-LNKVLHNITGT
HVVHHLFSTMPHYHAMDATKAIKPILGEYYRFDE------TPFVKAMWREARECIYVEPD
TE--------------------------NK------------------------------
--------
>Linum_usitatissimum_07563
------------------------------------------------------------
------------------------------------------------------------
------------------------------------------------------------
--------------------MGAGGR--MAVPP-------------SNKADS--------
------ETFKRS--------------PYSKP-------------PFTLGEIKKAVPPHCF
KRSIPRSFSYVAYDL-------TIAAIFYYIATTYIHLLPNP-LS-YVAWPIYWACQGCV
LTG----------VWVLAHECGHHAFSDYQWLDDLVGFVLHSCLMVPYFSWKHSHRRHHS
NTGSLERDEVFVPKQKSAIGWH-SKYL---NNPPGRVLTLAVTLTLGWPLYLAFNVSGRP
YDR-FACHYDPKSPIYN-DRERTEIFFSDAGILAVSFALYKLAVAK---GLAWVVCVYGV
PLLVVNGFLVLITFLQHTHPSLPHYKSSEWDWLRGALAT-MDRDYG-F-LNTVFHNITDT
HVAHHLFSTMPHYHAMEATKAIKPVLGEYYQFDG------TPFIKAMWREAKECVYVEPD
EG----DQNKGVF-------W------YNN--------KL--------------------
--------
>Linum_usitatissimum_46308
------------------------------------------------------------
------------------------------------------------------------
------------------------------------------------------------
--------------------MGAGGR--MAVPP-------------SNKADS--------
------ETFKRS--------------PYSKP-------------PFTLGEIKKAIPPHCF
KRSIPRSFSYVAYDL-------TIAAIFYYIATTYIHLLPNP-LS-YVAWPIYWACQGCV
LTG----------VWVLAHECGHHAFSDYQWLDDLVGFVLHSCLMVPYFSWKHSHRRHHS
NTGSLERDEVFVPKQKSAIGWH-SKYL---NNPPGRVLTLAVTLTLGWPLYLAFNVSGRP
YDR-FACHYDPKSPIYN-DRERTEIFLSDAGILAVSFALYKLAVAK---GLAWVVCVYGV
PLLVVNGFLVLITFLQHTHPSLPHYKSSEWDWLRGALAT-MDRDYG-F-LNTVFHNITDT
HVAHHLFSTMPHYHAMEATKAIKPVLGEYYQFDG------TPFIKAMWREAKECVYVEPD
EG----DQNKGVF-------W------YNN--------KL--------------------
--------
>Glycine_max_68447
------------------------------------------------------------
------------------------------------------------------------
------------------------------------------------------------
--------------------MGAGGR--TAVPP-------------ANRKSEA-------
------DPLKRV--------------PFEKP-------------QFSLSQIKKAIPPHCF
QRSVLRSFSYVVYDL-------TIAFCLYYVATHYFHLLPGP-LS-FVAWPIYWAVQGCI
LTG----------VWVIAHECGHHAFSDYQLLDDIVGLILHSALLVPYFSWKYSHRRHHS
NTGSLERDEVFVPKQKSSIMWY-SKYL---NNPPGRVLTLAVTLTLGWPLYLAFNVSGRP
YDR-FACHYDPYGPIYS-DRERLQIYISDAGVLAVCYGLFCLAMAK---GLAWVVCVYGV
PLLVVNGFLVLITFLQHTHPALPHYTSSEWDWLRGALAT-VDRDYG-I-LNKVFHNITDT
HVAHHLFSTMPHYHAMEATKAIKPILGEYYRFDG------TPFVKAMWREARECIYVEPD
QS----TQSKGVF-------W------YNN--------KL--------------------
--------
>Glycine_max_57099
------------------------------------------------------------
------------------------------------------------------------
------------------------------------------------------------
MFIKSVVKKCTDMSCADCVKMGAGGR--TDVPP-------------ANRKSEV-------
------DPLKRV--------------PFEKP-------------PFSLSQIKKVIPPHCF
QRSVFRSFSYVVYDL-------TIAFCLYYVATHYFHLLPSP-LS-FLAWPIYWAVQGCI
LTG----------VWVIAHECGHHAFSDYQLLDDIVGLVLHSGLLVPYFSWKYSHRRHHS
NTGSLERDEVFVPKQKSCIKWY-SKYL---NNPPGRVLTLAVTLTLGWPLYLALNVSGRP
YDR-FACHYDPYGPIYS-DRERLQIYISDAGVLAVCYGLFRLAMAK---GLAWVVCVYGV
PLLVVNGFLVLITFLQHTHPALPHYTSSEWDWLRGALAT-VDRDYG-I-LNKVFHNITDT
HVAHHLFSTMPHYHAMEATKAIKPILGEYYRFDE------TPFVKAMWREARECIYVEPD
QS----TESKGVF-------W------YNN--------KL--------------------
--------
>Glycine_max_57100
------------------------------------------------------------
------------------------------------------------------------
------------------------------------------------------------
--------------------MGAGGR--TDVPP-------------ANRKSEV-------
------DPLKRV--------------PFEKP-------------PFSLSQIKKVIPPHCF
QRSVFRSFSYVVYDL-------TIAFCLYYVATHYFHLLPSP-LS-FLAWPIYWAVQGCI
LTG----------VWVIAHECGHHAFSDYQLLDDIVGLVLHSGLLVPYFSWKYSHRRHHS
NTGSLERDEVFVPKQKSCIKWY-SKYL---NNPPGRVLTLAVTLTLGWPLYLALNVSGRP
YDR-FACHYDPYGPIYS-DRERLQIYISDAGVLAVCYGLFRLAMAK---GLAWVVCVYGV
PLLVVNGFLVLITFLQHTHPALPHYTSSEWDWLRGALAT-VDRDYG-I-LNKVFHNITDT
HVAHHLFSTMPHYHAMEATKAIKPILGEYYRFDE------TPFVKAMWREARECIYVEPD
QS----TESKGVF-------W------YNN--------KL--------------------
--------
>Glycine_max_57101
------------------------------------------------------------
------------------------------------------------------------
------------------------------------------------------------
--------------------MGAGGR--TDVPP-------------ANRKSEV-------
------DPLKRV--------------PFEKP-------------PFSLSQIKKVIPPHCF
QRSVFRSFSYVVYDL-------TIAFCLYYVATHYFHLLPSP-LS-FLAWPIYWAVQGCI
LTG----------VWVIAHECGHHAFSDYQLLDDIVGLVLHSGLLVPYFSWKYSHRRHHS
NTGSLERDEVFVPKQKSCIKWY-SKYL---NNPPGRVLTLAVTLTLGWPLYLALNVSGRP
YDR-FACHYDPYGPIYS-DRERLQIYISDAGVLAVCYGLFRLAMAK---GLAWVVCVYGV
PLLVVNGFLVLITFLQHTHPALPHYTSSEWDWLRGALAT-VDRDYG-I-LNKVFHNITDT
HVAHHLFSTMPHYHAMEATKAIKPILGEYYRFDE------TPFVKAMWREARECIYVEPD
QS----TESKGVF-------W------YNN--------KL--------------------
--------
>Helianthus_annuus_01180
------------------------------------------------------------
------------------------------------------------------------
------------------------------------------------------------
--------------------MGAGGQ--MNVSK-------------TEN-----------
------DILKRV--------------CVSKP-------------PFSLSDLKKAIPPHCF
KRSLIKSLGSFFRDL-------FIIYTFYYLAANYIPILPWP-LV-YVTWPIYWFAQGCV
LMG----------FWLLGHETGHHAFSEYEWLDDAFGFFIHSVTLTPYFSFKYSHRSHHA
HTNSLEYDEVYIPKRKND-TFF-TEFL---NNGPGNVFTLILRTTLGLPLYLFFNTYGRD
YEG-FANHYLPQSAIFN-DSERTQIVISDIGIIAVMYTLYRTAVTQ---GVQSTLFLYGL
PLFVMSGFFITLTYLNHAHPGIPHYDATEWDWLRGALST-IDRDYGKL-MSWVFHDGPEN
HVIHHLFPTIPHYHASEARDAVKPMLGDYYKWDN------TPMLKALWRDTVECIYVEPD
EN----SENKGVY-------W------YSK------------------------------
--------
>Helianthus_annuus_01182
------------------------------------------------------------
------------------------------------------------------------
------------------------------------------------------------
--------------------MGAGGR--MNVAA-------------DDKP----------
------LAHKRV--------------PVSKP-------------PFELSDLKKAIPPHCW
ERSLVRSFAAVFRDF-------IIIGALYYLADTFIPMLPKP-LA-YVAWPVYWFFQGAY
LMG----------LWVIGHECGHHGFSDYPWLNDTIGFIVHSLILTPYFGFKYSHRTHHA
NTNSIEYDEVWIPKRKSD-KLY-SEIL---NNPTGAFLVFVFKIVLGFPLYFVFNLYGRK
YEKGITSHFYPYSPIFN-DSERFQIFLTDLGVFATCYAVYRAAVIM---GTQWVINIYGM
PILFMSGFFILLTYLHHTHPAIPHYDSTEWDWLRGALAT-VDRNFG-F-LNHAFHDVTRT
HTVHHLFPTIPHYNTFEAREAVKPILGEYYKYDD------TPILEAVWRETKDCIFIEPD
VV-D--GEKKGIY-------W------FHK------------------------------
--------
>Helianthus_annuus_04874
------------------------------------------------------------
------------------------------------------------------------
------------------------------------------------------------
--------------------MGAGGR--MNVAN-------------TTDDKP--------
------LAHKRV--------------PVSKP-------------PFELSDLKKAIPPHCW
KRSLVRSFAAVFRDF-------IIIGALYYLADTFIPMLPKP-LA-YVAWPVYWFFQGAY
LMG----------LWVIGHECGHHGFSEYPWLNDTIGFIVHSLILTPYFGFKYSHRTHHA
NTNSIEYDEVWIPKRKSD-KLY-SEIL---NNPTGAFLVFVFKIVLGFPLYFVFNLYGRK
YEKGITSHFYPYSPIFN-DSERFQIFLTDLGVFATCYAVYRAAAIM---GTQWVINIYGM
PILFMSGFFILLTYLHHTHPSIPHYDSTEWDWLRGALAT-VDRNFG-F-LNHAFHDVTRT
HTVHHLFPTIPHYHTFEAREAVKPILGEYYKYDD------TPILEAIWRETKDCIFIEAD
EV-N--GEKKGIY-------W------FHK------------------------------
--------
>Helianthus_annuus_31027
------------------------------------------------------------
------------------------------------------------------------
------------------------------------------------------------
--------------------MGAGGN--MNVTS-------------GGK-----------
------NVLDRV--------------PVKKT-------------PFEISDLKKAIPQHCF
KRDLQRSLYYLFGDI-------AICFTWYQLASNCIPLLPTP-LT-YLAWPIYWFVQGSS
FMG----------IWSIGHDLGHHAFSEYQWLDDAIGFVAHSAFLTPYFSFKYSHRSHHA
HTNSMEYDEVWIPKRKAD-TFY-SEIL---NNPLGNLFMTFVRLLLSFPMYFTFNIHGRP
YNG-FASHFYPNSPIFN-DSERKQIWLSDAGMAVAFYVLYKIASAT---SFTWLFCIYGA
PLLVMNAHFIFFTFLHHSHPSLAHFDSREWDWIRGALST-VDRDYG-I-FNHVFHDVTCS
HVVHHLISTIPHYHTMEATKAVKPILGDYYKYDD------TPILEAFWRETKNCIYVEPD
EG----AEDSGVY-------W------FRK------------------------------
--------
>Helianthus_annuus_31023
------------------------------------------------------------
------------------------------------------------------------
------------------------------------------------------------
--------------------MGAGGR--MNEAT-------------ADT-----------
------NVLKRV--------------PTAKT-------------PFEISDLKKAIPPHCF
KRSLATSSYYLFRDI-------AICYTFYYLASNFIPLLPKP-LN-YLAWPIYWFCQGSS
FMG----------IWSIGHDLGHHAFSEYQWLDDTLGFILHSSFLTPYFSFKYSHRSHHA
HTNSMEYDEVWIPKRKADTLY--SEVL---NNPLGNLIMTVVRLLLSFPMYFTFNIHGRE
YNG-FASHFYPQSPIFN-ASERKQIWLSDAGMVVAFYALYKIAAAT---SATWLFCIYGA
PLLVMNAHFIFFTFLHHSHPSLAHYDSREWDWIRGALST-VDRDYG-I-FNTIFHDVTCA
HVVHHLISTIPHYHTVEATKAIKPILGDYYKYDD------TPILKAFWRETKECIFVEPD
EG----AENSGIY-------W------FRK------------------------------
--------
>Helianthus_annuus_31024
------------------------------------------------------------
------------------------------------------------------------
------------------------------------------------------------
--------------------MGAGGR--MNEAT-------------ADT-----------
------NVLKRV--------------PTAKT-------------PFEISDLKKAIPPHCF
KRSLATSSYYLFRDI-------AICYTFYYLASNFIPLLPKP-LN-YLAWPIYWFCQGSS
FMG----------IWSIGHDLGHHAFSEYQWLDDTLGFILHSSFLTPYFSFKYSHRSHHA
HTNSMEYDEVWIPKRKADTLY--SEVL---NNPLGNLIMTVVRLLLSFPMYFTFNIHGRE
YNG-FASHFYPQSPIFN-ASERKQIWLSDAGMVVAFYALYKIAAAT---SATWLFCIYGA
PLLVMNAHFIFFTFLHHSHPSLAHYDSREWDWIRGALST-VDRDYG-I-FNTIFHDVTCA
HVVHHLISTIPHYHTVEATKAIKPILGDYYKYDD------TPILKAFWRETKECIFVEPD
EG----AENSGIY-------W------FRK------------------------------
--------
>Helianthus_annuus_31025
------------------------------------------------------------
------------------------------------------------------------
------------------------------------------------------------
--------------------MGAGGR--MNEAT-------------TDT-----------
------NVLKRV--------------PTAKT-------------PFEISDLKKAIPPHCF
KRSLATSSYYLFRDI-------AISYTFYYLASNYIPLLPKP-LN-YLAWPIYWFCQGSN
FMG----------IWSIGHDLGHHAFSEYQWLDDTLGFLLHSSFLTPYFSFKYSHRGHHA
HTNSLEYDEVWIPKRKADTLY--SEVL---NNPLGNLIMTVVRLLLSLPMYFTFNIHGQE
YNG-FASHFYPQSPMFN-ASERKQIWLSDAGMVVAFYALYKIAATT---SATWLFCIYGA
PLLVMNAHFVFFTYLHHNHLSLAHYDSREWDWIRGALST-VDRDYG-I-FNTIFHDVTCA
HVVHHLISTIPHYHTVEATKAIKPILGDYYKYDD------TPILKAFWRETKECIFVEPD
EG----AENSGIY-------W------FRK------------------------------
--------
>Helianthus_annuus_31026
------------------------------------------------------------
------------------------------------------------------------
------------------------------------------------------------
--------------------MGAGGR--MNEAT-------------TDT-----------
------NVLKRV--------------PTAKT-------------PFEISDLKKAIPPHCF
KRSLATSSYYLFRDI-------AISYTFYYLASNYIPLLPKP-LN-YLAWPIYWFCQGSN
FMG----------IWSIGHDLGHHAFSEYQWLDDTLGFLLHSSFLTPYFSFKYSHRGHHA
HTNSLEYDEVWIPKRKADTLY--SEVL---NNPLGNLIMTVVRLLLSLPMYFTFNIHGQE
YNG-FASHFYPQSPMFN-ASERKQIWLSDAGMVVAFYALYKIAATT---SATWLFCIYGA
PLLVMNAHFVFFTYLHHNHLSLAHYDSREWDWIRGALST-VDRDYG-I-FNTIFHDVTCA
HVVHHLISTIPHYHTVEATKAIKPILGDYYKYDD------TPILKAFWRETKECIFVEPD
EG----AENSGIY-------W------FRK------------------------------
--------
>Helianthus_annuus_28918
------------------------------------------------------------
------------------------------------------------------------
--------------------------------------------------MCIYKCKWFP
QISKQPSNKYSQRFFDFIRTMGAGGR--MNESE-------------TKR-----------
------DVFKHV--------------PVEKP-------------PFGIADVKKAIPPHCF
NRSLSTSFYYLIRDL-------CFVFSLYYIANNYITLLSPP-FS-YIAWPIYWFSQGSV
MVG----------LWNIVHDCGHHSFSEYPLIDNTIGLIFHSLVLTPYFSFKYSHRTHHA
NTSSLEKDENWVPKLKND-TWF-VELI---ANPIVNVFLVLFRLVFGYFGYFLFNLHGRI
YKG-FPSHFNPLGPIFN-DSERAQVFLSDIGVGVVAYGLYRIGTKT---GFQWLLYMYGY
PLLVMCALFILFTYLNHNHPSVAHYDAREWDWLRGALAT-VDRDYG-I-LNTVFHDEPNA
HVVHHLFSSIPHYHIVEATRAVKPVLGEYYNFDD------TPIVKAVFRETYNCLFIKED
------PEKEGVY-------W------FSK------------------------------
--------
>Helianthus_annuus_31022
------------------------------------------------------------
------------------------------------------------------------
------------------------------------------------------------
--------------------MGAGGR--MNETA-------------TKR-----------
------DVFKHV--------------PVEKP-------------PFGIADLKKAIPPHCF
KRSLSTSFYYLIRDL-------CAIFSLYYIANNYIYHLPQP-FS-FIAWPAYWILQGSI
MVG----------LWNIVHDCGHHGFSDYPWLDDTIGLIFHSLVLTPYFSFKYSHRTHHA
NTSSLEKDENWVPKLKND-TWF-VEVL---MNPVGNLMMLAFRLVFGYPGYFMFNLHGRI
YKG-FPSHFNPLGPIFN-DSERAQIWLSDAGVVAVLYGLYRIGNKT---GFQWLLYMYGY
PLVVMCMFFMLFTYLNHNHPSVAHYDSREWDWLRGALAT-VDRDYG-I-LNTIFHDEPNA
HVVHHLFSTIPHYHIVEATQAVKPVLGEYYNYDD------TPIIKAIVRETKNCLFIEED
PE------KKGIY-------W------FSK------------------------------
--------
