# Supplementary material for: Genomic basis of the giga-chromosomes and giga-genome of tree peony Paeonia ostii
Source: Nat Commun. 2022 Nov 28;13:7328. doi: 10.1038/s41467-022-35063-1 (PMC9705720; doi:10.1038/s41467-022-35063-1)
Supplement: Supplementary file 13 — Source Data [file 41467_2022_35063_MOESM13_ESM.zip › Source Data Supplementary Fig. 8f FAD2-6_candidate.pep.fa.txt]

>FAD6_AT4G30950.1 pacid=19647443 transcript=AT4G30950.1 locus=AT4G30950 ID=AT4G30950.1.TAIR10 annot-version=TAIR10
MASRIADSLFAFTGPQQCLPRVPKLAASSARVSPGVYAVKPIDLLLKGRTHRSRRCVAPVKRRIGCIKAVAAPVAPPSAD
SAEDREQLAESYGFRQIGEDLPENVTLKDIMDTLPKEVFEIDDLKALKSVLISVTSYTLGLFMIAKSPWYLLPLAWAWTG
TAITGFFVIGHDCAHKSFSKNKLVEDIVGTLAFLPLVYPYEPWRFKHDRHHAKTNMLVHDTAWQPVPPEEFESSPVMRKA
IIFGYGPIRPWLSIAHWVNWHFNLKKFRASEVNRVKISLACVFAFMAVGWPLIVYKVGILGWVKFWLMPWLGYHFWMSTF
TMVHHTAPHIPFKPADEWNAAQAQLNGTVHCDYPSWIEILCHDINVHIPHHISPRIPSYNLRAAHESIQENWGKYTNLAT
WNWRLMKTIMTVCHVYDKEENYIPFDRLAPEESQPITFLKKAMPNYTA*
>FAD2_AT3G12120.1 pacid=19660115 transcript=AT3G12120.1 locus=AT3G12120 ID=AT3G12120.1.TAIR10 annot-version=TAIR10
MGAGGRMPVPTSSKKSETDTTKRVPCEKPPFSVGDLKKAIPPHCFKRSIPRSFSYLISDIIIASCFYYVATNYFSLLPQP
LSYLAWPLYWACQGCVLTGIWVIAHECGHHAFSDYQWLDDTVGLIFHSFLLVPYFSWKYSHRRHHSNTGSLERDEVFVPK
QKSAIKWYGKYLNNPLGRIMMLTVQFVLGWPLYLAFNVSGRPYDGFACHFFPNAPIYNDRERLQIYLSDAGILAVCFGLY
RYAAAQGMASMICLYGVPLLIVNAFLVLITYLQHTHPSLPHYDSSEWDWLRGALATVDRDYGILNKVFHNITDTHVAHHL
FSTMPHYNAMEATKAIKPILGDYYQFDGTPWYVAMYREAKECIYVEPDREGDKKGVYWYNNKL*
>Aco000748.1  [mRNA]  locus=LG02:17012590:17017673:+ [translate_table: standard]
MMGRMVISLYGGVKLSWLHESGAKYNLPPGGDYGEPLANHDGRVRAVNSA
NHEGQKSHFNPLKSPSAGGGDFVGIGLSLRMSDPRIASLTGSSERASKSM
TRVHLGDCGGAGGVRAITNQRRGEERRGEREREREREREEEQEIRENTLL
SLALDLSLKRRSSRISLRKKKSDDQFESWFITAAAAAAAAACAGEMGAGG
RMTAKERAEQRRDAARGPGSGGAGDAAALRRSPTEKPPFTLGQIKKAIPA
HCFQRSVLRSFSYVVHDLVLSAALLYAALAWIPALPSPLLRYAAWGLYWV
AQGCVLTGVWVVAHECGHHAFSDYSLLDDAVGLVLHSALLVPYFSWKYSH
RRHHSNTGSVERDEVFVPKTKPSLRWYSRYLSDNPLGRVACLLVQLTLGW
PLYLAFNVSGRPYPRFACHYDPYGPIYSDRERAQIFVSDAGVLAACFALY
RLAAALGFWWVVRVYGVPLLIVNAWLVLITYLQHTHPALPHYDSSEWDWL
RGALATMDRDYGLLNRVFHHITDTHVAHHLFSTMPHYHALEATRAIKPIL
GDYYQFDATPVLQAMWREARECVYVEPEDGANRKGVLWYNNKF
>Aco016929.1  [mRNA]  locus=LG02:2147126:2152136:+ [translate_table: standard]
MMACELSNPIILRLEVPQRRSSWSGRPRCYPGIFCLKKNFQPRRKFVHQH
LPYRTSNKVVQAAVLPVEPVLLDNEEKRKELSEKYGFAQIGEPLPDDVTL
KDIMDSLPKKVFEIDDLKAWKSVLISVTSYALGIFVIAKAPWYLLPLAWA
WTGTAATGFFVIGHDCAHKSFSRNKLVEDIVGTLAFLPLIYPYEPWRFKH
DRHHAKTNMLSEDTAWHPVWKEEIDTSSALRKAIILGYGPIRPWMLTWHF
DLKKFRPTEVGRVKISLACVFAFMAIGWPLIILKTGIVGWFKFWFMPWMV
YHFWMSTFTMIHHTAPHIPFKASEEWNAAQAQLGGTVHCNYPRWIEILCH
DISVHIPHHISPRIPSYNLRAAHEALLQNWGKYLNEANWNWRLMKTIMTT
CHVYDKEKYYVSFDEVAPEDSKPITFLKKAMPDYA
>evm.model.AsparagusV1_05.1489  [mRNA]  locus=AsparagusV1_05:63488434:63489585:+ [translate_table: standard]
MGAGGRMTAKEREAQQLCRNVVHRVPTEKPPFTLGQLKKAIPPHCFERSV
LRSFSYVVYDFIIVSALLYLALCHIPNLPSPFNYIAWPLYWMCQGCVLTG
IWVIAHECGHHAFSDYQLLDDIVGLVLHSALLVPYFSWKYSHRRHHSNTG
SLERDEVFVPRPKSSLPWFSKYLNNAPGRFLFLFVSLTMGWPLYLAFNVS
GRPYPRFACHYDPYGPIYSDRERAQIFISDAGVIAVFYALYKLTVAFSLG
WVIRIYGVPLLVVNGWLVLITYLQHTHAALPHYDSSEWDWLRGALATIDR
DYGILNKVFHNITDTHVAHHLFSTMPHYNAMEATKAIKPILGEYYQFDGT
PVYKAMYREAKECVYVESEGDKSKGVYWYNNEL
>evm.model.AsparagusV1_05.1491  [mRNA]  locus=AsparagusV1_05:63530165:63531316:+ [translate_table: standard]
MGAGGRMTAKEREAQQLCRNVVHRVPTEKPPFTLGQLKKAIPPHCFERSV
LRSFSYVVYDFIIVSALLYLALCHIPNLPSPFNYIAWPLYWMCQGCVLTG
IWVIAHECGHHAFSDYQLLDDIVGLVLHSALLVPYFSWKYSHRRHHSNTG
SLERDEVFVPRPKSSLPWFSKYLNNAPGRFLFLFVSLTMGWPLYLAFNVS
GRPYPRFACHYDPYGPIYSDRERAQIFISDAGVIAVFYALYKLTVAFSLG
WVIRIYGVPLLVVNGWLVLITYLQHTHAALPHYDSSEWDWLRGALATIDR
DYGILNKVFHNITDTHVAHHLFSTMPHYNAMEATKAIKPILGEYYQFDGT
PVYKAMYREAKECVYVESEGDKSKGVYWYNNEL
>evm.model.AsparagusV1_08.1862  [mRNA]  locus=AsparagusV1_08:63847012:63855955:- [translate_table: standard]
MDNCSSYPNSNGFPREREREREREMALAGATFNLSAPPRRLICNKRLKSR
SGIYCMKWGTLEKIGLNSHCYLFYKRRPQVVQAAVLPISPSLIDDEVQRH
QMCENYGFTQIGEPLPDNITLKDVMDTLPKKVFEINDMKAWQSVFISVTS
YALGLLMIAKAPWYLLPLAWAWTGTAVTGFFVIGHDCAHKSFSRNKLVED
IVGTLAFLPLIYPYEPWRFKHDRHHAKTNMLAEDTAWHPVMKDECDSSPI
LRKAIVLGYGLVRPWMSIAHWLLWHFDLKKFRPAEIGRVKISLACVFAFI
VIGWPLIIYKAGIMGWFKFWFMPWMGYHFWMSTFTMVHHTAPHIPFKTSD
EWNAAQAQLSGTVHCSYPNWVEILCHDINVHIPHHISSRIPSYNLRAAHQ
SLQENWGKYLNEATWNWRLMKSIMTICHVYDKERYYVPFDELYPQDSQPI
SLLKKVMPEYT
>Dioal.0068s0113.1  [mRNA]  locus=scaffold68:714436:715608:- [translate_table: standard]
MGGGGRMRSRSDEDHNSAQLNDATVQRVPVDKPPFTLSQLKKSIPPHCFN
RSVLRSFSFVFHDLFISTILLLFALYVIPSIPFTSLRLAAWPLYWIIQGS
VLTGVWVIAHECGHHAFSDYSLLDDIVGLILHSFLMVPYFSWKYSHRRHH
SNTGSLDRDEVFVPKPKSQLPWFSKYLNNPLGRFLSLFISLTLGWPLYLA
FNVSGRPYPRFACHFDPYGPIYSDRERAQIFISDAGILTVSYFLYRLATS
FSLLWLIRIYILPLLVVNAFLVLITYLQHTHPALPHYSTDEWDWLRGALA
TVDRDYGVLNKVFHHITDTHVAHHLFSTMPHYHAMEATNAIKPLLGDYYR
YDPTPVWRAMWREARECVFVEPESSAAHANKGVFWYSNKF
>Dr14515.1.cds
MACFLVDSILHLSVPPRSSACSNGLRSSNGIYCLKWGRLDQRGGKRVKTAKFVRAAVLPISPPLLDDEEKRKQMSESYGFTQIGEPLPDNVTLKDVMDTLPKKVFEIDDMKAWKSVFISVASYALGIFLTSKAPWYLLPLAWAWTGTAATGFFVIGHDCAHKSFSRNKLVEDIVGTLAFLPLIYPYEPWRFKHDKHHAKTNMLSEDTAWHPVWRDEFDSSPLLQKALIYGYGPLRPWMSITHWLMWHFDLKKFRPNEVRRVKISLACVFAFIAIGWPLIIYKTGIIGWFKFWFMPWMVYHFWMSTFTMVHHTAPHIPFKTSDEWDAAQAQLGGTVHCNYPRWIEILCHDINVHIPHHISSRIPSYNLRAAHKSLQENWGKYLNEANWNWRLMKTIMTMCHIYNKEQYYIPFDDIAPKESQPINFLRKAMPDFA
>Elaeis_guineensis_19272
MGAGGRMTAKEREDQSATAYGPDEDPSLRRSPTEKPPFTLSQIKKAIPPHCFQRSVLRSFSYVVHDLVISAALFYVALAV
IPTLSPPLLRLAAWPLYWAAQGCIFTGVWVIAHECGHHAFSDSSLLDDLVGLVLHSALLVPYFSWKISHRRHHSNTGSLD
RDEVFVPKRKSALPWYSRYINNPPGRLLTLAVTLILGWPLYLAFNVSGRPYPRFACHYDPYGPIYSDRERAQIFISDAGV
LAAFYALCRLAGAFGFWWVVRVYGVPLLIVNGWLVTITYLQHTHAALPHYDSGEWDWFRGALATVDRDYGVLNRVFHHIT
DTHVAHHLFSTMPHYHAMEATKAIRPILGEYYQFDGTPVFKALWREARECIYVEPDEGGEKKGVFWYRHKF
>Elaeis_guineensis_30228
MACRLSNPAFQLEAPPVRASCGARSKVSPGMYCLKWRTFQHQGHISYQSLPYKKSTKVVQAAVLPISAPLLENEEQRKQL
CEMYGFTQIGEPLPDNITLKNVMDTLPKKVFEIDDMKAWKSVLISVTSYALGIFMLSKAPWYLLPLAWAWTGTAATGFFV
IGHDCAHKSFSRNKLVEDIVGTLAFLPLIYPYEPWRFKHDRHHAKTNMLSEDTAWHPVWRKEIDSSPVLRKAIILGYGPF
RPWMSIAHWLMWHFDLKKFRPSEVGRVKISLACVFAFIAIGWPLIVYKTGVLGWIKFWFMPWMVYHFWMSTFTMVHHTAP
HIPFKTSEEWNAARAQLGGTVHCNYPRWIEVLCHDINVHIPHHVSSKIPSYNLQAAHQSLRENWGKYLNEANWNWRLMKT
IMTTCHVYNKEQFYVPFDNISPKESQPITFLRKFMPDYT
>Elaeis_guineensis_30229
MYCLKWRTFQHQGHISYQSLPYKKSTKVVQAAVLPISAPLLENEEQRKQLCEMYGFTQIGEPLPDNITLKNVMDTLPKKV
FEIDDMKAWKSVLISVTSYALGIFMLSKAPWYLLPLAWAWTGTAATGFFVIGHDCAHKSFSRNKLVEDIVGTLAFLPLIY
PYEPWRFKHDRHHAKTNMLSEDTAWHPVWRKEIDSSPVLRKAIILGYGPFRPWMSIAHWLMWHFDLKKFRPSEVGRVKIS
LACVFAFIAIGWPLIVYKTGVLGWIKFWFMPWMVYHFWMSTFTMVHHTAPHIPFKTSEEWNAARAQLGGTVHCNYPRWIE
VLCHDINVHIPHHVSSKIPSYNLQAAHQSLRENWGKYLNEANWNWRLMKTIMTTCHVYNKEQFYVPFDNISPKESQPITF
LRKFMPDYT
>Elaeis_guineensis_31357
MGAGGRMTAKERDDQAAAAHRQDENHSLLRSPTEKPPFTLGQIKKAIPPHCFERSVLRSSSYVVHDLAISAALLYVALAV
IPALSQPLLRLAAWPFYWAAQGCVLTGIWVIAHECGHHAFSDSSLLDDVVGLVLHSALLVPYFSWKISHRRHHSNTGSLD
RDEVFVPKTKSALPWYSKYLNNPPGRLLTMVVTLTLGWPLYLAFNVSGRPYPRLACHYDPYSPIYSDRERAQIFISDTGV
LAASFALYRLVGAFGFWWVVRVYGVPLLIVNGWLVTITYLQHTHAALPHYDSSEWDWLRGALATVDRDYGLLNRVFHHIT
DTHVAHHLFSTMPHYHAMEATKAIRPILGEYYRFDGTPVFKALWREGKECIYVEPDEGGARKGVFWYRNEF
>GSMUA_Achr3T03750_001  [mRNA]  locus=chr3:2440961:2442121:- [translate_table: standard]
MGAGGRMTTTEQGPLRYGGCGIPLHRSPTEKPSFTLSQIKKAIPRHCFER
SVLRSFSYVIRDLLIAVLFLYFAVAVIPKLPLGLALPAWPLYWAFQGCIL
TGVHRRHHSNTGSIERDEVFVPKPKAALPWFSKYLNNPPGRILTLAITLT
LGWPLYLAFNVSGRCYPRFASHFDPYGPIYSDRERAQIFISDAGLMAALY
VLYRVAACYGFWWLVRVYGVPLLIVNGWLVLITYLQHTHPSLPHYDSSEW
DWLRGALATVDRDYGMLNKVFHNITDTHVAHHLFSTMPHYHAMEATKAIK
PILGEYYQFDDTPLLKAMWREAQECIYVEPDQGSKLKGVFWYRKEL
>GSMUA_Achr4T00670_001  [mRNA]  locus=chr4:553233:554411:+ [translate_table: standard]
MGAGGRMTAKEQATATEDVPLRSGGGGKPLHRSPTEKPSFTLGQIKKAIP
PRCFERSVLRSFSYVVHDLFFASLFLYFALAIIPTLPPSIVLAAWPLYWV
VQGCVLTGVHRRHHSNTGSMERDEVFVPKPKSAMRWYSTYLNNPPGRILT
LAVTLTLGWPLYLAFNVSGRAYPRFACHYDPYGPIYSDRERAQIFISDAG
LMAAVYALYRIAASYGFWWVVRVYGVPLLIVNGWLVLITYLQHTHPSLPH
YDSSEWDWLRGALATVDRDYGILNNVFHNITDTHVAHHLFSTMPHYHAME
ATRVIKPLLGEYYQYDGTPLLKAMWREARECLYVEPDEGSTKKGVFWYRN
DI
>GSMUA_Achr9T12380_001  [mRNA]  locus=chr9:8082483:8083628:- [translate_table: standard]
MTVKEEPFHFHYGCGDNGLQRSPTEKPAFTLGQIKKAIPPHCFERSILRS
FSYLVHDLLFAVLFLYFAVAVMPKLPSGLALAAWPLYWVLQGCILIGVWY
SHRRHHSNTGSIERDEVFVPKPKSALSWFTKYLNNLPGRVLTLAITLSLG
WPLYLAFNVSGRAYPRFACHFDPYGPIYSDRERGQIFISDAGIVAASFVL
YRVAASYGFWWLVRVYGVPLLIVNAWLVIITYLQHTHPSLPHYDSSEWDW
LRGALATVDRDYGVLNKVFHNITDTHVAHHLFSTMPHYHAMEATKVIKPL
LGEYYQSDDTPLLKAMWREVRECIYVEPDEDSKQKGVLWYRNEF
>GSMUA_Achr10T03270_001  [mRNA]  locus=chr10:10922754:10924063:+ [translate_table: standard]
MRARGGMTATMVPLRRSPTEKPPFTLGQIKKAIPPHCFDRSVIRSFSYVF
RDLLFAVLFLYVAVALIPKLSLGLALAAWPLYWVVQGCVLTGLWYSHRRH
HSNTGSIERDEVFVPKPKASLSWYSKYLNNPLGRLVTLAVTLTLGWPLYL
AFNVSGRPYPRFACHFDPYGPIYTDRERAQIFISDAGLMATSYALYRFAA
SYGFWWLARVYGVPLLIVNGWLVLITYLQHTHPALPHYDSSEWDWLRGAL
ATVDRDYGVLNKVFHNITDTHVAHHLFSTMPHYHATEATRVIKPLLGEYY
QFDGTPLLKAMWREARECIYVEPDEGSKQEGVFWYRKDRRTEKRLIGLFL
LVGLR
>GSMUA_Achr11T10100_001  [mRNA]  locus=chr11:7922906:7924352:+ [translate_table: standard]
MIYRKKKINFHIDNVTRVAVFDIVLRENLVGHTSSDNARTTCLTGQHTRF
SLLLYTKLHRYAARGGGGGGGDLGGRMTEMKRAEEKRPLRRSPTEKPPFT
LSQIKKAIPPHCFDRSLLRSFSYVVLDLLFAALFVYFAVAIIPKLPPGLV
LAAWPLYWILQGCVLTGVHRRHHSNTGSIDRDEVFVPKPKSAVAWFTKYL
NNPPGRVLTLAITLTLGWPLYLAFNVSGRPYPRFACHFDPYGPIFSDRER
SQVVISDAGLMAVSYVLYRIAAGYGFWWLVRVYGVPLLIVNGWLVLITYL
QHTHPSLPHYDSGEWDWLRGALATVDRDYGLLNKVFHNITDTHVAHHLFS
TMPHYHAMEATQAIKPVLGEYYQFDGTPLLKAMWREAQECIYVEPDEGSR
KKGVFWYRNKL
>GSMUA_AchrUn_randomT18870_001  [mRNA]  locus=chrUn_random:90466381:90470704:- [translate_table: standard]
MACALSTPILRLEATSSRRASCGTRLEICRGLDFLGARRKYPCQILSYKN
PSYVVRAMVLPASRPILDNEEERKQMSERYGFTQIGEPLPDNIMLKDIMD
TLPKMLFEIDDMKAWRSILISVTSYALGILMIAKAPWYLLPLAWAWTGTA
VTGFFVIGHDCAHKSFSRNKLVEDIVGTLAFLPLVYPFEPWRFKHDRHHA
KTNMLSEDTAWHPVWPEEFNSSPLLRKAIIFGYGPFRPWMSIAHWLIWHF
DLKKFRPSEVGRVKISLACVFAFMAIGWPLIVYKAGIIGWIKFWLMPWLG
YHFWMSTFTMVHHTAPHIPFKTSEEWNAAQAQLNGTVHCNYPRWIEILCH
DINVHIPHHISSRIPSYNLRAAHKSLQENWGKYLTEANWNWRLMKTIMTT
CHVYDKERYYVPFDDIAPENESYPIKFLQKAMPDYA
>Mb_04_t00640.1  [mRNA]  locus=Bchr04:686628:687812:+
MGAGGRMTAKEQATATAGEDVPLRSGGGGKPLHRSPTEKPSFTLGQIKKA
IPPRCFERSVLRSFSYVAHDLFFASLFLYFALAIIPTLPPSLVLAAWPLY
WVVQGCVLTGVWVIAHECGHHAFSDYSLLDDVVGLVLHSALLVPYFSWKY
SHRRHHSNTGSMERDEVFVPKPKSAMRWYSTYLNNPPGRILTLAVTLTLG
WPLYLAFNVSGRAYPRFACHYDPYGPIYSDRERAQIFISDAGLMAVVYAL
YRIAASYGFWWVVRVYGVPLLVVNGWLVLITYLQHTHPSLPHYDSSEWDW
LRGALATVDRDYGILNNVFHNITDTHVAHHLFSTMPHYHAMEATKVIKPL
LGEYYQYDGTPLLKAMWREARECLYVEPDEGSTKKGVFWYRNDI
>Mb_03_t03530.1  [mRNA]  locus=Bchr03:2576005:2577165:-
MGAGGRMTATEQGPLRYGGCGNPLHRSPTEKPSFTLSQIKKAIPPHCFER
SVLRSFSYVIRDLLIAALFLYFAVAVIPKLPLGLALPAWPLYWAFQGCIL
TGVWVIAHECGHHAFSDYSFLDDVVGLVLHSALLVPYFSWKYSHRRHHSN
TGSIERDEVFVPKPKAAIPWFTKYLNNPPGRILTLAITLTLGWPLYLSFN
VSGRCYPRFASHFDPYGPIYSDRERAQIFISDAGLMAALYVLYRVAACYG
FWWLVRVYGVPLLIVNGWLVLITYLQHTHPSLPHYDSSEWDWLRGALATV
DRDYGMLNKVFHNITDTHVAHHLFSTMPHYHAMEATKAIKPILGEYYQFD
DTPLLKAMWREAQECIYVEPDQESKLKGVFWYRKEL
>Mb_10_t25250.1  [mRNA]  locus=Bchr10:23100738:23101850:+
MTATEVPLRRSPTEKPPFTLGQIKKAIPPHCFDRSVIRSFSYVFRDLLFA
GLFLYVAVALIPKLSLGLALAAWPLYWVLQGCVLTGLWVIAHECGHHAFS
DYSLLDDVVGLVFHSALLVPYFSWKYSHRRHHSNTGSIERDEVFVPKPKA
ALSWYSKYLNNPLGRIVTLAVTLTLGWPLYLAFNVSGRPYPRFACHFDPY
GPIYTDRERAQIFISDAGLMATSYALYRFAASYGFWWLARVYGVPLLIVN
GWLVLITYLQHTHPALPHYDSSEWDWLRGALATVDRDYGVLNKVFHNITD
THVAHHLFSTMPHYHATEATRVIKPLLGEYYQFDGTPLLKAMWREARECI
YVEPDQGSKQEGVFWYRKEF
>Mb_06_t00450.1  [mRNA]  locus=Bchr06:391261:392388:+
MSEMERAEEKRPLRRSPTEKPPFTLSQIKKAIPPHCFDRSLLRSFSYVVL
DLLFAALFLYFAVAIIPKLPPGLDLAAWPLYWILQGCVLTGVWVIAHECG
HHAFSDNSLLDDVVGLVLHSVLLVPYFSWKYSHRRHHSNTGSIDRDEVFV
PKPKSSVPWFTKYLNNPPGRVLTLAITLTLGWPLYLAFNVSGRPYPRFAC
HFDPYGPIFSDRERSQVVISDAGLMAVSYVLYRIAAGYGFWWLVRVYGVP
LLIVNGWLVLITYLQHTHPSLPHYDSSEWDWLRGALATVDRDYGLLNRVF
HNITDTHVAHHLFSTMPHYHAMEATQAIKPVLGEYYQFDGTPLLKAMWRE
AQECIYVEPDEGSRKKGVFWYRNKL
>Mb_09_t11390.1  [mRNA]  locus=Bchr09:8245028:8246796:-
MPIKAPRRERSILLLGRQRTLKHRGIALISSEPIAAAAAAAAAAAGGRMT
VKEEPFRFHYGCGDNALQRSPTEKPTFTLGQIKKAIPPHCFERSILRSFS
YLVHDLLFAALFLYFAVAVMPKLPSGLVLAAWPLYWVLQGCILSGVWVIA
HECGHHAFSDYSILDDGVGLVLHSALLVPYFSWKYSHRRHHSNTGSIERD
EVFVPKPRSALSWFTKYLNNPPGRVLTLAITLSLGWPLYLAFNVSGRAYP
RFACHFDPYGPIFSDRERGQIFISDAGIVAASYVLYRVAASYGFWWLVRV
YGVPLLIVNAWLVIITYLQHTHPSLPHYDSSEWDWLRGALATVDRDYGVL
NKVFHNITDTHVAHHLFSTMPHYHAMEATKAIKPLLGEYYQSDATPLLKA
MWREVRECIYVEPDEDSKQKGVLWYRNEF
>LOC_Os02g48560.1
MLLNSCIRNLLLIGLVARYFCSCGVSVLLHYNIAQIAPSDPTTILQSILT
FSSPAIVIVVVSSKMGAGGRMTEKEREEQQKLLGRAGNGAAVQRSPTDKP
PFTLGQIKKAIPPHCFQRSVIKSFSYVVHDLVIVAALLYFALVMIPVLPS
GMEFAAWPLYWIAQGCVLTGVWVIAHECGHHAFSDYSVLDDIVGLVLHSS
LLVPYFSWKYSHRRHHSNTGSLERDEVFVPKQKSAMAWYTPYVYHNPIGR
LVHIFVQLTLGWPLYLAFNVSGRPYPRFACHFDPYGPIYNDRERVQIFIS
DVGVVSAGLALFKLSSAFGFWWVVRVYGVPLLIVNAWLVLITYLQHTHPA
LPHYDSSEWDWLRGALATVDRDYGILNKVFHNITDTHVAHHLFSTMPHYH
AMEATKAIRPILGEYYQFDPTPVAKATWREAKECIYVEPEDNKGVFWYNN
KF
>LOC_Os07g23410.2
MGTSSRPTTVKEGKKLEAPRRAGSHAAVKRSPVDKPPFTLGDIRKAIPPH
CFHRSVIKSFSYLLHDLAIAAGLLYFALVVIPALPGVLRLVAWPFYWAAQ
GCFLFGVWIIAHECGHHAFSGHALLDDTLGLVLHSWLLAPYFSWKYTHQR
HHSNTSSQERDEVFVPRFKSDLPWYSPYVYKYNNPVARLLLLVVQLTVGW
PMYLVFNTWGRQYPRFASHFDPSGPIYKGRERVFIAISDIGMLAVSLALY
RLAEGYGFWWVVRVYGVPLLVVNAWLVVVTYLHHTHRAIPHYDSSEWDWL
RGALATVDRDYSFLNRVFHNITDTHVVHHLFPTIPHYHAVEATKAIRPIL
GEYYQFDPTPIVKAIWREAKECIYIQSEDHKGVFWYSNKF
>LOC_Os07g23430.1
MTRRGCTCSLRASQPRTSPLSSGPTAGPSRTATILCLSSSGVQAADAAEL
TILCCFLSKMLLPTTYVQEQLRTVINRNTGTSGRRTTTVVEGKKQELLLR
RSGSSAAMQRSPVDKPPFTLGDIKKAIPPHCFHRSVIKSFSYLLHDLAIA
AGLLYFALVGIPALPSILRLVAWPLYWAAQGSVLTGVWVIGHECGHHAFS
DYLLLDNLVGLVLHSALLTPFFSWKYSHRRHHANTGSMEKDEVYVAKKKS
ALPWYTPYVFGNPVGRLVYIALQLTLAWPLYLAFNLSGQPYPRLVTCHYD
PYSPLFSDQERVQVLVSDAAILAVLLALHRLTAAYGLWWVVRVYGVPVMI
VGALFVLITYLHHTHRALPHYDSSEWEWLRGSLATVDRDYGVLNRVLHNV
TDTHVLHHLFPSMPHYHAMEATRAARPVLGEYYKFDRTPIIEATWREAKE
CMYVEPRERDGIYWYNNKF
>PDK_30s701671g004 [locus_tag="PDK_30s701671L004"] [product="delta-12 oleate desaturase"] [strand="-"]
MGAGGRMTAKEREDQSAAEAAAHRPGPDEDPSLRRSPTEKPPFALSQIKKAIPPHCFQRS
VLRSFSYVVHDLVVSAALFYVALAVIPALSPPLLRLAAWPVYWAAQGCILTGLWVFVPKR
KSALAWYSRYLNNPPGRVLFLARAQIFIADAGVLAAFYALCRLAGPFGLWWVVRVYGVPL
LIVNGWLVTITYLQHTHASLPHYDSSEWDWLRGALATVDRDYGVLNRVFHHITDTHVAHH
LFSTMPHYHALEATKAIRPILGEYYQFDGTPVFKALWREAKECIYVEPDEAGEKKGVFWY
RNKL
>PDK_30s966451g003 [locus_tag="PDK_30s966451L003"] [product="chloroplast omega-6 fatty acid desaturase"] [strand="+"]
MKSTKVVQAAVRPISAPLLENEEQRKQMCEMYGFTQIGEPLPDNITLKNVMDTLPKKVFE
IDDMKAWKSVLISVTAYALGILLLSKVPWYLLPLAWAWTGTAATGFFVIGHDCAHKSFSR
NKLVEDIVGTLAFLPLIYPYEPWRFKHDRHHAKTNMLSEDTAWHPVWREELDSSPVLRKA
IIFGYGPFRPWMSISHWLMWHFDLKKFRPAEVGRVKISLACVFAFIAIGWPLIVYKTGIL
GWIKFWFMPWMVYHFWMSTFTMVHHTAPHIPFKTSQEWNAGQAQLGGTVHCNYPRWIEIL
CHDINVHIPHHVSSRIPSYNLRVAHQSLRENWGKYLNEANWNWRLMKTIMTTCHVYNKEQ
FYVPFDDISPKESQPITFLRKFMPDYT
>Spipo0G0076400  [mRNA]  locus=pseudo0:5837226:5838385:- [translate_table: standard]
MGAGGRMSVEGRDFTAQNSNRDPLRRVPTAKPPFTLGEIKKAIPPHCFNR
SLVRSFSFVFQDLAIVSVLLYLAIAYLPLLPAPLRLLAWPLYWAVQGCVM
TGIWVIAHECGHHAFSDYSLVDDIVGLPRTRRGLRPQAQVPARLVLQVPQ
QPPGRFLTLFVSLTIGWPLYLAFNVSGRPYDSFACHFDPYGPIYSDRERL
QIFVSDAGILAAAFLVYRCAAAYSLAAVVSLYGVPLLVVNGFLVLITYLQ
HTHPALPHYNSDEWDWLRGALATVDRDYGVLNKVFHNITDTHVVHHLFST
MPHYHAMEATRAVRPLLGEYYRLDVTPFYKAMWREAKECLYVEPDDGSKS
AGVFWYRNKF
>Zm00001d018881_P001
MQPAVVRGGANKTRPTAGGGSGGGETATDDAAANAKRSPADKPPFTLADIKRAIPAHCFRRSALRSTSYLLRDLSAVAALFYVALVAIPSLPAGGALRLAAWPLYWAAQGCALNSVWVVAHECGHHSFSEHAALDDAVGFALHTALLVPYFSWKHSHRRHHANSASLDRDEVYVPWRRSELPALVRGLHANAAVRLVLLALVLVFGFPLYLTCNITGRPYPRLASHYDPYSPIFSGGRERAQVVASDAGIAVFSLALYRLSSSSGGGGLATLALVYGAPLLVVNVWLVLITFLHHTDAAVPRYDSGEWDWLRGALATVDRDYGAFLNAAFHNIADTHVVHHLFPSMPHYHAAEATRAIRPVLGEYYRFDDTPIARAAWRAAKECLYVEPDARREGVFWFASNKQA
>Zm00001d017840_P001
MGAGGRMTEKEREKQEQLARATGGAAMQRSPVEKPPFTLGQIKKAIPPHCFERSVLKSFSYVVHDLVIAAALLYFALAIIPALPSPLRYAAWPLYWIAQGCVCTGVWVIAHECGHHAFSDYSLLDDVVGLVLHSSLMVPYFSWKYSHRRHHSNTGSLERDEVFVPKKKEALPWYTPYVYNNPVGRVVHIVVQLTLGWPLYLATNASGRPYPRFACHFDPYGPIYNDRERAQIFVSDAGVVAVAFGLYKLAAAFGVWWVVRVYAVPLLIVNAWLVLITYLQHTHPSLPHYDSSEWDWLRGALATMDRDYGILNRVFHNITDTHVAHHLFSTMPHYHAMEATKAIRPILGDYYHFDPTPVAKATWREARECIYVEPEDRKGVFWYNKKF
>Zm00001d051636_P001
MCTGPDFTSADVVTASHDHIWLLRAQAPVTPCPPLNSASLPGCRRNRGGQAPSSFLLPANPAGTTARFPVRGTGEKGRDRERVRRGVRPICSAPRSSLSRRPHSQQPAKMGAGGRMTEKEREKHEQEQVARATGGGAAVQRSPVEKPPFTLGQIKKAIPPHCFERSVLRSFSYVAHDLSLAAALLYLAVAVIPALPCPLRYAAWPLYWVAQGCVCTGVWVIAHECGHHAFSDHALLDDAVGLALHSALLVPYFSWKYSHRRHHSNTGSLERDEVFVPRTKEALPWYAPYVHGSPAGRLAHVAVQLTLGWPLYLATNASGRPYPRFACHFDPYGPIYGDRERAQIFVSDAGVAAVAFGLYKLAAAFGLWWVVRVYAVPLLIVNAWLVLITYLQHTHPALPHYDSGEWDWLRGALATVDRDYGVLNRVFHHITDTHVAHHLFSTMPHYHAVEATRAIRPVLGEYYQFDPTPVAKATWREARECIYVEPENRNRKGVFWYNSKF
>Zm00001d023768_P001
MAVGVATAEEIRKKSHSGGVRRSPVDRPPFTLGDIKRAIPPHCFQRSALRSFSYLLHDLAIAAGLLYLGVAGIPALPSAALRRFVAWPLYWAAQGSVLTGVWVIGHECGHHAFSDYPLLDNAVGFVLHSALLTPFFAWKYSHRRHHANTGSMENDEVYVAKTRDALRWYTPLVFGNPVGRLVYIALQLTLAWPLYLAFNLSGQNYGGRFTCHYDPYSPLYTAQERVPVLASDAGILAALLTIYKLSVAFGFWTVVRLYGVPVLIVSVLFVLITYLHHTHLALPHYDSSEWDWLRGALATMDRDYGLLNRVLHNVTDTHVLHHIFPNMPHYHAMEATRAMRPLLGEYYMFDDTPIVKATWREAKQCIYVEPGEEHKGVYWYNNKF
>Zm00001d023769_P002
MVNRQDSRARRGEGCRMEQQTKTTTQQEGKGLTTMQRSIVDKPPFTLADLRKAIPPHCFQRSLIRSCSYLAHDLAIAAGLLYLALAVIPALPGVLLRAAAWPLYWAAQGSIMFGVWVIAHECGHSSFSRYGLLNDALGLVLHSCLLAPYFSWKYSHQRHHANTASLERDEVFVPKQRPEMPWYSPLVYKRDNPVARLVLLAVQLTVGWPMYLAFNTWGRRYSRFACHFDPYSPIYGDRERAQIAVSDAGVLAVSFALYRLAAAHGLWPVVSVYGVPLLVTNAWLVVVTYLHHTHRALPHYDSSEWDWMRGALATVDRDYGVLNRVFHHIADTHIAHHLFPAIPHYHAMEATRAIRPVLGDYYRSDSTPIAEALWREAKECIYVQRDDQKGVFWYRNVF
>Zm00001d017841_P001
MRAGARLIEKEQQEQRAPVEKPPFTLGQIKKAIPPHCFERSVLKSFSYVLRDLVTAAALLYLALVTIPALPSPLQYAAWPLYWIAQGCVCTGLWVIGHECGHNAFSEYPLLDDIVGLVLHSSLMVPYFSWKYSHRRHHSNIGSLERDEVFVPKKKEALPWYTPYVCNSPVGRLLQIVVQLTLGWPLYLATNVSGRPYPRFACHYDPYGPIYSDRERAQVFVSDAGVVAAWFGLYKLAATFGFWWVVRVYAVPLVIVNAWLVIVTFLQHTHPALPRYDSSEWDWLRGALATMDRDYGALNRVFHNITDTHVVHHLLSTVPHYHAVEATKAIKPILGEYYQFDPTPIAKAMWREARECIYVEPENGRGILWYNKF
>Zosma132g00220.1  [mRNA]  locus=scaffold_132:127279:128543:- [translate_table: standard]
MHSLHTSSLYICTHKLTLIPSLSISIRSSIYPCVLGSKPMASVREKQEKE
MHDVVRPFRRVPVDKPPFMLSQLKKAIPPHCFNRSIPRSFSYVFSDVSIA
AILGYLAITFIPQLPYPLHFLAWPLYWAFQGCVCTGIWVIAHECGHHAFS
DFTLLDDIVGLVLHSVLLVPYFSWKYSHRRHHSNTGSLERDEVFVPKQRS
QISSISNFNASGRYYNRFACHFDPYGPIYSDRERAQIFISDVGVLSILYG
LYHLGSKSSLGWIVCMYGVPLLIVNAFLVLITYLQHTHPSLPHYQSSEWD
WLRGALATVDRDYGILNKVFHNITDTHVAHHLFSTMPHYHAMEATQAIKP
ILKDYYQFDGTPFPKALWREAKECLFVEPDEDAGSNKGVVWYRNKF
>Amborella_trichopoda_21777
MAARLVDWRFHLMPPQPQALCSSRLLQPNSPDLRWKGHMYKGIKSKQQFFRTKRIKTVLA
VAVPVPSPHRDIAEERKQIAKDYGFTQIGERLPENITLKDVTESLPKKVFEMDAVKAWKS
VFISVSSYALGLWMIAKAPWYLLPLAWAWTGTAVTGFFVIGHDCAHKSFAKNKLVEDIVG
TLTFLPLIYPYEPWRFKHDRHHAKTNMLSEDTAWHPVWREEIESSEVLRKAIILGYGPFR
TWMSIGHWLLLHFDPKKFKPAEIKRVKISLACVFVFVVIGWPLIIYKTGIFGWFKFWLMP
WLVYHFWMSTFTMVHHTAPHISFKHSDDWNAAHAQLGGTVHCDYPRWIEILCHDINVHIP
HHVSPRIPSYNLRLAHRSLQENWGKYLNEATWNWRLMKTIMTTCHVYSKEHNYVSFEEIA
PKESKPIAFLRRVMPDYA
>Amborella_trichopoda_26028
MGAGGRMDLPAPKSTDRVPSAKPPFTVGQLKKAIPPHCFNRSIPRSFSYVVMDLSISFSL
LYLTQFIPLLPLPLARFMAWALYWVVQGCVLTGVWVLAHECGHHAFSDYSWLDDLVGLVL
HSALLVPYFSWKYSHRRHHSNTGSLERDEVFVPKPKAQLAWFSPYLNNPPGRVMTLFVSL
TMGWPLYLAFNVSGRAYPRFACHFDPYGPIYSDRECTQIFISDLGILAALYAIYRASFAY
GFTHVVCVYGVPLLIVNGFLVLITFLQHTHPALPHYDGTEWDWLRGALATVDRDYGILNT
VFHHITDTHVAHHLFSTMPHYHAEEATKAIKPILGEYYRYDATPFYKAMYREAKECVYVE
PDKKGEGVFWYKNEF
>Camellia_sinensis_24314
MGAGGRMPVPATKHEQQITPHRAPHSKPPFTLGEIKKAIPPHCFERSLLRSFSYIVYDFS
LVFLFYYVTTSYIHLLPQHFRYLVWPIYWALQGCVLTGVWVIAHECGHHAFSDYQWVDDT
VGLILHSTLLVPYFSWKYSHRRHHSNTSSLEHDEVFVPKPKSKLAWYSKYLNNPVGRVVT
LVITLTLGWPLYLAFNVSGRPYDRFACHYDPYGPIYNNRERLQIYISDVGIITIVYVLCR
LAFAKGLAWLVCVYGVPLLIVNGFLVLITFLQHTHPALPHYDSSEWDWLRGALSTMDRDY
GVLNKVFHNITDTHVAHHLFSTMPHYHAMEATKAIKPILGEYYQFDGTAFYKAMWREARE
CLYVESDDDTTTKGTLMMCLVEGFGEEFGTGKGKGKGKGV*
>Ginkgo_biloba_06649
MAAGLCGMTCCNLPPAKCCLPIKETRHVSSSIQVSVTRWSSVNLSGFVLGRQLSCSIDYTRTLFQLGPRKKRTLEFISAVAIPVSPSAINNREERIRLSE
EYGFTQIGEAVPDNVTLKNVIDTLPPKVFEINAFKAWRSVVTSVVAYALGLFFISKSPWYLLPLAWAWTGTAITGFFVIGHDCAHKSFSKNKVVEDIIGT
LAFLPLIYPYEPWRIKHDRHHAKTNMLGEDTAWHPTLREAYDSTPQFLRPLFNVAMGPLRPWLSIGHWLNWHFDLNKFRKSEQKKVRISLACVFAFMAIG
WPLIIHNTGFVGWIKLWLMPWLGYHFWMSTFTMVHHTAPHIPFKHSEDWSAAHAQLGGTVHCDYPHWIEILCHDINVHIPHHISQKIPSYNLRLAQDSLR
KNWGMYLNEAKWNWRLMKTIMTKCHIYDKDRNYVSVDDGAQKESKVIGFVRRVMPNSS*
>Ginkgo_biloba_12410
MGAGGRMNFHADKSELERIPLQRTPSATPPFTVGQLKKAIPAHCFNRSLSTSFSYLLFDLTVSGLLLYSTGLISSFPGMMKWFMWIAYWAMQGCVLTGVW
VIAHECGHHAFSDYTWIDDTVGLILHSWLLVPYFSWKYSHRRHHSNTGSIERDEVFVPKAKEDLHWSLIKVLNNPPGRILSIAVSLMLGWPMYLLFNVSG
RKYEGFACHYNPHGPIFNDSERLQVFISDVSLLGVVYALLMFSSSYGLVWMIKVYFIPLMIVNAFLVTITYLQHTHPALPHYNSKEWNWLKGALATMDRD
YGILSHVFHHITDTHVVHHLFSTMPHYHAMEATRAIKPILGCYYQFDSTPFYLALWREFKYCLYVEPDSPHQDGVLWYKNKLT*
>Ginkgo_biloba_19019
MGGGGRMNFPANRSIIERAPSAKPPFTVGQLKKAIPPHCFNRSMLTSFSYLAIDLVVSAFLLCSTRFFTFSGVLEWTLWLGYWIAQGCVLTAVWVIAHEC
GHHAFSDYTWVDDTVGLILHSWLLVPYFSWKYSHRRHHSNTGSLERDEVFVPKPKEELGWTSKFFNNPPGRLFTITVVLTLGWPMYLAFNVSGRKYPRFA
CHFDPYGPIYNNRERLQILISDIGVLGVAFALYLLSTTYSFIWMVKVYGIPLLIVNAFLVLITYLQHTHPALPHYNSTEWEWLRGALATMDRDYGILNHV
FHHITDTHVAHHLFSTMPHYHAMEATKAIKPILGSYYHYDSTPVYKAVWREFRECVYVEADSPQESGIFWYKNKFT*
>Glycine_max_28579
MGLAKETTMGGRGRVAKVEVQGKKPLSRVPNTKPPFTVGQLKKAIPPHCFQRSLLTSFSY
VVYDLSFAFIFYIATTYFHLLPQPFSLIAWPIYWVLQGCLLTGVWVIAHECGHHAFSKYQ
WVDDVVGLTLHSTLLVPYFSWKISHRRHHSNTGSLDRDEVFVPKPKSKVAWFSKYLNNPL
GRAVSLLVTLTIGWPMYLAFNVSGRPYDSFASHYHPYAPIYSNRERLLIYVSDVALFSVT
YSLYRVATLKGLVWLLCVYGVPLLIVNGFLVTITYLQHTHFALPHYDSSEWDWLKGALAT
MDRDYGILNKVFHHITDTHVAHHLFSTMPHYHAMEATNAIKPILGEYYQFDDTPFYKALW
REARECLYVEPDEGTSEKGVYWYRNKY
>Glycine_max_28580
MGLAKETTMGGRGRVAKVEVQGKKPLSRVPNTKPPFTVGQLKKAIPPHCFQRSLLTSFSY
VVYDLSFAFIFYIATTYFHLLPQPFSLIAWPIYWVLQGCLLTGVWVIAHECGHHAFSKYQ
WVDDVVGLTLHSTLLVPYFSWKISHRRHHSNTGSLDRDEVFVPKPKSKVAWFSKYLNNPL
GRAVSLLVTLTIGWPMYLAFNVSGRPYDSFASHYHPYAPIYSNRERLLIYVSDVALFSVT
YSLYRVATLKGLVWLLCVYGVPLLIVNGFLVTITYLQHTHFALPHYDSSEWDWLKGALAT
MDRDYGILNKVFHHITDTHVAHHLFSTMPHYHAMEATNAIKPILGEYYQFDDTPFYKALW
REARECLYVEPDEGTSEKGVYWYRNKY
>Glycine_max_34379
MGGGGRSSATLKHQNSIKNHSKKKRVPHAKPPFTLSQLKKAISPHCFHRSTFRSFSYVLY
DLTIASCLFYAAVNYIPTLPHENLSLLAWPLYWFIQGSILTGVWVIAHECGHHAFSDHQW
LDDLVGLILHSLLLVPYFSWKYSHRRHHSNTGSLERDEVFVPKTKSSMGWYSKYLNNSPG
RVLTLAITLTLGWPLYLAFNVSGRSYERFACHYDPYGPIYSNRERLQIYVSDAGILAVCF
GLYKAVLAKGLVWVVCVYGVPLLVVNGFLVLITFLQHTHPAVPHYDSSEWDWLRGALATV
DRDYGILNKVLHNITDTHVAHHLFSTMPHYHAMEATKAIKPILGEYYHFDETPIYKAMWR
EAKECMYVEPDKGSNGKGVYWYNNKL
>Glycine_max_57099
MFIKSVVKKCTDMSCADCVKMGAGGRTDVPPANRKSEVDPLKRVPFEKPPFSLSQIKKVI
PPHCFQRSVFRSFSYVVYDLTIAFCLYYVATHYFHLLPSPLSFLAWPIYWAVQGCILTGV
WVIAHECGHHAFSDYQLLDDIVGLVLHSGLLVPYFSWKYSHRRHHSNTGSLERDEVFVPK
QKSCIKWYSKYLNNPPGRVLTLAVTLTLGWPLYLALNVSGRPYDRFACHYDPYGPIYSDR
ERLQIYISDAGVLAVCYGLFRLAMAKGLAWVVCVYGVPLLVVNGFLVLITFLQHTHPALP
HYTSSEWDWLRGALATVDRDYGILNKVFHNITDTHVAHHLFSTMPHYHAMEATKAIKPIL
GEYYRFDETPFVKAMWREARECIYVEPDQSTESKGVFWYNNKL
>Glycine_max_57100
MGAGGRTDVPPANRKSEVDPLKRVPFEKPPFSLSQIKKVIPPHCFQRSVFRSFSYVVYDL
TIAFCLYYVATHYFHLLPSPLSFLAWPIYWAVQGCILTGVWVIAHECGHHAFSDYQLLDD
IVGLVLHSGLLVPYFSWKYSHRRHHSNTGSLERDEVFVPKQKSCIKWYSKYLNNPPGRVL
TLAVTLTLGWPLYLALNVSGRPYDRFACHYDPYGPIYSDRERLQIYISDAGVLAVCYGLF
RLAMAKGLAWVVCVYGVPLLVVNGFLVLITFLQHTHPALPHYTSSEWDWLRGALATVDRD
YGILNKVFHNITDTHVAHHLFSTMPHYHAMEATKAIKPILGEYYRFDETPFVKAMWREAR
ECIYVEPDQSTESKGVFWYNNKL
>Glycine_max_57101
MGAGGRTDVPPANRKSEVDPLKRVPFEKPPFSLSQIKKVIPPHCFQRSVFRSFSYVVYDL
TIAFCLYYVATHYFHLLPSPLSFLAWPIYWAVQGCILTGVWVIAHECGHHAFSDYQLLDD
IVGLVLHSGLLVPYFSWKYSHRRHHSNTGSLERDEVFVPKQKSCIKWYSKYLNNPPGRVL
TLAVTLTLGWPLYLALNVSGRPYDRFACHYDPYGPIYSDRERLQIYISDAGVLAVCYGLF
RLAMAKGLAWVVCVYGVPLLVVNGFLVLITFLQHTHPALPHYTSSEWDWLRGALATVDRD
YGILNKVFHNITDTHVAHHLFSTMPHYHAMEATKAIKPILGEYYRFDETPFVKAMWREAR
ECIYVEPDQSTESKGVFWYNNKL
>Glycine_max_60481
MACTLADSLLLFKGSYQKPVLRRDIAARYSPGIFSLNSNGLIQKRFRRQRNFVTRNKVTV
IHAVAIPVQPAPVESAEYRKQLAEDYGFRQVGEPLPDDVTLKDVINSLPKEVFEIDDVKA
WKSVLISVTSYALGLFMISKAPWYLLPLAWVWTGTAITGFFVIGHDCAHRSFSSNKLVED
IVGTLAFMPLIYPYEPWRFKHDRHHAKTNMLREDTAWHPVWKDEFESTPLLRKAIIYGYG
PFRCWMSIAHWLMWHFDLKKFRPSEVPRVKISLACVFAFIAIGWPLIIYKTGIMGWIKFW
LMPWLGYHFWMSTFTMVHHTAPHIPFKYSEEWNAAQAQLNGTVHCDYPKWIEILCHDINV
HIPHHISPRIPSYNLRAAHKSLQENWGQYLNEASWNWRLMKTIMTVCHVYDKEQNYVAFD
ELAPEDSRPITFLKETMPDYA
>Glycine_max_68446
MGDTMKRVPIEKPPFTLSQIKKAIPPHFFQRSVLRSFSYLIYDLTIAFCLYYIATDYFHN
LPHPLTFLAWPIYWAVQGFTLAGLWVIAHDCGHHAFRDYQLLDDNVGLVLHSALLVPYFS
WKYSHRRHHSNTGSLERDEVFVPKQKSSIKWLSKYLNNPPGRVFTLAVTITLGWPMYLTF
NVSCSKRACLGGLCLWISNACGQWVLVTILQHTHAALPHYNFSEWDWLRGALATVVDRDY
GILNKVLHNITGTHVVHHLFSTMPHYHAMDATKAIKPILGEYYRFDETPFVKAMWREARE
CIYVEPDTENK
>Glycine_max_68447
MGAGGRTAVPPANRKSEADPLKRVPFEKPQFSLSQIKKAIPPHCFQRSVLRSFSYVVYDL
TIAFCLYYVATHYFHLLPGPLSFVAWPIYWAVQGCILTGVWVIAHECGHHAFSDYQLLDD
IVGLILHSALLVPYFSWKYSHRRHHSNTGSLERDEVFVPKQKSSIMWYSKYLNNPPGRVL
TLAVTLTLGWPLYLAFNVSGRPYDRFACHYDPYGPIYSDRERLQIYISDAGVLAVCYGLF
CLAMAKGLAWVVCVYGVPLLVVNGFLVLITFLQHTHPALPHYTSSEWDWLRGALATVDRD
YGILNKVFHNITDTHVAHHLFSTMPHYHAMEATKAIKPILGEYYRFDGTPFVKAMWREAR
ECIYVEPDQSTQSKGVFWYNNKL
>Glycine_max_71375
MGLAKETIMGGGGRVAKVEIQQKKPLSRVPNTKPPFTVGQLKKAIPPHCFQRSLLTSLSY
VVYDLSLAFIFYIATTYFHLLPHPFSLIAWPIYWVLQGCILTGVWVIAHECGHHAFSKYP
WVDDVMGLTVHSALLVPYFSWKISHRRHHSNTGSLDRDEVFVPKPKSKVAWYTKYLNNPL
GRAASLLITLTIGWPLYLAFNVSGRPYDGFASHYHPYAPIYSNRERLLIYVSDVALFSVT
YLLYRVATMKGLVWLLCVYGVPLLIVNGFLVTITYLQHTHYALPHYDSSEWDWLRGALAT
MDRDYGILNKVFHHITDTHVAHHLFSTMPHYHATEATNAMKPILGEYYRFDDTPFYKALW
REARECLYVEPDEGTSEKGVYWYRNKY
>Glycine_max_71376
MGLAKETIMGGGGRVAKVEIQQKKPLSRVPNTKPPFTVGQLKKAIPPHCFQRSLLTSLSY
VVYDLSLAFIFYIATTYFHLLPHPFSLIAWPIYWVLQGCILTGVWVIAHECGHHAFSKYP
WVDDVMGLTVHSALLVPYFSWKISHRRHHSNTGSLDRDEVFVPKPKSKVAWYTKYLNNPL
GRAASLLITLTIGWPLYLAFNVSGRPYDGFASHYHPYAPIYSNRERLLIYVSDVALFSVT
YLLYRVATMKGLVWLLCVYGVPLLIVNGFLVTITYLQHTHYALPHYDSSEWDWLRGALAT
MDRDYGILNKVFHHITDTHVAHHLFSTMPHYHATEATNAMKPILGEYYRFDDTPFYKALW
REARECLYVEPDEGTSEKGVYWYRNKY
>Glycine_max_71377
MGLAKETIMGGGGRVAKVEIQQKKPLSRVPNTKPPFTVGQLKKAIPPHCFQRSLLTSLSY
VVYDLSLAFIFYIATTYFHLLPHPFSLIAWPIYWVLQGCILTGVWVIAHECGHHAFSKYP
WVDDVMGLTVHSALLVPYFSWKISHRRHHSNTGSLDRDEVFVPKPKSKVAWYTKYLNNPL
GRAASLLITLTIGWPLYLAFNVSGRPYDGFASHYHPYAPIYSNRERLLIYVSDVALFSVT
YLLYRVATMKGLVWLLCVYGVPLLIVNGFLVTITYLQHTHYALPHYDSSEWDWLRGALAT
MDRDYGILNKVFHHITDTHVAHHLFSTMPHYHATEATNAMKPILGEYYRFDDTPFYKALW
REARECLYVEPDEGTSEKGVYWYRNKY
>Glycine_max_71378
MGLAKETIMGGGGRVAKVEIQQKKPLSRVPNTKPPFTVGQLKKAIPPHCFQRSLLTSLSY
VVYDLSLAFIFYIATTYFHLLPHPFSLIAWPIYWVLQGCILTGVWVIAHECGHHAFSKYP
WVDDVMGLTVHSALLVPYFSWKISHRRHHSNTGSLDRDEVFVPKPKSKVAWYTKYLNNPL
GRAASLLITLTIGWPLYLAFNVSGRPYDGFASHYHPYAPIYSNRERLLIYVSDVALFSVT
YLLYRVATMKGLVWLLCVYGVPLLIVNGFLVTITYLQHTHYALPHYDSSEWDWLRGALAT
MDRDYGILNKVFHHITDTHVAHHLFSTMPHYHATEATNAMKPILGEYYRFDDTPFYKALW
REARECLYVEPDEGTSEKGVYWYRNKY
>Glycine_max_71379
MGGGGRVAKVEIQQKKPLSRVPNTKPPFTVGQLKKAIPPHCFQRSLLTSLSYVVYDLSLA
FIFYIATTYFHLLPHPFSLIAWPIYWVLQGCILTGVWVIAHECGHHAFSKYPWVDDVMGL
TVHSALLVPYFSWKISHRRHHSNTGSLDRDEVFVPKPKSKVAWYTKYLNNPLGRAASLLI
TLTIGWPLYLAFNVSGRPYDGFASHYHPYAPIYSNRERLLIYVSDVALFSVTYLLYRVAT
MKGLVWLLCVYGVPLLIVNGFLVTITYLQHTHYALPHYDSSEWDWLRGALATMDRDYGIL
NKVFHHITDTHVAHHLFSTMPHYHATEATNAMKPILGEYYRFDDTPFYKALWREARECLY
VEPDEGTSEKGVYWYRNKY
>Helianthus_annuus_01180
MGAGGQMNVSKTENDILKRVCVSKPPFSLSDLKKAIPPHCFKRSLIKSLGSFFRDLFIIYTFYYLAANYIPILPWPLVYV
TWPIYWFAQGCVLMGFWLLGHETGHHAFSEYEWLDDAFGFFIHSVTLTPYFSFKYSHRSHHAHTNSLEYDEVYIPKRKND
TFFTEFLNNGPGNVFTLILRTTLGLPLYLFFNTYGRDYEGFANHYLPQSAIFNDSERTQIVISDIGIIAVMYTLYRTAVT
QGVQSTLFLYGLPLFVMSGFFITLTYLNHAHPGIPHYDATEWDWLRGALSTIDRDYGKLMSWVFHDGPENHVIHHLFPTI
PHYHASEARDAVKPMLGDYYKWDNTPMLKALWRDTVECIYVEPDENSENKGVYWYSK
>Helianthus_annuus_01182
MGAGGRMNVAADDKPLAHKRVPVSKPPFELSDLKKAIPPHCWERSLVRSFAAVFRDFIIIGALYYLADTFIPMLPKPLAY
VAWPVYWFFQGAYLMGLWVIGHECGHHGFSDYPWLNDTIGFIVHSLILTPYFGFKYSHRTHHANTNSIEYDEVWIPKRKS
DKLYSEILNNPTGAFLVFVFKIVLGFPLYFVFNLYGRKYEKGITSHFYPYSPIFNDSERFQIFLTDLGVFATCYAVYRAA
VIMGTQWVINIYGMPILFMSGFFILLTYLHHTHPAIPHYDSTEWDWLRGALATVDRNFGFLNHAFHDVTRTHTVHHLFPT
IPHYNTFEAREAVKPILGEYYKYDDTPILEAVWRETKDCIFIEPDVVDGEKKGIYWFHK
>Helianthus_annuus_01429
MGAGGRSNPHDLHVKKSEAGGIKRAPTSKPPFTLADIKKAIPPHCFERSLIRSFSYLIADLTAVSVFYYLATTFIPQLPH
PLPYLAWPVYWFLQGCVFMGIWLIAHECGHHAFSDHVWLEDTLGLILHSCLMTPYFSWKISHRRHHANTGSLEHDEVYVP
KRRSTLNASAFYLNNFIGRTLTLLVKLTLGWYIYLSINAAGRPYDKFASHYDPRSPIFADNERVLILISDIGLLSFSYLL
YKVAMIQGFTWLFCVYGGALMVMNAFLVTITYLHHTHPSLPHYDDNEWNWMKGAFATVDRDYGVLNKVFHNITDTHVLHH
LFSYIPHYHAMEATKAIRPILGEFYQSDSTPFFVALWRESKNGLFIEPDDERDEKNKGIYWFRNNY
>Helianthus_annuus_01473
MGAGGRMSDPSEGKNILERVPIDPPFTLSDLKKAIPAHCFERSVIRSSYYVVHDLIVTYVFYFLANTYIPLLPTPWAYLA
WPVYWFCQASILTGLWVIGHECGHHAFSDYQLIDDAVGFVLHSALYTPYFSWKYSHRNHHANTNSLDNDEVYIPKRKSKI
AIYSKLLNNPPGRVFTLVFRLTLGFPLYLLTNISGKKYGRFANHFDPLSPIFTERERIQVVISDIGILAVLYATKLLVEA
KGVAWVTSMYLIPVLGVHMFFVLITYLHHTHLSLPHYDSTEWNWIRGALSTIDRDFGFLNRVFHDVTHTHVLHHLISYIP
HYHAKEARDAIKPVLGEFYKIDRTPIFKAMWREAKECIYIEPDEDSEHKGTYWYHKM
>Helianthus_annuus_01474
MGAGGRMSDPSEGKNILERVPIDPPFTLSDLKKAIPAHCFERSVIRSSYYVVHDLIVAYVFYFLANTYIPLLPTPWAYLA
WPVYWFCQASILTGLWVIGHECGHHAFSDYQLIDDAVGFVLHSALYTPYFSWKYSHRNHHANTNSLDNDEVYIPKRKSKV
AIYSKLLNNPPGRVFTLVFRLTLGFPLYLLTNISGKKYGRFANHFDPLSPIFTERERIQVVISDIGILAVLYATKLLAEA
KGVAWVTSMYLIPVLGVHMFFVLITYLHHTHLSLPHYDSTEWNWIRGALSTIDRDFGFLNRVFHDVTHTHVLHHLISYIP
HYHAKEARDAIKPVLGEFYKIDRTPIFKAMWREAKECIYIEPDEDSEHKGTYWYHKM
>Helianthus_annuus_01477
MGAGGRMSDPSEGKNILERVPIDPPFTLSDLKKAIPAHCFERSVIRSSYYVVHDLIVAYVFYFLANTYIPLLPTPWAYLA
WPVYWFCQASILTGLWVIGHECGHHAFSDYQLIDDAVGFVLHSALYTPYFSWKYSHRNHHANTNSLDNDEVYIPKRKSKV
AIYSKLLNNPPGRVFTLVFRLTLGFPLYLLTNISGKKYGRFANHFDPLSPIFTERERIQVVISDIGILAVLYATKLLVDA
KGAAWVTSMYLIPVLGVHMFFVLITYLHHTHLSLPHYDSTEWNWIRGALSTIDRDFGFLNRVFHDVTHTHVLHHLISYIP
HYHAKEARDAIKPVLGEFYKIDRTPIFKAMWREAKECIYIEPDEDSEHKGTYWYHKM
>Helianthus_annuus_01478
MGSGGRATERNNSGTEVVKRAPSSKPPFTLGDIKKVIPPHCFNRSLIKSSYYLFVDLFFSFLFYYVAATYIIPLSAPYSY
LAWPVYWILQGSVQMGLWVIGHECGHQAFSDYPWLNDTIGYFLHTGMLAPYFSWKYSHRRHHSNTASLENDESFVPKKKS
SLNSFARVLNTPPGRLFRLVVLCSIGWLLYVCFNVSGRKYEKFANHFDPKSPIYSDRERFQILLTDVGLLVASYGVYKVG
MSQGLTWLVLVYFAPLVIVYGFLVVITWLHHTHRSLPHYDSTEWNWLRGALSTIDRDYGILNTVLHHITDTHVAHHLFFT
IPHYNAMEATKAIKPFLGEYYQFDDTPIVKAMWREATECFFVEADEGDSDSKGVYWFNNKI
>Helianthus_annuus_03645
MGAGGRMSNPVNGEEKPNPDPLQRVPYQKPPFTVGDVKKAIPPHCFNRSVIRSFSYVVYDLTIASIFYYLANNYIALLPS
PLAYVAWPVYWICQGCVLTGVWVIAHECGHHAFSDYQWLDDTVGLVLHSALLVPYFSWKYSHRRHHSNTGSIEHDEVFVP
KLKSGVRSTARLLNNPPGRILTLLVTLTMGWPLYLMFNVSGRYYDRFACHFDPNSPIYSNRERAQIFISDAGILTVLFVL
FRVAMTKGLTWVLTMYAGPLLVVNGFLVLITFLQHTHPSLPHYDSTEWDWLRGALATIDRDYGVLNKVFHNITDTHVTHH
LFSTMPHYHAMEATKAIKPILGEYYQFDGTSVFKAMYRETKECIYVDKDEEVKDGVYWYRNKI
>Helianthus_annuus_04874
MGAGGRMNVANTTDDKPLAHKRVPVSKPPFELSDLKKAIPPHCWKRSLVRSFAAVFRDFIIIGALYYLADTFIPMLPKPL
AYVAWPVYWFFQGAYLMGLWVIGHECGHHGFSEYPWLNDTIGFIVHSLILTPYFGFKYSHRTHHANTNSIEYDEVWIPKR
KSDKLYSEILNNPTGAFLVFVFKIVLGFPLYFVFNLYGRKYEKGITSHFYPYSPIFNDSERFQIFLTDLGVFATCYAVYR
AAAIMGTQWVINIYGMPILFMSGFFILLTYLHHTHPSIPHYDSTEWDWLRGALATVDRNFGFLNHAFHDVTRTHTVHHLF
PTIPHYHTFEAREAVKPILGEYYKYDDTPILEAIWRETKDCIFIEADEVNGEKKGIYWFHK
>Helianthus_annuus_14774
MGAGGRSNPHDDESNVVIKRAPTTKPPFTLADIKRAIPPHCFERSMIKSFSYLLADLTAASILYLLATVFIPRLPYPFSY
VVWPLYWFLQGCVFMGIWLIAHECGHHAFSDYAWLEDTIGFVLHSCLLTPYFSWKISHRRHHANTGSLDRDEVYVPKTRS
TLNATAFYLDNPIGRTLTLIVKLTLGWYIYLSINAAGRPYDKFASHYDPRSPIFSDGERVLILMSDIGLLAFSYVLYNVA
MIQGFAWLFFVYGGPLMVMNAFLVTITYLHHTHPSLPHFADSEWNWMKGAFATVDRDYGILNKVFHNITDTHVLHHLFSY
IPHYHAMEATKAIRPILGEFYQSDDTPFFVALWRESKNCLFIEPDESDEKNKGVYWYSNKY
>Helianthus_annuus_28627
MGAGGRMSDPSEGKNILERVPIDPPFTLSDLKKAIPAHCFERSVIRSSYYVVHDLIVAYVFYFLANTYIPLLPTPWAYLA
WPVYWFCQASILTGLWVIGHECGHHAFSDYQLIDDAVGFVLHSALYTPYFSWKYSHRNHHANTNSLDNDEVYIPKRKSKI
AIYSKLLNNPPGRVFTLVFRLTLGFPLYLLTNISGKKYGRFANHFDPLSPIFTERERIQVVISDIGILAVLYATKLLVDA
KGAAWVTSMYLIPVLGVHMFFVLITYLHHTHLSLPHYDSTEWNWIRGALSTIDRDFGFLNRVFHDVTHTHVLHHLISYIP
HYHAKEARDAIKPVLGEFYKIDRTPIFKAMWREAKECIYIEPDEDSEHKGTYWYHKM
>Helianthus_annuus_28918
MCIYKCKWFPQISKQPSNKYSQRFFDFIRTMGAGGRMNESETKRDVFKHVPVEKPPFGIADVKKAIPPHCFNRSLSTSFY
YLIRDLCFVFSLYYIANNYITLLSPPFSYIAWPIYWFSQGSVMVGLWNIVHDCGHHSFSEYPLIDNTIGLIFHSLVLTPY
FSFKYSHRTHHANTSSLEKDENWVPKLKNDTWFVELIANPIVNVFLVLFRLVFGYFGYFLFNLHGRIYKGFPSHFNPLGP
IFNDSERAQVFLSDIGVGVVAYGLYRIGTKTGFQWLLYMYGYPLLVMCALFILFTYLNHNHPSVAHYDAREWDWLRGALA
TVDRDYGILNTVFHDEPNAHVVHHLFSSIPHYHIVEATRAVKPVLGEYYNFDDTPIVKAVFRETYNCLFIKEDPEKEGVY
WFSK
>Helianthus_annuus_31022
MGAGGRMNETATKRDVFKHVPVEKPPFGIADLKKAIPPHCFKRSLSTSFYYLIRDLCAIFSLYYIANNYIYHLPQPFSFI
AWPAYWILQGSIMVGLWNIVHDCGHHGFSDYPWLDDTIGLIFHSLVLTPYFSFKYSHRTHHANTSSLEKDENWVPKLKND
TWFVEVLMNPVGNLMMLAFRLVFGYPGYFMFNLHGRIYKGFPSHFNPLGPIFNDSERAQIWLSDAGVVAVLYGLYRIGNK
TGFQWLLYMYGYPLVVMCMFFMLFTYLNHNHPSVAHYDSREWDWLRGALATVDRDYGILNTIFHDEPNAHVVHHLFSTIP
HYHIVEATQAVKPVLGEYYNYDDTPIIKAIVRETKNCLFIEEDPEKKGIYWFSK
>Helianthus_annuus_31023
MGAGGRMNEATADTNVLKRVPTAKTPFEISDLKKAIPPHCFKRSLATSSYYLFRDIAICYTFYYLASNFIPLLPKPLNYL
AWPIYWFCQGSSFMGIWSIGHDLGHHAFSEYQWLDDTLGFILHSSFLTPYFSFKYSHRSHHAHTNSMEYDEVWIPKRKAD
TLYSEVLNNPLGNLIMTVVRLLLSFPMYFTFNIHGREYNGFASHFYPQSPIFNASERKQIWLSDAGMVVAFYALYKIAAA
TSATWLFCIYGAPLLVMNAHFIFFTFLHHSHPSLAHYDSREWDWIRGALSTVDRDYGIFNTIFHDVTCAHVVHHLISTIP
HYHTVEATKAIKPILGDYYKYDDTPILKAFWRETKECIFVEPDEGAENSGIYWFRK
>Helianthus_annuus_31024
MGAGGRMNEATADTNVLKRVPTAKTPFEISDLKKAIPPHCFKRSLATSSYYLFRDIAICYTFYYLASNFIPLLPKPLNYL
AWPIYWFCQGSSFMGIWSIGHDLGHHAFSEYQWLDDTLGFILHSSFLTPYFSFKYSHRSHHAHTNSMEYDEVWIPKRKAD
TLYSEVLNNPLGNLIMTVVRLLLSFPMYFTFNIHGREYNGFASHFYPQSPIFNASERKQIWLSDAGMVVAFYALYKIAAA
TSATWLFCIYGAPLLVMNAHFIFFTFLHHSHPSLAHYDSREWDWIRGALSTVDRDYGIFNTIFHDVTCAHVVHHLISTIP
HYHTVEATKAIKPILGDYYKYDDTPILKAFWRETKECIFVEPDEGAENSGIYWFRK
>Helianthus_annuus_31025
MGAGGRMNEATTDTNVLKRVPTAKTPFEISDLKKAIPPHCFKRSLATSSYYLFRDIAISYTFYYLASNYIPLLPKPLNYL
AWPIYWFCQGSNFMGIWSIGHDLGHHAFSEYQWLDDTLGFLLHSSFLTPYFSFKYSHRGHHAHTNSLEYDEVWIPKRKAD
TLYSEVLNNPLGNLIMTVVRLLLSLPMYFTFNIHGQEYNGFASHFYPQSPMFNASERKQIWLSDAGMVVAFYALYKIAAT
TSATWLFCIYGAPLLVMNAHFVFFTYLHHNHLSLAHYDSREWDWIRGALSTVDRDYGIFNTIFHDVTCAHVVHHLISTIP
HYHTVEATKAIKPILGDYYKYDDTPILKAFWRETKECIFVEPDEGAENSGIYWFRK
>Helianthus_annuus_31026
MGAGGRMNEATTDTNVLKRVPTAKTPFEISDLKKAIPPHCFKRSLATSSYYLFRDIAISYTFYYLASNYIPLLPKPLNYL
AWPIYWFCQGSNFMGIWSIGHDLGHHAFSEYQWLDDTLGFLLHSSFLTPYFSFKYSHRGHHAHTNSLEYDEVWIPKRKAD
TLYSEVLNNPLGNLIMTVVRLLLSLPMYFTFNIHGQEYNGFASHFYPQSPMFNASERKQIWLSDAGMVVAFYALYKIAAT
TSATWLFCIYGAPLLVMNAHFVFFTYLHHNHLSLAHYDSREWDWIRGALSTVDRDYGIFNTIFHDVTCAHVVHHLISTIP
HYHTVEATKAIKPILGDYYKYDDTPILKAFWRETKECIFVEPDEGAENSGIYWFRK
>Helianthus_annuus_31027
MGAGGNMNVTSGGKNVLDRVPVKKTPFEISDLKKAIPQHCFKRDLQRSLYYLFGDIAICFTWYQLASNCIPLLPTPLTYL
AWPIYWFVQGSSFMGIWSIGHDLGHHAFSEYQWLDDAIGFVAHSAFLTPYFSFKYSHRSHHAHTNSMEYDEVWIPKRKAD
TFYSEILNNPLGNLFMTFVRLLLSFPMYFTFNIHGRPYNGFASHFYPNSPIFNDSERKQIWLSDAGMAVAFYVLYKIASA
TSFTWLFCIYGAPLLVMNAHFIFFTFLHHSHPSLAHFDSREWDWIRGALSTVDRDYGIFNHVFHDVTCSHVVHHLISTIP
HYHTMEATKAVKPILGDYYKYDDTPILEAFWRETKNCIYVEPDEGAEDSGVYWFRK
>Helianthus_annuus_31286
MGAGGRMSSPNGKEKDGPKPLERALHEKPPFTVGDIKKVIPPHCFKRSVIRSFSYVVYDLTIASIFYYLANNYIPLLPNS
LAYVAWPVYWIFQGCVLTGVWVIAHECGHHAFSDYQWLDDTVGLILHSALLVPYFSWKYSHRRHHSNTGSIEHDEVFVPK
LKSSVRSTAKYLNNPPGRILTLLVTLTMGWPLYLMFNVSGRYYDRFACHFDPNSPIYSNRERAQIFISDAGILTVFYILF
RLASTKGLVWVLTMYGGPLLVVNGFLVLITFLQHTHPSLPHYDSTEWDWLRGALATVDRDYGILNKVFHNITDTHVTHHL
FSTMPHYHAMEATKAIKPILGDYYQFDGTSIFKAMYRETKECIYVDKDEDVKDGVYWYRNKI
>Helianthus_annuus_31287
MGAGGRMSSPNGKEKDGPKPLERALHEKPPFTVGDIKKVIPPHCFKRSVIRSFSYVVYDLTIASIFYYLANNYIPLLPNS
LAYVAWPVYWIFQGCVLTGVWVIAHECGHHAFSDYQWLDDTVGLILHSALLVPYFSWKYSHRRHHSNTGSIEHDEVFVPK
LKSSVRSTAKYLNNPPGRILTLLVTLTMGWPLYLMFNVSGRYYDRFACHFDPNSPIYSNRERAQIFISDAGILTVFYILF
RLASTKGLVWVLTMYGGPLLVVNGFLVLITFLQHTHPSLPHYDSTEWDWLRGALATVDRDYGILNKVFHNITDTHVTHHL
FSTMPHYHAMEATKAIKPILGDYYQFDGTSIFKAMYRETKECIYVDKDEDVKDGVYWYRNKI
>Helianthus_annuus_37113
MGAGEYTSVTNENNPLDRVPHAKPPFTIGDLKKAIPPHCFQRSLTRSFSYVLSDLTITAVLYHIATTYFHHLPTPLSSIA
WASYWVVQGCVLTGVWVIAHECGHHAFSDYQWVDDTVGFVLHSSLLVPYFSWKYSHHRHHSNTGSLERDEVFVPKSRSKV
PWYSKYFNNTVGRIVSMFVTLTLGWPLYLAFNVSGRPYDRFACHYVPTSPMYNERKRYQIVMSDIGIVITSFILYRVAMA
KGLVWVICVYGVPLMVVNAFLVLITYLQHTHPGLPHYDSSEWEWLKGALATVDRDYGVLNKVFHHITDTHVVHHLFSTMP
HYNAMEAQKALRPVLGEYYRFDKTPFYVAMWREMKECLFVEQDDEGKGGVFWYKNKMN
>Helianthus_annuus_67628
MGAGGRMSDPSEGKNILERVPIDPPFTLSDLKKAIPAHCFERSVIRSSYYVVHDLIVAYVFYFLANTYIPLLPTPWAYLA
WPVYWFCQASILTGLWVIGHECGHHAYSDYQLIDDIVGFVLHSALYTPYFSWKYSHRNHHANTNSLDNDEVYIPKRKAKV
AVYSKLLNNPPGRVFTLVFRLTLGFPLYLLTNISGKKYGRFANHFDPLSPIFTERERIQVVISDIGILAVLYATKLLVEA
KGAAWVTCMYLIPVLGVHMFFVLITYLHHTHLSLPHYDSTEWNWIRGALSTIDRDFGFLNRVFHDVTHTHVLHHLISYIP
HYHAKEARDAIKPVLGEFYKIDRTPIFKAMWREAKECIYIEPDEDSEHKGTYWYHKM
>Helianthus_annuus_67629
MGAGGRMSDPSEGKNILERVPIDPPFTLSDLKKAIPAHCFERSVIRSSYYVVHDLIVAYVFYFLANTYIPLLPTPWAYLA
WPVYWFCQASILTGLWVIGHECGHHAYSDYQLIDDIVGFVLHSALYTPYFSWKYSHRNHHANTNSLDNDEVYIPKRKAKV
AVYSKLLNNPPGRVFTLVFRLTLGFPLYLLTNISGKKYGRFANHFDPLSPIFTERERIQVVISDIGILAVLYATKLLVEA
KGAAWVTCMYLIPVLGVHMFFVLITYLHHTHLSLPHYDSSEWNWIRGALSTIDRDFGFLNRVFHDVTHTHVLHHLISYIP
HYHAKEARDAIKPVLGEFYKIDRTPIFKAMWREAKECIYIEPDEDSEHKGTYWYHKM
>Helianthus_annuus_67630
MGAGGRMSDPSEGKNILERVPIDPPFTLSDLKKAIPAHCFERSVIRSSYYVVHDLIVAYVFYFLANTYIPLLPTPWAYLA
WPVYWFCQASILTGLWVIGHECGHHAYSDYQLIDDIVGFVLHSALYTPYFSWKYSHRNHHANTNSLDNDEVYIPKRKAKV
AVYSKLLNNPPGRVFTLVFRLTLGFPLYLLTNISGKKYGRFANHFDPLSPIFTERERIQVVISDIGILAVLYATKLLVEA
KGAAWVTCMYLIPVLGVHMFFVLITYLHHTHLSLPHYDSSEWNWIRGALSTIDRDFGFLNRVFHDVTHTHVLHHLISYIP
HYHAKEARDAIKPVLGEFYKIDRTPIFKAMWREAKECIYIEPDEDSEHKGTYWYHKM
>Helianthus_annuus_68421
MGSGGRATERNNSSDEAVKRAPSSKPPFTLGDIKKAIPPHCFNRSLLRSSSYLFVDLFFSFLFYYIAATYIIPLQTPLSY
VAWPVYWILQGSVQMGLWVIGHECGHQAFSDYPWLNDTIGYCLHTGMLAPYFSWKYSHRRHHSNTASLENDESFVPKKKS
NVNSFAKLLNTPPGRLIRLVILCTIGWLLYVCFNVSGRKYEKFANHFDPKSPIYSDRERLQILLTDVGLVVTSYGLYKVA
MAQGFTWLVLVYFAPLVIVYGFLVVITWLHHTHRSLPHYDSTEWNWLRGALSTIDRDYGVLNTVLHHITDTHVAHHLFFT
IPHYNAMEATKAIKPILGEYYQFDDTPIIKAMWREATECFFVEADEGDNNSGVYWFNNKM
>Helianthus_annuus_68422
MGAGGRMSDPSEGKNILERVPVDPPFSLSDLKKAIPAHCFERSVIRSSYYVVHDLIVAYVFYFLANTYIPLLPTPLAYLA
WPVYWFCQASILTGLWVIGHECGHHAFSEYQWIDDTVGFILHSALLTPYFSWKYSHRNHHANTNSLDNDEVYIPKRKSKI
AIYSKMLNNPPGRVFTLVFRLTLGFPLYLFTNISGKKYGRFANHFDPLSPIFTERERVQVLLSDVGLLAMCYALKLLVAS
KGVAWVTCMYGVPVLGVSVFFVLITYLHHTHLSLPHYDSTEWNWIKGALSTIDRDFGFLNRVLHDVTHTHVLHHLISYIP
HYHAKEARDAIKPVLGEYYKIDRTPIFKAMWREAKECIYIEPDEDSEHKGVYWYHKL
>Helianthus_annuus_68423
MGAGGRMSDPSEGKNILERVPVDPPFSLSDLKKAIPAHCFERSVIRSSYYVVHDLIVAYVFYFLANTYIPLLPTPLAYLA
WPVYWFCQASILTGLWVIGHECGHHAFSEYQWIDDTVGFILHSALLTPYFSWKYSHRNHHANTNSLDNDEVYIPKRKSKI
AIYSKMLNNPPGRVFTLVFRLTLGFPLYLFTNISGKKYGRFANHFDPLSPIFTERERVQVLLSDVGLLAMCYALKLLVAS
KGVAWVTCMYGVPVLGVSVFFVLITYLHHTHLSLPHYDSTEWNWIKGALSTIDRDFGFLNRVLHDVTHTHVLHHLISYIP
HYHAKEARDAIKPVLGEYYKIDRTPIFKAMWREAKECIYIEPDEDSEHKGVYWYHKL
>Helianthus_annuus_68484
MDSSGQDEVVKRAPSGNPPFTLGDLKKAVPPHCFNRSLTRSFYYLFRDLFFISLFYYVAATYIIPLQAPLSYVAWPVYWF
IQGCVQMGFWLLGHESGHQGFSDYKWVNETVGYFIHTSMLSPYFSWKYSHRRHHSNTASVEYDEAYPPRTKSSLGYADTL
FNTPPGRLFRLVILCAIGFLLYVCFNVAGRKYGRYTNHFDPRSPIYSESERPYVVLSDLGLLVMYYVLYKVAMAQGLTWL
VLVYFAPMVVAYAILAIITWLNHTHPSLPHYDSTEWNWLRGSLSTVDRDMGFLNTISHHLCDGHVVHHMFSTMPHYHFKE
ATKAIKPILGEYYQFDDTPVIKAMWREATKCFYVEPDEGDDKNRGVYWFGNKM
>Helianthus_annuus_68492
MDSSGQNEFVKRAPSGTPPFTLGDVKKAIPPHCFNRSLIRSFYYLFVDLLIISLIFYFAATYIIPLKAPLSYVAWPVYWM
VQGSFVLGFWLLGHESGHQGFSDYRWVNDTVGYLIHTALLCPYFSWKYTHGRHHIHANSIECETSYVPRIKSKLSYTDQI
LNTPPGRLIRLVILSTIGWTLYICFNVAGHKYDTFANHFDPKSPLYKESERVYILLSDLGLVVTSYVLYKVAMAQGFTWL
VLLYFCPLMVAYGYLAVITWLNHTHKALPHYDSTEWDWLRGTLATMDRDFGILNYIFHHLSDAHVVHHLFTTMPHYHVTE
ATKYIKPVLGEYYQFDDAPMIKAMWREATQCFYVETDEGENNKGVYWFNNKM
>Linum_usitatissimum_07557
MVSNKTINRPPSSKPPFILSDIKKAIPPHCFRKSLLRSFSYVAYDLAVIA
ILYHIATSYFHLLPKPLSYVAWPAYWAAQGSHFIAVWVLAHECGHHAFSD
YQWLDDVVGFVLHSALLSPYFSWKHSHRRHHSNSASLERDELYIPKKKSE
ISWHYKYLDNPPGHLFYLVFTLTLGWPLYVMFNVSGREYDDGFASHLYPF
SPIYNERERFGILLSDAGMLATWFGLYKLSMVNGLSWVVCVYGVPLLVMN
GLLVTITYLHHTHLSLPHYDSSEWEWMRGALATVDRDYGFPLNKVMHHIT
DTHVVHHLFSMIPHYHATEATNAIRPILGEYYQVDPTPFVKALWREMTHC
VYVEADEKKRGVFWYKTKL
>Linum_usitatissimum_07558
MNNRTTTKLLPLSKPPFTLADIKRAVPPHCFKRSLVKSFAYLAYDITVIT
ILYHIANTYFYLLPKPLSYVAWPVYWAAQSCFFVAVWMVGHDCGHHSFSD
YQWVDDTVGFVVHSFLLTPYFSWKHTHRSHHANNGSLERDESFVPKTKDE
VRWHFKYLDHLPGRIFYVFFTLTLGWPLYLMFNITGRPYKDGFASHFYPM
SPMYEDHERFGVVLSDMGMLAMWFTLYKLSVAFGVTWVLCVYFIPLVLQN
ALFVTITYLHHTHPNVPRYDSSGWGWMRGSLVTVDRDYGFLNKVFHNVTD
THVAHHLFTHMPHYHQLEATKAFIPILGEYYQADPTPFYKALWREMKHCV
YVEQDKDANVDQNKRGVYWYKTKS
>Linum_usitatissimum_07559
MVSSGKTMSNKTTTKRPPVSKPPFTLADIKRAVPPHCFKRSLVKSFAYLA
YDLTVITILYHIANTYFHLLPKPLSYVAWPVYWAAQCCFFVALWMVGHDC
GHHSFSDYQWVDDTVGFVVHSFLLAPYFSWKHSHRRHHANSGSLERDESF
VPKTKDNITWHFKYLDHLPGRIFYVVFTLTLGWPLYLMFNITGRPYKDGF
ASHFYPMSPIYEDHERFGIFLSDVGMLAMWFTLYKLSVAYGVGWVLCVYF
IPLVLQNALFVTITYLHHTHLNLPHYDSSGWDWMRGSLTTVDRDYGFLNK
VLHNVTDTHVAHHLFTHMPHYHQSEATKAFIPVLGEYYQVDPTPFYKALW
REMKHCVYIEQDEDADSDNNKKGVYWYKTKL
>Linum_usitatissimum_07561
MVSNTTIKRTPTSKPPFTLSDVKKAIPPHCFQRSLLKSFTYLAYDLTVIT
ILYHIATSYFHLLPNPLSYVAWPLYWAAQGSHFIAWAAQGSHFIAVWVIA
HECGQHAFSDYQWLDDAVGFVLHSLLLAPYFSWKHSHRRHHANAASIERD
ENYIPKKKDEVNWHFKYLDNPPGHVFYIFFTLTLGWPLYLLVNISGRKYD
DGFASHLYPFSPIYNDRERFGIVLSVAGMLATWFGLYKLAMVNGFGWVVC
VYGVPLILQNAMLITITYLHHTHLNLPHYDSSEWDWMRGALATVDRDYGI
LNKVMHNITDTHVAHHLFSMIPHYHAMEATNAIKPVLGEYYQVDTTPFLK
ALWRETKDCVYVEADDEGSDREKKGGVFWFKTKL
>Linum_usitatissimum_07562
MFSSSATKMPAPPSSSNTTMKRSPHSKPPFTVSDVKKAIPPHCFQRSLLR
SFSYLTYDLTIITILYQVATTYFHLLPTPLSSYVAWPAYWAGQGCFFVAV
WMVAHECGHHAFSDQHWLEDSVGFILHSALLSPYFSWKHSHRRHHANTSS
LERDEVFVPKPKSKLSWHFKFFNNPPGRVLQLAFALLLGWPLYLAINIAG
RPYEKFASHFDPRSPIYNDRERIEIFASDVGVLCMWFALYKLALVNGVGW
VVCVYGIPLLVMNGWVVTITYLHHTHIALPRYDSSEWDWLRGALATVDRD
YGVLNKVFHNITDTHVAHHLFSAMPHYHAAEATEAIKPVLGEYYRCDRTP
IIKALWREFKHCIYVESDEDKGVFWFNDKL
>Linum_usitatissimum_07563
MGAGGRMAVPPSNKADSETFKRSPYSKPPFTLGEIKKAVPPHCFKRSIPR
SFSYVAYDLTIAAIFYYIATTYIHLLPNPLSYVAWPIYWACQGCVLTGVW
VLAHECGHHAFSDYQWLDDLVGFVLHSCLMVPYFSWKHSHRRHHSNTGSL
ERDEVFVPKQKSAIGWHSKYLNNPPGRVLTLAVTLTLGWPLYLAFNVSGR
PYDRFACHYDPKSPIYNDRERTEIFFSDAGILAVSFALYKLAVAKGLAWV
VCVYGVPLLVVNGFLVLITFLQHTHPSLPHYKSSEWDWLRGALATMDRDY
GFLNTVFHNITDTHVAHHLFSTMPHYHAMEATKAIKPVLGEYYQFDGTPF
IKAMWREAKECVYVEPDEGDQNKGVFWYNNKL
>Linum_usitatissimum_08697
MACRISADSVFLLLGANKRPIRSQKFAAHSSTSFNGFTWNPLVFAESKQN
KRLVHLRRARTVQAVAIPIVSPADGSEYRKQLAESYGFKQIGEDLPEDVT
LKQVIDTLPKEVFEIDDAKAWKSVLISATSYALGLWMISKAPWYLLPLAW
AWTGTAVTGFFVIGHDCAHKSFARNKMVEDIVGTLAFLPLIYPYEPWRFK
HDRHHAKTNMLVEDTAWLPVDKEEFNSSPILRKAIAYGYGPFRPWMSIGH
WLLLHFDLNRFRPNEIQRVKISIACVFGFMAIGWPLIIYKAGIAGWVKYW
LMPWLGYHFWMSTFTMVHHTAPHIPFKNSEEWNAAQAQLNGTVHCDYPHW
IEILCHNINVHIPHHVSSRIPSYNLPAAHKSLQQNWGKYLNEATWNWRLM
KTIMTVCHVYDKEQNYVAFDQLAPEDSLPISFLKRVMPDSA
>Linum_usitatissimum_31601
MACRISADSVFLLLGANTRPTRSQKLAAHSSTSFNGFTWNPLVFAESKQN
KRLVHLRRTRNVQAVAIPIVSPADDSEYRKQLAESYGFKQIGEDLPEDVT
LKQVIDTLPKEVFEIDDAKAWKSVLISATSYALGLWMISKAPWYLLPLAW
AWTGTAVTGFFVIGHDCAHKSFARNKMVEDIVGTLAFLPLIYPYEPWRFK
HDRHHAKTNMLVEDTAWLPVDKEEFNSSPILRKAIAYGYGPFRPWMSIGH
WLLLHFDLNRFRPNEIQRVKISIACVFGFMAIGWPLIIYKAGIVGWVKYW
LMPWLGYHFWMSTFTMVHHTAPHIPFKQSEEWNAAQAQLNGTVHCDYPRW
IEILCHNINVHIPHHVSSRIPSYNLPAAHKSLQQNWGKYLNEATWNWRLM
KTIMTVCHVYDKEQNYVAFDQLAPEDSLPISFLKRVMPDSA
>Linum_usitatissimum_46308
MGAGGRMAVPPSNKADSETFKRSPYSKPPFTLGEIKKAIPPHCFKRSIPR
SFSYVAYDLTIAAIFYYIATTYIHLLPNPLSYVAWPIYWACQGCVLTGVW
VLAHECGHHAFSDYQWLDDLVGFVLHSCLMVPYFSWKHSHRRHHSNTGSL
ERDEVFVPKQKSAIGWHSKYLNNPPGRVLTLAVTLTLGWPLYLAFNVSGR
PYDRFACHYDPKSPIYNDRERTEIFLSDAGILAVSFALYKLAVAKGLAWV
VCVYGVPLLVVNGFLVLITFLQHTHPSLPHYKSSEWDWLRGALATMDRDY
GFLNTVFHNITDTHVAHHLFSTMPHYHAMEATKAIKPVLGEYYQFDGTPF
IKAMWREAKECVYVEPDEGDQNKGVFWYNNKL
>Linum_usitatissimum_46309
MPPPPSSSNTTMKRSPHSKPPFTLSDIKKAIPPHCFQRSLLRSFAYLAYD
LTAVTILYHIATTYFHLLPTPLSSYVAWPAYWASQGCFFVAVWMVAHECG
HHAFSDQHWLEDSVGFILHSALLSPYFSWKHSHRRHHANTSSLERDEVFV
PKLKSKLSWHFKFFNNPPGRVLQLAFALLLGWPLYLAVNIAGRPYEKFAS
HFDPRSPIYNDRERIEIFVSDVGVLAMWFALYKLALTNGVGWVVCVYGVP
LLVMNGWIVTITYLHHTHVALPRYDSSEWDWLRGALATVDRDYGVLNKVF
HNITDTHVAHHLFSTMPHYHAAEATEAIKPVLGEYYRSDRTPIAKALWRE
TKHCVYVEVDEDKGVLWFNDKI
>Linum_usitatissimum_46310
MVSNTTLKRTPTTKPPFTLSDLKKAIPPHCFQRSLLKSFSYLAYDLTVIT
ILYHIATSYFHLLPKPLSYVAWVAYWAAQGSHFIAVWVIAHECGHHAFSD
YQWLDDAVGFLLHSLLLAPYFSWKHSHRRHHANAASIERDENYIPRKKDE
VNWHFKYLDNPPGHVFYIFFTLTLGWPLYLLVNISGRKYDDGFASHLYPF
SPIYNDRERFGVFLSVAGMLATWFGLYKLAMVNGLGWVVCVYGVPLILQN
AMLITITYLHHTHLNLPHYDSSEWDWMRGALATVDRDYGILNKVMHNITD
THVAHHLFSMIPHYHAMEATNAIRPVLGEYYQADTTPFIKALWRETKDCV
YVEADDEGGDQEKKGGVFWFKTKL
>Linum_usitatissimum_46311
MHFPIASLCLMLKTGHTWRHKALLYPAGAKRFPSSKPPFTLADLKKAIPP
HCFKRSIPRSFSYLVFDLIVAAVFYHIAATYFPLIPKPLSYVAWPAYWFV
QGSVLTGVWVIGHECGHHAFSEHQWLDDLVGFILHSALLTPYFSWKISHR
RHHANTCSLERDEVYIPRKKSQLRWWYSSYLNNPPGRLLALAYTILLGWP
SYLTFNLSGREYNGFACHFYPMSPIYSDRERAEVFASDVGLLVVCFALYK
LILVKGMAWVFCVYGAPVMVVNGFFITITYLHHTHLAVPRYDSSEWDWLR
GALATMDRDFGLLNRVFHNVTDTHVTHHLISTIPHYHAMEANNAIRPVLG
DYYHIDRTPVVKALWREAKQCVYIEADEGENNKGVFWFNTKL
>Linum_usitatissimum_46314
MVSSDRTTNNKTTTKRPPLSKPPFTLADIKRAVPPHCFKRSLVKSFAYLA
YDLTVITFLYHIANTYFHLLLKPLSYVAWPLYWAAQCCFFVALWMVGHDC
GHHSFSDYQWIDDTVGFIIHSFLLAPYFSWKHSHRRHHANSGSLERDESF
VPKTKDNIVWHFKYLDHLPGRIFYVVFTLTLGWPLYLMFNITGRPYKDGF
ASHFYPMSPIYEDHERFGIFLSDVGMLAMWFTLYKLSVAYGVGWVLCVYF
IPLVLQNALFVTITYLHHTHLNLPHYDSSGWDWMRGSLTTVDRDYGFLNK
VLHNVTDTHVAHHLFTHMPHYHQSEATKAFIPVLGEYYQADPTPFYKALW
REMKHCVYVEQDEDADSDQNKRGVYWYKTKL
>Linum_usitatissimum_46315
MVSSDKTMNKKTTTKLLPLSKPPFTLADIKRAVPPHCFKRSLVKSFAYLA
YDITVITILYHIANTYFHLLPKPLSYVVWPLYWAAQCCFFVAVWMVAHDC
GHNSFSDYQWVDDTVGFIIHSFLLAPYFSWKHTHRSHHANNGSLERDESF
VPKTKDEIRWHFKYLDHLPGRIFYVFFTLTLGWPLYLMFNITGRPYKDGF
ASHFYPMSPMYEDHERFGVILSDMGMLAMWFTLYKLSMAYGVSWVLCVYF
IPLVLQNALFVTITYLHHTHPNLPRYDSSGWGWMRGSLVTVDRDYGFLNK
VLHNVTDTHVAHHLFTHMPHYHQLEATKAFIPVLGEYYQADATPFYKALW
REMKHCVYVEQDEDADSDQNKRGVYWYKTKL
>Olea_europaea_00868
MGAGGRMSIPSEGKKSKSDVIQRVPHSKPQFSLGDIKKAIPPHCFQRSVLRSFSYVVYDLTIASLLCYVASTYIQFLPNP
LSYFGWLLYWICQGCVLTGVWVVAHECGHHAFSDYQWLDDTVGLILHSSLLVPYFSWKYSHRRHHSNTGSLERDEVFVPR
VKSGIRWISKNLNNPPGRVLLLVFQLTLGWPLYLMFNVSGRHYDRFACHYNPHSPMYSDRERAQILISDAGVLAVTCGLY
RLTAAKGLAWVFCVYGGPLLVVNGFLVLITYLQHTHPSLPHYDSSEWDWLRGALATVDRDWGILNRVFHNITDTHVSHHL
FSTMPHYHAMEATKAIKPILGNYYQFDGTPIFKAMWREAKECIYVERDEGDQNKGVFWYNNTL
>Olea_europaea_07700
MGAGGRMTVPATKGEEKKNPLKRVPYSKPPFTVGDIKKAIPPHCFKRSLLRSFSYVVYDLFLISLFYYIATSYFHLLPSP
FSYLAWPVYWILQGCVCTGVWVIAHECGHHAFSDYQWVDDTVGLILHSTLLVPYFSWKYSHRRHHSNTGSLDRDEVFVPK
PKSELSFFSKYLNNPPGRVMTLVITLTLGWPLYLAFNVSGRPYDRFACHYDPYGPIYNDRERLQIYISDVGVITTTYILY
HFALAQGFVWLTCVYGAPLLIVNGFLVLITYLQHTHPSLPHYDSLEWDWLRGALSTVDRDYGVLNKVFHNITNAHVAHHL
FSTMPHYHAMEATKAIKPLLGEYYQFDGTPFYKAMWREAKECLYVEPDEPNKGVFWYKNKF
>Olea_europaea_07701
MGAGGRMTVPATKGEEKKNPLKRVPYSKPPFTVGDIKKAIPPHCFKRSLLRSFSYVVYDLFLISLFYYIATSYFHLLPSP
FSYLAWPVYWILQGCVCTGVWVIAHECGHHAFSDYQWVDDTVGLILHSTLLVPYFSWKYSHRRHHSNTGSLDRDEVFVPK
PKSELSFFSKYLNNPPGRVMTLVITLTLGWPLYLAFNVSGRPYDRFACHYDPYGPIYNDRERLQIYISDVGVITTTYILY
HFALAQGFVWLTCVYGAPLLIVNGFLVLITYLQHTHPSLPHYDSLEWDWLRGALSTVDRDYGVLNKVFHNITNAHVAHHL
FSTMPHYHAMEATKAIKPLLGEYYQFDGTPFYKAMWREAKECLYVEPDEPNKGVFWYKNKF
>Olea_europaea_07702
MGAGGRMTVPATKGEEKKNPLKRVPYSKPPFTVGDIKKAIPPHCFKRSLLRSFSYVVYDLFLISLFYYIATSYFHLLPSP
FSYLAWPVYWILQGCVCTGVWVIAHECGHHAFSDYQWVDDTVGLILHSTLLVPYFSWKYSHRRHHSNTGSLDRDEVFVPK
PKSELSFFSKYLNNPPGRVMTLVITLTLGWPLYLAFNVSGRPYDRFACHYDPYGPIYNDRERLQIYISDVGVITTTYILY
HFALAQGFVWLTCVYGAPLLIVNGFLVLITYLQHTHPSLPHYDSLEWDWLRGALSTVDRDYGVLNKVFHNITNAHVAHHL
FSTMPHYHAMEATKAIKPLLGEYYQFDGTPFYKAMWREAKECLYVEPDEPNKGVFWYKNKF
>Olea_europaea_30237
MGAGGRSFEGKKSKSDVLQRVPHSKPPFTLGELKKVIPPHCFQRSIPQSFSYLVCDLTIAFLFFYIATNYFQNLPQPLSN
LAWPLYWMCQGCILTGVWVIAHECGHHAFSNYQWLDDTVGLILHSALLVPYFSWKFSHRRHHSNTGSLDRDEVFVPKFKS
EIRGFAKHLNNPPGRVIILLVQLTLGWPLYLLFNASGRHYERFACHYDPYSPIYLDSERTLILISDAGVLAVIYGLYCLV
AARGLIWVLCVYGGPLLIVNGFLVLITYLQHTHPSLPHYDSTEWDWLRGALATADRDYGILNKVFHNITDTHVAHHLFST
MPHYHAMEATKAIKLILGNYYQFDGTPIFKAMWREVKECIYVEPDEGDQKKGVYWYKNKL
>Olea_europaea_33866
MGAGGRLSVPATEAEEKKNPLKRVPYSKPPFTVGDIKKIIPPHCFKRSLLRSFSYVVYDLFLVFLFYYIATSYFHLLPSP
FSYLGWSVYWILQGCVCTGVWVIAHECGHHAFSDYQWVDDTVGLILHSTLLVPYFSWKYSHRRHHSNTGSLERDEVFVPK
PRSKLSWFTKYLNNPPGRVMTLVITLTLGWPLYLAFNVSGRPYDRFACHYDPHGPIYNDRERLQIYISDVCVIATSYILY
RVALAQGLVWLTCVYGVPLLIVNGFLVLITYLQHTHPSLPHYDSSEWDWLRGALATVDRDYGVLNNVFHNITDTHVAHHL
FSTMPHYHAMEATKAIKPLLGEYYQSDGTPFYKAMWREAKECLYVEPDEPNKGVFWYKNKF
>Olea_europaea_41510
MGAGGRMSVPSKGKKSKSDVLQRVPHSKPPFTLGELKKAIPPRCFQRSIPRSFSYVLYDLTIAFLFFYVATNYFQNLPQL
LFYLAWPVYWMCQGCVLTGVWVIAHECGHHAFSDYQWLDDTVGLILHSALLVPYFSWKFSHRRHHSNTGSLERDEVFVPK
LKSGIHGFAKHLNNPPGRVLILLVQLTLGWPLYLLFNISGRHYERFACHYDPHSPIYSDRERMLILVSDAGVLAVTYGLY
CLVAAKGLAWVLCVSGGPLLVVNGFLVLITYLQHTHPALPHYDSTEWDWLRGALATADRDYGILNKVFHNITDTHVAHHL
FSTMPHYHAMEATKAIKPILGNYYKFDRTPIFKAMWREVKECIYVEPDERDQNKGVFWYRNKL
>Olea_europaea_41511
MGAGGRMSVPSKGKKSKSDVLQRVPHSKPPFTLGELKKAIPPRCFQRSIPRSFSYVLYDLTIAFLFFYVATNYFQNLPQL
LFYLAWPVYWMCQGCVLTGVWVIAHECGHHAFSDYQWLDDTVGLILHSALLVPYFSWKFSHRRHHSNTGSLERDEVFVPK
LKSGIHGFAKHLNNPPGRVLILLVQLTLGWPLYLLFNISGRHYERFACHYDPHSPIYSDRERMLILVSDAGVLAVTYGLY
CLVAAKGLAWVLCVSGGPLLVVNGFLVLITYLQHTHPALPHYDSTEWDWLRGALATADRDYGILNKVFHNITDTHVAHHL
FSTMPHYHAMEATKAIKPILGNYYKFDRTPIFKAMWREVKECIYVEPDERDQNKGVFWYRNKL
>Pos.gene79647.mRNA-1  [mRNA] [translate_table: standard]
MACRLADSSFLFMGPRQTPSRSHRFTPHNSTGICYLKWGSLLRRGFKHQQ
GLISTRRTKSVQAVATPVAPSSSESADYRKQLSESYGFRQIGEPLPENVT
LKDIVNTLPKEVFDIDDVKAWKTVLVSASSYALGLFMISKAPWYLLPLAW
AWTGTAVTGPTFFVIGHDCAHKSFTRNKLVEDIVGTLAFLPLIYPYEPWR
FKHDRHHAKTNMLSEDTAWLPVCREEFDSSPVLRKALIYAYGPFRPWMSI
AHWLKCHFNLKTFRPNQVKRVKISLACVFAFIAIGWPLIVYKTGIVGWIK
FWLMPWLGYHFWMSTFTMVHHTAPHIPFKSSDEWNAAQAQLNGTVHCNYP
NWIEILCHDINVHIPHHISTKIPSYNLRAAHQSLQENWGKYLNEATWNWR
LMKTIMTVCHVYHKEQNYIAFDKLVPEESQPITFLKKVMPDYA
>Pos.gene13339.mRNA-1  [mRNA] [translate_table: standard]
MRKGASKRHVVVIDCGTMGAGGRMSVRPETKTPDSPVLKRVPYSKPPFTL
GQVKKAIPPHCFQRSVLHSFSYVIYDLAIATIFYYIATNYIHLLPHPFPY
LAWPVYWFAQGCVLTGVWVIAHECGHHAFSDYQWLDDTVGLILHSSLLVP
YFSWKYSHRRHHSNTGSLDRDEVFVPKKKSNISWFSKYLNNPPGRVITLA
VTLLLGWPLYLAFNVSGRPYDRFACHFDPYGPIYSDRERLQILISDAGVL
AVTYGLFRLAAAKGLAWVFCVYGGPLLIVNGFLVLITFLQHTHPSLPHYD
SSEWDWFRGALATVDRDYGFLNKVFHNITDTHVAHHLFSTMPHYHAMEAT
KAIKPVLGDYYQFDGTSVFKAMWRETKECIYVDQDEGEKDKGVFWYKNKF
E
>Pos.gene72458.mRNA-1  [mRNA] [translate_table: standard]
MSAEQVEKPIKRVPCSKPPFTLGEIKKAVPPHCFHRSLFRSFSYVVYDLS
LAFLLYYISSTYFHLLPYPYAVFIAWSIYWALQGCILTGVWVIAHECGHH
AFSNYQWVDDTVGLILHSFLLVPYFSWKYSHRRHHSNTASLERDEVFVPK
PKSQIPWYSKYFNNPPGRLLTLVITLTLGWPLYLAFNVSGRHYDRFACHY
DPYGPIFSDREMLQIYFSDAGILAVTSLLYRVAMAKGLAWLVSVYGIPLL
VVNAFLVIITYLQHTIISLPHYDSSEWDWLRGALATVDRDYGVLNQVFHN
ITDTHVAHHLFSTMPHYHAMEATKAIKPLLGEYYHFDGTPFYKALWREAR
ECHYVEPDQGDAANQGVYWYRNQY
>Pos.gene24209.mRNA-1  [mRNA] [translate_table: standard]
MGAGGRMAVPTSNAVEQEKPLKRVPCSKPPFTLGEVKKAVPPHCFERSLI
HSFSYVVYDLSIAFLLYYISTSYFHLLPHPFPYVAWPIYWALQGCNLTGV
WVIAHECGHHAFSDYQWVDDTVGLILHSSLLVPYFSWKHSHRRHHSNTGS
LERDEVFVPKPKSQVGWYSKYLNNPPGRLLTLVITLTLGWPLYLVFNVSG
RPYDRFACHYDPYGPIYSDRERLQIFISDAGLLAMTSFLYRVVWAKGFAW
LVNVYVIPLLIVNAFLVMITYLQHTHITLPHYDSSEWDWLRGALATMDRD
YGVLNKVFHNITDTHVAHHLFSTMPHYHAMEATKAIKPVLGEYYNFDGTP
FYKAMWREARECHYVEPDEGDANKGVFWYRNEY
>Pos.gene20776.mRNA-1  [mRNA] [translate_table: standard]
MAVPSAEEEKPLKRVPCSKPPFTLGEIKKAVPSHCFQRSLLRSFSYVVYD
LSLAFLLYHISTTYFHHLPTPYAAYIAWPIYWFLQGCILTGVWVIAHECG
HHAFSDYQWVDDTVGLILHSALLVPYFSWKYSHRRHHSNTGSLERDEVFV
PKPKSQIPWFSKYLNNPPGRVLTLFITLTLGWPLYLAFNVSGRHYDRFAC
HYDPYGPIFSDRESLQIYISDAGILAAVSLLYRVAMTKGFMWLVSVYGIP
LLIVNAFLVIITYLQHTIISLPHYDSSEWDWLSGCVGNSGS
>Vitis_vinifera_11284
MQGQFCHFATYLDPLSATAANFSCASNPAARRGKLILRFRCLIKMGAGGRLSVPNSPVQR
VPHTKPPFTLGQIKKAIPPHCFQRSIPRSFSYVAYDLSLAFLFYYIATSYFSLLPSWLTY
LAWPLYWTLQGCTLTGVWVIAHECGHHAFSDYQWLDDTVGLILHSSLLVPYFSWKISHRR
HHSNTGSLERDEVFVPKPKSRIPWFSKYLNNPLGRALTLVITLTLGWPLYLAFNVSGRPY
NRFACHYDPYGPIYSDRERLQIYISDAGIFTASYVLYRLILAKGLAWVVCMYGIPLLIVN
AFLVLITYLQHTHPTLPHYDSLEWDWLRGALATVDRDYGVLNKVFHNITDTHVAHHLFST
MPHYHAMEATRAIKPILGEYYQFDGTPFYKAMWREARECLYVEPDEGGSDKGKLCPITYV
GWSCFGALATSQGIVKYTVQEPTKPGKTPCLVPHDTMFFSVLQKL
>Vitis_vinifera_17225
MNQFTKIEEREGVVKGRAASGRGTMGAGGRMSAPPSAKKSEADIVQRAPHSKPQFTLSQL
KKAIPPHCFQRSVLHSFSYVISDLTWASLLYYIATNYFHLLPHPLSYLAWPIYWAFQGCI
LTGVWVIAHECGHHAFSDYQWLDDTVGLILHSSLLVPYFSWKYSHRRHHSNTGSLEKDEV
FVPKTKSKLGWYSKYLNNPLGRFVTLTIQLTLGWPLYLMFNVSGRRYSRFACHFDPHGPI
YSDRERLQIYISDAGVLAITYGLYRLAVSKGLTWVLCVYGCPLLIVNGFLVLITYLQHTH
PSLPHYDSSEWDWLRGALATMDRDYGILNKVFHHITDTHVAHHLFSTLPHYHAMEATKAI
KPVLGDYYQFDGTPFYKAMWREAKECVYVQSDGDKSKGVFWYQNKF
