# Supplementary material for: Genomic basis of the giga-chromosomes and giga-genome of tree peony Paeonia ostii
Source: Nat Commun. 2022 Nov 28;13:7328. doi: 10.1038/s41467-022-35063-1 (PMC9705720; doi:10.1038/s41467-022-35063-1)
Supplement: Supplementary file 13 — Source Data [file 41467_2022_35063_MOESM13_ESM.zip › Source Data Supplementary Fig. 8f FAD2-6_tree_ML.newick.txt]

((((((((((((((((Vitis_vinifera_17225:0.3096107835,FAD2_AT3G12120.1:0.4156275708):0.0491830289,((((Olea_europaea_30237:0.2175976085,(Olea_europaea_41511:0.0000000001,Olea_europaea_41510:0.0000000001):0.0834188517):0.1450071110,Olea_europaea_00868:0.2153145397):0.0440129900,((Helianthus_annuus_31287:0.0000000001,Helianthus_annuus_31286:0.0000000001):0.1032943745,Helianthus_annuus_03645:0.1479211189):0.3970184153):0.1051857472,Pos.gene13339.mRNA-1:0.2692237558):0.0746059476):0.0658347601,((((Glycine_max_57101:0.0000000001,(Glycine_max_57100:0.0000000001,Glycine_max_57099:0.0000004773):0.0000003635):0.0562457649,Glycine_max_68447:0.0366125535):0.0370558999,Glycine_max_68446:0.5344673716):0.0893076461,Glycine_max_34379:0.4336008362):0.1179050116):0.0481453813,((Vitis_vinifera_11284:0.4003624807,((((Pos.gene72458.mRNA-1:0.1997757718,Pos.gene20776.mRNA-1:0.1947475575):0.0711664320,Pos.gene24209.mRNA-1:0.1952460723):0.1235743551,((Glycine_max_71379:0.0000000001,(Glycine_max_71378:0.0000000001,(Glycine_max_71377:0.0000000001,(Glycine_max_71376:0.0000000001,Glycine_max_71375:0.0000000001):0.0000000001):0.0000000001):0.0000003084):0.0758823404,(Glycine_max_28580:0.0000000001,Glycine_max_28579:0.0000000001):0.0631495483):0.4557035976):0.0461231509,((Olea_europaea_33866:0.0781063128,(Olea_europaea_07702:0.0000000001,(Olea_europaea_07701:0.0000000001,Olea_europaea_07700:0.0000000001):0.0000000001):0.0930543475):0.1545712368,Camellia_sinensis_24314:0.3380438888):0.0733723070):0.0472121718):0.1030253815,((Spipo0G0076400:0.6011694819,(((((((PDK_30s701671g004:0.1797610187,Elaeis_guineensis_19272:0.0624329546):0.0701547907,Elaeis_guineensis_31357:0.1258192958):0.1267329586,(Aco000748.1:0.4178668461,((((Zm00001d051636_P001:0.2999019033,Zm00001d017841_P001:0.3409087461):0.0365058459,Zm00001d017840_P001:0.0405985548):0.1114407607,LOC_Os02g48560.1:0.2425217634):0.1079429254,(((Zm00001d023768_P001:0.4630166822,LOC_Os07g23430.1:0.2120986520):0.3543186551,Zm00001d018881_P001:1.1799705474):0.0787622487,(Zm00001d023769_P002:0.4873742673,LOC_Os07g23410.2:0.3656305262):0.2155127517):0.1839977185):0.1854925361):0.0698729381):0.0548466751,((((Mb_06_t00450.1:0.0605979897,GSMUA_Achr11T10100_001:0.1128417704):0.2603784353,((Mb_03_t03530.1:0.0165285899,GSMUA_Achr3T03750_001:0.0391883816):0.1712020458,(Mb_09_t11390.1:0.0783289213,GSMUA_Achr9T12380_001:0.1201185420):0.1974379327):0.0729423078):0.0320433651,(Mb_10_t25250.1:0.0079127901,GSMUA_Achr10T03270_001:0.0569165648):0.2299108305):0.0571072507,(Mb_04_t00640.1:0.0358286989,GSMUA_Achr4T00670_001:0.0500300863):0.1672452095):0.1701194983):0.1431366618,(evm.model.AsparagusV1_05.1491:0.0000000001,evm.model.AsparagusV1_05.1489:0.0000000001):0.3521149941):0.0666441994,Dioal.0068s0113.1:0.5630645260):0.1118306212,Zosma132g00220.1:0.6266816724):0.0221401706):0.1011002988,(Amborella_trichopoda_26028:0.3453863637,(Ginkgo_biloba_19019:0.3464939492,Ginkgo_biloba_12410:0.5311716560):0.5002050074):0.1332077885):0.2470271553):0.0549039039):0.0846928986,Helianthus_annuus_37113:0.6960940843):0.0520637117,(Linum_usitatissimum_46308:0.0000003802,Linum_usitatissimum_07563:0.0112588067):0.2115664265):0.1237064403,((((Linum_usitatissimum_46310:0.0561023691,Linum_usitatissimum_07561:0.0576253062):0.2092658205,Linum_usitatissimum_07557:0.2335428474):0.1714649571,(Linum_usitatissimum_07559:0.0193780931,(Linum_usitatissimum_46314:0.0327687840,(Linum_usitatissimum_46315:0.0373386500,Linum_usitatissimum_07558:0.1348528660):0.1328644719):0.0446169129):0.5429384272):0.2666144355,(Linum_usitatissimum_46309:0.0722435287,Linum_usitatissimum_07562:0.1044420531):0.3200845974):0.3119398216):0.0966232811,Linum_usitatissimum_46311:0.8235490242):0.0000066281,(((((((Helianthus_annuus_01474:0.0058180253,Helianthus_annuus_01473:0.0116321099):0.0046522071,(Helianthus_annuus_28627:0.0058041817,Helianthus_annuus_01477:0.0000005480):0.0069683589):0.0081450791,((Helianthus_annuus_67630:0.0000000001,Helianthus_annuus_67629:0.0000000001):0.0058249182,Helianthus_annuus_67628:0.0000003104):0.0240447050):0.1615083152,(Helianthus_annuus_68423:0.0000000001,Helianthus_annuus_68422:0.0000000001):0.0312427719):0.5136077249,(Helianthus_annuus_01180:0.8095717198,((Helianthus_annuus_04874:0.0183566440,Helianthus_annuus_01182:0.0740212183):0.6477051312,((Helianthus_annuus_31022:0.1367408568,Helianthus_annuus_28918:0.2733222044):0.7506670195,(((Helianthus_annuus_31026:0.0000000001,Helianthus_annuus_31025:0.0000000001):0.0900327810,(Helianthus_annuus_31024:0.0000000001,Helianthus_annuus_31023:0.0000000001):0.0000013300):0.1078110853,Helianthus_annuus_31027:0.2593674322):0.4454154020):0.2485039678):0.1345618998):0.2877075362):0.3091158923,((Helianthus_annuus_68484:0.3456160615,Helianthus_annuus_68492:0.4932006023):0.3342177742,(Helianthus_annuus_68421:0.0607754367,Helianthus_annuus_01478:0.1543246862):0.1613949939):0.5944883008):0.1348516267,(Helianthus_annuus_14774:0.1811856076,Helianthus_annuus_01429:0.2149458265):0.7180957038):0.1489542280):9.0846766571,Amborella_trichopoda_21777:0.2153594088):0.1630563060,Ginkgo_biloba_06649:0.9139680036):0.0811512939,((GSMUA_AchrUn_randomT18870_001:0.3363327326,evm.model.AsparagusV1_08.1862:0.3224933205):0.0387439088,((Dr14515.1.cds:0.2596060699,Aco016929.1:0.3228453472):0.0429452190,(PDK_30s966451g003:0.1127084027,(Elaeis_guineensis_30229:0.1315146479,Elaeis_guineensis_30228:0.0164233395):0.0518833327):0.1230173590):0.0224822426):0.1563058574):0.0788654849,Pos.gene79647.mRNA-1:0.2449953519):0.0515683310,Glycine_max_60481:0.3086604173):0.1038554829,FAD6_AT4G30950.1:0.4161163507):0.4065563503,Linum_usitatissimum_31601:0.0066160687,Linum_usitatissimum_08697:0.0368965150);
