# Supplementary material for: Genomic basis of the giga-chromosomes and giga-genome of tree peony Paeonia ostii
Source: Nat Commun. 2022 Nov 28;13:7328. doi: 10.1038/s41467-022-35063-1 (PMC9705720; doi:10.1038/s41467-022-35063-1)
Supplement: Supplementary file 13 — Source Data [file 41467_2022_35063_MOESM13_ESM.zip › Source Data Supplementary Fig. 8f.FAD2-6_candidate.pep.fa.muscle.phylip.txt]

115 728
Ginkgo_biloba_06649 -------------------------------------------------------------------------------------------------------------------------------------------------------------------------------MAAGLCGMTCCNLPPAKCCLPIKETRHVSSSIQVSVTRWSSVNLSGFVLGRQLSCSIDYTRTLFQLGPRKKRTLEFI---------SAVAIPVSPSAINNREERIRLSEEYGFTQIGEAVPDNVTLKNVIDTLPPKVFEINAFKAWRSVVTSVVAYALGLFFISKSP----WYLLPLAWAWTGTAITG----------FFVIGHDCAHKSFSKNKVVEDIIGTLAFLPLIYPYEPWRIKHDRHHAKTNMLGEDTAWHPTLREAYD----------STP--QFLRPLFNVAMG-PLRPWLSIGHW-----LNWHFDLNK--FR-KSEQKKVRISLACVFAFMAIGWPLIIHN--TGFVGWIKLWLMPWLGYHFWMSTFTMVHHTAPHIPFKHSEDWSAAHAQLGGTVHCDYPHW-IEILCHDI-NVHIPHHISQKIPSYNLRLAQDSLRKNWGMYLNEAKWNWRLMKTIMTKCHIYDKDRNYVSVDDGAQ--KESKVIG-------FVRRVMPNSS--------------------------------------
FAD6_AT4G30950.1 -------------------------------------------------------------------------------------------------------------------------------------------------------------------------------MASRIADSLFAFTGPQQCLPRVPKLAASSAR--VSPGVYAVKPIDLLLKGRTHRSRRCV------------APVKRR-----IGCIKAVAAPVAPPSADSAEDREQLAESYGFRQIGEDLPENVTLKDIMDTLPKEVFEIDDLKALKSVLISVTSYTLGLFMIAKSP----WYLLPLAWAWTGTAITG----------FFVIGHDCAHKSFSKNKLVEDIVGTLAFLPLVYPYEPWRFKHDRHHAKTNMLVHDTAWQPVPPEEFE----------SSP---VMRKAIIFGYG-PIRPWLSIAHW-----VNWHFNLKK--FR-ASEVNRVKISLACVFAFMAVGWPLIVYK--VGILGWVKFWLMPWLGYHFWMSTFTMVHHTAPHIPFKPADEWNAAQAQLNGTVHCDYPSW-IEILCHDI-NVHIPHHISPRIPSYNLRAAHESIQENWGKYTNLATWNWRLMKTIMTVCHVYDKEENYIPFDRLAPE-ESQPITF-------LKKAMPNYTA--------------------------------------
Linum_usitatissimum_08697 -------------------------------------------------------------------------------------------------------------------------------------------------------------------------------------------MACRISADSVFLLLGANKRPIRSQKF------------AAHSSTSFNGFTWNPLVFAESKQNKRLVHLRRARTVQAVAIPIVSP-ADGSEYRKQLAESYGFKQIGEDLPEDVTLKQVIDTLPKEVFEIDDAKAWKSVLISATSYALGLWMISKAP----WYLLPLAWAWTGTAVTG----------FFVIGHDCAHKSFARNKMVEDIVGTLAFLPLIYPYEPWRFKHDRHHAKTNMLVEDTAWLPVDKEEFN----------SSP---ILRKAIAYGYG-PFRPWMSIGHW-----LLLHFDLNR--FR-PNEIQRVKISIACVFGFMAIGWPLIIYK--AGIAGWVKYWLMPWLGYHFWMSTFTMVHHTAPHIPFKNSEEWNAAQAQLNGTVHCDYPHW-IEILCHNI-NVHIPHHVSSRIPSYNLPAAHKSLQQNWGKYLNEATWNWRLMKTIMTVCHVYDKEQNYVAFDQLAPE-DSLPISF-------LKRVMPDSA---------------------------------------
Linum_usitatissimum_31601 -------------------------------------------------------------------------------------------------------------------------------------------------------------------------------------------MACRISADSVFLLLGANTR--PTRSQ----------KLAAHSSTSFNGFTWNPLVFAESKQNKRLVHLRRTRNVQAVAIPIVSPA-DDSEYRKQLAESYGFKQIGEDLPEDVTLKQVIDTLPKEVFEIDDAKAWKSVLISATSYALGLWMISKAP----WYLLPLAWAWTGTAVTG----------FFVIGHDCAHKSFARNKMVEDIVGTLAFLPLIYPYEPWRFKHDRHHAKTNMLVEDTAWLPVDKEEFN----------SSP---ILRKAIAYGYG-PFRPWMSIGHW-----LLLHFDLNR--FR-PNEIQRVKISIACVFGFMAIGWPLIIYK--AGIVGWVKYWLMPWLGYHFWMSTFTMVHHTAPHIPFKQSEEWNAAQAQLNGTVHCDYPRW-IEILCHNI-NVHIPHHVSSRIPSYNLPAAHKSLQQNWGKYLNEATWNWRLMKTIMTVCHVYDKEQNYVAFDQLAPE-DSLPISF-------LKRVMPDSA---------------------------------------
Glycine_max_60481 --------------------------------------------------------------------------------------------------------------------------------------------------------------------------------------------MACTLADSLLLFKGSYQKPVLRRDIAARYSPGIFSLNSNGLIQKRFRRQRNFVTRNKVTVIHAV------------AIPVQPAPVESAEYRKQLAEDYGFRQVGEPLPDDVTLKDVINSLPKEVFEIDDVKAWKSVLISVTSYALGLFMISKAP----WYLLPLAWVWTGTAITG----------FFVIGHDCAHRSFSSNKLVEDIVGTLAFMPLIYPYEPWRFKHDRHHAKTNMLREDTAWHPVWKDEFE----------STP---LLRKAIIYGYG-PFRCWMSIAHW-----LMWHFDLKK--FR-PSEVPRVKISLACVFAFIAIGWPLIIYK--TGIMGWIKFWLMPWLGYHFWMSTFTMVHHTAPHIPFKYSEEWNAAQAQLNGTVHCDYPKW-IEILCHDI-NVHIPHHISPRIPSYNLRAAHKSLQENWGQYLNEASWNWRLMKTIMTVCHVYDKEQNYVAFDELAPE-DSRPITF-------LKETMPDYA---------------------------------------
Amborella_trichopoda_21777 --------------------------------------------------------------------------------------------------------------------------------------------------------------------------------------MAARLVDWRFHLMPPQPQALCSSR--LLQPN-------------SPDLRWKGHMYKGIKSKQQFFRTKRI------KTVLAVAVPVPSPHRDIAEERKQIAKDYGFTQIGERLPENITLKDVTESLPKKVFEMDAVKAWKSVFISVSSYALGLWMIAKAP----WYLLPLAWAWTGTAVTG----------FFVIGHDCAHKSFAKNKLVEDIVGTLTFLPLIYPYEPWRFKHDRHHAKTNMLSEDTAWHPVWREEIESS-------------EVLRKAIILGYG-PFRTWMSIGHW-----LLLHFDPKK--FK-PAEIKRVKISLACVFVFVVIGWPLIIYK--TGIFGWFKFWLMPWLVYHFWMSTFTMVHHTAPHISFKHSDDWNAAHAQLGGTVHCDYPRW-IEILCHDI-NVHIPHHVSPRIPSYNLRLAHRSLQENWGKYLNEATWNWRLMKTIMTTCHVYSKEHNYVSFEEIAPK-ESKPIAF-------LRRVMPDYA---------------------------------------
Pos.gene79647.mRNA-1 --------------------------------------------------------------------------------------------------------------------------------------------------------------------------------------MACRLADSSFLFMGPRQTPSRSHR--FTPHN----STGICYLKWGSLLRRGFKHQQGLISTRRTKSVQAV------------ATPVAPSSSESADYRKQLSESYGFRQIGEPLPENVTLKDIVNTLPKEVFDIDDVKAWKTVLVSASSYALGLFMISKAP----WYLLPLAWAWTGTAVTG--------PTFFVIGHDCAHKSFTRNKLVEDIVGTLAFLPLIYPYEPWRFKHDRHHAKTNMLSEDTAWLPVCREEFD----------SSP---VLRKALIYAYG-PFRPWMSIAHW-----LKCHFNLKT--FR-PNQVKRVKISLACVFAFIAIGWPLIVYK--TGIVGWIKFWLMPWLGYHFWMSTFTMVHHTAPHIPFKSSDEWNAAQAQLNGTVHCNYPNW-IEILCHDI-NVHIPHHISTKIPSYNLRAAHQSLQENWGKYLNEATWNWRLMKTIMTVCHVYHKEQNYIAFDKLVPE-ESQPITF-------LKKVMPDYA---------------------------------------
evm.model.AsparagusV1_08.1862 ----------------------------------------------------------------------------------------------------------------------------------------------------------------MDNCSSYPNSNGFPREREREREREMALAGATFNLSAPPRRLICNKR--LKSRS------GIYCMKWGTLEKIGLNSHCYLFYKRRPQVVQAA------------VLPISPSLIDDEVQRHQMCENYGFTQIGEPLPDNITLKDVMDTLPKKVFEINDMKAWQSVFISVTSYALGLLMIAKAP----WYLLPLAWAWTGTAVTG----------FFVIGHDCAHKSFSRNKLVEDIVGTLAFLPLIYPYEPWRFKHDRHHAKTNMLAEDTAWHPVMKDECD----------SSP---ILRKAIVLGYG-LVRPWMSIAHW-----LLWHFDLKK--FR-PAEIGRVKISLACVFAFIVIGWPLIIYK--AGIMGWFKFWFMPWMGYHFWMSTFTMVHHTAPHIPFKTSDEWNAAQAQLSGTVHCSYPNW-VEILCHDI-NVHIPHHISSRIPSYNLRAAHQSLQENWGKYLNEATWNWRLMKSIMTICHVYDKERYYVPFDELYPQ-DSQPISL-------LKKVMPEYT---------------------------------------
Aco016929.1 ------------------------------------------------------------------------------------------------------------------------------------------------------------------------------------MMACELSNPIILRLEVPQRRSSWSGR--PRCYP-------GIFCLKKNFQPRRKFVHQHLPYRTSNKVVQAA------------VLPVEPVLLDNEEKRKELSEKYGFAQIGEPLPDDVTLKDIMDSLPKKVFEIDDLKAWKSVLISVTSYALGIFVIAKAP----WYLLPLAWAWTGTAATG----------FFVIGHDCAHKSFSRNKLVEDIVGTLAFLPLIYPYEPWRFKHDRHHAKTNMLSEDTAWHPVWKEEIDTS-------------SALRKAIILGYG-PIRPWM----------LTWHFDLKK--FR-PTEVGRVKISLACVFAFMAIGWPLIILK--TGIVGWFKFWFMPWMVYHFWMSTFTMIHHTAPHIPFKASEEWNAAQAQLGGTVHCNYPRW-IEILCHDI-SVHIPHHISPRIPSYNLRAAHEALLQNWGKYLNEANWNWRLMKTIMTTCHVYDKEKYYVSFDEVAPE-DSKPITF-------LKKAMPDYA---------------------------------------
GSMUA_AchrUn_randomT18870_001 -------------------------------------------------------------------------------------------------------------------------------------------------------------------------------------MACALSTPILRLEATSSRRASCGTR--LEICR------------GLDFLGARRKYPCQILSYKNPSYVVRA-----------MVLPASRPILDNEEERKQMSERYGFTQIGEPLPDNIMLKDIMDTLPKMLFEIDDMKAWRSILISVTSYALGILMIAKAP----WYLLPLAWAWTGTAVTG----------FFVIGHDCAHKSFSRNKLVEDIVGTLAFLPLVYPFEPWRFKHDRHHAKTNMLSEDTAWHPVWPEEFN----------SSP---LLRKAIIFGYG-PFRPWMSIAHW-----LIWHFDLKK--FR-PSEVGRVKISLACVFAFMAIGWPLIVYK--AGIIGWIKFWLMPWLGYHFWMSTFTMVHHTAPHIPFKTSEEWNAAQAQLNGTVHCNYPRW-IEILCHDI-NVHIPHHISSRIPSYNLRAAHKSLQENWGKYLTEANWNWRLMKTIMTTCHVYDKERYYVPFDDIAPENESYPIKF-------LQKAMPDYA---------------------------------------
Dr14515.1.cds --------------------------------------------------------------------------------------------------------------------------------------------------------------------------------------MACFLVDSILHLSVPPRSSACSNG--LRSSN-------------GIYCLKWGRLDQRGGKRVKTAKFVRA-----------AVLPISPPLLDDEEKRKQMSESYGFTQIGEPLPDNVTLKDVMDTLPKKVFEIDDMKAWKSVFISVASYALGIFLTSKAP----WYLLPLAWAWTGTAATG----------FFVIGHDCAHKSFSRNKLVEDIVGTLAFLPLIYPYEPWRFKHDKHHAKTNMLSEDTAWHPVWRDEFD----------SSP---LLQKALIYGYG-PLRPWMSITHW-----LMWHFDLKK--FR-PNEVRRVKISLACVFAFIAIGWPLIIYK--TGIIGWFKFWFMPWMVYHFWMSTFTMVHHTAPHIPFKTSDEWDAAQAQLGGTVHCNYPRW-IEILCHDI-NVHIPHHISSRIPSYNLRAAHKSLQENWGKYLNEANWNWRLMKTIMTMCHIYNKEQYYIPFDDIAPK-ESQPINF-------LRKAMPDFA---------------------------------------
Elaeis_guineensis_30228 --------------------------------------------------------------------------------------------------------------------------------------------------------------------------------------MACRLSNPAFQLEAPPVRASCGAR--SKVSP------GMYCLKWRTFQHQGHISYQSLPYKKSTKVVQAA------------VLPISAPLLENEEQRKQLCEMYGFTQIGEPLPDNITLKNVMDTLPKKVFEIDDMKAWKSVLISVTSYALGIFMLSKAP----WYLLPLAWAWTGTAATG----------FFVIGHDCAHKSFSRNKLVEDIVGTLAFLPLIYPYEPWRFKHDRHHAKTNMLSEDTAWHPVWRKEID----------SSP---VLRKAIILGYG-PFRPWMSIAHW-----LMWHFDLKK--FR-PSEVGRVKISLACVFAFIAIGWPLIVYK--TGVLGWIKFWFMPWMVYHFWMSTFTMVHHTAPHIPFKTSEEWNAARAQLGGTVHCNYPRW-IEVLCHDI-NVHIPHHVSSKIPSYNLQAAHQSLRENWGKYLNEANWNWRLMKTIMTTCHVYNKEQFYVPFDNI-SPKESQPITF-------LRKFMPDYT---------------------------------------
Elaeis_guineensis_30229 ------------------------------------------------------------------------------------------------------------------------------------------------------------------------------------------------MYCLKWRTFQHQGH--ISYQS-------------LPYKKST-------------KVVQAA------------VLPISAPLLENEEQRKQLCEMYGFTQIGEPLPDNITLKNVMDTLPKKVFEIDDMKAWKSVLISVTSYALGIFMLSKAP----WYLLPLAWAWTGTAATG----------FFVIGHDCAHKSFSRNKLVEDIVGTLAFLPLIYPYEPWRFKHDRHHAKTNMLSEDTAWHPVWRKEID----------SSP---VLRKAIILGYG-PFRPWMSIAHW-----LMWHFDLKK--FR-PSEVGRVKISLACVFAFIAIGWPLIVYK--TGVLGWIKFWFMPWMVYHFWMSTFTMVHHTAPHIPFKTSEEWNAARAQLGGTVHCNYPRW-IEVLCHDI-NVHIPHHVSSKIPSYNLQAAHQSLRENWGKYLNEANWNWRLMKTIMTTCHVYNKEQFYVPFDNI-SPKESQPITF-------LRKFMPDYT---------------------------------------
PDK_30s966451g003 --------------------------------------------------------------------------------------------------------------------------------------------------------------------------------------------------------MKS-----TKVVQ---------------------------------AAVR----------------PISAPLLENEEQRKQMCEMYGFTQIGEPLPDNITLKNVMDTLPKKVFEIDDMKAWKSVLISVTAYALGILLLSKVP----WYLLPLAWAWTGTAATG----------FFVIGHDCAHKSFSRNKLVEDIVGTLAFLPLIYPYEPWRFKHDRHHAKTNMLSEDTAWHPVWREELD----------SSP---VLRKAIIFGYG-PFRPWMSISHW-----LMWHFDLKK--FR-PAEVGRVKISLACVFAFIAIGWPLIVYK--TGILGWIKFWFMPWMVYHFWMSTFTMVHHTAPHIPFKTSQEWNAGQAQLGGTVHCNYPRW-IEILCHDI-NVHIPHHVSSRIPSYNLRVAHQSLRENWGKYLNEANWNWRLMKTIMTTCHVYNKEQFYVPFDDI-SPKESQPITF-------LRKFMPDYT---------------------------------------
Zm00001d018881_P001 --------------------------------------------------------------------------------------------------------------------------------------------------------------------------------------MQPAVVRGGANKTRPTAGGGSGGG--ETATD-------------DAA-----------------ANAKRS--------------PADKP-------------PFTLADIKRAIPAHCFRRSALRSTSYLLRDL-------SAVAALFYVALVAIPSLPAGGALRLAAWPLYWAAQGCALNS----------VWVVAHECGHHSFSEHAALDDAVGFALHTALLVPYFSWKHSHRRHHANSASLDRDEVYVPWRRSELPAL-VRGLH--ANAAVRLVLLALVLVFGFPLYLTCNITGRPYPR-LASHYDPYSPIFSGGRERAQVVASDAGIAVFSLALYRLSSSSGGGGLATLALVYGAPLLVVNVWLVLITFLHHTDAAVPRYDSGEWDWLRGALAT-VDRDYGAF-LNAAFHNIADTHVVHHLFPSMPHYHAAEATRAIRPVLGEYYRFDD------TPIARAAWRAAKECLYVEPD------ARREGVF-------W------FAS------NKQA----------------------------
Helianthus_annuus_01429 --------------------------------------------------------------------------------------------------------------------------------------------------------------------------------------------------------MGAGGR--SNPHD-------------LHVKKSEA------------GGIKRA--------------PTSKP-------------PFTLADIKKAIPPHCFERSLIRSFSYLIADL-------TAVSVFYYLATTFIPQLPHP-LP-YLAWPVYWFLQGCVFMG----------IWLIAHECGHHAFSDHVWLEDTLGLILHSCLMTPYFSWKISHRRHHANTGSLEHDEVYVPKRRSTLNAS-AFYL---NNFIGRTLTLLVKLTLGWYIYLSINAAGRPYDK-FASHYDPRSPIFA-DNERVLILISDIGLLSFSYLLYKVAMIQ---GFTWLFCVYGGALMVMNAFLVTITYLHHTHPSLPHYDDNEWNWMKGAFAT-VDRDYG-V-LNKVFHNITDTHVLHHLFSYIPHYHAMEATKAIRPILGEFYQSDS------TPFFVALWRESKNGLFIEPDDERD--EKNKGIY-------W------FRN--------NY----------------------------
Helianthus_annuus_14774 --------------------------------------------------------------------------------------------------------------------------------------------------------------------------------------------------------MGAGGR--SNPHD-------------DESN----------------VVIKRA--------------PTTKP-------------PFTLADIKRAIPPHCFERSMIKSFSYLLADL-------TAASILYLLATVFIPRLPYP-FS-YVVWPLYWFLQGCVFMG----------IWLIAHECGHHAFSDYAWLEDTIGFVLHSCLLTPYFSWKISHRRHHANTGSLDRDEVYVPKTRSTLNAT-AFYL---DNPIGRTLTLIVKLTLGWYIYLSINAAGRPYDK-FASHYDPRSPIFS-DGERVLILMSDIGLLAFSYVLYNVAMIQ---GFAWLFFVYGGPLMVMNAFLVTITYLHHTHPSLPHFADSEWNWMKGAFAT-VDRDYG-I-LNKVFHNITDTHVLHHLFSYIPHYHAMEATKAIRPILGEFYQSDD------TPFFVALWRESKNCLFIEPDES-D--EKNKGVY-------W------YSN--------KY----------------------------
Helianthus_annuus_01478 --------------------------------------------------------------------------------------------------------------------------------------------------------------------------------------------------------MGSGGR--ATERN-------------NSGT----------------EVVKRA--------------PSSKP-------------PFTLGDIKKVIPPHCFNRSLIKSSYYLFVDL-------FFSFLFYYVAATYIIPLSAP-YS-YLAWPVYWILQGSVQMG----------LWVIGHECGHQAFSDYPWLNDTIGYFLHTGMLAPYFSWKYSHRRHHSNTASLENDESFVPKKKSSLNSF-ARVL---NTPPGRLFRLVVLCSIGWLLYVCFNVSGRKYEK-FANHFDPKSPIYS-DRERFQILLTDVGLLVASYGVYKVGMSQ---GLTWLVLVYFAPLVIVYGFLVVITWLHHTHRSLPHYDSTEWNWLRGALST-IDRDYG-I-LNTVLHHITDTHVAHHLFFTIPHYNAMEATKAIKPFLGEYYQFDD------TPIVKAMWREATECFFVEADEG-D--SDSKGVY-------W------FNN--------KI----------------------------
Helianthus_annuus_68421 --------------------------------------------------------------------------------------------------------------------------------------------------------------------------------------------------------MGSGGR--ATERN-------------NSSD----------------EAVKRA--------------PSSKP-------------PFTLGDIKKAIPPHCFNRSLLRSSSYLFVDL-------FFSFLFYYIAATYIIPLQTP-LS-YVAWPVYWILQGSVQMG----------LWVIGHECGHQAFSDYPWLNDTIGYCLHTGMLAPYFSWKYSHRRHHSNTASLENDESFVPKKKSNVNSF-AKLL---NTPPGRLIRLVILCTIGWLLYVCFNVSGRKYEK-FANHFDPKSPIYS-DRERLQILLTDVGLVVTSYGLYKVAMAQ---GFTWLVLVYFAPLVIVYGFLVVITWLHHTHRSLPHYDSTEWNWLRGALST-IDRDYG-V-LNTVLHHITDTHVAHHLFFTIPHYNAMEATKAIKPILGEYYQFDD------TPIIKAMWREATECFFVEADEG----DNNSGVY-------W------FNN--------KM----------------------------
Helianthus_annuus_68492 --------------------------------------------------------------------------------------------------------------------------------------------------------------------------------------------------------MDSSGQ------N---------------------------------EFVKRA--------------PSGTP-------------PFTLGDVKKAIPPHCFNRSLIRSFYYLFVDL-------LIISLIFYFAATYIIPLKAP-LS-YVAWPVYWMVQGSFVLG----------FWLLGHESGHQGFSDYRWVNDTVGYLIHTALLCPYFSWKYTHGRHHIHANSIECETSYVPRIKSKLSYT-DQIL---NTPPGRLIRLVILSTIGWTLYICFNVAGHKYDT-FANHFDPKSPLYK-ESERVYILLSDLGLVVTSYVLYKVAMAQ---GFTWLVLLYFCPLMVAYGYLAVITWLNHTHKALPHYDSTEWDWLRGTLAT-MDRDFG-I-LNYIFHHLSDAHVVHHLFTTMPHYHVTEATKYIKPVLGEYYQFDD------APMIKAMWREATQCFYVETDEG----ENNKGVY-------W------FNN--------KM----------------------------
Helianthus_annuus_68484 --------------------------------------------------------------------------------------------------------------------------------------------------------------------------------------------------------MDSSGQ------D---------------------------------EVVKRA--------------PSGNP-------------PFTLGDLKKAVPPHCFNRSLTRSFYYLFRDL-------FFISLFYYVAATYIIPLQAP-LS-YVAWPVYWFIQGCVQMG----------FWLLGHESGHQGFSDYKWVNETVGYFIHTSMLSPYFSWKYSHRRHHSNTASVEYDEAYPPRTKSSLGYA-DTLF---NTPPGRLFRLVILCAIGFLLYVCFNVAGRKYGR-YTNHFDPRSPIYS-ESERPYVVLSDLGLLVMYYVLYKVAMAQ---GLTWLVLVYFAPMVVAYAILAIITWLNHTHPSLPHYDSTEWNWLRGSLST-VDRDMG-F-LNTISHHLCDGHVVHHMFSTMPHYHFKEATKAIKPILGEYYQFDD------TPVIKAMWREATKCFYVEPDEG-D--DKNRGVY-------W------FGN--------KM----------------------------
Helianthus_annuus_68422 --------------------------------------------------------------------------------------------------------------------------------------------------------------------------------------------------------MGAGGR--MSDPS-------------EGK-----------------NILERV--------------PVD-P-------------PFSLSDLKKAIPAHCFERSVIRSSYYVVHDL-------IVAYVFYFLANTYIPLLPTP-LA-YLAWPVYWFCQASILTG----------LWVIGHECGHHAFSEYQWIDDTVGFILHSALLTPYFSWKYSHRNHHANTNSLDNDEVYIPKRKSKIAIY-SKML---NNPPGRVFTLVFRLTLGFPLYLFTNISGKKYGR-FANHFDPLSPIFT-ERERVQVLLSDVGLLAMCYALKLLVASK---GVAWVTCMYGVPVLGVSVFFVLITYLHHTHLSLPHYDSTEWNWIKGALST-IDRDFG-F-LNRVLHDVTHTHVLHHLISYIPHYHAKEARDAIKPVLGEYYKIDR------TPIFKAMWREAKECIYIEPDED----SEHKGVY-------W------YH---------KL----------------------------
Helianthus_annuus_68423 --------------------------------------------------------------------------------------------------------------------------------------------------------------------------------------------------------MGAGGR--MSDPS-------------EGK-----------------NILERV--------------PVD-P-------------PFSLSDLKKAIPAHCFERSVIRSSYYVVHDL-------IVAYVFYFLANTYIPLLPTP-LA-YLAWPVYWFCQASILTG----------LWVIGHECGHHAFSEYQWIDDTVGFILHSALLTPYFSWKYSHRNHHANTNSLDNDEVYIPKRKSKIAIY-SKML---NNPPGRVFTLVFRLTLGFPLYLFTNISGKKYGR-FANHFDPLSPIFT-ERERVQVLLSDVGLLAMCYALKLLVASK---GVAWVTCMYGVPVLGVSVFFVLITYLHHTHLSLPHYDSTEWNWIKGALST-IDRDFG-F-LNRVLHDVTHTHVLHHLISYIPHYHAKEARDAIKPVLGEYYKIDR------TPIFKAMWREAKECIYIEPDED----SEHKGVY-------W------YH---------KL----------------------------
Helianthus_annuus_67628 --------------------------------------------------------------------------------------------------------------------------------------------------------------------------------------------------------MGAGGR--MSDPS-------------EGK-----------------NILERV--------------PID-P-------------PFTLSDLKKAIPAHCFERSVIRSSYYVVHDL-------IVAYVFYFLANTYIPLLPTP-WA-YLAWPVYWFCQASILTG----------LWVIGHECGHHAYSDYQLIDDIVGFVLHSALYTPYFSWKYSHRNHHANTNSLDNDEVYIPKRKAKVAVY-SKLL---NNPPGRVFTLVFRLTLGFPLYLLTNISGKKYGR-FANHFDPLSPIFT-ERERIQVVISDIGILAVLYATKLLVEAK---GAAWVTCMYLIPVLGVHMFFVLITYLHHTHLSLPHYDSTEWNWIRGALST-IDRDFG-F-LNRVFHDVTHTHVLHHLISYIPHYHAKEARDAIKPVLGEFYKIDR------TPIFKAMWREAKECIYIEPDED----SEHKGTY-------W------YH---------KM----------------------------
Helianthus_annuus_67629 --------------------------------------------------------------------------------------------------------------------------------------------------------------------------------------------------------MGAGGR--MSDPS-------------EGK-----------------NILERV--------------PID-P-------------PFTLSDLKKAIPAHCFERSVIRSSYYVVHDL-------IVAYVFYFLANTYIPLLPTP-WA-YLAWPVYWFCQASILTG----------LWVIGHECGHHAYSDYQLIDDIVGFVLHSALYTPYFSWKYSHRNHHANTNSLDNDEVYIPKRKAKVAVY-SKLL---NNPPGRVFTLVFRLTLGFPLYLLTNISGKKYGR-FANHFDPLSPIFT-ERERIQVVISDIGILAVLYATKLLVEAK---GAAWVTCMYLIPVLGVHMFFVLITYLHHTHLSLPHYDSSEWNWIRGALST-IDRDFG-F-LNRVFHDVTHTHVLHHLISYIPHYHAKEARDAIKPVLGEFYKIDR------TPIFKAMWREAKECIYIEPDED----SEHKGTY-------W------YH---------KM----------------------------
Helianthus_annuus_67630 --------------------------------------------------------------------------------------------------------------------------------------------------------------------------------------------------------MGAGGR--MSDPS-------------EGK-----------------NILERV--------------PID-P-------------PFTLSDLKKAIPAHCFERSVIRSSYYVVHDL-------IVAYVFYFLANTYIPLLPTP-WA-YLAWPVYWFCQASILTG----------LWVIGHECGHHAYSDYQLIDDIVGFVLHSALYTPYFSWKYSHRNHHANTNSLDNDEVYIPKRKAKVAVY-SKLL---NNPPGRVFTLVFRLTLGFPLYLLTNISGKKYGR-FANHFDPLSPIFT-ERERIQVVISDIGILAVLYATKLLVEAK---GAAWVTCMYLIPVLGVHMFFVLITYLHHTHLSLPHYDSSEWNWIRGALST-IDRDFG-F-LNRVFHDVTHTHVLHHLISYIPHYHAKEARDAIKPVLGEFYKIDR------TPIFKAMWREAKECIYIEPDED----SEHKGTY-------W------YH---------KM----------------------------
Helianthus_annuus_01473 --------------------------------------------------------------------------------------------------------------------------------------------------------------------------------------------------------MGAGGR--MSDPS-------------EGK-----------------NILERV--------------PID-P-------------PFTLSDLKKAIPAHCFERSVIRSSYYVVHDL-------IVTYVFYFLANTYIPLLPTP-WA-YLAWPVYWFCQASILTG----------LWVIGHECGHHAFSDYQLIDDAVGFVLHSALYTPYFSWKYSHRNHHANTNSLDNDEVYIPKRKSKIAIY-SKLL---NNPPGRVFTLVFRLTLGFPLYLLTNISGKKYGR-FANHFDPLSPIFT-ERERIQVVISDIGILAVLYATKLLVEAK---GVAWVTSMYLIPVLGVHMFFVLITYLHHTHLSLPHYDSTEWNWIRGALST-IDRDFG-F-LNRVFHDVTHTHVLHHLISYIPHYHAKEARDAIKPVLGEFYKIDR------TPIFKAMWREAKECIYIEPDED----SEHKGTY-------W------YH---------KM----------------------------
Helianthus_annuus_01474 --------------------------------------------------------------------------------------------------------------------------------------------------------------------------------------------------------MGAGGR--MSDPS-------------EGK-----------------NILERV--------------PID-P-------------PFTLSDLKKAIPAHCFERSVIRSSYYVVHDL-------IVAYVFYFLANTYIPLLPTP-WA-YLAWPVYWFCQASILTG----------LWVIGHECGHHAFSDYQLIDDAVGFVLHSALYTPYFSWKYSHRNHHANTNSLDNDEVYIPKRKSKVAIY-SKLL---NNPPGRVFTLVFRLTLGFPLYLLTNISGKKYGR-FANHFDPLSPIFT-ERERIQVVISDIGILAVLYATKLLAEAK---GVAWVTSMYLIPVLGVHMFFVLITYLHHTHLSLPHYDSTEWNWIRGALST-IDRDFG-F-LNRVFHDVTHTHVLHHLISYIPHYHAKEARDAIKPVLGEFYKIDR------TPIFKAMWREAKECIYIEPDED----SEHKGTY-------W------YH---------KM----------------------------
Helianthus_annuus_01477 --------------------------------------------------------------------------------------------------------------------------------------------------------------------------------------------------------MGAGGR--MSDPS-------------EGK-----------------NILERV--------------PID-P-------------PFTLSDLKKAIPAHCFERSVIRSSYYVVHDL-------IVAYVFYFLANTYIPLLPTP-WA-YLAWPVYWFCQASILTG----------LWVIGHECGHHAFSDYQLIDDAVGFVLHSALYTPYFSWKYSHRNHHANTNSLDNDEVYIPKRKSKVAIY-SKLL---NNPPGRVFTLVFRLTLGFPLYLLTNISGKKYGR-FANHFDPLSPIFT-ERERIQVVISDIGILAVLYATKLLVDAK---GAAWVTSMYLIPVLGVHMFFVLITYLHHTHLSLPHYDSTEWNWIRGALST-IDRDFG-F-LNRVFHDVTHTHVLHHLISYIPHYHAKEARDAIKPVLGEFYKIDR------TPIFKAMWREAKECIYIEPDED----SEHKGTY-------W------YH---------KM----------------------------
Helianthus_annuus_28627 --------------------------------------------------------------------------------------------------------------------------------------------------------------------------------------------------------MGAGGR--MSDPS-------------EGK-----------------NILERV--------------PID-P-------------PFTLSDLKKAIPAHCFERSVIRSSYYVVHDL-------IVAYVFYFLANTYIPLLPTP-WA-YLAWPVYWFCQASILTG----------LWVIGHECGHHAFSDYQLIDDAVGFVLHSALYTPYFSWKYSHRNHHANTNSLDNDEVYIPKRKSKIAIY-SKLL---NNPPGRVFTLVFRLTLGFPLYLLTNISGKKYGR-FANHFDPLSPIFT-ERERIQVVISDIGILAVLYATKLLVDAK---GAAWVTSMYLIPVLGVHMFFVLITYLHHTHLSLPHYDSTEWNWIRGALST-IDRDFG-F-LNRVFHDVTHTHVLHHLISYIPHYHAKEARDAIKPVLGEFYKIDR------TPIFKAMWREAKECIYIEPDED----SEHKGTY-------W------YH---------KM----------------------------
LOC_Os07g23410.2 --------------------------------------------------------------------------------------------------------------------------------------------------------------------------------------------------------MGTSSR--PTTVK-------------EGKKLEAPRRAGSH------AAVKRS--------------PVDKP-------------PFTLGDIRKAIPPHCFHRSVIKSFSYLLHDL-------AIAAGLLYFALVVIPALPGV-LR-LVAWPFYWAAQGCFLFG----------VWIIAHECGHHAFSGHALLDDTLGLVLHSWLLAPYFSWKYTHQRHHSNTSSQERDEVFVPRFKSDLPWY-SPYVYKYNNPVARLLLLVVQLTVGWPMYLVFNTWGRQYPR-FASHFDPSGPIYK-GRERVFIAISDIGMLAVSLALYRLAEGY---GFWWVVRVYGVPLLVVNAWLVVVTYLHHTHRAIPHYDSSEWDWLRGALAT-VDRDYS-F-LNRVFHNITDTHVVHHLFPTIPHYHAVEATKAIRPILGEYYQFDP------TPIVKAIWREAKECIYIQSEDH-------KGVF-------W------YSN--------KF----------------------------
Zm00001d023769_P002 ----------------------------------------------------------------------------------------------------------------------------------------------------------------------------------------------MVNRQDSRARRGEGCR--MEQQT-------------KTTTQQEGKGL---------TTMQRS--------------IVDKP-------------PFTLADLRKAIPPHCFQRSLIRSCSYLAHDL-------AIAAGLLYLALAVIPALPGVLLR-AAAWPLYWAAQGSIMFG----------VWVIAHECGHSSFSRYGLLNDALGLVLHSCLLAPYFSWKYSHQRHHANTASLERDEVFVPKQRPEMPWY-SPLVYKRDNPVARLVLLAVQLTVGWPMYLAFNTWGRRYSR-FACHFDPYSPIYG-DRERAQIAVSDAGVLAVSFALYRLAAAH---GLWPVVSVYGVPLLVTNAWLVVVTYLHHTHRALPHYDSSEWDWMRGALAT-VDRDYG-V-LNRVFHHIADTHIAHHLFPAIPHYHAMEATRAIRPVLGDYYRSDS------TPIAEALWREAKECIYVQRDDQ-------KGVF-------W------YRN--------VF----------------------------
Linum_usitatissimum_07559 --------------------------------------------------------------------------------------------------------------------------------------------------------------------------------------------------------MVSSGK--TMSNK---------------------------------TTTKRP--------------PVSKP-------------PFTLADIKRAVPPHCFKRSLVKSFAYLAYDL-------TVITILYHIANTYFHLLPKP-LS-YVAWPVYWAAQCCFFVA----------LWMVGHDCGHHSFSDYQWVDDTVGFVVHSFLLAPYFSWKHSHRRHHANSGSLERDESFVPKTKDNITWH-FKYL---DHLPGRIFYVVFTLTLGWPLYLMFNITGRPYKDGFASHFYPMSPIYE-DHERFGIFLSDVGMLAMWFTLYKLSVAY---GVGWVLCVYFIPLVLQNALFVTITYLHHTHLNLPHYDSSGWDWMRGSLTT-VDRDYG-F-LNKVLHNVTDTHVAHHLFTHMPHYHQSEATKAFIPVLGEYYQVDP------TPFYKALWREMKHCVYIEQDEDADSDNNKKGVY-------W------YKT--------KL----------------------------
Linum_usitatissimum_46314 --------------------------------------------------------------------------------------------------------------------------------------------------------------------------------------------------------MVSSDR--TTNNK---------------------------------TTTKRP--------------PLSKP-------------PFTLADIKRAVPPHCFKRSLVKSFAYLAYDL-------TVITFLYHIANTYFHLLLKP-LS-YVAWPLYWAAQCCFFVA----------LWMVGHDCGHHSFSDYQWIDDTVGFIIHSFLLAPYFSWKHSHRRHHANSGSLERDESFVPKTKDNIVWH-FKYL---DHLPGRIFYVVFTLTLGWPLYLMFNITGRPYKDGFASHFYPMSPIYE-DHERFGIFLSDVGMLAMWFTLYKLSVAY---GVGWVLCVYFIPLVLQNALFVTITYLHHTHLNLPHYDSSGWDWMRGSLTT-VDRDYG-F-LNKVLHNVTDTHVAHHLFTHMPHYHQSEATKAFIPVLGEYYQADP------TPFYKALWREMKHCVYVEQDEDADSDQNKRGVY-------W------YKT--------KL----------------------------
Linum_usitatissimum_07558 ----------------------------------------------------------------------------------------------------------------------------------------------------------------------------------------------------------MNNR----------------------------------------TTTKLL--------------PLSKP-------------PFTLADIKRAVPPHCFKRSLVKSFAYLAYDI-------TVITILYHIANTYFYLLPKP-LS-YVAWPVYWAAQSCFFVA----------VWMVGHDCGHHSFSDYQWVDDTVGFVVHSFLLTPYFSWKHTHRSHHANNGSLERDESFVPKTKDEVRWH-FKYL---DHLPGRIFYVFFTLTLGWPLYLMFNITGRPYKDGFASHFYPMSPMYE-DHERFGVVLSDMGMLAMWFTLYKLSVAF---GVTWVLCVYFIPLVLQNALFVTITYLHHTHPNVPRYDSSGWGWMRGSLVT-VDRDYG-F-LNKVFHNVTDTHVAHHLFTHMPHYHQLEATKAFIPILGEYYQADP------TPFYKALWREMKHCVYVEQDKDANVDQNKRGVY-------W------YKT--------KS----------------------------
Linum_usitatissimum_46315 --------------------------------------------------------------------------------------------------------------------------------------------------------------------------------------------------------MVSSDK--TMNKK---------------------------------TTTKLL--------------PLSKP-------------PFTLADIKRAVPPHCFKRSLVKSFAYLAYDI-------TVITILYHIANTYFHLLPKP-LS-YVVWPLYWAAQCCFFVA----------VWMVAHDCGHNSFSDYQWVDDTVGFIIHSFLLAPYFSWKHTHRSHHANNGSLERDESFVPKTKDEIRWH-FKYL---DHLPGRIFYVFFTLTLGWPLYLMFNITGRPYKDGFASHFYPMSPMYE-DHERFGVILSDMGMLAMWFTLYKLSMAY---GVSWVLCVYFIPLVLQNALFVTITYLHHTHPNLPRYDSSGWGWMRGSLVT-VDRDYG-F-LNKVLHNVTDTHVAHHLFTHMPHYHQLEATKAFIPVLGEYYQADA------TPFYKALWREMKHCVYVEQDEDADSDQNKRGVY-------W------YKT--------KL----------------------------
Linum_usitatissimum_07562 ------------------------------------------------------------------------------------------------------------------------------------------------------------------------------------------------------MFSSSATK--MPAPP-------------SSSN----------------TTMKRS--------------PHSKP-------------PFTVSDVKKAIPPHCFQRSLLRSFSYLTYDL-------TIITILYQVATTYFHLLPTP-LSSYVAWPAYWAGQGCFFVA----------VWMVAHECGHHAFSDQHWLEDSVGFILHSALLSPYFSWKHSHRRHHANTSSLERDEVFVPKPKSKLSWH-FKFF---NNPPGRVLQLAFALLLGWPLYLAINIAGRPYEK-FASHFDPRSPIYN-DRERIEIFASDVGVLCMWFALYKLALVN---GVGWVVCVYGIPLLVMNGWVVTITYLHHTHIALPRYDSSEWDWLRGALAT-VDRDYG-V-LNKVFHNITDTHVAHHLFSAMPHYHAAEATEAIKPVLGEYYRCDR------TPIIKALWREFKHCIYVESDED-------KGVF-------W------FND--------KL----------------------------
Linum_usitatissimum_46309 ----------------------------------------------------------------------------------------------------------------------------------------------------------------------------------------------------------------MPPPP-------------SSSN----------------TTMKRS--------------PHSKP-------------PFTLSDIKKAIPPHCFQRSLLRSFAYLAYDL-------TAVTILYHIATTYFHLLPTP-LSSYVAWPAYWASQGCFFVA----------VWMVAHECGHHAFSDQHWLEDSVGFILHSALLSPYFSWKHSHRRHHANTSSLERDEVFVPKLKSKLSWH-FKFF---NNPPGRVLQLAFALLLGWPLYLAVNIAGRPYEK-FASHFDPRSPIYN-DRERIEIFVSDVGVLAMWFALYKLALTN---GVGWVVCVYGVPLLVMNGWIVTITYLHHTHVALPRYDSSEWDWLRGALAT-VDRDYG-V-LNKVFHNITDTHVAHHLFSTMPHYHAAEATEAIKPVLGEYYRSDR------TPIAKALWRETKHCVYVEVDED-------KGVL-------W------FND--------KI----------------------------
Linum_usitatissimum_07557 -----------------------------------------------------------------------------------------------------------------------------------------------------------------------------------------------------------------MVSN---------------------------------KTINRP--------------PSSKP-------------PFILSDIKKAIPPHCFRKSLLRSFSYVAYDL-------AVIAILYHIATSYFHLLPKP-LS-YVAWPAYWAAQGSHFIA----------VWVLAHECGHHAFSDYQWLDDVVGFVLHSALLSPYFSWKHSHRRHHSNSASLERDELYIPKKKSEISWH-YKYL---DNPPGHLFYLVFTLTLGWPLYVMFNVSGREYDDGFASHLYPFSPIYN-ERERFGILLSDAGMLATWFGLYKLSMVN---GLSWVVCVYGVPLLVMNGLLVTITYLHHTHLSLPHYDSSEWEWMRGALAT-VDRDYG-FPLNKVMHHITDTHVVHHLFSMIPHYHATEATNAIRPILGEYYQVDP------TPFVKALWREMTHCVYVEADEK------KRGVF-------W------YKT--------KL----------------------------
Linum_usitatissimum_07561 -----------------------------------------------------------------------------------------------------------------------------------------------------------------------------------------------------------------MVSN---------------------------------TTIKRT--------------PTSKP-------------PFTLSDVKKAIPPHCFQRSLLKSFTYLAYDL-------TVITILYHIATSYFHLLPNP-LS-YVAWPLYWAAQGSHFIAWAAQGSHFIAVWVIAHECGQHAFSDYQWLDDAVGFVLHSLLLAPYFSWKHSHRRHHANAASIERDENYIPKKKDEVNWH-FKYL---DNPPGHVFYIFFTLTLGWPLYLLVNISGRKYDDGFASHLYPFSPIYN-DRERFGIVLSVAGMLATWFGLYKLAMVN---GFGWVVCVYGVPLILQNAMLITITYLHHTHLNLPHYDSSEWDWMRGALAT-VDRDYG-I-LNKVMHNITDTHVAHHLFSMIPHYHAMEATNAIKPVLGEYYQVDT------TPFLKALWRETKDCVYVEADDEGSDREKKGGVF-------W------FKT--------KL----------------------------
Linum_usitatissimum_46310 -----------------------------------------------------------------------------------------------------------------------------------------------------------------------------------------------------------------MVSN---------------------------------TTLKRT--------------PTTKP-------------PFTLSDLKKAIPPHCFQRSLLKSFSYLAYDL-------TVITILYHIATSYFHLLPKP-LS-YVAWVAYWAAQGSHFIA----------VWVIAHECGHHAFSDYQWLDDAVGFLLHSLLLAPYFSWKHSHRRHHANAASIERDENYIPRKKDEVNWH-FKYL---DNPPGHVFYIFFTLTLGWPLYLLVNISGRKYDDGFASHLYPFSPIYN-DRERFGVFLSVAGMLATWFGLYKLAMVN---GLGWVVCVYGVPLILQNAMLITITYLHHTHLNLPHYDSSEWDWMRGALAT-VDRDYG-I-LNKVMHNITDTHVAHHLFSMIPHYHAMEATNAIRPVLGEYYQADT------TPFIKALWRETKDCVYVEADDEGGDQEKKGGVF-------W------FKT--------KL----------------------------
Linum_usitatissimum_46311 -------------------------------------------------------------------------------------------------------------------------------------------------------------------------------------------MHFPIASLCLMLKTGHTWRHKALLYP---------------------------------AGAKRF--------------PSSKP-------------PFTLADLKKAIPPHCFKRSIPRSFSYLVFDL-------IVAAVFYHIAATYFPLIPKP-LS-YVAWPAYWFVQGSVLTG----------VWVIGHECGHHAFSEHQWLDDLVGFILHSALLTPYFSWKISHRRHHANTCSLERDEVYIPRKKSQLRWWYSSYL---NNPPGRLLALAYTILLGWPSYLTFNLSGREYNG-FACHFYPMSPIYS-DRERAEVFASDVGLLVVCFALYKLILVK---GMAWVFCVYGAPVMVVNGFFITITYLHHTHLAVPRYDSSEWDWLRGALAT-MDRDFG-L-LNRVFHNVTDTHVTHHLISTIPHYHAMEANNAIRPVLGDYYHIDR------TPVVKALWREAKQCVYIEADEG----ENNKGVF-------W------FNT--------KL----------------------------
LOC_Os07g23430.1 --------------------------------------------------------------------------------------------------------------------------MTRRGCTCSLRASQPRTSPLSSGPTAGPSRTATILCLSSSGVQAADAAELTILCCFLSKMLLPTTYVQEQLRTVINRNTGTSGRRTTTVVE-------------GKKQELLLRRSGSS------AAMQRS--------------PVDKP-------------PFTLGDIKKAIPPHCFHRSVIKSFSYLLHDL-------AIAAGLLYFALVGIPALPSI-LR-LVAWPLYWAAQGSVLTG----------VWVIGHECGHHAFSDYLLLDNLVGLVLHSALLTPFFSWKYSHRRHHANTGSMEKDEVYVAKKKSALPWY-TPYVF--GNPVGRLVYIALQLTLAWPLYLAFNLSGQPYPRLVTCHYDPYSPLFS-DQERVQVLVSDAAILAVLLALHRLTAAY---GLWWVVRVYGVPVMIVGALFVLITYLHHTHRALPHYDSSEWEWLRGSLAT-VDRDYG-V-LNRVLHNVTDTHVLHHLFPSMPHYHAMEATRAARPVLGEYYKFDR------TPIIEATWREAKECMYVEP-------RERDGIY-------W------YNN--------KF----------------------------
Zm00001d023768_P001 ---------------------------------------------------------------------------------------------------------------------------------------------------------------------------------------------------------MAVGV--ATAEE--------------------------IRKKSHSGGVRRS--------------PVDRP-------------PFTLGDIKRAIPPHCFQRSALRSFSYLLHDL-------AIAAGLLYLGVAGIPALPSAALRRFVAWPLYWAAQGSVLTG----------VWVIGHECGHHAFSDYPLLDNAVGFVLHSALLTPFFAWKYSHRRHHANTGSMENDEVYVAKTRDALRWY-TPLVF--GNPVGRLVYIALQLTLAWPLYLAFNLSGQNYGGRFTCHYDPYSPLYT-AQERVPVLASDAGILAALLTIYKLSVAF---GFWTVVRLYGVPVLIVSVLFVLITYLHHTHLALPHYDSSEWDWLRGALAT-MDRDYG-L-LNRVLHNVTDTHVLHHIFPNMPHYHAMEATRAMRPLLGEYYMFDD------TPIVKATWREAKQCIYVEPGEE------HKGVY-------W------YNN--------KF----------------------------
Ginkgo_biloba_12410 --------------------------------------------------------------------------------------------------------------------------------------------------------------------------------------------------------MGAGGR--MNFHA-------------DKSELER-------------IPLQRT--------------PSATP-------------PFTVGQLKKAIPAHCFNRSLSTSFSYLLFDL-------TVSGLLLY-STGLISSFPGM-MK-WFMWIAYWAMQGCVLTG----------VWVIAHECGHHAFSDYTWIDDTVGLILHSWLLVPYFSWKYSHRRHHSNTGSIERDEVFVPKAKEDLHWSLIKVL---NNPPGRILSIAVSLMLGWPMYLLFNVSGRKYEG-FACHYNPHGPIFN-DSERLQVFISDVSLLGVVYALLMFSSSY---GLVWMIKVYFIPLMIVNAFLVTITYLQHTHPALPHYNSKEWNWLKGALAT-MDRDYG-I-LSHVFHHITDTHVVHHLFSTMPHYHAMEATRAIKPILGCYYQFDS------TPFYLALWREFKYCLYVEPDS-----PHQDGVL-------W------YKN--------KLT---------------------------
Ginkgo_biloba_19019 --------------------------------------------------------------------------------------------------------------------------------------------------------------------------------------------------------MGGGGR--MNFPA-------------NR------------------SIIERA--------------PSAKP-------------PFTVGQLKKAIPPHCFNRSMLTSFSYLAIDL-------VVSAFLLC--STRFFTFSGV-LE-WTLWLGYWIAQGCVLTA----------VWVIAHECGHHAFSDYTWVDDTVGLILHSWLLVPYFSWKYSHRRHHSNTGSLERDEVFVPKPKEELGWT-SKFF---NNPPGRLFTITVVLTLGWPMYLAFNVSGRKYPR-FACHFDPYGPIYN-NRERLQILISDIGVLGVAFALYLLSTTY---SFIWMVKVYGIPLLIVNAFLVLITYLQHTHPALPHYNSTEWEWLRGALAT-MDRDYG-I-LNHVFHHITDTHVAHHLFSTMPHYHAMEATKAIKPILGSYYHYDS------TPVYKAVWREFRECVYVEADS-----PQESGIF-------W------YKN--------KFT---------------------------
Spipo0G0076400 --------------------------------------------------------------------------------------------------------------------------------------------------------------------------------------------------------MGAGGR--MSVEG-------------RDFTAQNSNR----------DPLRRV--------------PTAKP-------------PFTLGEIKKAIPPHCFNRSLVRSFSFVFQDL-------AIVSVLLYLAIAYLPLLPAP-LR-LLAWPLYWAVQGCVMTG----------IWVIAHECGHHAFSDYSLVDDIVGL-------------PRTRRGLRPQAQVPARLVLQVP-----------------QQPPGRFLTLFVSLTIGWPLYLAFNVSGRPYDS-FACHFDPYGPIYS-DRERLQIFVSDAGILAAAFLVYRCAAAY---SLAAVVSLYGVPLLVVNGFLVLITYLQHTHPALPHYNSDEWDWLRGALAT-VDRDYG-V-LNKVFHNITDTHVVHHLFSTMPHYHAMEATRAVRPLLGEYYRLDV------TPFYKAMWREAKECLYVEPDDG----SKSAGVF-------W------YRN--------KF----------------------------
Zosma132g00220.1 ----------------------------------------------------------------------------------------------------------------------------------------------------------------------MHSLHTSSLYICTHKLTLIPSLSISIRSSIYPCVLGSKPM--ASVRE-------------KQEKEMHDVV----------RPFRRV--------------PVDKP-------------PFMLSQLKKAIPPHCFNRSIPRSFSYVFSDV-------SIAAILGYLAITFIPQLPYP-LH-FLAWPLYWAFQGCVCTG----------IWVIAHECGHHAFSDFTLLDDIVGLVLHSVLLVPYFSWKYSHRRHHSNTGSLERDEVFVPKQRSQISSI--------SN---------------------FNASGRYYNR-FACHFDPYGPIYS-DRERAQIFISDVGVLSILYGLYHLGSKS---SLGWIVCMYGVPLLIVNAFLVLITYLQHTHPSLPHYQSSEWDWLRGALAT-VDRDYG-I-LNKVFHNITDTHVAHHLFSTMPHYHAMEATQAIKPILKDYYQFDG------TPFPKALWREAKECLFVEPDEDA---GSNKGVV-------W------YRN--------KF----------------------------
Helianthus_annuus_37113 --------------------------------------------------------------------------------------------------------------------------------------------------------------------------------------------------------MGAGEY--TSVTN-------------EN------------------NPLDRV--------------PHAKP-------------PFTIGDLKKAIPPHCFQRSLTRSFSYVLSDL-------TITAVLYHIATTYFHHLPTP-LS-SIAWASYWVVQGCVLTG----------VWVIAHECGHHAFSDYQWVDDTVGFVLHSSLLVPYFSWKYSHHRHHSNTGSLERDEVFVPKSRSKVPWY-SKYF---NNTVGRIVSMFVTLTLGWPLYLAFNVSGRPYDR-FACHYVPTSPMYN-ERKRYQIVMSDIGIVITSFILYRVAMAK---GLVWVICVYGVPLMVVNAFLVLITYLQHTHPGLPHYDSSEWEWLKGALAT-VDRDYG-V-LNKVFHHITDTHVVHHLFSTMPHYNAMEAQKALRPVLGEYYRFDK------TPFYVAMWREMKECLFVEQDD-----EGKGGVF-------W------YKN--------KMN---------------------------
Dioal.0068s0113.1 --------------------------------------------------------------------------------------------------------------------------------------------------------------------------------------------------------MGGGGR--MRSRS-------------DEDHNSAQLND---------ATVQRV--------------PVDKP-------------PFTLSQLKKSIPPHCFNRSVLRSFSFVFHDL-------FISTILLLFALYVIPSIPFTSLR-LAAWPLYWIIQGSVLTG----------VWVIAHECGHHAFSDYSLLDDIVGLILHSFLMVPYFSWKYSHRRHHSNTGSLDRDEVFVPKPKSQLPWF-SKYL---NNPLGRFLSLFISLTLGWPLYLAFNVSGRPYPR-FACHFDPYGPIYS-DRERAQIFISDAGILTVSYFLYRLATSF---SLLWLIRIYILPLLVVNAFLVLITYLQHTHPALPHYSTDEWDWLRGALAT-VDRDYG-V-LNKVFHHITDTHVAHHLFSTMPHYHAMEATNAIKPLLGDYYRYDP------TPVWRAMWREARECVFVEPESSAA--HANKGVF-------W------YSN--------KF----------------------------
Amborella_trichopoda_26028 --------------------------------------------------------------------------------------------------------------------------------------------------------------------------------------------------------MGAGGR--MDLPA--------------------------------PKSTDRV--------------PSAKP-------------PFTVGQLKKAIPPHCFNRSIPRSFSYVVMDL-------SISFSLLYL-TQFIPLLPLP-LARFMAWALYWVVQGCVLTG----------VWVLAHECGHHAFSDYSWLDDLVGLVLHSALLVPYFSWKYSHRRHHSNTGSLERDEVFVPKPKAQLAWF-SPYL---NNPPGRVMTLFVSLTMGWPLYLAFNVSGRAYPR-FACHFDPYGPIYS-DRECTQIFISDLGILAALYAIYRASFAY---GFTHVVCVYGVPLLIVNGFLVLITFLQHTHPALPHYDGTEWDWLRGALAT-VDRDYG-I-LNTVFHHITDTHVAHHLFSTMPHYHAEEATKAIKPILGEYYRYDA------TPFYKAMYREAKECVYVEPD------KKGEGVF-------W------YKN--------EF----------------------------
Glycine_max_28579 ------------------------------------------------------------------------------------------------------------------------------------------------------------------------------------------------MGLAKETTMGGRGR--VAKVE-------------VQGK----------------KPLSRV--------------PNTKP-------------PFTVGQLKKAIPPHCFQRSLLTSFSYVVYDL-------SFAFIF-YIATTYFHLLPQP-FS-LIAWPIYWVLQGCLLTG----------VWVIAHECGHHAFSKYQWVDDVVGLTLHSTLLVPYFSWKISHRRHHSNTGSLDRDEVFVPKPKSKVAWF-SKYL---NNPLGRAVSLLVTLTIGWPMYLAFNVSGRPYDS-FASHYHPYAPIYS-NRERLLIYVSDVALFSVTYSLYRVATLK---GLVWLLCVYGVPLLIVNGFLVTITYLQHTHFALPHYDSSEWDWLKGALAT-MDRDYG-I-LNKVFHHITDTHVAHHLFSTMPHYHAMEATNAIKPILGEYYQFDD------TPFYKALWREARECLYVEPDEG----TSEKGVY-------W------YRN--------KY----------------------------
Glycine_max_28580 ------------------------------------------------------------------------------------------------------------------------------------------------------------------------------------------------MGLAKETTMGGRGR--VAKVE-------------VQGK----------------KPLSRV--------------PNTKP-------------PFTVGQLKKAIPPHCFQRSLLTSFSYVVYDL-------SFAFIF-YIATTYFHLLPQP-FS-LIAWPIYWVLQGCLLTG----------VWVIAHECGHHAFSKYQWVDDVVGLTLHSTLLVPYFSWKISHRRHHSNTGSLDRDEVFVPKPKSKVAWF-SKYL---NNPLGRAVSLLVTLTIGWPMYLAFNVSGRPYDS-FASHYHPYAPIYS-NRERLLIYVSDVALFSVTYSLYRVATLK---GLVWLLCVYGVPLLIVNGFLVTITYLQHTHFALPHYDSSEWDWLKGALAT-MDRDYG-I-LNKVFHHITDTHVAHHLFSTMPHYHAMEATNAIKPILGEYYQFDD------TPFYKALWREARECLYVEPDEG----TSEKGVY-------W------YRN--------KY----------------------------
Glycine_max_71375 ------------------------------------------------------------------------------------------------------------------------------------------------------------------------------------------------MGLAKETIMGGGGR--VAKVE-------------IQQK----------------KPLSRV--------------PNTKP-------------PFTVGQLKKAIPPHCFQRSLLTSLSYVVYDL-------SLAFIF-YIATTYFHLLPHP-FS-LIAWPIYWVLQGCILTG----------VWVIAHECGHHAFSKYPWVDDVMGLTVHSALLVPYFSWKISHRRHHSNTGSLDRDEVFVPKPKSKVAWY-TKYL---NNPLGRAASLLITLTIGWPLYLAFNVSGRPYDG-FASHYHPYAPIYS-NRERLLIYVSDVALFSVTYLLYRVATMK---GLVWLLCVYGVPLLIVNGFLVTITYLQHTHYALPHYDSSEWDWLRGALAT-MDRDYG-I-LNKVFHHITDTHVAHHLFSTMPHYHATEATNAMKPILGEYYRFDD------TPFYKALWREARECLYVEPDEG----TSEKGVY-------W------YRN--------KY----------------------------
Glycine_max_71376 ------------------------------------------------------------------------------------------------------------------------------------------------------------------------------------------------MGLAKETIMGGGGR--VAKVE-------------IQQK----------------KPLSRV--------------PNTKP-------------PFTVGQLKKAIPPHCFQRSLLTSLSYVVYDL-------SLAFIF-YIATTYFHLLPHP-FS-LIAWPIYWVLQGCILTG----------VWVIAHECGHHAFSKYPWVDDVMGLTVHSALLVPYFSWKISHRRHHSNTGSLDRDEVFVPKPKSKVAWY-TKYL---NNPLGRAASLLITLTIGWPLYLAFNVSGRPYDG-FASHYHPYAPIYS-NRERLLIYVSDVALFSVTYLLYRVATMK---GLVWLLCVYGVPLLIVNGFLVTITYLQHTHYALPHYDSSEWDWLRGALAT-MDRDYG-I-LNKVFHHITDTHVAHHLFSTMPHYHATEATNAMKPILGEYYRFDD------TPFYKALWREARECLYVEPDEG----TSEKGVY-------W------YRN--------KY----------------------------
Glycine_max_71377 ------------------------------------------------------------------------------------------------------------------------------------------------------------------------------------------------MGLAKETIMGGGGR--VAKVE-------------IQQK----------------KPLSRV--------------PNTKP-------------PFTVGQLKKAIPPHCFQRSLLTSLSYVVYDL-------SLAFIF-YIATTYFHLLPHP-FS-LIAWPIYWVLQGCILTG----------VWVIAHECGHHAFSKYPWVDDVMGLTVHSALLVPYFSWKISHRRHHSNTGSLDRDEVFVPKPKSKVAWY-TKYL---NNPLGRAASLLITLTIGWPLYLAFNVSGRPYDG-FASHYHPYAPIYS-NRERLLIYVSDVALFSVTYLLYRVATMK---GLVWLLCVYGVPLLIVNGFLVTITYLQHTHYALPHYDSSEWDWLRGALAT-MDRDYG-I-LNKVFHHITDTHVAHHLFSTMPHYHATEATNAMKPILGEYYRFDD------TPFYKALWREARECLYVEPDEG----TSEKGVY-------W------YRN--------KY----------------------------
Glycine_max_71378 ------------------------------------------------------------------------------------------------------------------------------------------------------------------------------------------------MGLAKETIMGGGGR--VAKVE-------------IQQK----------------KPLSRV--------------PNTKP-------------PFTVGQLKKAIPPHCFQRSLLTSLSYVVYDL-------SLAFIF-YIATTYFHLLPHP-FS-LIAWPIYWVLQGCILTG----------VWVIAHECGHHAFSKYPWVDDVMGLTVHSALLVPYFSWKISHRRHHSNTGSLDRDEVFVPKPKSKVAWY-TKYL---NNPLGRAASLLITLTIGWPLYLAFNVSGRPYDG-FASHYHPYAPIYS-NRERLLIYVSDVALFSVTYLLYRVATMK---GLVWLLCVYGVPLLIVNGFLVTITYLQHTHYALPHYDSSEWDWLRGALAT-MDRDYG-I-LNKVFHHITDTHVAHHLFSTMPHYHATEATNAMKPILGEYYRFDD------TPFYKALWREARECLYVEPDEG----TSEKGVY-------W------YRN--------KY----------------------------
Glycine_max_71379 --------------------------------------------------------------------------------------------------------------------------------------------------------------------------------------------------------MGGGGR--VAKVE-------------IQQK----------------KPLSRV--------------PNTKP-------------PFTVGQLKKAIPPHCFQRSLLTSLSYVVYDL-------SLAFIF-YIATTYFHLLPHP-FS-LIAWPIYWVLQGCILTG----------VWVIAHECGHHAFSKYPWVDDVMGLTVHSALLVPYFSWKISHRRHHSNTGSLDRDEVFVPKPKSKVAWY-TKYL---NNPLGRAASLLITLTIGWPLYLAFNVSGRPYDG-FASHYHPYAPIYS-NRERLLIYVSDVALFSVTYLLYRVATMK---GLVWLLCVYGVPLLIVNGFLVTITYLQHTHYALPHYDSSEWDWLRGALAT-MDRDYG-I-LNKVFHHITDTHVAHHLFSTMPHYHATEATNAMKPILGEYYRFDD------TPFYKALWREARECLYVEPDEG----TSEKGVY-------W------YRN--------KY----------------------------
evm.model.AsparagusV1_05.1489 --------------------------------------------------------------------------------------------------------------------------------------------------------------------------------------------------------MGAGGR--MTAKE-------------REAQQLCR------------NVVHRV--------------PTEKP-------------PFTLGQLKKAIPPHCFERSVLRSFSYVVYDF-------IIVSALLYLALCHIPNLPSP-FN-YIAWPLYWMCQGCVLTG----------IWVIAHECGHHAFSDYQLLDDIVGLVLHSALLVPYFSWKYSHRRHHSNTGSLERDEVFVPRPKSSLPWF-SKYL---NNAPGRFLFLFVSLTMGWPLYLAFNVSGRPYPR-FACHYDPYGPIYS-DRERAQIFISDAGVIAVFYALYKLTVAF---SLGWVIRIYGVPLLVVNGWLVLITYLQHTHAALPHYDSSEWDWLRGALAT-IDRDYG-I-LNKVFHNITDTHVAHHLFSTMPHYNAMEATKAIKPILGEYYQFDG------TPVYKAMYREAKECVYVESEG-----DKSKGVY-------W------YNN--------EL----------------------------
evm.model.AsparagusV1_05.1491 --------------------------------------------------------------------------------------------------------------------------------------------------------------------------------------------------------MGAGGR--MTAKE-------------REAQQLCR------------NVVHRV--------------PTEKP-------------PFTLGQLKKAIPPHCFERSVLRSFSYVVYDF-------IIVSALLYLALCHIPNLPSP-FN-YIAWPLYWMCQGCVLTG----------IWVIAHECGHHAFSDYQLLDDIVGLVLHSALLVPYFSWKYSHRRHHSNTGSLERDEVFVPRPKSSLPWF-SKYL---NNAPGRFLFLFVSLTMGWPLYLAFNVSGRPYPR-FACHYDPYGPIYS-DRERAQIFISDAGVIAVFYALYKLTVAF---SLGWVIRIYGVPLLVVNGWLVLITYLQHTHAALPHYDSSEWDWLRGALAT-IDRDYG-I-LNKVFHNITDTHVAHHLFSTMPHYNAMEATKAIKPILGEYYQFDG------TPVYKAMYREAKECVYVESEG-----DKSKGVY-------W------YNN--------EL----------------------------
GSMUA_Achr9T12380_001 ---------------------------------------------------------------------------------------------------------------------------------------------------------------------------------------------MTVKEEPFHFHYGCGD-----------------------------------------NGLQRS--------------PTEKP-------------AFTLGQIKKAIPPHCFERSILRSFSYLVHDL-------LFAVLFLYFAVAVMPKLPSG-LA-LAAWPLYWVLQGCILIG----------VW-------------------------------------YSHRRHHSNTGSIERDEVFVPKPKSALSWF-TKYL---NNLPGRVLTLAITLSLGWPLYLAFNVSGRAYPR-FACHFDPYGPIYS-DRERGQIFISDAGIVAASFVLYRVAASY---GFWWLVRVYGVPLLIVNAWLVIITYLQHTHPSLPHYDSSEWDWLRGALAT-VDRDYG-V-LNKVFHNITDTHVAHHLFSTMPHYHAMEATKVIKPLLGEYYQSDD------TPLLKAMWREVRECIYVEPDED----SKQKGVL-------W------YRN--------EF----------------------------
Mb_09_t11390.1 --------------------------------------------------------------------------------------------------------------------------------------------------------------MPIKAPRRERSILLLGRQRTLKHRGIALISSEPIAAAAAAAAAAAGGR--MTVKE-------------EPFRFHYGCGD---------NALQRS--------------PTEKP-------------TFTLGQIKKAIPPHCFERSILRSFSYLVHDL-------LFAALFLYFAVAVMPKLPSG-LV-LAAWPLYWVLQGCILSG----------VWVIAHECGHHAFSDYSILDDGVGLVLHSALLVPYFSWKYSHRRHHSNTGSIERDEVFVPKPRSALSWF-TKYL---NNPPGRVLTLAITLSLGWPLYLAFNVSGRAYPR-FACHFDPYGPIFS-DRERGQIFISDAGIVAASYVLYRVAASY---GFWWLVRVYGVPLLIVNAWLVIITYLQHTHPSLPHYDSSEWDWLRGALAT-VDRDYG-V-LNKVFHNITDTHVAHHLFSTMPHYHAMEATKAIKPLLGEYYQSDA------TPLLKAMWREVRECIYVEPDED----SKQKGVL-------W------YRN--------EF----------------------------
GSMUA_Achr4T00670_001 --------------------------------------------------------------------------------------------------------------------------------------------------------------------------------------------------------MGAGGR--MTAKE-------------QATATEDVPLRSGGGG----KPLHRS--------------PTEKP-------------SFTLGQIKKAIPPRCFERSVLRSFSYVVHDL-------FFASLFLYFALAIIPTLPPS-IV-LAAWPLYWVVQGCVLTG--------------------------------------------------VHRRHHSNTGSMERDEVFVPKPKSAMRWY-STYL---NNPPGRILTLAVTLTLGWPLYLAFNVSGRAYPR-FACHYDPYGPIYS-DRERAQIFISDAGLMAAVYALYRIAASY---GFWWVVRVYGVPLLIVNGWLVLITYLQHTHPSLPHYDSSEWDWLRGALAT-VDRDYG-I-LNNVFHNITDTHVAHHLFSTMPHYHAMEATRVIKPLLGEYYQYDG------TPLLKAMWREARECLYVEPDEG----STKKGVF-------W------YRN--------DI----------------------------
Mb_04_t00640.1 --------------------------------------------------------------------------------------------------------------------------------------------------------------------------------------------------------MGAGGR--MTAKE-------------QATATAGEDVPLRSGGGG--KPLHRS--------------PTEKP-------------SFTLGQIKKAIPPRCFERSVLRSFSYVAHDL-------FFASLFLYFALAIIPTLPPS-LV-LAAWPLYWVVQGCVLTG----------VWVIAHECGHHAFSDYSLLDDVVGLVLHSALLVPYFSWKYSHRRHHSNTGSMERDEVFVPKPKSAMRWY-STYL---NNPPGRILTLAVTLTLGWPLYLAFNVSGRAYPR-FACHYDPYGPIYS-DRERAQIFISDAGLMAVVYALYRIAASY---GFWWVVRVYGVPLLVVNGWLVLITYLQHTHPSLPHYDSSEWDWLRGALAT-VDRDYG-I-LNNVFHNITDTHVAHHLFSTMPHYHAMEATKVIKPLLGEYYQYDG------TPLLKAMWREARECLYVEPDEG----STKKGVF-------W------YRN--------DI----------------------------
GSMUA_Achr11T10100_001 --------------------------------------------------------------------------------------------------------------------------------------MIYRKKKINFHIDNVTRVAVFDIVLRENLVGHTSSDNARTTCLTGQHTRFSLLLYTKLHRYAARGGGGGGGD--LGGRM-------------TEMKRAEEK-----------RPLRRS--------------PTEKP-------------PFTLSQIKKAIPPHCFDRSLLRSFSYVVLDL-------LFAALFVYFAVAIIPKLPPG-LV-LAAWPLYWILQGCVLTG--------------------------------------------------VHRRHHSNTGSIDRDEVFVPKPKSAVAWF-TKYL---NNPPGRVLTLAITLTLGWPLYLAFNVSGRPYPR-FACHFDPYGPIFS-DRERSQVVISDAGLMAVSYVLYRIAAGY---GFWWLVRVYGVPLLIVNGWLVLITYLQHTHPSLPHYDSGEWDWLRGALAT-VDRDYG-L-LNKVFHNITDTHVAHHLFSTMPHYHAMEATQAIKPVLGEYYQFDG------TPLLKAMWREAQECIYVEPDEG----SRKKGVF-------W------YRN--------KL----------------------------
Mb_06_t00450.1 --------------------------------------------------------------------------------------------------------------------------------------------------------------------------------------------------------MSEMER--AEEKR----------------------------------PLRRS--------------PTEKP-------------PFTLSQIKKAIPPHCFDRSLLRSFSYVVLDL-------LFAALFLYFAVAIIPKLPPG-LD-LAAWPLYWILQGCVLTG----------VWVIAHECGHHAFSDNSLLDDVVGLVLHSVLLVPYFSWKYSHRRHHSNTGSIDRDEVFVPKPKSSVPWF-TKYL---NNPPGRVLTLAITLTLGWPLYLAFNVSGRPYPR-FACHFDPYGPIFS-DRERSQVVISDAGLMAVSYVLYRIAAGY---GFWWLVRVYGVPLLIVNGWLVLITYLQHTHPSLPHYDSSEWDWLRGALAT-VDRDYG-L-LNRVFHNITDTHVAHHLFSTMPHYHAMEATQAIKPVLGEYYQFDG------TPLLKAMWREAQECIYVEPDEG----SRKKGVF-------W------YRN--------KL----------------------------
GSMUA_Achr3T03750_001 --------------------------------------------------------------------------------------------------------------------------------------------------------------------------------------------------------MGAGGR--MTTTE-------------QGPLRYGGCG----------IPLHRS--------------PTEKP-------------SFTLSQIKKAIPRHCFERSVLRSFSYVIRDL-------LIAVLFLYFAVAVIPKLPLG-LA-LPAWPLYWAFQGCILTG--------------------------------------------------VHRRHHSNTGSIERDEVFVPKPKAALPWF-SKYL---NNPPGRILTLAITLTLGWPLYLAFNVSGRCYPR-FASHFDPYGPIYS-DRERAQIFISDAGLMAALYVLYRVAACY---GFWWLVRVYGVPLLIVNGWLVLITYLQHTHPSLPHYDSSEWDWLRGALAT-VDRDYG-M-LNKVFHNITDTHVAHHLFSTMPHYHAMEATKAIKPILGEYYQFDD------TPLLKAMWREAQECIYVEPDQG----SKLKGVF-------W------YRK--------EL----------------------------
Mb_03_t03530.1 --------------------------------------------------------------------------------------------------------------------------------------------------------------------------------------------------------MGAGGR--MTATE-------------QGPLRYGGCG----------NPLHRS--------------PTEKP-------------SFTLSQIKKAIPPHCFERSVLRSFSYVIRDL-------LIAALFLYFAVAVIPKLPLG-LA-LPAWPLYWAFQGCILTG----------VWVIAHECGHHAFSDYSFLDDVVGLVLHSALLVPYFSWKYSHRRHHSNTGSIERDEVFVPKPKAAIPWF-TKYL---NNPPGRILTLAITLTLGWPLYLSFNVSGRCYPR-FASHFDPYGPIYS-DRERAQIFISDAGLMAALYVLYRVAACY---GFWWLVRVYGVPLLIVNGWLVLITYLQHTHPSLPHYDSSEWDWLRGALAT-VDRDYG-M-LNKVFHNITDTHVAHHLFSTMPHYHAMEATKAIKPILGEYYQFDD------TPLLKAMWREAQECIYVEPDQE----SKLKGVF-------W------YRK--------EL----------------------------
GSMUA_Achr10T03270_001 --------------------------------------------------------------------------------------------------------------------------------------------------------------------------------------------------------MRARGG--MTATM---------------------------------VPLRRS--------------PTEKP-------------PFTLGQIKKAIPPHCFDRSVIRSFSYVFRDL-------LFAVLFLYVAVALIPKLSLG-LA-LAAWPLYWVVQGCVLTG----------LW-------------------------------------YSHRRHHSNTGSIERDEVFVPKPKASLSWY-SKYL---NNPLGRLVTLAVTLTLGWPLYLAFNVSGRPYPR-FACHFDPYGPIYT-DRERAQIFISDAGLMATSYALYRFAASY---GFWWLARVYGVPLLIVNGWLVLITYLQHTHPALPHYDSSEWDWLRGALAT-VDRDYG-V-LNKVFHNITDTHVAHHLFSTMPHYHATEATRVIKPLLGEYYQFDG------TPLLKAMWREARECIYVEPDEG----SKQEGVF-------W------YRK--DRRTEKRLIGLFLLVGLR------------------
Mb_10_t25250.1 ----------------------------------------------------------------------------------------------------------------------------------------------------------------------------------------------------------------MTATE---------------------------------VPLRRS--------------PTEKP-------------PFTLGQIKKAIPPHCFDRSVIRSFSYVFRDL-------LFAGLFLYVAVALIPKLSLG-LA-LAAWPLYWVLQGCVLTG----------LWVIAHECGHHAFSDYSLLDDVVGLVFHSALLVPYFSWKYSHRRHHSNTGSIERDEVFVPKPKAALSWY-SKYL---NNPLGRIVTLAVTLTLGWPLYLAFNVSGRPYPR-FACHFDPYGPIYT-DRERAQIFISDAGLMATSYALYRFAASY---GFWWLARVYGVPLLIVNGWLVLITYLQHTHPALPHYDSSEWDWLRGALAT-VDRDYG-V-LNKVFHNITDTHVAHHLFSTMPHYHATEATRVIKPLLGEYYQFDG------TPLLKAMWREARECIYVEPDQG----SKQEGVF-------W------YRK--------EF----------------------------
Elaeis_guineensis_31357 --------------------------------------------------------------------------------------------------------------------------------------------------------------------------------------------------------MGAGGR--MTAKE-------------RDDQAAAAHRQDEN------HSLLRS--------------PTEKP-------------PFTLGQIKKAIPPHCFERSVLRSSSYVVHDL-------AISAALLYVALAVIPALSQPLLR-LAAWPFYWAAQGCVLTG----------IWVIAHECGHHAFSDSSLLDDVVGLVLHSALLVPYFSWKISHRRHHSNTGSLDRDEVFVPKTKSALPWY-SKYL---NNPPGRLLTMVVTLTLGWPLYLAFNVSGRPYPR-LACHYDPYSPIYS-DRERAQIFISDTGVLAASFALYRLVGAF---GFWWVVRVYGVPLLIVNGWLVTITYLQHTHAALPHYDSSEWDWLRGALAT-VDRDYG-L-LNRVFHHITDTHVAHHLFSTMPHYHAMEATKAIRPILGEYYRFDG------TPVFKALWREGKECIYVEPDEG----GARKGVF-------W------YRN--------EF----------------------------
Elaeis_guineensis_19272 --------------------------------------------------------------------------------------------------------------------------------------------------------------------------------------------------------MGAGGR--MTAKE-------------REDQSATAYGPDED------PSLRRS--------------PTEKP-------------PFTLSQIKKAIPPHCFQRSVLRSFSYVVHDL-------VISAALFYVALAVIPTLSPPLLR-LAAWPLYWAAQGCIFTG----------VWVIAHECGHHAFSDSSLLDDLVGLVLHSALLVPYFSWKISHRRHHSNTGSLDRDEVFVPKRKSALPWY-SRYI---NNPPGRLLTLAVTLILGWPLYLAFNVSGRPYPR-FACHYDPYGPIYS-DRERAQIFISDAGVLAAFYALCRLAGAF---GFWWVVRVYGVPLLIVNGWLVTITYLQHTHAALPHYDSGEWDWFRGALAT-VDRDYG-V-LNRVFHHITDTHVAHHLFSTMPHYHAMEATKAIRPILGEYYQFDG------TPVFKALWREARECIYVEPDEG----GEKKGVF-------W------YRH--------KF----------------------------
PDK_30s701671g004 --------------------------------------------------------------------------------------------------------------------------------------------------------------------------------------------------------MGAGGR--MTAKE--------------REDQSAAEAAAHRPGPDEDPSLRRS--------------PTEKP-------------PFALSQIKKAIPPHCFQRSVLRSFSYVVHDL-------VVSAALFYVALAVIPALSPPLLR-LAAWPVYWAAQGCILTG----------LW------------------------------------------------------VFVPKRKSALAWY-SRYL---NNPPGRVLFLA----------------------------------------RAQIFIADAGVLAAFYALCRLAGPF---GLWWVVRVYGVPLLIVNGWLVTITYLQHTHASLPHYDSSEWDWLRGALAT-VDRDYG-V-LNRVFHHITDTHVAHHLFSTMPHYHALEATKAIRPILGEYYQFDG------TPVFKALWREAKECIYVEPDEA----GEKKGVF-------W------YRN--------KL----------------------------
Aco000748.1 -----MMGRMVISLYGGVKLSWLHESGAKYNLPPGGDYGEPLANHDGRVRAVNSANHEGQKSHFNPLKSPSAGGGDFVGIGLSLRMSDPRIASLTGSSERASKSMTRVHLGDCGGAGGVRAITNQRRGEERRGEREREREREREEEQEIRENTLLSLALDLSLKRRSSRISLRKKKSDDQFESWFITAAAAAAAAACAGEMGAGGR--MTAKE-------------RAEQRRDAARGPGSGGAGDAAALRRS--------------PTEKP-------------PFTLGQIKKAIPAHCFQRSVLRSFSYVVHDL-------VLSAALLYAALAWIPALPSPLLR-YAAWGLYWVAQGCVLTG----------VWVVAHECGHHAFSDYSLLDDAVGLVLHSALLVPYFSWKYSHRRHHSNTGSVERDEVFVPKTKPSLRWY-SRYLS--DNPLGRVACLLVQLTLGWPLYLAFNVSGRPYPR-FACHYDPYGPIYS-DRERAQIFVSDAGVLAACFALYRLAAAL---GFWWVVRVYGVPLLIVNAWLVLITYLQHTHPALPHYDSSEWDWLRGALAT-MDRDYG-L-LNRVFHHITDTHVAHHLFSTMPHYHALEATRAIKPILGDYYQFDA------TPVLQAMWREARECVYVEPEDG----ANRKGVL-------W------YNN--------KF----------------------------
Zm00001d017841_P001 --------------------------------------------------------------------------------------------------------------------------------------------------------------------------------------------------------MRAGAR--LIEKE---------------------------------QQEQRA--------------PVEKP-------------PFTLGQIKKAIPPHCFERSVLKSFSYVLRDL-------VTAAALLYLALVTIPALPSP-LQ-YAAWPLYWIAQGCVCTG----------LWVIGHECGHNAFSEYPLLDDIVGLVLHSSLMVPYFSWKYSHRRHHSNIGSLERDEVFVPKKKEALPWY-TPYVC--NSPVGRLLQIVVQLTLGWPLYLATNVSGRPYPR-FACHYDPYGPIYS-DRERAQVFVSDAGVVAAWFGLYKLAATF---GFWWVVRVYAVPLVIVNAWLVIVTFLQHTHPALPRYDSSEWDWLRGALAT-MDRDYG-A-LNRVFHNITDTHVVHHLLSTVPHYHAVEATKAIKPILGEYYQFDP------TPIAKAMWREARECIYVEPENG-------RGIL-------W------YN---------KF----------------------------
LOC_Os02g48560.1 ----------------------------------------------------------------------------------------------------------------------------------------MLLNSCIRNLLLIGLVARYFCSCGVSVLLHYNIAQIAPSDPTTILQSILTFSSPAIVIVVVSSKMGAGGR--MTEKE-------------REEQQKLLGRAGNG------AAVQRS--------------PTDKP-------------PFTLGQIKKAIPPHCFQRSVIKSFSYVVHDL-------VIVAALLYFALVMIPVLPSG-ME-FAAWPLYWIAQGCVLTG----------VWVIAHECGHHAFSDYSVLDDIVGLVLHSSLLVPYFSWKYSHRRHHSNTGSLERDEVFVPKQKSAMAWY-TPYVY--HNPIGRLVHIFVQLTLGWPLYLAFNVSGRPYPR-FACHFDPYGPIYN-DRERVQIFISDVGVVSAGLALFKLSSAF---GFWWVVRVYGVPLLIVNAWLVLITYLQHTHPALPHYDSSEWDWLRGALAT-VDRDYG-I-LNKVFHNITDTHVAHHLFSTMPHYHAMEATKAIRPILGEYYQFDP------TPVAKATWREAKECIYVEPEDN-------KGVF-------W------YNN--------KF----------------------------
Zm00001d017840_P001 --------------------------------------------------------------------------------------------------------------------------------------------------------------------------------------------------------MGAGGR--MTEKE-------------REKQEQLARATGG-------AAMQRS--------------PVEKP-------------PFTLGQIKKAIPPHCFERSVLKSFSYVVHDL-------VIAAALLYFALAIIPALPSP-LR-YAAWPLYWIAQGCVCTG----------VWVIAHECGHHAFSDYSLLDDVVGLVLHSSLMVPYFSWKYSHRRHHSNTGSLERDEVFVPKKKEALPWY-TPYVY--NNPVGRVVHIVVQLTLGWPLYLATNASGRPYPR-FACHFDPYGPIYN-DRERAQIFVSDAGVVAVAFGLYKLAAAF---GVWWVVRVYAVPLLIVNAWLVLITYLQHTHPSLPHYDSSEWDWLRGALAT-MDRDYG-I-LNRVFHNITDTHVAHHLFSTMPHYHAMEATKAIRPILGDYYHFDP------TPVAKATWREARECIYVEPED-------RKGVF-------W------YNK--------KF----------------------------
Zm00001d051636_P001 MCTGPDFTSADVVTASHDHIWLLRAQAPVTPCPPL-------------------------NSASLPGCRRNRGGQAPSSFLLPANPAGTTARFPVRGTGEKGRDRERVRRGVRPICSAPRSSLSRRPHSQQ------------------------------------------------------------------PAKMGAGGR--MTEKE-------------REKHEQEQVARATGGG----AAVQRS--------------PVEKP-------------PFTLGQIKKAIPPHCFERSVLRSFSYVAHDL-------SLAAALLYLAVAVIPALPCP-LR-YAAWPLYWVAQGCVCTG----------VWVIAHECGHHAFSDHALLDDAVGLALHSALLVPYFSWKYSHRRHHSNTGSLERDEVFVPRTKEALPWY-APYVH--GSPAGRLAHVAVQLTLGWPLYLATNASGRPYPR-FACHFDPYGPIYG-DRERAQIFVSDAGVAAVAFGLYKLAAAF---GLWWVVRVYAVPLLIVNAWLVLITYLQHTHPALPHYDSGEWDWLRGALAT-VDRDYG-V-LNRVFHHITDTHVAHHLFSTMPHYHAVEATRAIRPVLGEYYQFDP------TPVAKATWREARECIYVEPEN-----RNRKGVF-------W------YNS--------KF----------------------------
FAD2_AT3G12120.1 --------------------------------------------------------------------------------------------------------------------------------------------------------------------------------------------------------MGAGGR--MPVPT-------------SSKKSET-------------DTTKRV--------------PCEKP-------------PFSVGDLKKAIPPHCFKRSIPRSFSYLISDI-------IIASCFYYVATNYFSLLPQP-LS-YLAWPLYWACQGCVLTG----------IWVIAHECGHHAFSDYQWLDDTVGLIFHSFLLVPYFSWKYSHRRHHSNTGSLERDEVFVPKQKSAIKWY-GKYL---NNPLGRIMMLTVQFVLGWPLYLAFNVSGRPYDG-FACHFFPNAPIYN-DRERLQIYLSDAGILAVCFGLYRYAAAQ---GMASMICLYGVPLLIVNAFLVLITYLQHTHPSLPHYDSSEWDWLRGALAT-VDRDYG-I-LNKVFHNITDTHVAHHLFSTMPHYNAMEATKAIKPILGDYYQFDG------TPWYVAMYREAKECIYVEPDRE----GDKKGVY-------W------YNN--------KL----------------------------
Helianthus_annuus_03645 --------------------------------------------------------------------------------------------------------------------------------------------------------------------------------------------------------MGAGGR--MSNPV-------------NGEEKPNP------------DPLQRV--------------PYQKP-------------PFTVGDVKKAIPPHCFNRSVIRSFSYVVYDL-------TIASIFYYLANNYIALLPSP-LA-YVAWPVYWICQGCVLTG----------VWVIAHECGHHAFSDYQWLDDTVGLVLHSALLVPYFSWKYSHRRHHSNTGSIEHDEVFVPKLKSGVRST-ARLL---NNPPGRILTLLVTLTMGWPLYLMFNVSGRYYDR-FACHFDPNSPIYS-NRERAQIFISDAGILTVLFVLFRVAMTK---GLTWVLTMYAGPLLVVNGFLVLITFLQHTHPSLPHYDSTEWDWLRGALAT-IDRDYG-V-LNKVFHNITDTHVTHHLFSTMPHYHAMEATKAIKPILGEYYQFDG------TSVFKAMYRETKECIYVDKDE-----EVKDGVY-------W------YRN--------KI----------------------------
Helianthus_annuus_31286 --------------------------------------------------------------------------------------------------------------------------------------------------------------------------------------------------------MGAGGR--MSSPN-------------GKEKDGP-------------KPLERA--------------LHEKP-------------PFTVGDIKKVIPPHCFKRSVIRSFSYVVYDL-------TIASIFYYLANNYIPLLPNS-LA-YVAWPVYWIFQGCVLTG----------VWVIAHECGHHAFSDYQWLDDTVGLILHSALLVPYFSWKYSHRRHHSNTGSIEHDEVFVPKLKSSVRST-AKYL---NNPPGRILTLLVTLTMGWPLYLMFNVSGRYYDR-FACHFDPNSPIYS-NRERAQIFISDAGILTVFYILFRLASTK---GLVWVLTMYGGPLLVVNGFLVLITFLQHTHPSLPHYDSTEWDWLRGALAT-VDRDYG-I-LNKVFHNITDTHVTHHLFSTMPHYHAMEATKAIKPILGDYYQFDG------TSIFKAMYRETKECIYVDKDE-----DVKDGVY-------W------YRN--------KI----------------------------
Helianthus_annuus_31287 --------------------------------------------------------------------------------------------------------------------------------------------------------------------------------------------------------MGAGGR--MSSPN-------------GKEKDGP-------------KPLERA--------------LHEKP-------------PFTVGDIKKVIPPHCFKRSVIRSFSYVVYDL-------TIASIFYYLANNYIPLLPNS-LA-YVAWPVYWIFQGCVLTG----------VWVIAHECGHHAFSDYQWLDDTVGLILHSALLVPYFSWKYSHRRHHSNTGSIEHDEVFVPKLKSSVRST-AKYL---NNPPGRILTLLVTLTMGWPLYLMFNVSGRYYDR-FACHFDPNSPIYS-NRERAQIFISDAGILTVFYILFRLASTK---GLVWVLTMYGGPLLVVNGFLVLITFLQHTHPSLPHYDSTEWDWLRGALAT-VDRDYG-I-LNKVFHNITDTHVTHHLFSTMPHYHAMEATKAIKPILGDYYQFDG------TSIFKAMYRETKECIYVDKDE-----DVKDGVY-------W------YRN--------KI----------------------------
Pos.gene24209.mRNA-1 --------------------------------------------------------------------------------------------------------------------------------------------------------------------------------------------------------MGAGGR--MAVPT-------------SNAVEQE-------------KPLKRV--------------PCSKP-------------PFTLGEVKKAVPPHCFERSLIHSFSYVVYDL-------SIAFLLYYISTSYFHLLPHP-FP-YVAWPIYWALQGCNLTG----------VWVIAHECGHHAFSDYQWVDDTVGLILHSSLLVPYFSWKHSHRRHHSNTGSLERDEVFVPKPKSQVGWY-SKYL---NNPPGRLLTLVITLTLGWPLYLVFNVSGRPYDR-FACHYDPYGPIYS-DRERLQIFISDAGLLAMTSFLYRVVWAK---GFAWLVNVYVIPLLIVNAFLVMITYLQHTHITLPHYDSSEWDWLRGALAT-MDRDYG-V-LNKVFHNITDTHVAHHLFSTMPHYHAMEATKAIKPVLGEYYNFDG------TPFYKAMWREARECHYVEPDEG----DANKGVF-------W------YRN--------EY----------------------------
Pos.gene20776.mRNA-1 ----------------------------------------------------------------------------------------------------------------------------------------------------------------------------------------------------------------MAVPS-------------AEEE----------------KPLKRV--------------PCSKP-------------PFTLGEIKKAVPSHCFQRSLLRSFSYVVYDL-------SLAFLLYHISTTYFHHLPTP-YAAYIAWPIYWFLQGCILTG----------VWVIAHECGHHAFSDYQWVDDTVGLILHSALLVPYFSWKYSHRRHHSNTGSLERDEVFVPKPKSQIPWF-SKYL---NNPPGRVLTLFITLTLGWPLYLAFNVSGRHYDR-FACHYDPYGPIFS-DRESLQIYISDAGILAAVSLLYRVAMTK---GFMWLVSVYGIPLLIVNAFLVIITYLQHTIISLPHYDSSEWDWLSGCVGN------------------------------------------------------------------------------------------------------------SGS--------------------------------------
Pos.gene72458.mRNA-1 ---------------------------------------------------------------------------------------------------------------------------------------------------------------------------------------------------------MSAEQ--VE------------------------------------KPIKRV--------------PCSKP-------------PFTLGEIKKAVPPHCFHRSLFRSFSYVVYDL-------SLAFLLYYISSTYFHLLPYP-YAVFIAWSIYWALQGCILTG----------VWVIAHECGHHAFSNYQWVDDTVGLILHSFLLVPYFSWKYSHRRHHSNTASLERDEVFVPKPKSQIPWY-SKYF---NNPPGRLLTLVITLTLGWPLYLAFNVSGRHYDR-FACHYDPYGPIFS-DREMLQIYFSDAGILAVTSLLYRVAMAK---GLAWLVSVYGIPLLVVNAFLVIITYLQHTIISLPHYDSSEWDWLRGALAT-VDRDYG-V-LNQVFHNITDTHVAHHLFSTMPHYHAMEATKAIKPLLGEYYHFDG------TPFYKALWREARECHYVEPDQG-D--AANQGVY-------W------YRN--------QY----------------------------
Vitis_vinifera_11284 ------------------------------------------------------------------------------------------------------------------------------------------------------------MQGQFCHFATYLDPLSATAANFSCASNPAARRGKLILRFRCLIKMGAGGR--LSVPN---------------------------------SPVQRV--------------PHTKP-------------PFTLGQIKKAIPPHCFQRSIPRSFSYVAYDL-------SLAFLFYYIATSYFSLLPSW-LT-YLAWPLYWTLQGCTLTG----------VWVIAHECGHHAFSDYQWLDDTVGLILHSSLLVPYFSWKISHRRHHSNTGSLERDEVFVPKPKSRIPWF-SKYL---NNPLGRALTLVITLTLGWPLYLAFNVSGRPYNR-FACHYDPYGPIYS-DRERLQIYISDAGIFTASYVLYRLILAK---GLAWVVCMYGIPLLIVNAFLVLITYLQHTHPTLPHYDSLEWDWLRGALAT-VDRDYG-V-LNKVFHNITDTHVAHHLFSTMPHYHAMEATRAIKPILGEYYQFDG------TPFYKAMWREARECLYVEPDEG----GSDKGKLCPITYVGWSC----FGALATSQGIVKYTVQEPTKPGKTPCLVPHDTMFFSVLQKL
Camellia_sinensis_24314 --------------------------------------------------------------------------------------------------------------------------------------------------------------------------------------------------------MGAGGR--MPVPA-------------TKHEQQ--------------ITPHRA--------------PHSKP-------------PFTLGEIKKAIPPHCFERSLLRSFSYIVYDF-------SLVFLFYYVTTSYIHLLPQH-FR-YLVWPIYWALQGCVLTG----------VWVIAHECGHHAFSDYQWVDDTVGLILHSTLLVPYFSWKYSHRRHHSNTSSLEHDEVFVPKPKSKLAWY-SKYL---NNPVGRVVTLVITLTLGWPLYLAFNVSGRPYDR-FACHYDPYGPIYN-NRERLQIYISDVGIITIVYVLCRLAFAK---GLAWLVCVYGVPLLIVNGFLVLITFLQHTHPALPHYDSSEWDWLRGALST-MDRDYG-V-LNKVFHNITDTHVAHHLFSTMPHYHAMEATKAIKPILGEYYQFDG------TAFYKAMWREARECLYVESDDD----TTTKGTL-------MMCLVEGFGE--------EFGTGKGKGKGKGV----------------
Olea_europaea_07700 --------------------------------------------------------------------------------------------------------------------------------------------------------------------------------------------------------MGAGGR--MTVPA-------------TKGEEKK-------------NPLKRV--------------PYSKP-------------PFTVGDIKKAIPPHCFKRSLLRSFSYVVYDL-------FLISLFYYIATSYFHLLPSP-FS-YLAWPVYWILQGCVCTG----------VWVIAHECGHHAFSDYQWVDDTVGLILHSTLLVPYFSWKYSHRRHHSNTGSLDRDEVFVPKPKSELSFF-SKYL---NNPPGRVMTLVITLTLGWPLYLAFNVSGRPYDR-FACHYDPYGPIYN-DRERLQIYISDVGVITTTYILYHFALAQ---GFVWLTCVYGAPLLIVNGFLVLITYLQHTHPSLPHYDSLEWDWLRGALST-VDRDYG-V-LNKVFHNITNAHVAHHLFSTMPHYHAMEATKAIKPLLGEYYQFDG------TPFYKAMWREAKECLYVEPDEP------NKGVF-------W------YKN--------KF----------------------------
Olea_europaea_07701 --------------------------------------------------------------------------------------------------------------------------------------------------------------------------------------------------------MGAGGR--MTVPA-------------TKGEEKK-------------NPLKRV--------------PYSKP-------------PFTVGDIKKAIPPHCFKRSLLRSFSYVVYDL-------FLISLFYYIATSYFHLLPSP-FS-YLAWPVYWILQGCVCTG----------VWVIAHECGHHAFSDYQWVDDTVGLILHSTLLVPYFSWKYSHRRHHSNTGSLDRDEVFVPKPKSELSFF-SKYL---NNPPGRVMTLVITLTLGWPLYLAFNVSGRPYDR-FACHYDPYGPIYN-DRERLQIYISDVGVITTTYILYHFALAQ---GFVWLTCVYGAPLLIVNGFLVLITYLQHTHPSLPHYDSLEWDWLRGALST-VDRDYG-V-LNKVFHNITNAHVAHHLFSTMPHYHAMEATKAIKPLLGEYYQFDG------TPFYKAMWREAKECLYVEPDEP------NKGVF-------W------YKN--------KF----------------------------
Olea_europaea_07702 --------------------------------------------------------------------------------------------------------------------------------------------------------------------------------------------------------MGAGGR--MTVPA-------------TKGEEKK-------------NPLKRV--------------PYSKP-------------PFTVGDIKKAIPPHCFKRSLLRSFSYVVYDL-------FLISLFYYIATSYFHLLPSP-FS-YLAWPVYWILQGCVCTG----------VWVIAHECGHHAFSDYQWVDDTVGLILHSTLLVPYFSWKYSHRRHHSNTGSLDRDEVFVPKPKSELSFF-SKYL---NNPPGRVMTLVITLTLGWPLYLAFNVSGRPYDR-FACHYDPYGPIYN-DRERLQIYISDVGVITTTYILYHFALAQ---GFVWLTCVYGAPLLIVNGFLVLITYLQHTHPSLPHYDSLEWDWLRGALST-VDRDYG-V-LNKVFHNITNAHVAHHLFSTMPHYHAMEATKAIKPLLGEYYQFDG------TPFYKAMWREAKECLYVEPDEP------NKGVF-------W------YKN--------KF----------------------------
Olea_europaea_33866 --------------------------------------------------------------------------------------------------------------------------------------------------------------------------------------------------------MGAGGR--LSVPA-------------TEAEEKK-------------NPLKRV--------------PYSKP-------------PFTVGDIKKIIPPHCFKRSLLRSFSYVVYDL-------FLVFLFYYIATSYFHLLPSP-FS-YLGWSVYWILQGCVCTG----------VWVIAHECGHHAFSDYQWVDDTVGLILHSTLLVPYFSWKYSHRRHHSNTGSLERDEVFVPKPRSKLSWF-TKYL---NNPPGRVMTLVITLTLGWPLYLAFNVSGRPYDR-FACHYDPHGPIYN-DRERLQIYISDVCVIATSYILYRVALAQ---GLVWLTCVYGVPLLIVNGFLVLITYLQHTHPSLPHYDSSEWDWLRGALAT-VDRDYG-V-LNNVFHNITDTHVAHHLFSTMPHYHAMEATKAIKPLLGEYYQSDG------TPFYKAMWREAKECLYVEPDEP------NKGVF-------W------YKN--------KF----------------------------
Olea_europaea_00868 --------------------------------------------------------------------------------------------------------------------------------------------------------------------------------------------------------MGAGGR--MSIPS-------------EGKKSKS-------------DVIQRV--------------PHSKP-------------QFSLGDIKKAIPPHCFQRSVLRSFSYVVYDL-------TIASLLCYVASTYIQFLPNP-LS-YFGWLLYWICQGCVLTG----------VWVVAHECGHHAFSDYQWLDDTVGLILHSSLLVPYFSWKYSHRRHHSNTGSLERDEVFVPRVKSGIRWI-SKNL---NNPPGRVLLLVFQLTLGWPLYLMFNVSGRHYDR-FACHYNPHSPMYS-DRERAQILISDAGVLAVTCGLYRLTAAK---GLAWVFCVYGGPLLVVNGFLVLITYLQHTHPSLPHYDSSEWDWLRGALAT-VDRDWG-I-LNRVFHNITDTHVSHHLFSTMPHYHAMEATKAIKPILGNYYQFDG------TPIFKAMWREAKECIYVERDEG----DQNKGVF-------W------YNN--------TL----------------------------
Olea_europaea_41510 --------------------------------------------------------------------------------------------------------------------------------------------------------------------------------------------------------MGAGGR--MSVPS-------------KGKKSKS-------------DVLQRV--------------PHSKP-------------PFTLGELKKAIPPRCFQRSIPRSFSYVLYDL-------TIAFLFFYVATNYFQNLPQL-LF-YLAWPVYWMCQGCVLTG----------VWVIAHECGHHAFSDYQWLDDTVGLILHSALLVPYFSWKFSHRRHHSNTGSLERDEVFVPKLKSGIHGF-AKHL---NNPPGRVLILLVQLTLGWPLYLLFNISGRHYER-FACHYDPHSPIYS-DRERMLILVSDAGVLAVTYGLYCLVAAK---GLAWVLCVSGGPLLVVNGFLVLITYLQHTHPALPHYDSTEWDWLRGALAT-ADRDYG-I-LNKVFHNITDTHVAHHLFSTMPHYHAMEATKAIKPILGNYYKFDR------TPIFKAMWREVKECIYVEPDER----DQNKGVF-------W------YRN--------KL----------------------------
Olea_europaea_41511 --------------------------------------------------------------------------------------------------------------------------------------------------------------------------------------------------------MGAGGR--MSVPS-------------KGKKSKS-------------DVLQRV--------------PHSKP-------------PFTLGELKKAIPPRCFQRSIPRSFSYVLYDL-------TIAFLFFYVATNYFQNLPQL-LF-YLAWPVYWMCQGCVLTG----------VWVIAHECGHHAFSDYQWLDDTVGLILHSALLVPYFSWKFSHRRHHSNTGSLERDEVFVPKLKSGIHGF-AKHL---NNPPGRVLILLVQLTLGWPLYLLFNISGRHYER-FACHYDPHSPIYS-DRERMLILVSDAGVLAVTYGLYCLVAAK---GLAWVLCVSGGPLLVVNGFLVLITYLQHTHPALPHYDSTEWDWLRGALAT-ADRDYG-I-LNKVFHNITDTHVAHHLFSTMPHYHAMEATKAIKPILGNYYKFDR------TPIFKAMWREVKECIYVEPDER----DQNKGVF-------W------YRN--------KL----------------------------
Olea_europaea_30237 --------------------------------------------------------------------------------------------------------------------------------------------------------------------------------------------------------MGAGGR--SFEGK-------------KSKS----------------DVLQRV--------------PHSKP-------------PFTLGELKKVIPPHCFQRSIPQSFSYLVCDL-------TIAFLFFYIATNYFQNLPQP-LS-NLAWPLYWMCQGCILTG----------VWVIAHECGHHAFSNYQWLDDTVGLILHSALLVPYFSWKFSHRRHHSNTGSLDRDEVFVPKFKSEIRGF-AKHL---NNPPGRVIILLVQLTLGWPLYLLFNASGRHYER-FACHYDPYSPIYL-DSERTLILISDAGVLAVIYGLYCLVAAR---GLIWVLCVYGGPLLIVNGFLVLITYLQHTHPSLPHYDSTEWDWLRGALAT-ADRDYG-I-LNKVFHNITDTHVAHHLFSTMPHYHAMEATKAIKLILGNYYQFDG------TPIFKAMWREVKECIYVEPDEG----DQKKGVY-------W------YKN--------KL----------------------------
Glycine_max_34379 --------------------------------------------------------------------------------------------------------------------------------------------------------------------------------------------------------MGGGGR--SSATL-------------KHQNSIKNH-----------SKKKRV--------------PHAKP-------------PFTLSQLKKAISPHCFHRSTFRSFSYVLYDL-------TIASCLFYAAVNYIPTLPHENLS-LLAWPLYWFIQGSILTG----------VWVIAHECGHHAFSDHQWLDDLVGLILHSLLLVPYFSWKYSHRRHHSNTGSLERDEVFVPKTKSSMGWY-SKYL---NNSPGRVLTLAITLTLGWPLYLAFNVSGRSYER-FACHYDPYGPIYS-NRERLQIYVSDAGILAVCFGLYKAVLAK---GLVWVVCVYGVPLLVVNGFLVLITFLQHTHPAVPHYDSSEWDWLRGALAT-VDRDYG-I-LNKVLHNITDTHVAHHLFSTMPHYHAMEATKAIKPILGEYYHFDE------TPIYKAMWREAKECMYVEPDKG----SNGKGVY-------W------YNN--------KL----------------------------
Pos.gene13339.mRNA-1 ---------------------------------------------------------------------------------------------------------------------------------------------------------------------------------------MRKGASKRHVVVIDCGTMGAGGR--MSVRP-------------ETKTPDS-------------PVLKRV--------------PYSKP-------------PFTLGQVKKAIPPHCFQRSVLHSFSYVIYDL-------AIATIFYYIATNYIHLLPHP-FP-YLAWPVYWFAQGCVLTG----------VWVIAHECGHHAFSDYQWLDDTVGLILHSSLLVPYFSWKYSHRRHHSNTGSLDRDEVFVPKKKSNISWF-SKYL---NNPPGRVITLAVTLLLGWPLYLAFNVSGRPYDR-FACHFDPYGPIYS-DRERLQILISDAGVLAVTYGLFRLAAAK---GLAWVFCVYGGPLLIVNGFLVLITFLQHTHPSLPHYDSSEWDWFRGALAT-VDRDYG-F-LNKVFHNITDTHVAHHLFSTMPHYHAMEATKAIKPVLGDYYQFDG------TSVFKAMWRETKECIYVDQDEG----EKDKGVF-------W------YKN--------KFE---------------------------
Vitis_vinifera_17225 --------------------------------------------------------------------------------------------------------------------------------------------------------------------------------MNQFTKIEEREGVVKGRAASGRGTMGAGGR--MSAPP-------------SAKKSEA-------------DIVQRA--------------PHSKP-------------QFTLSQLKKAIPPHCFQRSVLHSFSYVISDL-------TWASLLYYIATNYFHLLPHP-LS-YLAWPIYWAFQGCILTG----------VWVIAHECGHHAFSDYQWLDDTVGLILHSSLLVPYFSWKYSHRRHHSNTGSLEKDEVFVPKTKSKLGWY-SKYL---NNPLGRFVTLTIQLTLGWPLYLMFNVSGRRYSR-FACHFDPHGPIYS-DRERLQIYISDAGVLAITYGLYRLAVSK---GLTWVLCVYGCPLLIVNGFLVLITYLQHTHPSLPHYDSSEWDWLRGALAT-MDRDYG-I-LNKVFHHITDTHVAHHLFSTLPHYHAMEATKAIKPVLGDYYQFDG------TPFYKAMWREAKECVYVQSDG-----DKSKGVF-------W------YQN--------KF----------------------------
Glycine_max_68446 --------------------------------------------------------------------------------------------------------------------------------------------------------------------------------------------------------MG--------------------------------------------DTMKRV--------------PIEKP-------------PFTLSQIKKAIPPHFFQRSVLRSFSYLIYDL-------TIAFCLYYIATDYFHNLPHP-LT-FLAWPIYWAVQGFTLAG----------LWVIAHDCGHHAFRDYQLLDDNVGLVLHSALLVPYFSWKYSHRRHHSNTGSLERDEVFVPKQKSSIKWL-SKYL---NNPPGRVFTLAVTITLGWPMYLTFNVSCSK----RAC-------------------LGGLCL--------------------WISNACGQ--------WVLVTILQHTHAALPHYNFSEWDWLRGALATVVDRDYG-I-LNKVLHNITGTHVVHHLFSTMPHYHAMDATKAIKPILGEYYRFDE------TPFVKAMWREARECIYVEPDTE--------------------------NK--------------------------------------
Linum_usitatissimum_07563 --------------------------------------------------------------------------------------------------------------------------------------------------------------------------------------------------------MGAGGR--MAVPP-------------SNKADS--------------ETFKRS--------------PYSKP-------------PFTLGEIKKAVPPHCFKRSIPRSFSYVAYDL-------TIAAIFYYIATTYIHLLPNP-LS-YVAWPIYWACQGCVLTG----------VWVLAHECGHHAFSDYQWLDDLVGFVLHSCLMVPYFSWKHSHRRHHSNTGSLERDEVFVPKQKSAIGWH-SKYL---NNPPGRVLTLAVTLTLGWPLYLAFNVSGRPYDR-FACHYDPKSPIYN-DRERTEIFFSDAGILAVSFALYKLAVAK---GLAWVVCVYGVPLLVVNGFLVLITFLQHTHPSLPHYKSSEWDWLRGALAT-MDRDYG-F-LNTVFHNITDTHVAHHLFSTMPHYHAMEATKAIKPVLGEYYQFDG------TPFIKAMWREAKECVYVEPDEG----DQNKGVF-------W------YNN--------KL----------------------------
Linum_usitatissimum_46308 --------------------------------------------------------------------------------------------------------------------------------------------------------------------------------------------------------MGAGGR--MAVPP-------------SNKADS--------------ETFKRS--------------PYSKP-------------PFTLGEIKKAIPPHCFKRSIPRSFSYVAYDL-------TIAAIFYYIATTYIHLLPNP-LS-YVAWPIYWACQGCVLTG----------VWVLAHECGHHAFSDYQWLDDLVGFVLHSCLMVPYFSWKHSHRRHHSNTGSLERDEVFVPKQKSAIGWH-SKYL---NNPPGRVLTLAVTLTLGWPLYLAFNVSGRPYDR-FACHYDPKSPIYN-DRERTEIFLSDAGILAVSFALYKLAVAK---GLAWVVCVYGVPLLVVNGFLVLITFLQHTHPSLPHYKSSEWDWLRGALAT-MDRDYG-F-LNTVFHNITDTHVAHHLFSTMPHYHAMEATKAIKPVLGEYYQFDG------TPFIKAMWREAKECVYVEPDEG----DQNKGVF-------W------YNN--------KL----------------------------
Glycine_max_68447 --------------------------------------------------------------------------------------------------------------------------------------------------------------------------------------------------------MGAGGR--TAVPP-------------ANRKSEA-------------DPLKRV--------------PFEKP-------------QFSLSQIKKAIPPHCFQRSVLRSFSYVVYDL-------TIAFCLYYVATHYFHLLPGP-LS-FVAWPIYWAVQGCILTG----------VWVIAHECGHHAFSDYQLLDDIVGLILHSALLVPYFSWKYSHRRHHSNTGSLERDEVFVPKQKSSIMWY-SKYL---NNPPGRVLTLAVTLTLGWPLYLAFNVSGRPYDR-FACHYDPYGPIYS-DRERLQIYISDAGVLAVCYGLFCLAMAK---GLAWVVCVYGVPLLVVNGFLVLITFLQHTHPALPHYTSSEWDWLRGALAT-VDRDYG-I-LNKVFHNITDTHVAHHLFSTMPHYHAMEATKAIKPILGEYYRFDG------TPFVKAMWREARECIYVEPDQS----TQSKGVF-------W------YNN--------KL----------------------------
Glycine_max_57099 ------------------------------------------------------------------------------------------------------------------------------------------------------------------------------------MFIKSVVKKCTDMSCADCVKMGAGGR--TDVPP-------------ANRKSEV-------------DPLKRV--------------PFEKP-------------PFSLSQIKKVIPPHCFQRSVFRSFSYVVYDL-------TIAFCLYYVATHYFHLLPSP-LS-FLAWPIYWAVQGCILTG----------VWVIAHECGHHAFSDYQLLDDIVGLVLHSGLLVPYFSWKYSHRRHHSNTGSLERDEVFVPKQKSCIKWY-SKYL---NNPPGRVLTLAVTLTLGWPLYLALNVSGRPYDR-FACHYDPYGPIYS-DRERLQIYISDAGVLAVCYGLFRLAMAK---GLAWVVCVYGVPLLVVNGFLVLITFLQHTHPALPHYTSSEWDWLRGALAT-VDRDYG-I-LNKVFHNITDTHVAHHLFSTMPHYHAMEATKAIKPILGEYYRFDE------TPFVKAMWREARECIYVEPDQS----TESKGVF-------W------YNN--------KL----------------------------
Glycine_max_57100 --------------------------------------------------------------------------------------------------------------------------------------------------------------------------------------------------------MGAGGR--TDVPP-------------ANRKSEV-------------DPLKRV--------------PFEKP-------------PFSLSQIKKVIPPHCFQRSVFRSFSYVVYDL-------TIAFCLYYVATHYFHLLPSP-LS-FLAWPIYWAVQGCILTG----------VWVIAHECGHHAFSDYQLLDDIVGLVLHSGLLVPYFSWKYSHRRHHSNTGSLERDEVFVPKQKSCIKWY-SKYL---NNPPGRVLTLAVTLTLGWPLYLALNVSGRPYDR-FACHYDPYGPIYS-DRERLQIYISDAGVLAVCYGLFRLAMAK---GLAWVVCVYGVPLLVVNGFLVLITFLQHTHPALPHYTSSEWDWLRGALAT-VDRDYG-I-LNKVFHNITDTHVAHHLFSTMPHYHAMEATKAIKPILGEYYRFDE------TPFVKAMWREARECIYVEPDQS----TESKGVF-------W------YNN--------KL----------------------------
Glycine_max_57101 --------------------------------------------------------------------------------------------------------------------------------------------------------------------------------------------------------MGAGGR--TDVPP-------------ANRKSEV-------------DPLKRV--------------PFEKP-------------PFSLSQIKKVIPPHCFQRSVFRSFSYVVYDL-------TIAFCLYYVATHYFHLLPSP-LS-FLAWPIYWAVQGCILTG----------VWVIAHECGHHAFSDYQLLDDIVGLVLHSGLLVPYFSWKYSHRRHHSNTGSLERDEVFVPKQKSCIKWY-SKYL---NNPPGRVLTLAVTLTLGWPLYLALNVSGRPYDR-FACHYDPYGPIYS-DRERLQIYISDAGVLAVCYGLFRLAMAK---GLAWVVCVYGVPLLVVNGFLVLITFLQHTHPALPHYTSSEWDWLRGALAT-VDRDYG-I-LNKVFHNITDTHVAHHLFSTMPHYHAMEATKAIKPILGEYYRFDE------TPFVKAMWREARECIYVEPDQS----TESKGVF-------W------YNN--------KL----------------------------
Helianthus_annuus_01180 --------------------------------------------------------------------------------------------------------------------------------------------------------------------------------------------------------MGAGGQ--MNVSK-------------TEN-----------------DILKRV--------------CVSKP-------------PFSLSDLKKAIPPHCFKRSLIKSLGSFFRDL-------FIIYTFYYLAANYIPILPWP-LV-YVTWPIYWFAQGCVLMG----------FWLLGHETGHHAFSEYEWLDDAFGFFIHSVTLTPYFSFKYSHRSHHAHTNSLEYDEVYIPKRKND-TFF-TEFL---NNGPGNVFTLILRTTLGLPLYLFFNTYGRDYEG-FANHYLPQSAIFN-DSERTQIVISDIGIIAVMYTLYRTAVTQ---GVQSTLFLYGLPLFVMSGFFITLTYLNHAHPGIPHYDATEWDWLRGALST-IDRDYGKL-MSWVFHDGPENHVIHHLFPTIPHYHASEARDAVKPMLGDYYKWDN------TPMLKALWRDTVECIYVEPDEN----SENKGVY-------W------YSK--------------------------------------
Helianthus_annuus_01182 --------------------------------------------------------------------------------------------------------------------------------------------------------------------------------------------------------MGAGGR--MNVAA-------------DDKP----------------LAHKRV--------------PVSKP-------------PFELSDLKKAIPPHCWERSLVRSFAAVFRDF-------IIIGALYYLADTFIPMLPKP-LA-YVAWPVYWFFQGAYLMG----------LWVIGHECGHHGFSDYPWLNDTIGFIVHSLILTPYFGFKYSHRTHHANTNSIEYDEVWIPKRKSD-KLY-SEIL---NNPTGAFLVFVFKIVLGFPLYFVFNLYGRKYEKGITSHFYPYSPIFN-DSERFQIFLTDLGVFATCYAVYRAAVIM---GTQWVINIYGMPILFMSGFFILLTYLHHTHPAIPHYDSTEWDWLRGALAT-VDRNFG-F-LNHAFHDVTRTHTVHHLFPTIPHYNTFEAREAVKPILGEYYKYDD------TPILEAVWRETKDCIFIEPDVV-D--GEKKGIY-------W------FHK--------------------------------------
Helianthus_annuus_04874 --------------------------------------------------------------------------------------------------------------------------------------------------------------------------------------------------------MGAGGR--MNVAN-------------TTDDKP--------------LAHKRV--------------PVSKP-------------PFELSDLKKAIPPHCWKRSLVRSFAAVFRDF-------IIIGALYYLADTFIPMLPKP-LA-YVAWPVYWFFQGAYLMG----------LWVIGHECGHHGFSEYPWLNDTIGFIVHSLILTPYFGFKYSHRTHHANTNSIEYDEVWIPKRKSD-KLY-SEIL---NNPTGAFLVFVFKIVLGFPLYFVFNLYGRKYEKGITSHFYPYSPIFN-DSERFQIFLTDLGVFATCYAVYRAAAIM---GTQWVINIYGMPILFMSGFFILLTYLHHTHPSIPHYDSTEWDWLRGALAT-VDRNFG-F-LNHAFHDVTRTHTVHHLFPTIPHYHTFEAREAVKPILGEYYKYDD------TPILEAIWRETKDCIFIEADEV-N--GEKKGIY-------W------FHK--------------------------------------
Helianthus_annuus_31027 --------------------------------------------------------------------------------------------------------------------------------------------------------------------------------------------------------MGAGGN--MNVTS-------------GGK-----------------NVLDRV--------------PVKKT-------------PFEISDLKKAIPQHCFKRDLQRSLYYLFGDI-------AICFTWYQLASNCIPLLPTP-LT-YLAWPIYWFVQGSSFMG----------IWSIGHDLGHHAFSEYQWLDDAIGFVAHSAFLTPYFSFKYSHRSHHAHTNSMEYDEVWIPKRKAD-TFY-SEIL---NNPLGNLFMTFVRLLLSFPMYFTFNIHGRPYNG-FASHFYPNSPIFN-DSERKQIWLSDAGMAVAFYVLYKIASAT---SFTWLFCIYGAPLLVMNAHFIFFTFLHHSHPSLAHFDSREWDWIRGALST-VDRDYG-I-FNHVFHDVTCSHVVHHLISTIPHYHTMEATKAVKPILGDYYKYDD------TPILEAFWRETKNCIYVEPDEG----AEDSGVY-------W------FRK--------------------------------------
Helianthus_annuus_31023 --------------------------------------------------------------------------------------------------------------------------------------------------------------------------------------------------------MGAGGR--MNEAT-------------ADT-----------------NVLKRV--------------PTAKT-------------PFEISDLKKAIPPHCFKRSLATSSYYLFRDI-------AICYTFYYLASNFIPLLPKP-LN-YLAWPIYWFCQGSSFMG----------IWSIGHDLGHHAFSEYQWLDDTLGFILHSSFLTPYFSFKYSHRSHHAHTNSMEYDEVWIPKRKADTLY--SEVL---NNPLGNLIMTVVRLLLSFPMYFTFNIHGREYNG-FASHFYPQSPIFN-ASERKQIWLSDAGMVVAFYALYKIAAAT---SATWLFCIYGAPLLVMNAHFIFFTFLHHSHPSLAHYDSREWDWIRGALST-VDRDYG-I-FNTIFHDVTCAHVVHHLISTIPHYHTVEATKAIKPILGDYYKYDD------TPILKAFWRETKECIFVEPDEG----AENSGIY-------W------FRK--------------------------------------
Helianthus_annuus_31024 --------------------------------------------------------------------------------------------------------------------------------------------------------------------------------------------------------MGAGGR--MNEAT-------------ADT-----------------NVLKRV--------------PTAKT-------------PFEISDLKKAIPPHCFKRSLATSSYYLFRDI-------AICYTFYYLASNFIPLLPKP-LN-YLAWPIYWFCQGSSFMG----------IWSIGHDLGHHAFSEYQWLDDTLGFILHSSFLTPYFSFKYSHRSHHAHTNSMEYDEVWIPKRKADTLY--SEVL---NNPLGNLIMTVVRLLLSFPMYFTFNIHGREYNG-FASHFYPQSPIFN-ASERKQIWLSDAGMVVAFYALYKIAAAT---SATWLFCIYGAPLLVMNAHFIFFTFLHHSHPSLAHYDSREWDWIRGALST-VDRDYG-I-FNTIFHDVTCAHVVHHLISTIPHYHTVEATKAIKPILGDYYKYDD------TPILKAFWRETKECIFVEPDEG----AENSGIY-------W------FRK--------------------------------------
Helianthus_annuus_31025 --------------------------------------------------------------------------------------------------------------------------------------------------------------------------------------------------------MGAGGR--MNEAT-------------TDT-----------------NVLKRV--------------PTAKT-------------PFEISDLKKAIPPHCFKRSLATSSYYLFRDI-------AISYTFYYLASNYIPLLPKP-LN-YLAWPIYWFCQGSNFMG----------IWSIGHDLGHHAFSEYQWLDDTLGFLLHSSFLTPYFSFKYSHRGHHAHTNSLEYDEVWIPKRKADTLY--SEVL---NNPLGNLIMTVVRLLLSLPMYFTFNIHGQEYNG-FASHFYPQSPMFN-ASERKQIWLSDAGMVVAFYALYKIAATT---SATWLFCIYGAPLLVMNAHFVFFTYLHHNHLSLAHYDSREWDWIRGALST-VDRDYG-I-FNTIFHDVTCAHVVHHLISTIPHYHTVEATKAIKPILGDYYKYDD------TPILKAFWRETKECIFVEPDEG----AENSGIY-------W------FRK--------------------------------------
Helianthus_annuus_31026 --------------------------------------------------------------------------------------------------------------------------------------------------------------------------------------------------------MGAGGR--MNEAT-------------TDT-----------------NVLKRV--------------PTAKT-------------PFEISDLKKAIPPHCFKRSLATSSYYLFRDI-------AISYTFYYLASNYIPLLPKP-LN-YLAWPIYWFCQGSNFMG----------IWSIGHDLGHHAFSEYQWLDDTLGFLLHSSFLTPYFSFKYSHRGHHAHTNSLEYDEVWIPKRKADTLY--SEVL---NNPLGNLIMTVVRLLLSLPMYFTFNIHGQEYNG-FASHFYPQSPMFN-ASERKQIWLSDAGMVVAFYALYKIAATT---SATWLFCIYGAPLLVMNAHFVFFTYLHHNHLSLAHYDSREWDWIRGALST-VDRDYG-I-FNTIFHDVTCAHVVHHLISTIPHYHTVEATKAIKPILGDYYKYDD------TPILKAFWRETKECIFVEPDEG----AENSGIY-------W------FRK--------------------------------------
Helianthus_annuus_28918 --------------------------------------------------------------------------------------------------------------------------------------------------------------------------MCIYKCKWFPQISKQPSNKYSQRFFDFIRTMGAGGR--MNESE-------------TKR-----------------DVFKHV--------------PVEKP-------------PFGIADVKKAIPPHCFNRSLSTSFYYLIRDL-------CFVFSLYYIANNYITLLSPP-FS-YIAWPIYWFSQGSVMVG----------LWNIVHDCGHHSFSEYPLIDNTIGLIFHSLVLTPYFSFKYSHRTHHANTSSLEKDENWVPKLKND-TWF-VELI---ANPIVNVFLVLFRLVFGYFGYFLFNLHGRIYKG-FPSHFNPLGPIFN-DSERAQVFLSDIGVGVVAYGLYRIGTKT---GFQWLLYMYGYPLLVMCALFILFTYLNHNHPSVAHYDAREWDWLRGALAT-VDRDYG-I-LNTVFHDEPNAHVVHHLFSSIPHYHIVEATRAVKPVLGEYYNFDD------TPIVKAVFRETYNCLFIKED------PEKEGVY-------W------FSK--------------------------------------
Helianthus_annuus_31022 --------------------------------------------------------------------------------------------------------------------------------------------------------------------------------------------------------MGAGGR--MNETA-------------TKR-----------------DVFKHV--------------PVEKP-------------PFGIADLKKAIPPHCFKRSLSTSFYYLIRDL-------CAIFSLYYIANNYIYHLPQP-FS-FIAWPAYWILQGSIMVG----------LWNIVHDCGHHGFSDYPWLDDTIGLIFHSLVLTPYFSFKYSHRTHHANTSSLEKDENWVPKLKND-TWF-VEVL---MNPVGNLMMLAFRLVFGYPGYFMFNLHGRIYKG-FPSHFNPLGPIFN-DSERAQIWLSDAGVVAVLYGLYRIGNKT---GFQWLLYMYGYPLVVMCMFFMLFTYLNHNHPSVAHYDSREWDWLRGALAT-VDRDYG-I-LNTIFHDEPNAHVVHHLFSTIPHYHIVEATQAVKPVLGEYYNYDD------TPIIKAIVRETKNCLFIEEDPE------KKGIY-------W------FSK--------------------------------------
