# Supplementary material for: Genomic basis of the giga-chromosomes and giga-genome of tree peony Paeonia ostii
Source: Nat Commun. 2022 Nov 28;13:7328. doi: 10.1038/s41467-022-35063-1 (PMC9705720; doi:10.1038/s41467-022-35063-1)
Supplement: Supplementary file 13 — Source Data [file 41467_2022_35063_MOESM13_ESM.zip › Soure Data in excel sheet-submit.xlsx]

## Sheet: Fig.2b
Figure 2b. Recently duplicated gene pairs (Ks<0.2) statistics.
Category	Type	Number	Percentage
Total gene pairs	/	2647	1
Exon number	One single vs One multiple	347	0.1311
Flanking sequence similarity	Both 5' and 3' flanking similar	187	0.0706
	Only 5' flanking similar	316	0.1194
	Only 3' flanking similar	388	0.1466
	Total	891	0.3366
Flanking sequence overlap with TE	Both 5' and 3' flanking overlapped	2,515 (genes)	0.4751
	Only 5' flanking overlapped	1,054 (genes)	0.1991
	Only 3' flanking overlapped	1,011 (genes)	0.191
	Total	4,580 (genes)	0.8651

## Sheet: Fig. 2f
Figure 2f. Relative lengths of intergenic regions (Mb) in P. ostii, A. thaliana, K. fedtschenkoi, and V. vinifera.
K. fedtschenkoi	P. ostii	A. thaliana	V. vinifera
0.117209	6.23815	0.490738	0.987003
0.086783	5.63083	0.440376	0.776569
0.082428	3.76682	0.334004	0.660045
0.075291	3.53817	0.214864	0.631994
0.072974	3.04652	0.200968	0.611866
0.071141	3.03815	0.18854	0.608748
0.070629	2.81694	0.186979	0.563885
0.070028	2.79346	0.162176	0.496423
0.069802	2.79129	0.160072	0.495813
0.069668	2.75473	0.155715	0.492429
0.067677	2.73377	0.15466	0.480148
0.067613	2.60008	0.147749	0.404923
0.067576	2.59596	0.141097	0.392301
0.067427	2.55391	0.13302	0.366581
0.065799	2.54848	0.132559	0.359616
0.065757	2.47974	0.131588	0.349967
0.065609	2.41224	0.131174	0.341673
0.064967	2.40452	0.130236	0.318931
0.064731	2.32741	0.129741	0.312687
0.064487	2.24883	0.120953	0.307091
0.063943	2.24383	0.120389	0.305805
0.061878	2.22657	0.109949	0.305335
0.061495	2.21935	0.108648	0.282717
0.058325	2.19771	0.105053	0.27189
0.057721	2.189	0.103466	0.269252
0.057713	2.18402	0.100356	0.266427
0.056379	2.18358	0.098064	0.262958
0.056113	2.18054	0.097501	0.255426
0.055433	2.17857	0.097004	0.254571
0.055416	2.1187	0.093951	0.250202
0.055099	2.11092	0.088676	0.249044
0.054934	2.10663	0.088614	0.243598
0.05479	2.09775	0.087436	0.243383
0.054029	2.09225	0.087074	0.239268
0.053508	2.08945	0.086671	0.236321
0.052763	2.08844	0.085284	0.23567
0.05229	2.08442	0.083567	0.227116
0.051682	2.08316	0.083152	0.224883
0.051608	2.05518	0.083102	0.220236
0.051286	2.05148	0.080643	0.216222
0.05109	2.04686	0.080517	0.21283
0.050889	2.04574	0.080084	0.210131
0.050807	2.04554	0.080051	0.209468
0.050718	2.03654	0.079865	0.206297
0.050668	2.03348	0.07984	0.198253
0.050572	2.02211	0.079418	0.198241
0.050478	1.99266	0.078306	0.190939
0.050344	1.99193	0.0782	0.186401
0.050282	1.99186	0.077964	0.186249
0.050194	1.99013	0.077735	0.186236
0.050072	1.98473	0.076707	0.185277
0.049935	1.97727	0.074578	0.181649
0.049916	1.97587	0.074304	0.179987
0.049788	1.96731	0.072507	0.179109
0.049535	1.92443	0.072491	0.177201
0.049218	1.92238	0.068431	0.177142
0.049171	1.90936	0.068013	0.174998
0.049066	1.8774	0.065762	0.174489
0.048916	1.87665	0.0657	0.174136
0.048901	1.8753	0.065092	0.173704
0.048766	1.87018	0.064225	0.170845
0.048721	1.8623	0.062701	0.167223
0.048678	1.86174	0.062078	0.166366
0.04863	1.85701	0.060624	0.160594
0.048385	1.85326	0.059249	0.156335
0.048336	1.84621	0.058835	0.155185
0.048046	1.84493	0.058673	0.149546
0.048037	1.84245	0.05857	0.149067
0.046941	1.83499	0.058402	0.148988
0.046906	1.81913	0.058328	0.148955
0.046566	1.81658	0.057716	0.147977
0.046461	1.81296	0.057636	0.147625
0.045898	1.81258	0.057602	0.146347
0.045669	1.80681	0.057217	0.143913
0.045286	1.80673	0.055904	0.140568
0.045106	1.80238	0.054904	0.140374
0.044971	1.78873	0.054351	0.14012
0.044955	1.78777	0.053781	0.139663
0.04459	1.78249	0.052646	0.139415
0.04446	1.78171	0.052429	0.139162
0.044098	1.77795	0.052222	0.13913
0.04384	1.7641	0.052194	0.138522
0.043746	1.76337	0.052177	0.137261
0.043317	1.7583	0.05176	0.13722
0.043285	1.75493	0.051069	0.136321
0.043194	1.75492	0.050797	0.136064
0.043182	1.7544	0.050533	0.135589
0.043098	1.75051	0.050036	0.134524
0.042873	1.74823	0.049095	0.134206
0.042742	1.74566	0.048219	0.133434
0.042098	1.73718	0.048125	0.132199
0.042006	1.73539	0.047641	0.131554
0.041967	1.72628	0.047499	0.131187
0.04179	1.72551	0.047296	0.130361
0.041619	1.72468	0.046912	0.130133
0.041569	1.72269	0.046787	0.129626
0.041545	1.72138	0.046457	0.129549
0.041452	1.7182	0.046285	0.129018
0.040988	1.71511	0.046213	0.128826
0.04098	1.71117	0.045916	0.128775
0.040915	1.70881	0.045111	0.128461
0.040757	1.70749	0.044919	0.127935
0.040595	1.70106	0.044688	0.124737
0.040576	1.69736	0.044683	0.124553
0.040496	1.69708	0.043972	0.124253
0.040451	1.69605	0.043913	0.124235
0.040449	1.69295	0.043437	0.124106
0.04028	1.68818	0.043324	0.123721
0.040223	1.67911	0.042794	0.12212
0.040155	1.67897	0.042791	0.121422
0.040046	1.6767	0.042654	0.120267
0.039877	1.66949	0.04237	0.119956
0.039666	1.66557	0.042113	0.119676
0.03966	1.66431	0.041956	0.119237
0.039618	1.65974	0.04128	0.119093
0.039598	1.65854	0.041135	0.119004
0.039495	1.65629	0.040733	0.118832
0.039393	1.65613	0.040664	0.118648
0.039384	1.65448	0.040499	0.118461
0.039192	1.64849	0.039918	0.118397
0.039171	1.64742	0.039877	0.118351
0.039095	1.64537	0.039827	0.117527
0.039049	1.64487	0.03952	0.117455
0.038973	1.64364	0.03948	0.117336
0.038954	1.6427	0.038509	0.117254
0.038804	1.63934	0.038428	0.116923
0.038739	1.6373	0.038363	0.116301
0.03866	1.63687	0.037553	0.116278
0.038564	1.6332	0.037508	0.115969
0.038479	1.63299	0.037072	0.115744
0.038345	1.63176	0.037052	0.115121
0.038322	1.63047	0.036477	0.114879
0.038263	1.63031	0.035928	0.114123
0.038099	1.62606	0.035925	0.113998
0.038038	1.62571	0.035785	0.113938
0.037992	1.62352	0.035511	0.113279
0.037985	1.62275	0.035444	0.112752
0.037883	1.62091	0.035389	0.110935
0.037778	1.61566	0.035333	0.110619
0.037751	1.61242	0.03493	0.109646
0.037695	1.60935	0.034816	0.109606
0.037666	1.60799	0.034761	0.108861
0.037582	1.60613	0.034515	0.108839
0.037315	1.60415	0.034176	0.108763
0.037313	1.60042	0.033742	0.108695
0.037253	1.59777	0.033628	0.108266
0.037024	1.59333	0.033552	0.108201
0.03699	1.593	0.033042	0.108146
0.036974	1.59222	0.03297	0.107683
0.036946	1.59175	0.032675	0.10748
0.03692	1.5887	0.032592	0.106527
0.036882	1.58599	0.032382	0.106363
0.036822	1.57889	0.032332	0.106326
0.03678	1.57852	0.032327	0.106285
0.036689	1.57709	0.032227	0.105985
0.036681	1.56585	0.032081	0.105801
0.036635	1.56213	0.032059	0.105606
0.036621	1.55763	0.031935	0.105532
0.036567	1.55391	0.03187	0.105217
0.036547	1.5522	0.03185	0.104536
0.03649	1.55208	0.031155	0.104465
0.03648	1.5497	0.030921	0.104205
0.036454	1.54874	0.030797	0.103971
0.036372	1.54852	0.030724	0.103581
0.036278	1.54736	0.030455	0.103437
0.036264	1.54295	0.030388	0.102814
0.036234	1.54236	0.030226	0.102692
0.036196	1.54229	0.030207	0.102467
0.036118	1.54206	0.030161	0.101826
0.036073	1.53353	0.030014	0.101029
0.036066	1.53263	0.029952	0.100984
0.036005	1.53042	0.029869	0.100591
0.035971	1.5276	0.029826	0.100577
0.035945	1.52511	0.029674	0.099436
0.03578	1.52197	0.029472	0.099431
0.03574	1.51788	0.029464	0.099254
0.035693	1.51726	0.029417	0.099067
0.035427	1.51611	0.029308	0.098689
0.035387	1.51473	0.029216	0.09866
0.035371	1.51071	0.029117	0.098628
0.035312	1.50831	0.028767	0.098166
0.035307	1.50652	0.028708	0.097931
0.035292	1.5057	0.028551	0.097873
0.035246	1.50435	0.028259	0.097728
0.035221	1.50266	0.028169	0.097632
0.035212	1.5021	0.028006	0.097491
0.035139	1.50155	0.027907	0.09725
0.035121	1.50006	0.02777	0.096981
0.035025	1.49819	0.027758	0.096471
0.035	1.49291	0.027689	0.096392
0.03495	1.49281	0.027672	0.096387
0.034923	1.49039	0.027655	0.095917
0.034905	1.49031	0.027522	0.095603
0.034816	1.48824	0.027365	0.095565
0.034797	1.48428	0.027162	0.095444
0.034755	1.48354	0.027099	0.0952
0.034726	1.47989	0.027048	0.095083
0.034664	1.47935	0.02674	0.095062
0.034597	1.47827	0.026736	0.095058
0.034578	1.47633	0.026436	0.094813
0.034541	1.47581	0.026284	0.09471
0.034406	1.47472	0.026274	0.094667
0.034402	1.47079	0.026219	0.094516
0.034251	1.46704	0.026214	0.094441
0.034209	1.46471	0.026126	0.094334
0.034201	1.46333	0.025989	0.094276
0.034179	1.46281	0.025963	0.093746
0.034145	1.45811	0.025914	0.093607
0.034131	1.4521	0.025721	0.092953
0.034083	1.45184	0.025605	0.092893
0.03408	1.45051	0.02549	0.092847
0.034055	1.44964	0.025464	0.092627
0.034022	1.4484	0.025223	0.092576
0.034002	1.44294	0.025172	0.092529
0.033957	1.44171	0.024696	0.09249
0.03393	1.44155	0.02446	0.092463
0.033928	1.44074	0.024224	0.092378
0.033927	1.43816	0.024197	0.092199
0.033826	1.43651	0.024127	0.092189
0.033789	1.43233	0.024073	0.091994
0.033774	1.43091	0.024015	0.091987
0.033757	1.42854	0.024005	0.09198
0.033702	1.42846	0.023974	0.091831
0.03369	1.42637	0.023907	0.091339
0.03368	1.42249	0.02377	0.090796
0.033658	1.42025	0.023686	0.090331
0.033577	1.42012	0.023602	0.090299
0.033565	1.4194	0.023578	0.089964
0.033477	1.41371	0.023553	0.089898
0.033419	1.41237	0.023475	0.089537
0.033386	1.40949	0.023458	0.089323
0.033382	1.40823	0.023432	0.089206
0.033334	1.40786	0.023275	0.089051
0.033323	1.40536	0.023242	0.088897
0.033323	1.40435	0.023218	0.088793
0.033257	1.40266	0.02312	0.088465
0.033185	1.40228	0.02312	0.088175
0.033184	1.40168	0.023071	0.088025
0.033166	1.40144	0.022964	0.087997
0.033165	1.40114	0.02288	0.087903
0.033151	1.40025	0.022852	0.087667
0.033129	1.39831	0.022591	0.087385
0.033126	1.39743	0.022577	0.087264
0.03312	1.39736	0.022549	0.087047
0.033075	1.39478	0.022545	0.087024
0.032992	1.39375	0.022449	0.086959
0.032991	1.39283	0.022322	0.086674
0.032987	1.39063	0.022315	0.086671
0.032979	1.39009	0.022208	0.086666
0.03294	1.38968	0.022184	0.08642
0.032914	1.38809	0.022003	0.086385
0.032838	1.3873	0.022002	0.086184
0.032747	1.38679	0.021932	0.086152
0.032698	1.38543	0.02189	0.086129
0.032682	1.38432	0.021836	0.085988
0.032669	1.38411	0.021829	0.08572
0.032619	1.38401	0.021794	0.085506
0.032469	1.38323	0.021764	0.085471
0.032411	1.3816	0.0216	0.085304
0.032364	1.37992	0.021467	0.085162
0.03236	1.37987	0.02138	0.08513
0.032296	1.37987	0.021307	0.08505
0.032295	1.37948	0.021292	0.085049
0.032156	1.3761	0.021176	0.084775
0.032151	1.37566	0.021148	0.084557
0.032133	1.3754	0.021137	0.084549
0.032048	1.37424	0.02109	0.084533
0.032024	1.37392	0.021021	0.0845
0.031993	1.37134	0.021001	0.084469
0.031971	1.37133	0.020683	0.084457
0.031944	1.37047	0.020561	0.084443
0.031926	1.36658	0.020451	0.08441
0.031925	1.36583	0.020422	0.084315
0.031886	1.36426	0.020412	0.084234
0.031856	1.36399	0.020372	0.084187
0.031843	1.35973	0.020312	0.083889
0.031835	1.35922	0.020294	0.083787
0.031816	1.35892	0.020267	0.083718
0.03181	1.35739	0.020184	0.083705
0.03181	1.35585	0.020158	0.083668
0.031727	1.35553	0.020026	0.083567
0.031726	1.3555	0.019988	0.083324
0.031715	1.35466	0.01995	0.083295
0.031714	1.35443	0.019833	0.083228
0.031704	1.35393	0.019474	0.083208
0.031665	1.3539	0.019442	0.08312
0.031558	1.35306	0.019439	0.083099
0.031516	1.35302	0.019437	0.082973
0.031499	1.35213	0.019381	0.082914
0.031478	1.35082	0.019372	0.082792
0.031465	1.35003	0.019318	0.082347
0.03143	1.34725	0.019292	0.08225
0.031416	1.34631	0.019104	0.082085
0.031408	1.34583	0.019103	0.08207
0.031401	1.34428	0.019103	0.082064
0.031397	1.34237	0.019096	0.081913
0.031371	1.34018	0.019065	0.081857
0.031295	1.33973	0.019052	0.08175
0.031292	1.33926	0.01904	0.081677
0.031282	1.33686	0.019039	0.081372
0.031255	1.33642	0.018954	0.08136
0.031236	1.33577	0.018951	0.081344
0.031217	1.33519	0.018875	0.081214
0.031185	1.33446	0.018749	0.081058
0.031167	1.3339	0.018738	0.080966
0.03113	1.33136	0.018699	0.080811
0.03112	1.33067	0.01869	0.080455
0.031115	1.33045	0.018628	0.080447
0.03093	1.32869	0.018599	0.080391
0.030915	1.32783	0.018585	0.080369
0.030888	1.32684	0.018492	0.080163
0.030867	1.3257	0.018458	0.080056
0.030857	1.32485	0.018456	0.079955
0.030855	1.3245	0.018414	0.079829
0.03083	1.32368	0.018387	0.079717
0.030822	1.32356	0.018364	0.079701
0.030785	1.32143	0.018342	0.079659
0.03077	1.31963	0.018311	0.079619
0.030769	1.31956	0.01831	0.07922
0.03076	1.31738	0.018271	0.079173
0.030738	1.31424	0.018248	0.079136
0.030659	1.31418	0.018184	0.079118
0.030586	1.31359	0.018129	0.078733
0.030578	1.31339	0.017942	0.078661
0.030567	1.31312	0.017895	0.078578
0.030536	1.31151	0.01789	0.078469
0.030534	1.3083	0.017873	0.078467
0.030506	1.30802	0.017793	0.078447
0.030488	1.30792	0.017771	0.078414
0.030471	1.30765	0.017764	0.078255
0.030435	1.30628	0.017753	0.078247
0.030424	1.30275	0.017725	0.078164
0.030398	1.30273	0.017627	0.078113
0.030392	1.30263	0.017575	0.078002
0.030374	1.30262	0.017559	0.077581
0.030357	1.30197	0.0175	0.077497
0.030328	1.30126	0.017444	0.077338
0.030267	1.30106	0.017358	0.077306
0.030206	1.29899	0.017292	0.077109
0.030199	1.29855	0.017285	0.077055
0.030198	1.29851	0.017202	0.076966
0.030163	1.29811	0.017145	0.076879
0.030132	1.29515	0.01705	0.076869
0.030132	1.29477	0.017003	0.07647
0.030076	1.29201	0.016975	0.076456
0.030075	1.29089	0.016961	0.076407
0.030052	1.28956	0.016956	0.076401
0.030037	1.28903	0.016878	0.076257
0.030035	1.28791	0.016869	0.076149
0.030021	1.28727	0.016845	0.075947
0.029998	1.28621	0.016786	0.0759
0.029977	1.28493	0.016786	0.075887
0.02992	1.28447	0.016723	0.075851
0.029879	1.28296	0.016703	0.07571
0.02986	1.28285	0.016693	0.075669
0.029827	1.28188	0.016655	0.075608
0.029809	1.28169	0.016646	0.07558
0.029792	1.28081	0.016554	0.075526
0.029722	1.27985	0.016518	0.075517
0.029679	1.27982	0.01646	0.075487
0.029651	1.27938	0.01645	0.075474
0.029599	1.27846	0.016421	0.075397
0.02958	1.27681	0.016385	0.075359
0.029566	1.27368	0.016351	0.075359
0.029557	1.27305	0.016311	0.075302
0.029534	1.27262	0.016298	0.075176
0.029534	1.27256	0.016251	0.075138
0.029508	1.27122	0.016177	0.075137
0.029472	1.26875	0.016131	0.075099
0.029432	1.26726	0.016093	0.074921
0.029412	1.26307	0.016078	0.074856
0.029388	1.26275	0.016034	0.074828
0.029378	1.26233	0.016013	0.074778
0.02933	1.26134	0.015756	0.07465
0.029316	1.26092	0.015745	0.07457
0.029311	1.2609	0.015714	0.074342
0.029305	1.26073	0.015696	0.07426
0.029277	1.25996	0.015676	0.074217
0.029271	1.25948	0.015676	0.074056
0.029249	1.25932	0.015668	0.07391
0.029237	1.25883	0.015661	0.073898
0.029206	1.25659	0.015645	0.073685
0.029203	1.25543	0.015634	0.073585
0.0292	1.25526	0.015623	0.073522
0.029132	1.25525	0.015618	0.073462
0.029113	1.25513	0.0156	0.073433
0.029068	1.25493	0.01558	0.073329
0.029062	1.25456	0.015574	0.073312
0.029058	1.25444	0.015546	0.073273
0.029041	1.254	0.015532	0.073231
0.029029	1.25353	0.015498	0.073133
0.029022	1.25219	0.015463	0.073125
0.029015	1.25166	0.015462	0.073087
0.029006	1.25165	0.01533	0.073041
0.028949	1.25124	0.015307	0.07298
0.028944	1.25032	0.01528	0.072933
0.028934	1.25021	0.015235	0.072925
0.028887	1.24989	0.015174	0.072864
0.028867	1.24931	0.015171	0.072781
0.028864	1.24745	0.015161	0.072731
0.028858	1.24637	0.015149	0.072682
0.028855	1.24562	0.015144	0.072629
0.028841	1.24517	0.01508	0.072617
0.028818	1.24433	0.01508	0.072584
0.02881	1.24293	0.015004	0.072483
0.028797	1.24252	0.015	0.072389
0.028795	1.24174	0.014996	0.07237
0.028784	1.24126	0.014975	0.072203
0.028778	1.2409	0.014969	0.072192
0.028763	1.23973	0.014961	0.072086
0.028747	1.23952	0.014954	0.072042
0.028731	1.23876	0.014924	0.071986
0.028726	1.23863	0.014855	0.071943
0.028713	1.23716	0.014835	0.071931
0.028705	1.23637	0.014767	0.071905
0.028684	1.23628	0.01476	0.071845
0.028681	1.23605	0.01476	0.071794
0.028679	1.23587	0.01474	0.071722
0.028665	1.2346	0.014729	0.071666
0.028654	1.23458	0.014697	0.071577
0.028631	1.23442	0.014684	0.071577
0.028597	1.23401	0.014638	0.071479
0.028582	1.2332	0.014561	0.071372
0.028553	1.23314	0.014554	0.071282
0.028546	1.23264	0.014537	0.071203
0.028531	1.23255	0.014514	0.071161
0.028522	1.23248	0.014507	0.071004
0.028436	1.23186	0.014505	0.070997
0.028429	1.23114	0.014489	0.070906
0.028426	1.23112	0.014475	0.070667
0.028413	1.2308	0.014467	0.070565
0.028399	1.23005	0.014448	0.070475
0.028384	1.22981	0.014434	0.07045
0.028368	1.22979	0.014406	0.070321
0.028363	1.22968	0.014405	0.070317
0.028345	1.22963	0.014377	0.070273
0.028319	1.22919	0.014363	0.070223
0.028316	1.22909	0.014359	0.070189
0.0283	1.22904	0.014305	0.07001
0.028277	1.22845	0.014283	0.06987
0.028265	1.22817	0.01427	0.069862
0.02823	1.22724	0.014261	0.069818
0.028209	1.22658	0.014248	0.069818
0.028196	1.22621	0.014245	0.069803
0.028182	1.22594	0.014243	0.069801
0.028168	1.22442	0.014241	0.069768
0.02815	1.2234	0.014232	0.069719
0.028129	1.22161	0.014183	0.069703
0.028097	1.22121	0.014174	0.069505
0.028088	1.22118	0.014131	0.069454
0.028051	1.22111	0.014131	0.06937
0.028038	1.22006	0.014115	0.069338
0.028019	1.21977	0.014098	0.069329
0.028007	1.2197	0.014093	0.069307
0.028002	1.21899	0.014016	0.069291
0.027998	1.2186	0.013985	0.06925
0.027983	1.21797	0.013984	0.069244
0.027945	1.21653	0.013976	0.069123
0.027944	1.21592	0.013974	0.069017
0.027944	1.21568	0.013974	0.068983
0.027933	1.21425	0.013924	0.06897
0.027925	1.21403	0.013874	0.068891
0.027896	1.21402	0.01385	0.068878
0.027861	1.21313	0.013829	0.068838
0.027838	1.21201	0.013777	0.068729
0.027825	1.21189	0.013761	0.06864
0.027825	1.21126	0.013738	0.068596
0.027804	1.21002	0.013718	0.068545
0.027791	1.20987	0.013692	0.068523
0.027755	1.20969	0.013639	0.068433
0.027737	1.20922	0.013586	0.068421
0.027679	1.20807	0.01357	0.068397
0.027652	1.2078	0.013569	0.068397
0.027642	1.20762	0.013562	0.068369
0.027602	1.20686	0.013554	0.068367
0.027597	1.20607	0.013549	0.068321
0.027591	1.20547	0.013535	0.0683
0.027591	1.20528	0.013528	0.068248
0.027577	1.20488	0.013472	0.068198
0.027569	1.20319	0.01345	0.068193
0.027567	1.20316	0.013436	0.06815
0.027549	1.20067	0.013433	0.068146
0.027546	1.19968	0.013428	0.06803
0.027543	1.19914	0.013409	0.067919
0.02754	1.199	0.013403	0.067874
0.02753	1.1981	0.013398	0.067844
0.027517	1.19756	0.013391	0.067833
0.027476	1.19658	0.013365	0.067746
0.027439	1.19643	0.013351	0.06774
0.02743	1.19604	0.013336	0.067703
0.027422	1.19588	0.013315	0.067655
0.027404	1.19541	0.013298	0.067591
0.027349	1.19493	0.013295	0.067578
0.027347	1.19474	0.013281	0.067564
0.027341	1.19033	0.013269	0.067469
0.027329	1.1901	0.01324	0.067442
0.027318	1.18954	0.013217	0.067401
0.027308	1.18864	0.01319	0.067342
0.027257	1.18685	0.013189	0.067225
0.02725	1.18626	0.013187	0.06714
0.027231	1.18611	0.013185	0.067032
0.027167	1.18502	0.013155	0.066931
0.027164	1.18355	0.013134	0.066926
0.027152	1.18216	0.013092	0.066895
0.027147	1.18202	0.01309	0.066765
0.027143	1.18196	0.013069	0.066756
0.027121	1.18111	0.013068	0.066737
0.02711	1.18036	0.013021	0.066732
0.027107	1.18028	0.012961	0.066586
0.027105	1.17977	0.012958	0.066583
0.027089	1.17961	0.012928	0.066561
0.027058	1.1787	0.012855	0.06653
0.027028	1.17869	0.012833	0.066398
0.027027	1.17868	0.012818	0.066324
0.027022	1.17831	0.012814	0.066314
0.027006	1.17819	0.012792	0.066271
0.026988	1.17756	0.012789	0.066268
0.026975	1.17737	0.012757	0.066175
0.026928	1.17704	0.012743	0.066127
0.026914	1.17679	0.012735	0.066056
0.026906	1.17657	0.012728	0.066033
0.026894	1.17652	0.012714	0.065993
0.026893	1.17552	0.012681	0.06593
0.026879	1.17468	0.012677	0.065894
0.026827	1.17408	0.012657	0.065813
0.026815	1.17325	0.012621	0.065801
0.026781	1.17199	0.012618	0.065773
0.026761	1.17149	0.012612	0.065642
0.02675	1.17078	0.012572	0.065523
0.026737	1.16951	0.012567	0.065497
0.02669	1.16906	0.012555	0.065398
0.026668	1.16815	0.012514	0.065392
0.026666	1.16704	0.01251	0.065311
0.026663	1.16579	0.012466	0.065228
0.026658	1.16546	0.012431	0.065192
0.026656	1.16532	0.01239	0.065169
0.026623	1.16496	0.012384	0.065161
0.02662	1.16443	0.012378	0.065147
0.026586	1.16412	0.012376	0.065072
0.026576	1.16392	0.01237	0.064828
0.026539	1.16383	0.012354	0.064754
0.026508	1.16347	0.012353	0.064665
0.026495	1.16285	0.012352	0.064624
0.026485	1.16274	0.012337	0.06457
0.026485	1.16217	0.012336	0.064535
0.026473	1.16198	0.01233	0.064458
0.02646	1.16125	0.012316	0.064451
0.026438	1.16021	0.012315	0.064436
0.02641	1.1589	0.012296	0.064228
0.026371	1.15877	0.012292	0.064038
0.026357	1.15845	0.012281	0.064023
0.026332	1.15806	0.012251	0.064004
0.026331	1.15631	0.012235	0.063993
0.026323	1.15525	0.012231	0.063908
0.026322	1.15524	0.012179	0.063887
0.026302	1.1541	0.012173	0.063871
0.026295	1.15408	0.012158	0.063854
0.026274	1.15356	0.012147	0.063808
0.026265	1.15347	0.012106	0.063766
0.026243	1.15253	0.012102	0.063764
0.026233	1.15178	0.012097	0.063703
0.026224	1.1497	0.012074	0.063672
0.026194	1.14908	0.012039	0.063661
0.026176	1.14776	0.012033	0.063649
0.026172	1.14743	0.012023	0.063529
0.026166	1.14697	0.012019	0.063501
0.026141	1.1468	0.011999	0.063494
0.026137	1.1466	0.01197	0.063481
0.026128	1.14579	0.011957	0.063415
0.026115	1.14564	0.011946	0.063374
0.026108	1.1456	0.011941	0.063324
0.026096	1.14532	0.011937	0.063315
0.026089	1.14516	0.011927	0.063262
0.026073	1.14475	0.011909	0.063216
0.026059	1.14475	0.011907	0.063203
0.026043	1.14412	0.01188	0.063191
0.026022	1.14384	0.011862	0.063154
0.026015	1.14363	0.011857	0.063115
0.025966	1.14271	0.011829	0.06304
0.025949	1.14211	0.011823	0.063035
0.025949	1.14088	0.01182	0.06296
0.025917	1.14051	0.011811	0.062874
0.025898	1.1403	0.011806	0.062819
0.025848	1.14029	0.01179	0.062753
0.025845	1.13873	0.011782	0.062741
0.025821	1.13862	0.011778	0.062681
0.025801	1.13733	0.011756	0.062648
0.025771	1.13727	0.01172	0.062601
0.025768	1.13699	0.01172	0.062581
0.025767	1.13679	0.011717	0.062564
0.025746	1.13667	0.011715	0.062484
0.025738	1.13656	0.01171	0.062479
0.025737	1.1358	0.011707	0.062463
0.025736	1.13577	0.011702	0.062448
0.025736	1.13564	0.01167	0.062265
0.025724	1.13536	0.011668	0.062245
0.025719	1.13495	0.011666	0.062229
0.025702	1.13473	0.01165	0.062212
0.025694	1.13343	0.011623	0.062164
0.025693	1.13291	0.011612	0.062138
0.025662	1.1326	0.011607	0.062127
0.025662	1.13241	0.011604	0.062053
0.025652	1.13203	0.011599	0.061948
0.025644	1.13118	0.011582	0.061946
0.025625	1.13074	0.011566	0.061936
0.025613	1.12934	0.011556	0.061934
0.025557	1.12883	0.011536	0.061927
0.025553	1.12872	0.011531	0.061917
0.025553	1.12867	0.011523	0.061897
0.025539	1.12825	0.01152	0.061858
0.025536	1.12816	0.011503	0.061856
0.02553	1.12655	0.011502	0.061828
0.025498	1.12643	0.011502	0.06182
0.025475	1.12519	0.01146	0.061782
0.025462	1.1249	0.01146	0.061768
0.025461	1.12465	0.011448	0.061746
0.025457	1.12454	0.011437	0.06174
0.025453	1.12428	0.011434	0.06173
0.025433	1.12422	0.011429	0.061663
0.025428	1.12381	0.011429	0.061541
0.025426	1.1236	0.011424	0.061527
0.025409	1.12229	0.011418	0.061526
0.025407	1.12205	0.01141	0.061465
0.025407	1.12098	0.011383	0.061433
0.025399	1.12044	0.011359	0.06138
0.025376	1.11796	0.01135	0.06138
0.025375	1.1175	0.011346	0.061342
0.02537	1.11711	0.011345	0.061333
0.025361	1.11704	0.011337	0.061319
0.02536	1.11668	0.011335	0.061195
0.02536	1.11635	0.011316	0.061129
0.02536	1.11289	0.011311	0.061111
0.025323	1.11191	0.01131	0.061053
0.025315	1.11184	0.011298	0.061049
0.025286	1.11136	0.01129	0.060986
0.02528	1.11122	0.011262	0.060951
0.02526	1.11111	0.011259	0.060906
0.02525	1.11044	0.011232	0.060882
0.025243	1.11025	0.011216	0.060861
0.025223	1.11025	0.011214	0.060854
0.025162	1.11002	0.011199	0.060851
0.025162	1.10964	0.011191	0.060818
0.025158	1.10963	0.011184	0.060813
0.025135	1.10944	0.01114	0.060759
0.025107	1.10941	0.011137	0.060741
0.025107	1.10935	0.011137	0.060708
0.025101	1.10885	0.01113	0.060649
0.025078	1.10875	0.01112	0.060606
0.025071	1.1087	0.011116	0.0606
0.025042	1.10853	0.011108	0.060592
0.025026	1.10738	0.011107	0.060489
0.025019	1.10721	0.011102	0.060487
0.025017	1.10688	0.01109	0.06047
0.025007	1.10552	0.011088	0.060353
0.024983	1.10546	0.011066	0.060347
0.024975	1.1053	0.01106	0.060329
0.024961	1.10509	0.011056	0.06031
0.024954	1.10508	0.011026	0.06029
0.024953	1.10461	0.011018	0.060209
0.024943	1.10443	0.011013	0.060129
0.024935	1.10369	0.011004	0.060119
0.024914	1.10303	0.011	0.060005
0.024913	1.10219	0.010996	0.059986
0.024864	1.10212	0.010977	0.059941
0.024771	1.10209	0.010973	0.059941
0.024766	1.10123	0.010971	0.059881
0.024749	1.10103	0.010963	0.059865
0.024747	1.10055	0.010959	0.059821
0.024742	1.10028	0.010956	0.0598
0.024738	1.09848	0.010945	0.059742
0.024737	1.09842	0.010939	0.059716
0.024731	1.09803	0.010935	0.059714
0.024731	1.09789	0.010932	0.059681
0.024727	1.09733	0.010917	0.059663
0.02471	1.09705	0.010905	0.05966
0.024707	1.09696	0.010901	0.059586
0.024684	1.09682	0.010896	0.059534
0.024641	1.09618	0.010887	0.059502
0.024637	1.09546	0.010884	0.059468
0.024629	1.09452	0.010881	0.059411
0.024621	1.09409	0.010866	0.059298
0.024614	1.09362	0.010861	0.059288
0.024604	1.09338	0.010853	0.059205
0.024593	1.09265	0.010847	0.059167
0.024571	1.09184	0.010845	0.059087
0.024549	1.09134	0.010834	0.059057
0.024544	1.09133	0.010817	0.059029
0.024499	1.0907	0.010794	0.058904
0.024492	1.0907	0.010786	0.058871
0.024488	1.09051	0.010783	0.058843
0.024447	1.09013	0.010761	0.058811
0.024444	1.08851	0.010743	0.058788
0.024442	1.08804	0.010741	0.058723
0.024421	1.08792	0.010718	0.058661
0.02442	1.08784	0.010712	0.058652
0.024419	1.08774	0.010696	0.058603
0.024414	1.08735	0.010695	0.058596
0.024399	1.08726	0.010694	0.058559
0.024389	1.08724	0.010666	0.058518
0.024347	1.08634	0.010664	0.058493
0.024347	1.08563	0.010653	0.058441
0.024327	1.08547	0.01065	0.058414
0.024322	1.08514	0.010642	0.058403
0.024311	1.08445	0.010633	0.058387
0.02431	1.08435	0.010604	0.058375
0.024282	1.08431	0.010598	0.058373
0.024274	1.08383	0.010594	0.058362
0.024261	1.08345	0.010579	0.05833
0.02425	1.08318	0.010544	0.058267
0.024245	1.08286	0.01054	0.058218
0.024236	1.08267	0.010533	0.058196
0.024218	1.08254	0.010533	0.058179
0.024218	1.08247	0.010521	0.05817
0.024193	1.08235	0.010491	0.058157
0.024192	1.08168	0.010486	0.058156
0.02416	1.08126	0.010475	0.05814
0.024155	1.08111	0.010444	0.05812
0.024142	1.08093	0.010441	0.058119
0.024137	1.08003	0.010425	0.058103
0.024137	1.07977	0.010411	0.058102
0.024133	1.07944	0.01039	0.058083
0.024131	1.07859	0.010386	0.058046
0.024131	1.07713	0.010363	0.058022
0.024116	1.07628	0.010353	0.058003
0.024086	1.07615	0.010327	0.057978
0.024075	1.07613	0.010325	0.057976
0.024074	1.07591	0.010307	0.057945
0.024047	1.07582	0.010304	0.057943
0.024041	1.07555	0.010291	0.057928
0.024027	1.07545	0.010288	0.057851
0.024012	1.07536	0.010287	0.057848
0.024006	1.07398	0.010254	0.057802
0.023992	1.07342	0.010217	0.057767
0.023985	1.07317	0.010207	0.057741
0.023965	1.07296	0.010166	0.057719
0.023951	1.07291	0.010163	0.057664
0.023949	1.07288	0.010161	0.057514
0.023916	1.07283	0.010143	0.057486
0.023905	1.07257	0.010139	0.057469
0.023901	1.0724	0.010134	0.057447
0.023875	1.07233	0.010127	0.057389
0.02387	1.07204	0.010119	0.05737
0.023864	1.07204	0.010113	0.057364
0.023861	1.07204	0.010104	0.057353
0.02386	1.07177	0.010099	0.057262
0.023855	1.07107	0.01009	0.057249
0.023839	1.07022	0.010074	0.057192
0.023838	1.07012	0.010071	0.057175
0.023835	1.06964	0.01007	0.057005
0.023824	1.06953	0.010069	0.056967
0.023816	1.06927	0.010064	0.05696
0.023814	1.06759	0.010035	0.056927
0.023814	1.06696	0.010022	0.056887
0.023809	1.06537	0.010019	0.056855
0.023805	1.06536	0.010004	0.056802
0.023795	1.06477	0.01	0.056712
0.023777	1.06452	0.009988	0.056648
0.023777	1.06438	0.00996	0.056583
0.023771	1.06436	0.009945	0.056577
0.02376	1.06356	0.009922	0.056529
0.023746	1.06351	0.009917	0.056509
0.023734	1.06335	0.009884	0.056393
0.023734	1.06307	0.009881	0.056377
0.023715	1.06303	0.009877	0.056317
0.02371	1.06275	0.009872	0.056277
0.023676	1.06224	0.009865	0.056246
0.023667	1.06209	0.009863	0.056207
0.023656	1.06194	0.009853	0.056193
0.023653	1.06183	0.009852	0.056087
0.023645	1.06153	0.009847	0.05608
0.02363	1.06122	0.009847	0.056061
0.023628	1.06113	0.009838	0.056035
0.023624	1.06097	0.009835	0.056024
0.023616	1.06024	0.009823	0.055993
0.023613	1.06008	0.009796	0.055902
0.023598	1.05985	0.009775	0.055873
0.023593	1.05937	0.00977	0.055847
0.02359	1.05904	0.009768	0.055836
0.023568	1.05884	0.009768	0.055781
0.023544	1.05822	0.009767	0.055767
0.023522	1.05809	0.009757	0.055613
0.023499	1.05803	0.009749	0.055542
0.023498	1.0577	0.009747	0.055536
0.023488	1.05767	0.009744	0.055489
0.023484	1.05758	0.009739	0.055438
0.023482	1.0571	0.009734	0.055436
0.023473	1.05696	0.009722	0.055415
0.023466	1.05686	0.009717	0.05536
0.023465	1.05646	0.009717	0.055318
0.023455	1.05637	0.009716	0.055311
0.023452	1.05637	0.009713	0.055259
0.023448	1.05619	0.00971	0.05519
0.023447	1.05486	0.009707	0.055147
0.023438	1.05434	0.009698	0.055088
0.023435	1.05382	0.009698	0.055063
0.023434	1.05346	0.00969	0.055028
0.02343	1.05336	0.009681	0.05501
0.023397	1.05313	0.009676	0.054994
0.023393	1.05279	0.009665	0.054983
0.023384	1.05208	0.009644	0.054981
0.02338	1.05208	0.009639	0.054974
0.02337	1.05138	0.009636	0.05497
0.02336	1.05072	0.009634	0.054967
0.023359	1.05037	0.009622	0.054961
0.023355	1.05031	0.009617	0.05496
0.023354	1.05026	0.009616	0.054956
0.023347	1.04977	0.009609	0.054913
0.023339	1.04959	0.009592	0.054878
0.023337	1.04766	0.009584	0.054829
0.023331	1.04709	0.00958	0.054762
0.023312	1.04637	0.009575	0.054735
0.023282	1.04618	0.009573	0.054731
0.02328	1.04616	0.009565	0.054692
0.023264	1.04516	0.009562	0.05465
0.023257	1.04507	0.009562	0.054587
0.023253	1.04484	0.009555	0.054521
0.023252	1.04357	0.009548	0.054486
0.02324	1.04114	0.009546	0.054359
0.023239	1.04106	0.009545	0.054337
0.023223	1.04031	0.009532	0.054326
0.023216	1.03983	0.009529	0.054306
0.023206	1.03976	0.009527	0.054292
0.023188	1.03945	0.009521	0.054285
0.023185	1.03921	0.009517	0.054282
0.023167	1.03883	0.009496	0.054252
0.023166	1.03878	0.009492	0.054241
0.023148	1.03872	0.00949	0.054236
0.023122	1.03869	0.009488	0.054233
0.023114	1.03834	0.009486	0.054202
0.023093	1.03832	0.009464	0.054195
0.023084	1.0381	0.00946	0.054112
0.023066	1.03809	0.009457	0.054018
0.023028	1.03799	0.009451	0.054002
0.023025	1.03791	0.009442	0.053996
0.02302	1.03741	0.00944	0.053955
0.023014	1.03692	0.009437	0.053918
0.023004	1.03632	0.009436	0.0539
0.022987	1.03591	0.009434	0.053897
0.022985	1.03577	0.009425	0.053862
0.022983	1.03556	0.009424	0.053858
0.02298	1.03516	0.00942	0.053818
0.022974	1.03424	0.009419	0.05371
0.022967	1.03415	0.009407	0.053666
0.022956	1.03395	0.009403	0.053658
0.022953	1.03276	0.009399	0.053594
0.02294	1.0325	0.009399	0.053571
0.022925	1.03207	0.009386	0.053552
0.022922	1.03204	0.009385	0.053511
0.02288	1.03203	0.009373	0.0535
0.022871	1.03198	0.009362	0.053488
0.022869	1.03121	0.009357	0.053461
0.022857	1.0307	0.009344	0.053436
0.022857	1.03032	0.009334	0.053434
0.022855	1.03016	0.009326	0.05341
0.022832	1.02994	0.009314	0.053399
0.022828	1.02972	0.009308	0.053393
0.022821	1.02971	0.009304	0.053364
0.022813	1.02968	0.009303	0.053195
0.022804	1.02935	0.009303	0.053144
0.022794	1.02888	0.009279	0.053139
0.022789	1.02875	0.009268	0.053127
0.022775	1.02831	0.009263	0.053126
0.022765	1.02753	0.00926	0.053117
0.022765	1.02696	0.009257	0.053071
0.022762	1.02546	0.009241	0.053066
0.022761	1.02508	0.009235	0.053057
0.022754	1.02498	0.009229	0.053
0.022747	1.0247	0.009226	0.052989
0.022746	1.02456	0.009221	0.052978
0.022724	1.02378	0.009214	0.052962
0.022723	1.02377	0.009213	0.052929
0.022706	1.02359	0.009213	0.052879
0.022699	1.02308	0.009211	0.052872
0.022693	1.02289	0.009207	0.052667
0.022674	1.0221	0.009204	0.052658
0.022669	1.02203	0.009196	0.052633
0.022662	1.02154	0.009189	0.052619
0.022633	1.02139	0.009184	0.052594
0.022626	1.02134	0.009174	0.052565
0.022609	1.02078	0.009156	0.052529
0.022596	1.0202	0.009152	0.052435
0.022591	1.02011	0.009151	0.052433
0.022588	1.01977	0.009149	0.052366
0.022581	1.01935	0.009136	0.052338
0.022577	1.01924	0.009131	0.052288
0.022554	1.01911	0.009111	0.052155
0.022532	1.01895	0.009102	0.052143
0.022523	1.01888	0.0091	0.052141
0.022513	1.01774	0.009092	0.052083
0.022511	1.01752	0.009089	0.052023
0.02251	1.01661	0.009089	0.052017
0.022491	1.01633	0.009088	0.052015
0.022486	1.01524	0.009085	0.051993
0.022485	1.01449	0.009077	0.051979
0.022463	1.01448	0.009069	0.051976
0.022453	1.01422	0.009053	0.051967
0.022442	1.01417	0.009053	0.051957
0.022438	1.01385	0.009046	0.051902
0.022435	1.01339	0.009042	0.051901
0.02243	1.01216	0.009034	0.051866
0.02242	1.01196	0.009025	0.051848
0.022417	1.01119	0.009023	0.051837
0.022408	1.01104	0.009016	0.051829
0.022398	1.0108	0.009012	0.051788
0.022396	1.01059	0.009005	0.051784
0.022387	1.0105	0.009003	0.051763
0.022379	1.01012	0.008987	0.051739
0.022378	1.0098	0.008986	0.051709
0.022367	1.00976	0.008983	0.051666
0.022367	1.00953	0.008974	0.051662
0.022364	1.0086	0.008968	0.051659
0.02235	1.00819	0.008963	0.051616
0.022349	1.00795	0.008962	0.051603
0.022343	1.00765	0.008946	0.051598
0.022325	1.00725	0.008945	0.051568
0.022293	1.00648	0.008935	0.051567
0.022291	1.00554	0.008934	0.051559
0.022275	1.00519	0.00893	0.051556
0.022267	1.0051	0.008922	0.051506
0.022261	1.00433	0.008918	0.051494
0.022259	1.00389	0.008917	0.051463
0.022249	1.00366	0.008915	0.051454
0.022246	1.00334	0.008914	0.051446
0.022239	1.00324	0.008907	0.051441
0.022226	1.00312	0.008904	0.051424
0.02221	1.00253	0.008897	0.051345
0.022195	1.00227	0.008881	0.051338
0.02217	1.00201	0.00888	0.051303
0.022162	1.00166	0.008857	0.051257
0.022158	1.00158	0.008852	0.051224
0.022157	1.00103	0.008851	0.051214
0.022114	1.00095	0.008848	0.051197
0.022093	1.00061	0.008827	0.051178
0.022084	1.00058	0.00882	0.051154
0.022064	1.00045	0.008805	0.051154
0.022062	1.00025	0.008801	0.051128
0.022057	1.0001	0.008799	0.05105
0.02204	0.999197	0.008799	0.051001
0.022038	0.998894	0.008792	0.05096
0.022035	0.998648	0.008784	0.050893
0.022035	0.998367	0.008783	0.050873
0.022029	0.998194	0.008783	0.050849
0.022028	0.997813	0.00878	0.050827
0.022023	0.997586	0.008779	0.050795
0.022023	0.997351	0.008776	0.05078
0.022017	0.997275	0.008775	0.050721
0.022016	0.997262	0.008774	0.050705
0.022013	0.997089	0.008772	0.050687
0.022003	0.996966	0.008768	0.050667
0.021994	0.996652	0.008768	0.050644
0.021981	0.996309	0.008766	0.050543
0.021981	0.996277	0.008757	0.05053
0.02198	0.995682	0.008753	0.050447
0.021969	0.995562	0.008753	0.050397
0.021967	0.995355	0.008749	0.050254
0.021954	0.994284	0.008748	0.050248
0.021945	0.994189	0.008748	0.050236
0.021932	0.993793	0.008743	0.050227
0.021924	0.993628	0.008741	0.050196
0.021924	0.993179	0.00874	0.050182
0.021909	0.993046	0.008739	0.050137
0.021897	0.993033	0.008738	0.050133
0.021883	0.993002	0.008732	0.050126
0.021879	0.992997	0.008731	0.050125
0.021877	0.992612	0.008726	0.050072
0.021873	0.992239	0.008723	0.049954
0.021843	0.992147	0.008719	0.049942
0.02184	0.992063	0.008715	0.049923
0.021832	0.991884	0.008707	0.049872
0.02183	0.991331	0.008705	0.049857
0.021829	0.991156	0.008704	0.049838
0.021822	0.990992	0.008702	0.049831
0.021815	0.990607	0.008699	0.049769
0.021813	0.990422	0.008697	0.04976
0.021808	0.989818	0.008697	0.049758
0.021804	0.989667	0.008685	0.049741
0.021791	0.989511	0.008679	0.049715
0.021786	0.989448	0.008665	0.049651
0.021786	0.98884	0.008661	0.049635
0.02178	0.988683	0.008659	0.049605
0.021767	0.988357	0.00865	0.049576
0.021724	0.988026	0.008648	0.049562
0.02172	0.987232	0.008629	0.049491
0.021715	0.986497	0.008627	0.049474
0.021712	0.986041	0.008623	0.049436
0.021712	0.986011	0.00862	0.049349
0.021702	0.985759	0.008618	0.049335
0.021689	0.985746	0.008616	0.049302
0.021681	0.985593	0.008614	0.049299
0.021672	0.985428	0.008605	0.049282
0.021669	0.985342	0.008604	0.04927
0.02165	0.985032	0.008597	0.049159
0.021633	0.984896	0.008584	0.049149
0.021622	0.98463	0.008583	0.049143
0.021587	0.984622	0.008581	0.048997
0.021572	0.984528	0.008581	0.048964
0.021558	0.98401	0.008575	0.048954
0.021552	0.983716	0.008569	0.04893
0.021546	0.983634	0.008567	0.048925
0.021522	0.983552	0.008564	0.048895
0.021516	0.982608	0.008563	0.04889
0.021515	0.982352	0.008558	0.048849
0.021512	0.982154	0.008556	0.048819
0.02151	0.980885	0.008553	0.048774
0.021508	0.980691	0.008538	0.048737
0.021508	0.980027	0.008524	0.048673
0.021506	0.978758	0.008519	0.048637
0.021504	0.978686	0.008518	0.048628
0.021502	0.978521	0.008517	0.048592
0.021497	0.977924	0.008516	0.048592
0.02149	0.977313	0.008516	0.048561
0.02148	0.977158	0.008516	0.048559
0.021479	0.97688	0.008499	0.048539
0.021476	0.976848	0.008493	0.048511
0.021449	0.976824	0.008483	0.048477
0.021443	0.976508	0.008479	0.048468
0.021443	0.976471	0.008469	0.048381
0.021429	0.976352	0.008461	0.048378
0.021427	0.976344	0.008458	0.048372
0.021425	0.976146	0.008458	0.048369
0.021418	0.97569	0.008455	0.048358
0.021405	0.975636	0.008452	0.048346
0.021405	0.975424	0.008447	0.048338
0.021392	0.975177	0.008438	0.048329
0.021391	0.974414	0.008434	0.048326
0.021391	0.974402	0.008433	0.048319
0.021387	0.974013	0.008428	0.048313
0.021385	0.973865	0.008418	0.048283
0.021381	0.973606	0.008418	0.048232
0.021377	0.973559	0.008406	0.048217
0.021362	0.973397	0.008395	0.048198
0.021351	0.973269	0.008388	0.048113
0.02135	0.972368	0.008384	0.048113
0.021348	0.97235	0.008384	0.048107
0.021343	0.972168	0.00838	0.048107
0.021333	0.971097	0.008375	0.0481
0.021333	0.970933	0.008366	0.048085
0.021323	0.970908	0.008347	0.048084
0.021316	0.970351	0.008345	0.048073
0.021309	0.970141	0.008345	0.048066
0.021302	0.970122	0.008343	0.048055
0.021301	0.970091	0.008341	0.048007
0.0213	0.969773	0.008337	0.04797
0.021278	0.96951	0.008334	0.047966
0.021262	0.969329	0.008334	0.047966
0.02126	0.969108	0.008332	0.047956
0.021255	0.969063	0.008329	0.047947
0.021253	0.969045	0.008328	0.047939
0.021253	0.968988	0.008324	0.047929
0.021252	0.968414	0.008321	0.047918
0.021252	0.968178	0.008315	0.047916
0.021251	0.968134	0.008313	0.047903
0.021248	0.96791	0.00831	0.047866
0.021245	0.9678	0.008306	0.04786
0.021242	0.967648	0.008304	0.047827
0.021233	0.967589	0.008296	0.047825
0.021225	0.966848	0.00829	0.047809
0.021212	0.966517	0.008273	0.047807
0.02121	0.96645	0.008273	0.047793
0.021187	0.966343	0.008269	0.047784
0.021186	0.965862	0.008264	0.047761
0.021186	0.965624	0.008261	0.047747
0.021175	0.965543	0.008257	0.047712
0.02117	0.964825	0.008246	0.047698
0.021168	0.964784	0.008243	0.047657
0.021149	0.964608	0.00824	0.047654
0.021145	0.964573	0.008236	0.047629
0.021137	0.964416	0.008235	0.047618
0.021136	0.964076	0.008235	0.047612
0.021133	0.963432	0.008235	0.047603
0.02113	0.963227	0.008234	0.047599
0.021123	0.96318	0.008231	0.047593
0.02112	0.962676	0.00823	0.047552
0.021113	0.962467	0.008223	0.04754
0.021096	0.962425	0.008218	0.04753
0.021082	0.962085	0.008217	0.047526
0.021075	0.961962	0.008216	0.047506
0.021072	0.961826	0.008215	0.047494
0.021069	0.960486	0.00821	0.047485
0.021068	0.960477	0.008208	0.047482
0.021065	0.95994	0.008207	0.047482
0.021062	0.95977	0.008206	0.047479
0.021062	0.959699	0.008189	0.047465
0.021049	0.959513	0.008189	0.047408
0.021048	0.959355	0.008187	0.047337
0.021047	0.959135	0.008174	0.047334
0.021043	0.958956	0.008164	0.047305
0.021043	0.958782	0.008163	0.047277
0.02104	0.958555	0.008161	0.047274
0.021038	0.958447	0.008161	0.04727
0.021023	0.958208	0.008161	0.047267
0.021023	0.958099	0.008159	0.04726
0.021006	0.957498	0.008156	0.047235
0.021003	0.957349	0.008149	0.047222
0.020987	0.957124	0.008146	0.047212
0.020979	0.956164	0.008145	0.047166
0.020957	0.9561	0.008145	0.047145
0.020956	0.955981	0.008143	0.047112
0.020956	0.955808	0.008133	0.047112
0.020942	0.955383	0.008128	0.047089
0.020939	0.955325	0.008122	0.047082
0.020938	0.955268	0.008116	0.047067
0.020936	0.955027	0.008102	0.047031
0.020935	0.954706	0.008102	0.047004
0.020921	0.954425	0.0081	0.046974
0.020912	0.953878	0.008097	0.046973
0.020912	0.953807	0.008093	0.04696
0.020892	0.953671	0.008081	0.046949
0.020887	0.953408	0.008077	0.046852
0.020884	0.953353	0.008076	0.04683
0.02088	0.95299	0.008072	0.046822
0.020879	0.952609	0.008069	0.04679
0.020871	0.951624	0.008068	0.046783
0.020871	0.951482	0.008059	0.04678
0.020869	0.951204	0.008059	0.046746
0.020867	0.951181	0.008057	0.046732
0.020862	0.951013	0.008057	0.046724
0.020858	0.950954	0.008056	0.046716
0.020854	0.950853	0.008056	0.046669
0.020847	0.950491	0.008044	0.046667
0.020847	0.950219	0.008034	0.04666
0.020845	0.950088	0.008024	0.046648
0.020839	0.949719	0.008019	0.046635
0.020817	0.949518	0.008018	0.04662
0.02081	0.949152	0.008014	0.046613
0.0208	0.948879	0.008009	0.046602
0.020793	0.948727	0.008008	0.046567
0.02077	0.94867	0.008	0.0465
0.020769	0.948318	0.007994	0.046479
0.020764	0.948155	0.007991	0.046454
0.02076	0.947689	0.00799	0.046446
0.020755	0.947559	0.007986	0.046434
0.020754	0.947324	0.007976	0.04643
0.02075	0.947185	0.007974	0.046428
0.020747	0.947127	0.007969	0.046399
0.020733	0.947097	0.007968	0.046392
0.020725	0.947026	0.007966	0.046392
0.020704	0.946314	0.007962	0.046386
0.020701	0.946268	0.00796	0.046375
0.020698	0.946137	0.007955	0.046373
0.020696	0.946099	0.007955	0.046354
0.020686	0.945994	0.007952	0.046331
0.02067	0.945681	0.007945	0.046286
0.020666	0.945402	0.00794	0.046273
0.020666	0.945256	0.00794	0.046244
0.020661	0.944747	0.00794	0.046241
0.02064	0.944638	0.007937	0.046214
0.020635	0.944626	0.007936	0.046208
0.020634	0.944452	0.007934	0.0462
0.020631	0.94441	0.007934	0.046135
0.020626	0.944193	0.007934	0.04613
0.020622	0.944089	0.007933	0.046121
0.020621	0.944025	0.007932	0.046101
0.02062	0.943958	0.00793	0.046063
0.020616	0.943887	0.007926	0.046028
0.020603	0.942961	0.007923	0.046027
0.020591	0.942764	0.007917	0.046016
0.020589	0.942624	0.007915	0.045995
0.020582	0.942617	0.007915	0.045979
0.020581	0.942606	0.007914	0.04597
0.020578	0.942557	0.007913	0.045958
0.020573	0.942534	0.007912	0.045952
0.020568	0.942292	0.007905	0.04595
0.020562	0.942141	0.007892	0.045936
0.020561	0.942107	0.007883	0.045914
0.02056	0.9421	0.007882	0.045903
0.020552	0.942002	0.007881	0.0459
0.020538	0.941874	0.007881	0.045896
0.020528	0.94158	0.007879	0.045854
0.020519	0.941519	0.007878	0.045831
0.020505	0.940875	0.007877	0.045828
0.020502	0.940838	0.007875	0.045817
0.020502	0.940769	0.007871	0.045801
0.020483	0.940705	0.007871	0.045799
0.020467	0.940236	0.007869	0.045793
0.020463	0.940026	0.007869	0.045781
0.020462	0.93966	0.007869	0.045762
0.020457	0.939627	0.007863	0.045746
0.02045	0.939282	0.007861	0.045744
0.020444	0.939124	0.007861	0.045696
0.020433	0.939103	0.007858	0.045678
0.020433	0.939084	0.007851	0.045633
0.020426	0.938822	0.00785	0.045626
0.020419	0.938331	0.007846	0.045595
0.02041	0.938207	0.007845	0.045586
0.020406	0.938035	0.007839	0.045586
0.020391	0.937957	0.007837	0.045579
0.020381	0.937924	0.007822	0.045579
0.020366	0.937858	0.007814	0.045512
0.020358	0.937824	0.007812	0.045471
0.020355	0.937496	0.007809	0.045432
0.020353	0.937249	0.007806	0.045431
0.020349	0.937166	0.007801	0.04541
0.020348	0.937164	0.0078	0.045399
0.020345	0.936652	0.007799	0.045363
0.020341	0.936528	0.007799	0.045351
0.020334	0.936245	0.007798	0.045337
0.020316	0.935964	0.007792	0.045329
0.020313	0.935865	0.007787	0.045314
0.02031	0.935826	0.007785	0.045296
0.020307	0.935691	0.00778	0.045266
0.020302	0.935647	0.007779	0.045241
0.020296	0.935174	0.007776	0.045228
0.020287	0.934997	0.007776	0.045203
0.020278	0.934896	0.007776	0.045203
0.020272	0.934894	0.007774	0.045201
0.020266	0.934446	0.007773	0.045196
0.020265	0.93414	0.007771	0.045187
0.020258	0.934133	0.00777	0.045051
0.020251	0.933979	0.007761	0.045046
0.020244	0.933972	0.007759	0.045043
0.020241	0.93374	0.007754	0.045039
0.02022	0.933456	0.007754	0.044989
0.020219	0.933229	0.007754	0.044975
0.020201	0.93314	0.007752	0.044963
0.020194	0.932886	0.007743	0.044952
0.020176	0.932291	0.007735	0.04494
0.020153	0.932252	0.007734	0.044935
0.020152	0.931926	0.007732	0.04493
0.020148	0.931825	0.007732	0.04491
0.020146	0.931669	0.007727	0.044905
0.020145	0.931617	0.007718	0.044899
0.020131	0.931163	0.007714	0.044849
0.020127	0.931083	0.00771	0.044812
0.020123	0.930807	0.007708	0.044808
0.02011	0.930769	0.007708	0.044802
0.020108	0.930682	0.007705	0.044791
0.020105	0.930571	0.007705	0.044787
0.0201	0.930518	0.007698	0.04478
0.020096	0.930379	0.007696	0.044767
0.020084	0.930299	0.007685	0.044756
0.020068	0.930089	0.007683	0.044755
0.020061	0.929812	0.007669	0.044704
0.020046	0.929706	0.007666	0.044679
0.020037	0.928475	0.007664	0.044668
0.02003	0.928298	0.007658	0.044655
0.020029	0.928278	0.007658	0.044652
0.020027	0.928046	0.007657	0.044642
0.020023	0.927983	0.007653	0.044604
0.020016	0.927637	0.007653	0.044597
0.020016	0.927591	0.007651	0.044589
0.020008	0.927529	0.00765	0.04455
0.020004	0.927454	0.00765	0.044509
0.019997	0.927433	0.007648	0.04448
0.01999	0.927324	0.007648	0.04444
0.019973	0.927113	0.007645	0.044431
0.019972	0.926862	0.007638	0.044417
0.019972	0.926749	0.007632	0.044406
0.019972	0.926664	0.007631	0.044395
0.01997	0.926619	0.007625	0.044386
0.019962	0.926503	0.007623	0.04438
0.019955	0.926326	0.007619	0.044366
0.019954	0.926304	0.007611	0.044351
0.01995	0.926271	0.007607	0.044333
0.019911	0.926221	0.007606	0.044327
0.019898	0.926141	0.007602	0.044326
0.019897	0.926002	0.007602	0.044326
0.019896	0.925942	0.0076	0.0443
0.019887	0.92591	0.007599	0.044293
0.019882	0.925774	0.007596	0.044287
0.01988	0.925662	0.007594	0.044263
0.01988	0.925419	0.007594	0.044259
0.019877	0.925259	0.007593	0.044248
0.019861	0.925172	0.007592	0.044227
0.019855	0.925097	0.00759	0.044198
0.019853	0.925079	0.00759	0.044178
0.019853	0.925012	0.007589	0.044155
0.01985	0.924799	0.007589	0.044152
0.019833	0.92471	0.007588	0.04415
0.019829	0.924436	0.007584	0.044135
0.019823	0.924306	0.007579	0.044122
0.019817	0.924126	0.007576	0.044095
0.019815	0.924013	0.007573	0.044075
0.019808	0.92394	0.007563	0.044065
0.01979	0.923802	0.007562	0.044004
0.019787	0.923782	0.007559	0.043981
0.019762	0.923514	0.007557	0.043971
0.019761	0.923472	0.007557	0.043969
0.019761	0.923456	0.007555	0.043956
0.019751	0.922989	0.007552	0.043948
0.019744	0.922966	0.007541	0.043931
0.019742	0.922852	0.00754	0.043924
0.019739	0.922839	0.007538	0.043892
0.019736	0.922806	0.00751	0.043889
0.019714	0.922714	0.007506	0.043881
0.019712	0.922232	0.007505	0.043859
0.019694	0.92216	0.007504	0.043848
0.019691	0.922137	0.007502	0.043844
0.019685	0.922024	0.0075	0.043809
0.019679	0.921491	0.007495	0.043804
0.019669	0.921196	0.007482	0.043765
0.019663	0.921154	0.007478	0.043757
0.019655	0.92106	0.007478	0.043713
0.019655	0.920729	0.007476	0.043661
0.01965	0.920672	0.007475	0.04365
0.019647	0.920642	0.00747	0.043621
0.019641	0.920545	0.007461	0.043613
0.019637	0.920471	0.007461	0.043597
0.019635	0.920445	0.007453	0.04358
0.019628	0.920278	0.00745	0.043567
0.019625	0.920074	0.007446	0.043549
0.019612	0.919309	0.007443	0.043501
0.019601	0.919202	0.007439	0.043486
0.019589	0.918315	0.007437	0.043463
0.019581	0.91822	0.007431	0.04346
0.019577	0.91815	0.007427	0.043457
0.019569	0.918105	0.007427	0.043455
0.019569	0.917905	0.007426	0.04345
0.019556	0.917824	0.007425	0.043443
0.019552	0.917722	0.007425	0.043436
0.019545	0.917603	0.007416	0.043422
0.019541	0.91756	0.007413	0.043383
0.019526	0.917487	0.007404	0.043373
0.019522	0.917186	0.007403	0.043351
0.019521	0.916645	0.007401	0.043345
0.019515	0.91634	0.007397	0.043318
0.019506	0.916231	0.007392	0.043317
0.019491	0.916216	0.007388	0.043301
0.01949	0.915552	0.007387	0.043297
0.01947	0.915502	0.007377	0.043217
0.019469	0.915172	0.007375	0.043208
0.019464	0.915044	0.007373	0.043204
0.019452	0.914954	0.007372	0.043199
0.019448	0.914805	0.007371	0.043183
0.019442	0.914744	0.00737	0.043139
0.019432	0.914593	0.007366	0.04312
0.019425	0.914578	0.00736	0.04308
0.019419	0.914575	0.007358	0.04307
0.019418	0.913974	0.007358	0.043067
0.019411	0.913956	0.007353	0.043057
0.01941	0.913199	0.007353	0.043043
0.019409	0.912985	0.007348	0.043029
0.019409	0.912849	0.007344	0.043022
0.019401	0.912433	0.007339	0.042984
0.019398	0.91227	0.007336	0.042981
0.019396	0.912263	0.007335	0.042954
0.01939	0.91194	0.007334	0.042938
0.019386	0.911794	0.007332	0.042928
0.019383	0.911605	0.007327	0.042925
0.019381	0.911428	0.007326	0.042922
0.019377	0.911305	0.007325	0.042913
0.019375	0.911287	0.007323	0.042892
0.019371	0.911165	0.007319	0.04289
0.019366	0.911141	0.007317	0.042852
0.019359	0.910753	0.007317	0.042832
0.019358	0.910719	0.007312	0.042828
0.019358	0.910518	0.00731	0.042796
0.019357	0.910428	0.007307	0.042789
0.019355	0.910234	0.007306	0.042738
0.019352	0.910208	0.007297	0.042731
0.019352	0.910201	0.007294	0.042669
0.019345	0.910104	0.007287	0.042626
0.019341	0.909994	0.007286	0.042605
0.019335	0.90931	0.007283	0.042597
0.01933	0.909151	0.007281	0.04259
0.019327	0.909145	0.007277	0.042573
0.019321	0.909138	0.007276	0.042552
0.019321	0.909052	0.007274	0.042551
0.019319	0.908921	0.007274	0.042545
0.019303	0.908552	0.007273	0.042544
0.0193	0.908396	0.007272	0.042486
0.019298	0.908394	0.007271	0.04248
0.019295	0.908381	0.007268	0.042382
0.019291	0.908158	0.007267	0.042378
0.019288	0.908158	0.007265	0.042366
0.01928	0.908145	0.007262	0.042361
0.019271	0.907937	0.007257	0.042358
0.01926	0.907851	0.007249	0.042349
0.019246	0.907654	0.007232	0.042337
0.019245	0.907165	0.007226	0.042321
0.019242	0.906341	0.007225	0.042319
0.019241	0.906333	0.00722	0.042307
0.019224	0.905965	0.007219	0.042298
0.01922	0.905919	0.007217	0.042285
0.019218	0.905862	0.007209	0.042242
0.019215	0.905763	0.007206	0.042242
0.019214	0.905744	0.007202	0.042241
0.019213	0.905483	0.0072	0.042222
0.019201	0.905376	0.007187	0.042212
0.0192	0.905142	0.007177	0.042198
0.0192	0.904717	0.007177	0.042184
0.019198	0.904384	0.007176	0.042182
0.019193	0.903485	0.007173	0.042181
0.019191	0.903352	0.007169	0.042153
0.019185	0.903114	0.007168	0.042136
0.019185	0.903047	0.007163	0.042121
0.019185	0.902821	0.007163	0.042114
0.019183	0.902693	0.007161	0.042089
0.019176	0.902459	0.007157	0.042052
0.019153	0.902037	0.007157	0.042043
0.019144	0.901716	0.007156	0.042038
0.019137	0.901684	0.007153	0.042013
0.01913	0.901656	0.007152	0.042008
0.01912	0.901627	0.007151	0.041976
0.01912	0.901323	0.007148	0.041971
0.019114	0.90119	0.007147	0.041962
0.019113	0.9006	0.007145	0.041949
0.019112	0.900539	0.007145	0.04192
0.019111	0.90051	0.007137	0.041918
0.019108	0.900133	0.007131	0.041885
0.019107	0.89943	0.00713	0.041853
0.019106	0.899392	0.007126	0.041849
0.019104	0.898672	0.007124	0.041844
0.019104	0.898655	0.007122	0.041819
0.019102	0.898495	0.007121	0.041794
0.019093	0.898354	0.007111	0.041791
0.019091	0.897812	0.00711	0.041778
0.019088	0.897684	0.007108	0.041749
0.019083	0.897497	0.007107	0.041713
0.019077	0.897224	0.007095	0.041689
0.019075	0.896913	0.00709	0.04167
0.019072	0.896633	0.007089	0.04166
0.019066	0.896467	0.007085	0.041652
0.019065	0.896059	0.007082	0.041643
0.019063	0.896043	0.00708	0.041624
0.019061	0.896002	0.007079	0.041611
0.019056	0.895324	0.007077	0.041605
0.019054	0.895102	0.007077	0.041603
0.019051	0.895064	0.007073	0.041585
0.019051	0.895037	0.007073	0.041582
0.019043	0.894547	0.007071	0.041546
0.01904	0.894394	0.007067	0.041508
0.019035	0.894189	0.007065	0.041505
0.019026	0.894151	0.007065	0.041479
0.019017	0.893926	0.007064	0.041466
0.019014	0.893815	0.007063	0.041461
0.019012	0.89373	0.00706	0.041459
0.019009	0.893555	0.007059	0.041412
0.019008	0.89331	0.007057	0.041386
0.019005	0.892948	0.007055	0.041353
0.019003	0.892656	0.007048	0.041336
0.019002	0.892323	0.007039	0.041274
0.019001	0.892179	0.007033	0.041257
0.018987	0.891969	0.00703	0.041228
0.018979	0.891776	0.007028	0.041175
0.018972	0.891742	0.007026	0.041165
0.018961	0.891457	0.007025	0.041157
0.01896	0.891444	0.007022	0.041147
0.018932	0.891339	0.007005	0.041127
0.018931	0.89102	0.006998	0.041122
0.018931	0.890518	0.006996	0.041091
0.018927	0.890493	0.006995	0.041082
0.018924	0.889702	0.006992	0.041066
0.01892	0.889579	0.006988	0.041066
0.018919	0.889509	0.006987	0.041064
0.01891	0.889342	0.006985	0.041044
0.018904	0.889252	0.006984	0.041029
0.018902	0.889013	0.006981	0.041015
0.018898	0.88898	0.006981	0.041009
0.018898	0.888852	0.006974	0.041009
0.018893	0.888595	0.006972	0.040977
0.018884	0.888546	0.00697	0.040953
0.018875	0.887953	0.006968	0.040939
0.018871	0.887906	0.006966	0.040928
0.018867	0.8877	0.006965	0.040919
0.018857	0.887538	0.006962	0.040915
0.018853	0.887343	0.00696	0.040898
0.018851	0.887319	0.006957	0.040886
0.018847	0.887186	0.006953	0.040856
0.018845	0.887019	0.006952	0.040836
0.018844	0.8868	0.00695	0.040819
0.018841	0.886789	0.006947	0.040785
0.018833	0.88672	0.006943	0.040779
0.018828	0.886144	0.006941	0.040755
0.018826	0.886115	0.00694	0.040747
0.018823	0.885526	0.00694	0.040745
0.018822	0.885388	0.00694	0.040729
0.018822	0.885371	0.006935	0.040723
0.01882	0.885122	0.006934	0.040696
0.018819	0.885092	0.006932	0.04068
0.018817	0.885073	0.006927	0.04065
0.018816	0.884439	0.006926	0.040636
0.01881	0.884405	0.006923	0.040609
0.018803	0.884136	0.006918	0.0406
0.018803	0.884023	0.006916	0.040598
0.0188	0.883759	0.006914	0.040578
0.018798	0.883721	0.006913	0.040559
0.018793	0.883478	0.00691	0.040558
0.018791	0.883409	0.006907	0.040526
0.018785	0.883378	0.006905	0.040496
0.018783	0.883264	0.006903	0.040481
0.018782	0.883068	0.006903	0.04046
0.018778	0.882902	0.006898	0.040459
0.018775	0.882779	0.006897	0.040444
0.018775	0.882742	0.006893	0.040429
0.01877	0.882734	0.006892	0.040425
0.018763	0.882733	0.006892	0.040411
0.018761	0.882614	0.006891	0.040408
0.018758	0.882524	0.00689	0.040395
0.01875	0.882375	0.006889	0.040327
0.018747	0.88219	0.006887	0.040306
0.018745	0.881562	0.006886	0.040273
0.018737	0.881333	0.006886	0.040254
0.018732	0.881013	0.006883	0.040242
0.018727	0.880875	0.006879	0.040235
0.018725	0.880808	0.006878	0.040224
0.018725	0.880435	0.006878	0.040214
0.018723	0.880421	0.006874	0.040207
0.01871	0.880413	0.006866	0.040188
0.01871	0.880329	0.006865	0.040131
0.018699	0.880301	0.006862	0.040128
0.018697	0.87992	0.006861	0.040121
0.018668	0.879464	0.006855	0.040121
0.018664	0.879187	0.00685	0.040111
0.018663	0.878912	0.006848	0.04011
0.018661	0.878674	0.00684	0.040088
0.018641	0.878623	0.006837	0.040075
0.018622	0.87856	0.006835	0.040051
0.018621	0.8785	0.006835	0.040048
0.018617	0.878477	0.006834	0.04002
0.018617	0.878226	0.006834	0.040018
0.018615	0.877657	0.006831	0.040009
0.018611	0.8775	0.00683	0.040003
0.018608	0.877497	0.006824	0.039989
0.018608	0.877188	0.006823	0.039961
0.018607	0.877137	0.006823	0.039923
0.0186	0.876958	0.006823	0.039914
0.018599	0.87694	0.00682	0.039908
0.018595	0.876697	0.006809	0.039882
0.01859	0.876643	0.006804	0.039875
0.018576	0.876344	0.006798	0.03984
0.018574	0.875725	0.006798	0.039839
0.018574	0.875685	0.006798	0.039837
0.018573	0.875514	0.006797	0.039835
0.018564	0.875421	0.006793	0.039827
0.018561	0.875404	0.006793	0.039804
0.018559	0.875035	0.00679	0.039775
0.018558	0.874807	0.006782	0.039756
0.018554	0.874763	0.006782	0.039756
0.018544	0.874551	0.006781	0.03974
0.018543	0.874447	0.006776	0.039737
0.018533	0.874405	0.006773	0.039731
0.018526	0.874069	0.006771	0.039716
0.018524	0.874054	0.006763	0.039704
0.018507	0.873769	0.006749	0.03969
0.018505	0.873551	0.006747	0.039688
0.018502	0.873431	0.006745	0.039686
0.018496	0.873221	0.006739	0.039675
0.018491	0.872954	0.006735	0.039674
0.018487	0.872772	0.006731	0.039658
0.018456	0.872587	0.006729	0.039652
0.018455	0.87231	0.006728	0.039649
0.018453	0.872279	0.006728	0.039613
0.018448	0.87134	0.006726	0.039535
0.018446	0.87122	0.006726	0.039522
0.018445	0.871007	0.006723	0.039498
0.018445	0.870291	0.006721	0.039495
0.018443	0.870288	0.006721	0.039437
0.01844	0.87028	0.006716	0.039374
0.018439	0.869975	0.006714	0.039372
0.018432	0.869823	0.006711	0.039371
0.018432	0.869812	0.006706	0.039299
0.018431	0.8695	0.006705	0.039263
0.01843	0.869393	0.006698	0.039262
0.018426	0.869224	0.006698	0.039257
0.018426	0.86875	0.006697	0.03922
0.018421	0.868589	0.006696	0.039219
0.018421	0.868509	0.006695	0.039199
0.018417	0.8682	0.006694	0.03918
0.018416	0.868013	0.006694	0.039165
0.018412	0.867485	0.006683	0.03915
0.018408	0.867457	0.006678	0.039111
0.018404	0.867444	0.006675	0.039111
0.01839	0.867165	0.006671	0.039106
0.018386	0.866921	0.006664	0.0391
0.018382	0.866661	0.006662	0.039089
0.018379	0.866281	0.006661	0.039083
0.018366	0.866159	0.006657	0.039047
0.018359	0.86613	0.006656	0.039047
0.018357	0.865978	0.006652	0.03904
0.018355	0.865826	0.006649	0.039029
0.018352	0.86569	0.006646	0.03898
0.018349	0.86562	0.00664	0.038979
0.018347	0.865359	0.00664	0.038977
0.018345	0.865146	0.006633	0.038961
0.018343	0.865141	0.006632	0.038947
0.018339	0.865062	0.00663	0.038944
0.018338	0.865	0.00663	0.038943
0.018335	0.864946	0.006626	0.038913
0.01833	0.864693	0.006623	0.038897
0.018327	0.86464	0.006623	0.038876
0.018323	0.864421	0.006621	0.038874
0.018322	0.864002	0.006621	0.038873
0.018314	0.863958	0.006621	0.038865
0.018306	0.863784	0.006616	0.038859
0.018301	0.863754	0.006615	0.038854
0.018296	0.863392	0.006611	0.038843
0.018289	0.863304	0.006611	0.038826
0.018285	0.863281	0.006609	0.038818
0.018285	0.863272	0.006605	0.038815
0.018281	0.863147	0.006595	0.038812
0.018275	0.862946	0.006595	0.03879
0.018272	0.86279	0.006589	0.03878
0.018267	0.86278	0.006583	0.038778
0.018266	0.862539	0.006579	0.038777
0.018255	0.862496	0.006576	0.03877
0.018252	0.862483	0.006572	0.038768
0.01824	0.862406	0.006572	0.038758
0.018239	0.862365	0.006571	0.038751
0.018232	0.862078	0.006567	0.038748
0.018226	0.861785	0.006563	0.038726
0.018222	0.861717	0.006562	0.038689
0.018222	0.861589	0.00656	0.038689
0.018217	0.861579	0.006554	0.038658
0.018217	0.861405	0.006553	0.038657
0.018216	0.861016	0.006551	0.038651
0.018214	0.860839	0.006551	0.038646
0.018207	0.860825	0.006551	0.03864
0.018202	0.860562	0.00655	0.038634
0.018186	0.860482	0.006547	0.038629
0.018179	0.860241	0.006546	0.038626
0.018175	0.860048	0.006546	0.038622
0.018172	0.859634	0.006545	0.038621
0.018168	0.85962	0.006544	0.038604
0.018164	0.859449	0.006543	0.038594
0.018163	0.859167	0.006541	0.038589
0.018161	0.859164	0.006537	0.038589
0.018158	0.859156	0.006534	0.038584
0.018152	0.859066	0.006529	0.038579
0.018146	0.858972	0.006527	0.038569
0.018138	0.858749	0.006527	0.038562
0.018131	0.858552	0.006527	0.038557
0.01813	0.858283	0.006525	0.038552
0.01812	0.858063	0.006525	0.038548
0.018114	0.857928	0.006524	0.038546
0.01811	0.857916	0.006523	0.038543
0.018107	0.857531	0.006522	0.038534
0.01809	0.857458	0.006522	0.038519
0.01809	0.85725	0.006521	0.038497
0.018086	0.857095	0.006518	0.038471
0.018084	0.856837	0.006515	0.038435
0.018082	0.856776	0.006512	0.038434
0.018081	0.856529	0.006509	0.038431
0.018078	0.856427	0.006509	0.038407
0.018058	0.856306	0.006509	0.038392
0.018056	0.856247	0.006507	0.03838
0.018053	0.855958	0.006507	0.038355
0.018046	0.855503	0.006505	0.038343
0.018032	0.855461	0.006503	0.038337
0.01803	0.855457	0.006502	0.038323
0.018028	0.855119	0.006501	0.038288
0.018026	0.855018	0.006501	0.038257
0.018023	0.85463	0.006501	0.03825
0.018013	0.85454	0.0065	0.038247
0.018012	0.854517	0.0065	0.038238
0.01801	0.854427	0.006499	0.038233
0.01801	0.854334	0.006498	0.038232
0.018009	0.854223	0.006498	0.038204
0.018006	0.853983	0.006497	0.038194
0.018003	0.853812	0.006497	0.038151
0.017982	0.853571	0.006496	0.038142
0.017976	0.853543	0.006496	0.038117
0.017968	0.853494	0.006496	0.038107
0.017962	0.853441	0.006492	0.038098
0.017959	0.853178	0.00649	0.03806
0.017959	0.853068	0.006489	0.038053
0.017958	0.852967	0.006488	0.038051
0.017955	0.852685	0.006486	0.038051
0.017948	0.852606	0.006484	0.038041
0.017942	0.852191	0.006478	0.038027
0.017934	0.852137	0.006477	0.038023
0.017934	0.851835	0.006477	0.03802
0.017932	0.851708	0.006475	0.038014
0.017931	0.851687	0.006473	0.038002
0.017925	0.851644	0.006472	0.037945
0.017924	0.851631	0.006471	0.037935
0.01792	0.851085	0.006468	0.037909
0.017919	0.850961	0.006468	0.037907
0.017918	0.850498	0.006468	0.037892
0.017917	0.850281	0.006465	0.037878
0.017913	0.850204	0.006465	0.037858
0.017902	0.850114	0.006463	0.037847
0.017901	0.849917	0.006463	0.03784
0.017891	0.849773	0.006461	0.037835
0.017886	0.849686	0.00646	0.037832
0.017879	0.849677	0.006457	0.03783
0.017874	0.849174	0.006457	0.037828
0.017868	0.848995	0.006456	0.037826
0.017858	0.848783	0.006454	0.037823
0.017855	0.848667	0.006454	0.037811
0.017853	0.848329	0.006453	0.037784
0.01785	0.848267	0.006453	0.03777
0.017843	0.847942	0.006452	0.037748
0.017832	0.847925	0.00645	0.037748
0.01783	0.847659	0.006446	0.037738
0.017816	0.847428	0.006434	0.037711
0.017816	0.847339	0.006431	0.03771
0.017814	0.847338	0.006428	0.037673
0.017814	0.847067	0.006426	0.037665
0.017802	0.847007	0.006425	0.037647
0.0178	0.84697	0.006424	0.037636
0.017792	0.846805	0.006424	0.037636
0.017773	0.846026	0.006422	0.037614
0.017773	0.845799	0.006421	0.037613
0.017767	0.845287	0.006419	0.03758
0.017765	0.845282	0.006417	0.037578
0.017759	0.845193	0.006415	0.037574
0.017753	0.845101	0.006412	0.037569
0.017753	0.845042	0.006411	0.037559
0.017747	0.84493	0.006409	0.037558
0.017746	0.844817	0.006408	0.037509
0.017744	0.844709	0.006408	0.037478
0.017721	0.844581	0.006405	0.037474
0.017721	0.844418	0.006405	0.037459
0.017718	0.844379	0.0064	0.037445
0.017715	0.844055	0.006398	0.03742
0.017715	0.844034	0.006395	0.037415
0.017714	0.843818	0.006395	0.03741
0.01771	0.843714	0.006391	0.037399
0.017708	0.843667	0.006388	0.037386
0.017707	0.843591	0.006387	0.037372
0.017705	0.843583	0.006386	0.037352
0.017705	0.843423	0.006385	0.03733
0.017704	0.843407	0.006385	0.03733
0.017702	0.843316	0.006384	0.037321
0.017701	0.843118	0.006382	0.037314
0.017691	0.842962	0.006379	0.037295
0.017691	0.842942	0.006373	0.037277
0.01769	0.842938	0.006373	0.037268
0.017689	0.842919	0.00637	0.037252
0.017689	0.842652	0.006368	0.037251
0.017685	0.842244	0.006367	0.037223
0.017683	0.842124	0.006362	0.037214
0.01768	0.842091	0.006362	0.037209
0.017679	0.84196	0.006361	0.037194
0.017668	0.841879	0.006358	0.037192
0.017666	0.841878	0.006352	0.03719
0.017661	0.841873	0.006351	0.037179
0.017659	0.841377	0.006351	0.037168
0.017657	0.841163	0.006348	0.037165
0.017651	0.84113	0.006347	0.037164
0.01765	0.841113	0.006343	0.037145
0.017644	0.840773	0.00634	0.037125
0.01764	0.840718	0.006339	0.037106
0.017637	0.840499	0.006339	0.037103
0.017623	0.840159	0.006339	0.037065
0.017618	0.840076	0.006339	0.037057
0.017612	0.840075	0.006337	0.03705
0.017611	0.839863	0.006335	0.037044
0.017611	0.839696	0.006333	0.037033
0.017602	0.839518	0.006328	0.037032
0.017595	0.839266	0.006327	0.037031
0.017591	0.839028	0.006323	0.037029
0.017591	0.838996	0.006321	0.037019
0.017591	0.83893	0.006315	0.037017
0.017576	0.838704	0.006314	0.037007
0.017568	0.838388	0.006313	0.037002
0.017564	0.838331	0.006312	0.037001
0.017551	0.838024	0.006312	0.036962
0.017549	0.8378	0.00631	0.03696
0.017549	0.837785	0.006304	0.036947
0.017545	0.837688	0.006304	0.036941
0.017541	0.837598	0.006302	0.036936
0.017539	0.83754	0.006302	0.036914
0.017531	0.837472	0.006298	0.03691
0.017527	0.837346	0.006298	0.03691
0.017524	0.837264	0.006293	0.036903
0.017515	0.837135	0.006276	0.036881
0.017512	0.836961	0.006271	0.036868
0.017511	0.836866	0.00627	0.036859
0.017507	0.836838	0.006266	0.036824
0.017502	0.836515	0.006265	0.03682
0.017484	0.836492	0.00626	0.036813
0.017479	0.836473	0.006257	0.036813
0.017479	0.836277	0.006255	0.03681
0.017477	0.836271	0.006253	0.036809
0.017475	0.836061	0.006253	0.036803
0.017473	0.83542	0.006251	0.036798
0.017468	0.835377	0.006249	0.036789
0.017467	0.835273	0.006249	0.036781
0.017461	0.835073	0.006248	0.036769
0.017458	0.834802	0.006247	0.036768
0.017452	0.834693	0.006245	0.036734
0.017446	0.834588	0.006244	0.036694
0.017445	0.834539	0.006244	0.036679
0.017438	0.834357	0.006242	0.036674
0.017438	0.834283	0.006237	0.036662
0.017428	0.834225	0.006234	0.036654
0.017426	0.834075	0.006232	0.036653
0.017418	0.833929	0.006232	0.036629
0.017408	0.833719	0.006231	0.036627
0.017407	0.8337	0.006228	0.036615
0.017407	0.833496	0.006227	0.036595
0.017406	0.83342	0.006226	0.036591
0.017403	0.833392	0.006225	0.036589
0.0174	0.833284	0.006224	0.036556
0.017388	0.833106	0.006221	0.036556
0.017387	0.831749	0.006215	0.036527
0.017382	0.831637	0.006211	0.036515
0.017378	0.831585	0.006206	0.03651
0.017374	0.831575	0.006205	0.036509
0.017373	0.831459	0.006204	0.036507
0.017368	0.831377	0.0062	0.036498
0.017368	0.831278	0.006188	0.036493
0.017367	0.831277	0.006187	0.036463
0.017366	0.831216	0.006187	0.036462
0.017357	0.830658	0.006185	0.036436
0.01735	0.830624	0.006185	0.036433
0.017335	0.830567	0.006185	0.03642
0.017335	0.830562	0.006184	0.036419
0.017335	0.830551	0.006184	0.036403
0.017322	0.830548	0.006179	0.036373
0.017321	0.830377	0.006175	0.036373
0.017315	0.830225	0.006171	0.036351
0.017311	0.829782	0.006168	0.036337
0.01731	0.829278	0.006168	0.036335
0.017307	0.829248	0.006167	0.036318
0.017298	0.828585	0.006165	0.036283
0.017297	0.828469	0.006162	0.036274
0.017294	0.828144	0.006158	0.036267
0.017292	0.827654	0.006158	0.036244
0.017289	0.827609	0.006157	0.036229
0.017283	0.827501	0.006157	0.036221
0.017275	0.827372	0.006155	0.036208
0.017271	0.827239	0.006155	0.036207
0.01727	0.827102	0.006154	0.036206
0.017255	0.826413	0.006154	0.036203
0.017255	0.826196	0.006152	0.036191
0.01725	0.826098	0.006145	0.036178
0.017242	0.826065	0.006145	0.036176
0.017241	0.825924	0.006145	0.036168
0.017241	0.825763	0.006144	0.036155
0.017238	0.825577	0.006139	0.03615
0.017235	0.825517	0.006134	0.036147
0.017231	0.825478	0.006133	0.036134
0.017228	0.825389	0.00613	0.036134
0.017227	0.825333	0.006129	0.036128
0.017223	0.824973	0.006128	0.036115
0.017216	0.824378	0.006127	0.036108
0.017215	0.824166	0.006127	0.036104
0.017214	0.824039	0.006123	0.036097
0.017212	0.823964	0.006122	0.036087
0.01721	0.823923	0.006121	0.036077
0.017209	0.823891	0.00612	0.036065
0.017208	0.823615	0.006119	0.036061
0.017198	0.823613	0.006119	0.036014
0.017196	0.823502	0.006117	0.036013
0.01718	0.823416	0.006117	0.035989
0.017172	0.822958	0.006114	0.035985
0.017172	0.822743	0.00611	0.03598
0.017168	0.822474	0.006109	0.03598
0.017168	0.822176	0.006107	0.03598
0.017167	0.82215	0.006106	0.035954
0.017158	0.82208	0.006099	0.035948
0.017156	0.822027	0.006095	0.035943
0.017153	0.821949	0.00609	0.035936
0.017151	0.821774	0.006089	0.035923
0.017138	0.821681	0.006085	0.035919
0.017131	0.821554	0.006084	0.035895
0.017121	0.821546	0.006082	0.035892
0.01712	0.821254	0.006077	0.035878
0.017113	0.821203	0.006076	0.035874
0.017103	0.821165	0.006076	0.035862
0.017095	0.821122	0.006073	0.035851
0.017092	0.820979	0.00607	0.03585
0.017091	0.820964	0.006068	0.035841
0.01709	0.82085	0.006062	0.035816
0.017089	0.820742	0.006054	0.035805
0.01708	0.820422	0.006048	0.035784
0.017078	0.820337	0.006048	0.035752
0.017075	0.820332	0.006048	0.035735
0.017063	0.820191	0.006047	0.035731
0.017062	0.820071	0.006047	0.035726
0.01706	0.819858	0.006044	0.035713
0.017057	0.819829	0.006042	0.035711
0.017056	0.819396	0.006039	0.035703
0.017053	0.819227	0.006039	0.035701
0.017052	0.819069	0.006037	0.035694
0.017045	0.819018	0.006037	0.035687
0.017043	0.818757	0.006034	0.035679
0.017034	0.818636	0.006033	0.035663
0.017023	0.81841	0.006033	0.035655
0.017022	0.818357	0.006031	0.035649
0.017021	0.818084	0.006028	0.035632
0.017018	0.817716	0.006028	0.035629
0.017012	0.817612	0.006025	0.035612
0.017012	0.817535	0.006024	0.035608
0.017006	0.817494	0.00602	0.035584
0.017005	0.817175	0.006014	0.035575
0.017004	0.817112	0.006014	0.035572
0.017003	0.817033	0.006012	0.035572
0.017001	0.816327	0.006009	0.035565
0.016999	0.816167	0.006009	0.035559
0.016999	0.816128	0.006008	0.035547
0.016989	0.815998	0.006006	0.035544
0.016987	0.815962	0.006006	0.035526
0.016987	0.815905	0.006004	0.035525
0.01698	0.815818	0.006002	0.035518
0.01698	0.81568	0.006	0.035509
0.016979	0.815541	0.005999	0.035501
0.016977	0.815456	0.005999	0.035487
0.016971	0.815278	0.005997	0.035482
0.016968	0.815242	0.005997	0.035461
0.016964	0.815211	0.005995	0.03545
0.016958	0.815129	0.005994	0.035448
0.016951	0.814804	0.005993	0.035445
0.016946	0.814514	0.005991	0.035444
0.016945	0.814122	0.005988	0.035441
0.016935	0.813878	0.005988	0.03544
0.01693	0.813796	0.005987	0.035438
0.016896	0.813415	0.005987	0.035438
0.016896	0.81317	0.005987	0.035437
0.016881	0.812935	0.005987	0.035427
0.016877	0.81276	0.005985	0.03541
0.01687	0.812713	0.005984	0.035406
0.01687	0.81268	0.005979	0.035386
0.016864	0.812442	0.005976	0.035378
0.016863	0.812313	0.005975	0.035331
0.016848	0.812241	0.005975	0.035326
0.016848	0.812195	0.005974	0.035314
0.016844	0.812115	0.005973	0.03531
0.016839	0.812072	0.00597	0.035308
0.016833	0.812	0.005967	0.035307
0.016832	0.81198	0.005964	0.035305
0.016825	0.811758	0.005964	0.035286
0.016823	0.81166	0.005964	0.035259
0.016822	0.810917	0.005964	0.035241
0.016821	0.810764	0.005962	0.03524
0.01682	0.810495	0.005962	0.035239
0.016818	0.810342	0.005959	0.035226
0.016805	0.810114	0.005954	0.035219
0.016803	0.810075	0.005954	0.035211
0.0168	0.809957	0.005951	0.035201
0.016798	0.8098	0.005948	0.035181
0.016796	0.809772	0.005948	0.03518
0.016789	0.809723	0.005946	0.03518
0.016788	0.809518	0.005946	0.035173
0.016787	0.809471	0.005943	0.035139
0.016786	0.809329	0.005941	0.035134
0.016784	0.809091	0.00594	0.03511
0.016775	0.808955	0.005939	0.035087
0.016774	0.80875	0.005937	0.035083
0.016773	0.808472	0.005934	0.035076
0.016771	0.808471	0.005933	0.03506
0.016771	0.808461	0.005932	0.035045
0.016766	0.80827	0.00593	0.035041
0.016755	0.808243	0.00593	0.035018
0.016753	0.808212	0.005929	0.035011
0.016752	0.808207	0.005929	0.035009
0.01675	0.807817	0.005929	0.034993
0.016748	0.807796	0.005927	0.034992
0.016736	0.807559	0.005927	0.034988
0.016736	0.807493	0.005926	0.034978
0.016736	0.807482	0.005925	0.034953
0.016727	0.806928	0.005924	0.034947
0.016727	0.806663	0.005923	0.03493
0.016719	0.806489	0.005919	0.034928
0.016718	0.806264	0.005917	0.034921
0.016716	0.805954	0.005913	0.034911
0.016709	0.805799	0.005912	0.034878
0.016709	0.805674	0.005912	0.034877
0.016706	0.805664	0.005912	0.03487
0.016693	0.80565	0.005911	0.034868
0.016691	0.805641	0.005911	0.034861
0.01669	0.805442	0.00591	0.034852
0.016683	0.805082	0.00591	0.034852
0.016675	0.805037	0.00591	0.034837
0.016673	0.804957	0.00591	0.034815
0.016667	0.803967	0.00591	0.034795
0.016666	0.803769	0.00591	0.034787
0.016664	0.8034	0.005907	0.034781
0.016656	0.803332	0.005904	0.034761
0.016638	0.803279	0.005902	0.034759
0.016632	0.803245	0.005896	0.034751
0.016629	0.802999	0.005895	0.034742
0.016626	0.802871	0.005894	0.034737
0.016625	0.80271	0.005891	0.034714
0.016623	0.802414	0.00589	0.034701
0.016621	0.802225	0.00589	0.034698
0.01662	0.801608	0.00589	0.034698
0.016615	0.801542	0.005889	0.034694
0.01661	0.801542	0.005888	0.03469
0.016608	0.801468	0.005887	0.034679
0.016598	0.801466	0.005885	0.034666
0.016598	0.801443	0.005884	0.034652
0.016594	0.801245	0.00588	0.034651
0.016594	0.801149	0.00588	0.034649
0.016593	0.801057	0.005879	0.034646
0.01659	0.801047	0.005878	0.034642
0.016579	0.800991	0.005876	0.034624
0.016566	0.800603	0.005875	0.03462
0.016565	0.799998	0.005874	0.034569
0.016565	0.799911	0.005871	0.034555
0.016561	0.799711	0.005871	0.03455
0.01656	0.799361	0.005869	0.034539
0.016559	0.798937	0.005869	0.03453
0.016552	0.798795	0.005867	0.034527
0.016552	0.798333	0.005864	0.03452
0.016537	0.798225	0.005863	0.034508
0.016536	0.798155	0.005863	0.034499
0.016534	0.798108	0.005859	0.034499
0.016529	0.798097	0.005858	0.03449
0.016528	0.798052	0.005854	0.034488
0.016528	0.797948	0.00585	0.034476
0.016526	0.797883	0.005847	0.034465
0.016517	0.797438	0.005847	0.03445
0.016517	0.797404	0.005846	0.034443
0.016513	0.797206	0.005845	0.034436
[truncated: 56,256 more rows]

## Sheet: Fig. 2g.1
Figure 2g.1 The distribution of TE coverage.
Site	coverage	Type
-1950	87.6614	TEexp
-1850	86.1265	TEexp
-1750	87.6628	TEexp
-1650	86.6114	TEexp
-1550	85.6086	TEexp
-1450	85.2064	TEexp
-1350	85.1169	TEexp
-1250	84.0611	TEexp
-1150	83.2301	TEexp
-1050	82.7153	TEexp
-950	82.8442	TEexp
-850	80.5301	TEexp
-750	81.3883	TEexp
-650	79.9451	TEexp
-550	80.9429	TEexp
-450	76.8201	TEexp
-350	77.6594	TEexp
-250	76.5554	TEexp
-150	74.879	TEexp
-50	19.588	TEexp
50	14.1893	TEexp
150	16.1815	TEexp
250	18.4001	TEexp
350	18.7697	TEexp
450	17.917	TEexp
550	18.2847	TEexp
650	19.4577	TEexp
750	21.2267	TEexp
850	18.4913	TEexp
950	18.7696	TEexp
1050	18.0176	TEexp
1150	19.235	TEexp
1250	18.315	TEexp
1350	19.5041	TEexp
1450	18.812	TEexp
1550	17.7632	TEexp
1650	17.8611	TEexp
1750	17.5219	TEexp
1850	16.6919	TEexp
1950	13.7125	TEexp
2050	19.9281	TEexp
2150	74.1394	TEexp
2250	76.5558	TEexp
2350	78.2491	TEexp
2450	77.4864	TEexp
2550	79.4478	TEexp
2650	80.4574	TEexp
2750	80.6464	TEexp
2850	81.3637	TEexp
2950	82.303	TEexp
3050	82.283	TEexp
3150	82.8149	TEexp
3250	84.0153	TEexp
3350	83.7087	TEexp
3450	84.9244	TEexp
3550	84.9082	TEexp
3650	85.8918	TEexp
3750	86.2046	TEexp
3850	86.3012	TEexp
3950	87.2242	TEexp
-1950	87.9617	TEnoexp
-1850	87.6438	TEnoexp
-1750	88.0618	TEnoexp
-1650	87.8793	TEnoexp
-1550	88.5747	TEnoexp
-1450	88.206	TEnoexp
-1350	87.6597	TEnoexp
-1250	86.9905	TEnoexp
-1150	87.0712	TEnoexp
-1050	86.6836	TEnoexp
-950	86.2185	TEnoexp
-850	86.0621	TEnoexp
-750	85.3007	TEnoexp
-650	85.7834	TEnoexp
-550	84.728	TEnoexp
-450	85.2144	TEnoexp
-350	85.5562	TEnoexp
-250	84.9689	TEnoexp
-150	86.6665	TEnoexp
-50	63.3917	TEnoexp
50	44.9525	TEnoexp
150	42.0281	TEnoexp
250	47.8097	TEnoexp
350	45.0465	TEnoexp
450	47.722	TEnoexp
550	49.2166	TEnoexp
650	48.9926	TEnoexp
750	49.216	TEnoexp
850	47.2206	TEnoexp
950	46.8395	TEnoexp
1050	49.7417	TEnoexp
1150	50.2588	TEnoexp
1250	49.9469	TEnoexp
1350	50.7439	TEnoexp
1450	48.868	TEnoexp
1550	48.2762	TEnoexp
1650	45.5398	TEnoexp
1750	41.2279	TEnoexp
1850	40.8988	TEnoexp
1950	41.9023	TEnoexp
2050	55.5366	TEnoexp
2150	84.4628	TEnoexp
2250	84.6835	TEnoexp
2350	83.2426	TEnoexp
2450	82.8351	TEnoexp
2550	85.4309	TEnoexp
2650	85.5796	TEnoexp
2750	85.3622	TEnoexp
2850	85.5517	TEnoexp
2950	85.8944	TEnoexp
3050	86.8888	TEnoexp
3150	87.5164	TEnoexp
3250	86.7833	TEnoexp
3350	87.295	TEnoexp
3450	88.0951	TEnoexp
3550	88.396	TEnoexp
3650	88.6191	TEnoexp
3750	88.1784	TEnoexp
3850	88.0058	TEnoexp
3950	89.6234	TEnoexp
-1950	92.1779	TEpesu
-1850	91.2705	TEpesu
-1750	91.8738	TEpesu
-1650	91.6395	TEpesu
-1550	92.2046	TEpesu
-1450	91.8595	TEpesu
-1350	92.1544	TEpesu
-1250	92.5425	TEpesu
-1150	93.0888	TEpesu
-1050	92.766	TEpesu
-950	93.341	TEpesu
-850	93.4299	TEpesu
-750	92.8304	TEpesu
-650	91.8265	TEpesu
-550	93.4435	TEpesu
-450	94.0905	TEpesu
-350	92.9296	TEpesu
-250	94.1269	TEpesu
-150	93.7443	TEpesu
-50	36.0818	TEpesu
50	22.3645	TEpesu
150	23.6307	TEpesu
250	21.5354	TEpesu
350	21.993	TEpesu
450	23.0014	TEpesu
550	23.4161	TEpesu
650	22.8256	TEpesu
750	20.7658	TEpesu
850	20.3255	TEpesu
950	22.4125	TEpesu
1050	23.0084	TEpesu
1150	23.1653	TEpesu
1250	22.1193	TEpesu
1350	21.8546	TEpesu
1450	22.1559	TEpesu
1550	23.577	TEpesu
1650	22.5664	TEpesu
1750	20.9802	TEpesu
1850	21.8146	TEpesu
1950	24.6669	TEpesu
2050	36.0017	TEpesu
2150	92.3234	TEpesu
2250	93.1386	TEpesu
2350	93.5138	TEpesu
2450	93.0032	TEpesu
2550	93.6124	TEpesu
2650	92.5128	TEpesu
2750	92.8848	TEpesu
2850	91.2125	TEpesu
2950	90.1573	TEpesu
3050	92.6033	TEpesu
3150	92.1104	TEpesu
3250	92.911	TEpesu
3350	92.4939	TEpesu
3450	92.269	TEpesu
3550	92.5594	TEpesu
3650	92.3501	TEpesu
3750	92.6535	TEpesu
3850	92.2645	TEpesu
3950	92.1822	TEpesu

## Sheet: Fig. 2g.2
Figure 2g.2 The distribution of Gypsy coverage.
Site	coverage	Type
-1950	85.6689	Gypsyexp
-1850	84.9632	Gypsyexp
-1750	86.6192	Gypsyexp
-1650	84.8375	Gypsyexp
-1550	84.716	Gypsyexp
-1450	84.2603	Gypsyexp
-1350	82.9022	Gypsyexp
-1250	82.2151	Gypsyexp
-1150	82.3071	Gypsyexp
-1050	81.5075	Gypsyexp
-950	81.382	Gypsyexp
-850	78.9633	Gypsyexp
-750	79.8301	Gypsyexp
-650	76.8024	Gypsyexp
-550	78.2192	Gypsyexp
-450	74.9512	Gypsyexp
-350	75.0289	Gypsyexp
-250	75.0678	Gypsyexp
-150	71.6865	Gypsyexp
-50	21.6179	Gypsyexp
50	13.6528	Gypsyexp
150	15.0197	Gypsyexp
250	17.6393	Gypsyexp
350	19.7262	Gypsyexp
450	18.1088	Gypsyexp
550	18.2916	Gypsyexp
650	21.8924	Gypsyexp
750	21.5705	Gypsyexp
850	18.1621	Gypsyexp
950	19.2069	Gypsyexp
1050	19.231	Gypsyexp
1150	18.9387	Gypsyexp
1250	19.3334	Gypsyexp
1350	18.9063	Gypsyexp
1450	19.0446	Gypsyexp
1550	18.0016	Gypsyexp
1650	17.321	Gypsyexp
1750	17.7629	Gypsyexp
1850	17.8016	Gypsyexp
1950	14.4079	Gypsyexp
2050	19.8126	Gypsyexp
2150	71.09	Gypsyexp
2250	74.2189	Gypsyexp
2350	75.2122	Gypsyexp
2450	75.9281	Gypsyexp
2550	77.6722	Gypsyexp
2650	79.5623	Gypsyexp
2750	79.1103	Gypsyexp
2850	78.7449	Gypsyexp
2950	80.9894	Gypsyexp
3050	79.4798	Gypsyexp
3150	80.3161	Gypsyexp
3250	82.9641	Gypsyexp
3350	81.918	Gypsyexp
3450	83.2657	Gypsyexp
3550	82.009	Gypsyexp
3650	83.684	Gypsyexp
3750	85.0584	Gypsyexp
3850	84.9991	Gypsyexp
3950	86.4056	Gypsyexp
-1950	87.5948	Gypsynoexp
-1850	86.1325	Gypsynoexp
-1750	87.1451	Gypsynoexp
-1650	86.3489	Gypsynoexp
-1550	87.6425	Gypsynoexp
-1450	86.7407	Gypsynoexp
-1350	85.9904	Gypsynoexp
-1250	85.9689	Gypsynoexp
-1150	85.2535	Gypsynoexp
-1050	84.862	Gypsynoexp
-950	85.5704	Gypsynoexp
-850	84.87	Gypsynoexp
-750	83.7643	Gypsynoexp
-650	85.1433	Gypsynoexp
-550	82.0094	Gypsynoexp
-450	82.716	Gypsynoexp
-350	83.0731	Gypsynoexp
-250	83.1376	Gypsynoexp
-150	85.4959	Gypsynoexp
-50	59.1374	Gypsynoexp
50	41.7902	Gypsynoexp
150	40.8798	Gypsynoexp
250	44.9707	Gypsynoexp
350	43.2208	Gypsynoexp
450	44.9674	Gypsynoexp
550	46.3863	Gypsynoexp
650	47.15	Gypsynoexp
750	51.4675	Gypsynoexp
850	47.7591	Gypsynoexp
950	43.749	Gypsynoexp
1050	47.2531	Gypsynoexp
1150	49.479	Gypsynoexp
1250	49.3255	Gypsynoexp
1350	47.5611	Gypsynoexp
1450	46.8291	Gypsynoexp
1550	46.4341	Gypsynoexp
1650	41.8824	Gypsynoexp
1750	36.8415	Gypsynoexp
1850	39.8036	Gypsynoexp
1950	43.0887	Gypsynoexp
2050	55.8549	Gypsynoexp
2150	83.0122	Gypsynoexp
2250	82.1041	Gypsynoexp
2350	81.3186	Gypsynoexp
2450	80.8648	Gypsynoexp
2550	83.0935	Gypsynoexp
2650	83.2033	Gypsynoexp
2750	84.1652	Gypsynoexp
2850	84.5529	Gypsynoexp
2950	85.4073	Gypsynoexp
3050	85.3509	Gypsynoexp
3150	86.4535	Gypsynoexp
3250	85.6861	Gypsynoexp
3350	87.3447	Gypsynoexp
3450	87.0481	Gypsynoexp
3550	87.4287	Gypsynoexp
3650	87.8771	Gypsynoexp
3750	87.0247	Gypsynoexp
3850	86.0298	Gypsynoexp
3950	88.9622	Gypsynoexp
-1950	91.2962	Gypsypesu
-1850	90.4071	Gypsypesu
-1750	91.0213	Gypsypesu
-1650	91.0236	Gypsypesu
-1550	91.3561	Gypsypesu
-1450	91.1023	Gypsypesu
-1350	91.2377	Gypsypesu
-1250	91.0824	Gypsypesu
-1150	91.9382	Gypsypesu
-1050	91.7289	Gypsypesu
-950	91.9712	Gypsypesu
-850	91.4255	Gypsypesu
-750	91.8275	Gypsypesu
-650	91.1502	Gypsypesu
-550	91.4436	Gypsypesu
-450	93.0805	Gypsypesu
-350	90.9081	Gypsypesu
-250	93.3157	Gypsypesu
-150	91.4014	Gypsypesu
-50	29.8799	Gypsypesu
50	18.7655	Gypsypesu
150	20.569	Gypsypesu
250	18.5311	Gypsypesu
350	18.9267	Gypsypesu
450	20.9463	Gypsypesu
550	21.2303	Gypsypesu
650	20.5528	Gypsypesu
750	18.7599	Gypsypesu
850	18.6523	Gypsypesu
950	20.3526	Gypsypesu
1050	20.4381	Gypsypesu
1150	19.923	Gypsypesu
1250	20.3551	Gypsypesu
1350	19.5716	Gypsypesu
1450	20.3872	Gypsypesu
1550	22.0936	Gypsypesu
1650	21.0364	Gypsypesu
1750	18.3883	Gypsypesu
1850	20.101	Gypsypesu
1950	24.0132	Gypsypesu
2050	32.2692	Gypsypesu
2150	90.292	Gypsypesu
2250	91.4812	Gypsypesu
2350	92.3251	Gypsypesu
2450	91.516	Gypsypesu
2550	92.0552	Gypsypesu
2650	90.5179	Gypsypesu
2750	92.4051	Gypsypesu
2850	91.2339	Gypsypesu
2950	89.8943	Gypsypesu
3050	92.6153	Gypsypesu
3150	91.6379	Gypsypesu
3250	92.8751	Gypsypesu
3350	92.0336	Gypsypesu
3450	91.5872	Gypsypesu
3550	92.2228	Gypsypesu
3650	91.5824	Gypsypesu
3750	92.2774	Gypsypesu
3850	91.4783	Gypsypesu
3950	91.6625	Gypsypesu

## Sheet: Fig. 2g.3
Figure 2g.3 The distribution of Del coverage in the gene region and the 2k bp external region.
Site	coverage	Type
-1950	84.8136	delexp
-1850	84.0217	delexp
-1750	86.5471	delexp
-1650	85.2711	delexp
-1550	83.9242	delexp
-1450	84.6002	delexp
-1350	82.6702	delexp
-1250	81.896	delexp
-1150	81.5474	delexp
-1050	81.1346	delexp
-950	81.1634	delexp
-850	78.4921	delexp
-750	78.7289	delexp
-650	76.7818	delexp
-550	77.6186	delexp
-450	74.8279	delexp
-350	74.4157	delexp
-250	73.5519	delexp
-150	71.0719	delexp
-50	22.6428	delexp
50	15.3861	delexp
150	18.8089	delexp
250	21.8233	delexp
350	25.2086	delexp
450	23.621	delexp
550	22.9944	delexp
650	26.9989	delexp
750	26.307	delexp
850	22.122	delexp
950	25.5171	delexp
1050	29.3095	delexp
1150	27.9865	delexp
1250	26.7196	delexp
1350	25.4032	delexp
1450	23.3447	delexp
1550	25.6046	delexp
1650	22.1108	delexp
1750	19.0938	delexp
1850	22.6586	delexp
1950	18.8183	delexp
2050	19.0415	delexp
2150	68.473	delexp
2250	73.2346	delexp
2350	75.1721	delexp
2450	75.2387	delexp
2550	76.7284	delexp
2650	79.3345	delexp
2750	78.8479	delexp
2850	78.6629	delexp
2950	80.454	delexp
3050	79.1113	delexp
3150	79.1291	delexp
3250	81.5976	delexp
3350	81.696	delexp
3450	82.387	delexp
3550	81.4511	delexp
3650	83.4737	delexp
3750	83.5757	delexp
3850	83.9706	delexp
3950	86.0619	delexp
-1950	87.7648	delnoexp
-1850	86.5808	delnoexp
-1750	86.4995	delnoexp
-1650	85.6731	delnoexp
-1550	87.2646	delnoexp
-1450	87.0722	delnoexp
-1350	86.1237	delnoexp
-1250	85.6554	delnoexp
-1150	85.7516	delnoexp
-1050	84.6235	delnoexp
-950	85.6881	delnoexp
-850	83.841	delnoexp
-750	83.0185	delnoexp
-650	84.2883	delnoexp
-550	81.3648	delnoexp
-450	81.963	delnoexp
-350	82.1307	delnoexp
-250	82.0334	delnoexp
-150	85.0495	delnoexp
-50	57.6317	delnoexp
50	39.584	delnoexp
150	38.7019	delnoexp
250	45.1462	delnoexp
350	42.7823	delnoexp
450	46.2463	delnoexp
550	46.8616	delnoexp
650	49.7822	delnoexp
750	52.8299	delnoexp
850	48.4002	delnoexp
950	47.1662	delnoexp
1050	49.9881	delnoexp
1150	49.8934	delnoexp
1250	49.462	delnoexp
1350	47.0893	delnoexp
1450	44.9661	delnoexp
1550	47.3635	delnoexp
1650	43.2267	delnoexp
1750	36.018	delnoexp
1850	39.7366	delnoexp
1950	39.5364	delnoexp
2050	55.6688	delnoexp
2150	82.4265	delnoexp
2250	81.4796	delnoexp
2350	81.4681	delnoexp
2450	80.775	delnoexp
2550	83.4138	delnoexp
2650	82.3785	delnoexp
2750	83.4609	delnoexp
2850	83.6004	delnoexp
2950	84.4556	delnoexp
3050	84.738	delnoexp
3150	86.0591	delnoexp
3250	84.9757	delnoexp
3350	86.6141	delnoexp
3450	85.9801	delnoexp
3550	86.87	delnoexp
3650	87.3215	delnoexp
3750	86.2544	delnoexp
3850	85.8617	delnoexp
3950	87.9268	delnoexp
-1950	91.4749	delpesu
-1850	90.0437	delpesu
-1750	90.8986	delpesu
-1650	91.0171	delpesu
-1550	91.2241	delpesu
-1450	91.3688	delpesu
-1350	91.4194	delpesu
-1250	91.0108	delpesu
-1150	91.7755	delpesu
-1050	90.9499	delpesu
-950	91.7332	delpesu
-850	91.4272	delpesu
-750	91.0277	delpesu
-650	90.6861	delpesu
-550	90.9205	delpesu
-450	91.8072	delpesu
-350	89.455	delpesu
-250	92.5498	delpesu
-150	90.5347	delpesu
-50	28.4301	delpesu
50	17.6694	delpesu
150	19.1173	delpesu
250	17.3134	delpesu
350	17.4746	delpesu
450	19.9329	delpesu
550	20.73	delpesu
650	19.8566	delpesu
750	17.7276	delpesu
850	17.0844	delpesu
950	18.7349	delpesu
1050	20.4928	delpesu
1150	19.8423	delpesu
1250	20.1934	delpesu
1350	18.2495	delpesu
1450	18.3734	delpesu
1550	20.6177	delpesu
1650	20.1309	delpesu
1750	18.107	delpesu
1850	19.2193	delpesu
1950	23.2052	delpesu
2050	31.6493	delpesu
2150	88.4636	delpesu
2250	89.8923	delpesu
2350	91.8867	delpesu
2450	90.2438	delpesu
2550	91.2165	delpesu
2650	89.797	delpesu
2750	91.8231	delpesu
2850	90.482	delpesu
2950	88.8119	delpesu
3050	92.459	delpesu
3150	90.6415	delpesu
3250	91.8699	delpesu
3350	91.3302	delpesu
3450	91.2358	delpesu
3550	91.5215	delpesu
3650	91.2853	delpesu
3750	92.1466	delpesu
3850	91.0089	delpesu
3950	91.2329	delpesu

## Sheet: Fig.2h.1
Figure 2h.1, Mean methylation density of CCGG and CCWGG of the expressed genes in the peony intergenic region and the 2k bp external region.
Site	density	Type
-1950	0.0714267	Expressed genes
-1850	0.0698013	Expressed genes
-1750	0.0773097	Expressed genes
-1650	0.0754975	Expressed genes
-1550	0.074115	Expressed genes
-1450	0.0688909	Expressed genes
-1350	0.0812561	Expressed genes
-1250	0.0823915	Expressed genes
-1150	0.0789753	Expressed genes
-1050	0.0796823	Expressed genes
-950	0.0783674	Expressed genes
-850	0.0888116	Expressed genes
-750	0.093183	Expressed genes
-650	0.0981469	Expressed genes
-550	0.0922713	Expressed genes
-450	0.0928994	Expressed genes
-350	0.0831116	Expressed genes
-250	0.0696244	Expressed genes
-150	0.0633219	Expressed genes
-50	0.0817497	Expressed genes
50	0.0998741	Expressed genes
150	0.118432	Expressed genes
250	0.119768	Expressed genes
350	0.118521	Expressed genes
450	0.120281	Expressed genes
550	0.123335	Expressed genes
650	0.125832	Expressed genes
750	0.126559	Expressed genes
850	0.121558	Expressed genes
950	0.125273	Expressed genes
1050	0.126771	Expressed genes
1150	0.12966	Expressed genes
1250	0.125935	Expressed genes
1350	0.1285	Expressed genes
1450	0.130869	Expressed genes
1550	0.129514	Expressed genes
1650	0.135526	Expressed genes
1750	0.139547	Expressed genes
1850	0.133806	Expressed genes
1950	0.143277	Expressed genes
2050	0.0718901	Expressed genes
2150	0.0725118	Expressed genes
2250	0.0689332	Expressed genes
2350	0.07534	Expressed genes
2450	0.0799465	Expressed genes
2550	0.0847289	Expressed genes
2650	0.0894954	Expressed genes
2750	0.0829153	Expressed genes
2850	0.0880146	Expressed genes
2950	0.0858681	Expressed genes
3050	0.0811282	Expressed genes
3150	0.0796189	Expressed genes
3250	0.0765566	Expressed genes
3350	0.089198	Expressed genes
3450	0.08334	Expressed genes
3550	0.083081	Expressed genes
3650	0.0812059	Expressed genes
3750	0.0756361	Expressed genes
3850	0.076227	Expressed genes
3950	0.0746241	Expressed genes
-1950	0.0604542	Non-expressed genes
-1850	0.0535452	Non-expressed genes
-1750	0.0565053	Non-expressed genes
-1650	0.0552173	Non-expressed genes
-1550	0.0572086	Non-expressed genes
-1450	0.0636357	Non-expressed genes
-1350	0.0550085	Non-expressed genes
-1250	0.0616685	Non-expressed genes
-1150	0.0586848	Non-expressed genes
-1050	0.0597779	Non-expressed genes
-950	0.0626749	Non-expressed genes
-850	0.0616386	Non-expressed genes
-750	0.0568955	Non-expressed genes
-650	0.0565137	Non-expressed genes
-550	0.0601032	Non-expressed genes
-450	0.0601402	Non-expressed genes
-350	0.060525	Non-expressed genes
-250	0.0606609	Non-expressed genes
-150	0.0635946	Non-expressed genes
-50	0.0593531	Non-expressed genes
50	0.0638854	Non-expressed genes
150	0.0586269	Non-expressed genes
250	0.0563289	Non-expressed genes
350	0.054212	Non-expressed genes
450	0.0565087	Non-expressed genes
550	0.053753	Non-expressed genes
650	0.0518529	Non-expressed genes
750	0.0529947	Non-expressed genes
850	0.0516866	Non-expressed genes
950	0.054064	Non-expressed genes
1050	0.0526775	Non-expressed genes
1150	0.0539372	Non-expressed genes
1250	0.0525246	Non-expressed genes
1350	0.0553336	Non-expressed genes
1450	0.0549806	Non-expressed genes
1550	0.0513666	Non-expressed genes
1650	0.0544022	Non-expressed genes
1750	0.0568555	Non-expressed genes
1850	0.0620157	Non-expressed genes
1950	0.0722819	Non-expressed genes
2050	0.0537071	Non-expressed genes
2150	0.0526857	Non-expressed genes
2250	0.0498313	Non-expressed genes
2350	0.048683	Non-expressed genes
2450	0.0531789	Non-expressed genes
2550	0.0500367	Non-expressed genes
2650	0.0514522	Non-expressed genes
2750	0.0519071	Non-expressed genes
2850	0.0579567	Non-expressed genes
2950	0.0586519	Non-expressed genes
3050	0.0528511	Non-expressed genes
3150	0.0557334	Non-expressed genes
3250	0.0540881	Non-expressed genes
3350	0.063272	Non-expressed genes
3450	0.0595222	Non-expressed genes
3550	0.059925	Non-expressed genes
3650	0.0571355	Non-expressed genes
3750	0.0577734	Non-expressed genes
3850	0.055437	Non-expressed genes
3950	0.0633891	Non-expressed genes
-1950	0.0469851	Pesudogene
-1850	0.0470793	Pesudogene
-1750	0.0448814	Pesudogene
-1650	0.0432352	Pesudogene
-1550	0.0427163	Pesudogene
-1450	0.0419615	Pesudogene
-1350	0.0426061	Pesudogene
-1250	0.0429881	Pesudogene
-1150	0.0411161	Pesudogene
-1050	0.0429857	Pesudogene
-950	0.040828	Pesudogene
-850	0.0396317	Pesudogene
-750	0.0406222	Pesudogene
-650	0.0427589	Pesudogene
-550	0.0393039	Pesudogene
-450	0.0374341	Pesudogene
-350	0.0388738	Pesudogene
-250	0.0413354	Pesudogene
-150	0.0442675	Pesudogene
-50	0.0434931	Pesudogene
50	0.0450485	Pesudogene
150	0.0469054	Pesudogene
250	0.046532	Pesudogene
350	0.0482753	Pesudogene
450	0.0466216	Pesudogene
550	0.0487571	Pesudogene
650	0.0476652	Pesudogene
750	0.0480594	Pesudogene
850	0.0485168	Pesudogene
950	0.0465315	Pesudogene
1050	0.046991	Pesudogene
1150	0.0485179	Pesudogene
1250	0.0472427	Pesudogene
1350	0.0468161	Pesudogene
1450	0.0484507	Pesudogene
1550	0.0473113	Pesudogene
1650	0.0468312	Pesudogene
1750	0.0475591	Pesudogene
1850	0.0457612	Pesudogene
1950	0.0455176	Pesudogene
2050	0.0401693	Pesudogene
2150	0.0359988	Pesudogene
2250	0.0351546	Pesudogene
2350	0.033716	Pesudogene
2450	0.0334797	Pesudogene
2550	0.0323141	Pesudogene
2650	0.0351979	Pesudogene
2750	0.0369504	Pesudogene
2850	0.0366802	Pesudogene
2950	0.0385161	Pesudogene
3050	0.0399153	Pesudogene
3150	0.0388822	Pesudogene
3250	0.0403857	Pesudogene
3350	0.0403058	Pesudogene
3450	0.0430915	Pesudogene
3550	0.0426637	Pesudogene
3650	0.0440099	Pesudogene
3750	0.0442777	Pesudogene
3850	0.0463073	Pesudogene
3950	0.0442525	Pesudogene

## Sheet: Fig.2h.2
Figure 2h.2 Mean methylation density of CCGG and CCWGG of the nonexpressed genes in the peony intergenic region and the 2k bp external region.
Site	density	Type
-1950	0.04066	Expressed genes
-1850	0.0429693	Expressed genes
-1750	0.0432414	Expressed genes
-1650	0.0439612	Expressed genes
-1550	0.0424275	Expressed genes
-1450	0.0418482	Expressed genes
-1350	0.0424654	Expressed genes
-1250	0.0443604	Expressed genes
-1150	0.0422983	Expressed genes
-1050	0.0424392	Expressed genes
-950	0.0377896	Expressed genes
-850	0.0373719	Expressed genes
-750	0.0405171	Expressed genes
-650	0.0381924	Expressed genes
-550	0.0387458	Expressed genes
-450	0.0340793	Expressed genes
-350	0.0337736	Expressed genes
-250	0.0281928	Expressed genes
-150	0.0332504	Expressed genes
-50	0.0309489	Expressed genes
50	0.0349808	Expressed genes
150	0.0414136	Expressed genes
250	0.041269	Expressed genes
350	0.0413696	Expressed genes
450	0.0446492	Expressed genes
550	0.0445192	Expressed genes
650	0.0432625	Expressed genes
750	0.0426086	Expressed genes
850	0.0443947	Expressed genes
950	0.0456784	Expressed genes
1050	0.0457862	Expressed genes
1150	0.0431445	Expressed genes
1250	0.0454221	Expressed genes
1350	0.0432637	Expressed genes
1450	0.043527	Expressed genes
1550	0.0420634	Expressed genes
1650	0.0413229	Expressed genes
1750	0.0380646	Expressed genes
1850	0.0329756	Expressed genes
1950	0.0334055	Expressed genes
2050	0.0326283	Expressed genes
2150	0.0221586	Expressed genes
2250	0.0291893	Expressed genes
2350	0.0329554	Expressed genes
2450	0.0363869	Expressed genes
2550	0.0328391	Expressed genes
2650	0.0341299	Expressed genes
2750	0.0403144	Expressed genes
2850	0.0398372	Expressed genes
2950	0.0405458	Expressed genes
3050	0.0419289	Expressed genes
3150	0.0391223	Expressed genes
3250	0.0418343	Expressed genes
3350	0.0453091	Expressed genes
3450	0.0467849	Expressed genes
3550	0.0447974	Expressed genes
3650	0.0410681	Expressed genes
3750	0.0432805	Expressed genes
3850	0.0433737	Expressed genes
3950	0.0444177	Expressed genes
-1950	0.0442695	Non-expressed genes
-1850	0.0471327	Non-expressed genes
-1750	0.0470695	Non-expressed genes
-1650	0.0471191	Non-expressed genes
-1550	0.0469318	Non-expressed genes
-1450	0.0456631	Non-expressed genes
-1350	0.0508941	Non-expressed genes
-1250	0.0495497	Non-expressed genes
-1150	0.048667	Non-expressed genes
-1050	0.0460513	Non-expressed genes
-950	0.0450974	Non-expressed genes
-850	0.0449428	Non-expressed genes
-750	0.0493635	Non-expressed genes
-650	0.0480352	Non-expressed genes
-550	0.0458846	Non-expressed genes
-450	0.0426806	Non-expressed genes
-350	0.0464674	Non-expressed genes
-250	0.0475527	Non-expressed genes
-150	0.0482769	Non-expressed genes
-50	0.0541285	Non-expressed genes
50	0.0592725	Non-expressed genes
150	0.0550322	Non-expressed genes
250	0.0514524	Non-expressed genes
350	0.0536738	Non-expressed genes
450	0.0536629	Non-expressed genes
550	0.0537335	Non-expressed genes
650	0.0497944	Non-expressed genes
750	0.0531508	Non-expressed genes
850	0.0522321	Non-expressed genes
950	0.0520186	Non-expressed genes
1050	0.0513933	Non-expressed genes
1150	0.0529436	Non-expressed genes
1250	0.0515262	Non-expressed genes
1350	0.0478605	Non-expressed genes
1450	0.0505684	Non-expressed genes
1550	0.0510719	Non-expressed genes
1650	0.0512971	Non-expressed genes
1750	0.0505573	Non-expressed genes
1850	0.0570139	Non-expressed genes
1950	0.0658613	Non-expressed genes
2050	0.0509338	Non-expressed genes
2150	0.0453566	Non-expressed genes
2250	0.0470364	Non-expressed genes
2350	0.0437851	Non-expressed genes
2450	0.0431428	Non-expressed genes
2550	0.0470092	Non-expressed genes
2650	0.0441849	Non-expressed genes
2750	0.0458643	Non-expressed genes
2850	0.0420335	Non-expressed genes
2950	0.0463833	Non-expressed genes
3050	0.0459082	Non-expressed genes
3150	0.0479522	Non-expressed genes
3250	0.0465926	Non-expressed genes
3350	0.0495937	Non-expressed genes
3450	0.0500057	Non-expressed genes
3550	0.0491503	Non-expressed genes
3650	0.0487433	Non-expressed genes
3750	0.0466223	Non-expressed genes
3850	0.0489023	Non-expressed genes
3950	0.0479882	Non-expressed genes
-1950	0.0444966	Pesudogenes
-1850	0.0435509	Pesudogenes
-1750	0.0407104	Pesudogenes
-1650	0.0416842	Pesudogenes
-1550	0.0401281	Pesudogenes
-1450	0.0393696	Pesudogenes
-1350	0.0388935	Pesudogenes
-1250	0.0373627	Pesudogenes
-1150	0.0363868	Pesudogenes
-1050	0.0375475	Pesudogenes
-950	0.0373593	Pesudogenes
-850	0.0359561	Pesudogenes
-750	0.0365217	Pesudogenes
-650	0.034927	Pesudogenes
-550	0.0337031	Pesudogenes
-450	0.0353614	Pesudogenes
-350	0.0349925	Pesudogenes
-250	0.0384423	Pesudogenes
-150	0.0404596	Pesudogenes
-50	0.0414211	Pesudogenes
50	0.0436383	Pesudogenes
150	0.0471481	Pesudogenes
250	0.0482196	Pesudogenes
350	0.0478801	Pesudogenes
450	0.0476982	Pesudogenes
550	0.0478375	Pesudogenes
650	0.0459875	Pesudogenes
750	0.0464446	Pesudogenes
850	0.0478403	Pesudogenes
950	0.0476768	Pesudogenes
1050	0.0474056	Pesudogenes
1150	0.0480362	Pesudogenes
1250	0.0476605	Pesudogenes
1350	0.048586	Pesudogenes
1450	0.0503113	Pesudogenes
1550	0.0480051	Pesudogenes
1650	0.0466686	Pesudogenes
1750	0.0462178	Pesudogenes
1850	0.0450663	Pesudogenes
1950	0.0418108	Pesudogenes
2050	0.0439895	Pesudogenes
2150	0.0363864	Pesudogenes
2250	0.0404703	Pesudogenes
2350	0.0382883	Pesudogenes
2450	0.0345384	Pesudogenes
2550	0.0349031	Pesudogenes
2650	0.0417986	Pesudogenes
2750	0.0426888	Pesudogenes
2850	0.0438862	Pesudogenes
2950	0.045761	Pesudogenes
3050	0.0430333	Pesudogenes
3150	0.0428213	Pesudogenes
3250	0.0433974	Pesudogenes
3350	0.045111	Pesudogenes
3450	0.0448347	Pesudogenes
3550	0.0444608	Pesudogenes
3650	0.042592	Pesudogenes
3750	0.045743	Pesudogenes
3850	0.0465214	Pesudogenes
3950	0.0422566	Pesudogenes

## Sheet: Fig.3b
Figure 3b. Expansion of five types of histones (H1, H2A, H2B, H3 and H4).
Species	H1	H2A	H2B	H3	H4
Ginkgo biloba	4	24	15	17	16
Pinus taeda	2	15	12	5	16
Amborella trichopoda	3	8	5	9	9
Nelumbo nucifera	6	15	8	18	10
Oryza sativa	4	13	11	14	10
Zea mays	6	33	15	14	16
Arabidopsis thaliana	3	13	11	13	8
Paeonia ostii	14	43	54	46	51

## Sheet: Fig. 4c
Figure 4c. A cluster of nine SAD genes within a short region of chromosome 3.
Chr	Start	End	strand	Length	Type	Gene	GeneName
Chr03	661743904	661747723	+	3820	mRNA	Pos.gene65901.mRNA-1	SAD
Chr03	666185567	666187558	+	1992	mRNA	Pos.gene15812.mRNA-1	SAD
Chr03	662391254	662391910	+	657	mRNA	Pos.gene16379.mRNA-1	SAD
Chr03	662598166	662599311	+	1146	mRNA	Pos.gene16381.mRNA-1	SAD
Chr03	662620005	662627079	-	7075	mRNA	Pos.gene16383.mRNA-1	SAD
Chr03	662989230	662994243	-	5014	mRNA	Pos.gene16384.mRNA-1	SAD
Chr03	662994272	662994626	-	355	mRNA	Pos.gene16385.mRNA-1	SAD
Chr03	662994903	662997752	-	2850	mRNA	Pos.gene16386.mRNA-1	SAD
Chr03	665431283	665433478	-	2196	mRNA	Pos.gene29270.mRNA-1	SAD

## Sheet: Fig. 5a
Figure 5a. Five-year mean ALA contents of peony seeds during the course of development. DAF, days after fertilization.
	21DAF	28DAF	35DAF	42DAF	49DAF	56DAF	63DAF	70DAF	77DAF	84DAF	91DAF	105DAF	119DAF
ALA_Po01_2014_	1.46356	0.962871	2.49907	14.6726	32.8834	72.4718	100.51	125.341	126.586	131.263	117.046	98.2467	94.9694
ALA_Po05_2014_	1.82294	1.6497	9.47045	52.3332	84.8146	131.939	130.035	234.952	206.368	212.125	163.919	114.306	127.463
ALA_Po01_2015_	1.51704	0.812562	0.849921	17.7662	66.8792	74.9819	123.562	181.628	177.788	163.076	162.087	144.587	NA
ALA_Po09_2015_	0.75697	0.426348	4.31228	14.3097	26.4365	42.4485	52.5747	86.2101	75.4959	63.3771	61.514	53.2862	NA
ALA_Po01_2016_	NA	NA	4.34252	NA	24.9047	NA	47.9471	96.2204	92.9525	93.1874	81.3977		67.2751
ALA_Po05_2016_	1.75728	NA	0.701749	NA	12.8959	NA	100.178	NA	86.1602	NA	100.335	78.2376	70.5728
ALA_Po01_2017_	NA	NA	0.913449	2.38195	15.118	NA	103.204	75.7635	107.347	125.479	101.664	91.5704	90.0274
ALA_Po09_2017_	NA	NA	0.475375	3.38189	20.289	NA	93.3266	102.337	119.837	118.116	120.774	98.8323	NA
ALA_Po01_2018	NA	NA	0.665481	3.00005	18.2906	40.5175	125.075	NA	115.647	122.279	88.8154	71.2504	79.9446
ALA_Po09_2018_	NA	NA	0.760434	9.53558	26.3223	NA	128.683	137.986	157.677	152.467	137.261	127.068	NA
ALA average	1.46356	0.962871	2.49907	14.6726	32.8834	72.4718	100.51	130.055	126.586	131.263	113.481	97.4872	88.3754
standard deviation	0.423542	0.510616	2.87191	16.341	23.7756	36.9634	29.6647	54.1574	41.9848	42.3462	33.6464	28.3425	21.9422

[truncated: 4 more sheets: Fig.5b, Supplementary Fig.5a, 5c, Supplementary Fig. 8c, 8f, Supplementary Fig. 8d]
